# Supplementary material for: Simple But Efficacious Enrichment of Integral Membrane Proteins and Their Interactions for In-Depth Membrane Proteomics
Source: Mol Cell Proteomics. 2022 Jan 25;21(5):100206. doi: 10.1016/j.mcpro.2022.100206 (PMC9062332; doi:10.1016/j.mcpro.2022.100206)
Supplement: Supplemental Table S1 [file mmc2.xlsx]

## Sheet: Supplemental Table S1
Symbol	Accession	Entrez Gene Name	Location	Type(s)	TMHMM	No Wash	Urea Wash	Alkaline Wash
ABCB1	A1L471	ATP binding cassette subfamily B member 1	Plasma Membrane	transporter	10	-	+	+
ABCB6	Q9NP58	ATP binding cassette subfamily B member 6	Cytoplasm	transporter	9	-	+	+
ABCB7	A0A0S2Z2Z3	ATP binding cassette subfamily B member 7	Cytoplasm	transporter	5	-	+	-
ABCB10	Q9NRK6	ATP binding cassette subfamily B member 10	Cytoplasm	transporter	5	-	+	+
ABCC1	P33527	ATP binding cassette subfamily C member 1	Plasma Membrane	transporter	16	-	+	+
ABCC4	O15439	ATP binding cassette subfamily C member 4	Plasma Membrane	transporter	11	+	+	+
ABCC5	O15440	ATP binding cassette subfamily C member 5	Plasma Membrane	transporter	11	-	+	+
ABCC10	Q5T3U5	ATP binding cassette subfamily C member 10	Plasma Membrane	transporter	13	+	+	+
ABCD1	P33897	ATP binding cassette subfamily D member 1	Plasma Membrane	transporter	0	-	+	+
ABCD3	P28288	ATP binding cassette subfamily D member 3	Cytoplasm	transporter	3	+	+	+
ABCD4	O14678	ATP binding cassette subfamily D member 4	Cytoplasm	transporter	4	-	-	+
ABCE1	P61221	ATP binding cassette subfamily E member 1	Cytoplasm	transporter	0	+	+	+
ABCF1	Q8NE71	ATP binding cassette subfamily F member 1	Cytoplasm	transporter	0	+	+	+
ABCF2	A0A090N7Y2	ATP binding cassette sub-family F member 2	Cytoplasm	other	0	+	+	+
SLC1A1	B2R7K1	solute carrier family 1 member 1	Plasma Membrane	transporter	8	-	+	+
SLC1A3	P43003	solute carrier family 1 member 3	Plasma Membrane	transporter	10	+	+	+
SLC1A4	B2R7N6	solute carrier family 1 member 4	Plasma Membrane	transporter	9	+	+	+
SLC1A5	Q15758	solute carrier family 1 member 5	Plasma Membrane	transporter	9	+	+	+
SLC2A1	Q59GX2	solute carrier family 2 member 1	Plasma Membrane	transporter	10	+	+	+
SLC2A4	B2R8H4	solute carrier family 2 member 4	Plasma Membrane	transporter	12	-	+	+
SLC2A6	Q9UGQ3	solute carrier family 2 member 6	Plasma Membrane	transporter	12	-	+	+
SLC2A8	Q9NY64	solute carrier family 2 member 8	Plasma Membrane	transporter	12	-	+	+
SLC2A10	B2RCT7	solute carrier family 2 member 10	Plasma Membrane	transporter	12	-	+	-
SLC3A2	J3KPF3	solute carrier family 3 member 2	Plasma Membrane	transporter	1	+	+	+
SLC4A2	Q59GF1	solute carrier family 4 member 2	Plasma Membrane	transporter	11	-	-	+
SLC4A7	Q9Y6M7	solute carrier family 4 member 7	Plasma Membrane	transporter	11	+	+	+
SLC5A6	Q9Y289	solute carrier family 5 member 6	Plasma Membrane	transporter	14	-	+	+
SLC6A9	P48067	solute carrier family 6 member 9	Plasma Membrane	transporter	12	-	+	-
SLC6A15	Q9H2J7	solute carrier family 6 member 15	Plasma Membrane	transporter	12	-	+	+
SLC7A1	B2R728	solute carrier family 7 member 1	Plasma Membrane	transporter	14	+	+	+
SLC7A3	Q8WY07	solute carrier family 7 member 3	Plasma Membrane	transporter	14	-	+	+
SLC7A5	Q01650	solute carrier family 7 member 5	Plasma Membrane	transporter	11	+	+	+
SLC7A11	Q9UPY5	solute carrier family 7 member 11	Plasma Membrane	transporter	12	-	+	+
SLC9A6	A0A0D9SGH0	solute carrier family 9 member A6	Plasma Membrane	transporter	11	-	+	+
SLC9A7	A0A087WXD1	solute carrier family 9 member A7	Cytoplasm	transporter	12	-	+	+
SLC9A8	Q9Y2E8	solute carrier family 9 member A8	Cytoplasm	transporter	11	-	+	+
SLC9A9	B2RCH0	solute carrier family 9 member A9	Cytoplasm	transporter	10	-	+	+
SLC11A2	A0A2R8YD71	solute carrier family 11 member 2	Plasma Membrane	transporter	11	-	+	+
SLC12A2	P55011	solute carrier family 12 member 2	Plasma Membrane	transporter	12	+	+	+
SLC12A4	Q9UP95	solute carrier family 12 member 4	Plasma Membrane	transporter	12	-	+	+
SLC12A6	A8K935	solute carrier family 12 member 6	Plasma Membrane	transporter	12	-	+	+
SLC12A7	A0A0G2JNW7	solute carrier family 12 member 7	Plasma Membrane	transporter	11	-	+	+
SLC12A9	Q9BXP2	solute carrier family 12 member 9	Plasma Membrane	transporter	10	+	+	+
SLC16A1	P53985	solute carrier family 16 member 1	Plasma Membrane	transporter	11	+	+	+
SLC16A10	Q8TF71	solute carrier family 16 member 10	Plasma Membrane	transporter	12	-	-	+
SLC17A5	H0UI05	solute carrier family 17 member 5	Plasma Membrane	transporter	10	-	+	+
SLC18B1	Q6NT16	solute carrier family 18 member B1	Other	other	12	-	+	+
SLC19A1	D3DSM6	solute carrier family 19 member 1	Plasma Membrane	transporter	10	-	+	+
SLC19A2	O60779	solute carrier family 19 member 2	Plasma Membrane	transporter	12	-	+	+
SLC20A1	Q8WUM9	solute carrier family 20 member 1	Plasma Membrane	transporter	9	-	+	+
SLC20A2	B2RBR4	solute carrier family 20 member 2	Plasma Membrane	transporter	9	-	+	+
SLC22A18	A0A024RCG2	solute carrier family 22 member 18	Plasma Membrane	transporter	10	-	+	-
SLC23A2	D3DVZ8	solute carrier family 23 member 2	Plasma Membrane	transporter	10	-	+	+
SLC25A1	D9HTE9	solute carrier family 25 member 1	Other	transporter	0	-	+	+
SLC25A3	A0A024RBE8	solute carrier family 25 member 3	Cytoplasm	transporter	2	+	+	+
SLC25A4	A8K787	solute carrier family 25 member 4	Cytoplasm	transporter	2	+	+	+
SLC25A5	Q6NVC0	solute carrier family 25 member 5	Cytoplasm	transporter	3	+	+	+
SLC25A6	Q59EI9	solute carrier family 25 member 6	Cytoplasm	transporter	3	+	+	+
SLC25A10	A0A0S2Z3G3	solute carrier family 25 member 10	Cytoplasm	transporter	0	-	+	-
SLC25A11	Q02978	solute carrier family 25 member 11	Cytoplasm	transporter	0	+	+	+
SLC25A17	O43808	solute carrier family 25 member 17	Cytoplasm	transporter	5	+	+	+
SLC25A20	O43772	solute carrier family 25 member 20	Cytoplasm	transporter	3	-	-	+
SLC25A22	Q9H936	solute carrier family 25 member 22	Cytoplasm	transporter	1	-	+	+
SLC26A11	Q86WA9	solute carrier family 26 member 11	Cytoplasm	transporter	11	-	+	+
SLC27A2	O14975	solute carrier family 27 member 2	Cytoplasm	transporter	3	+	+	+
SLC27A3	X6R3N0	solute carrier family 27 member 3	Cytoplasm	transporter	0	-	+	+
SLC27A4	Q6P1M0	solute carrier family 27 member 4	Plasma Membrane	transporter	2	+	+	+
SLC29A1	A0A220K8H0	solute carrier family 29 member 1	Plasma Membrane	transporter	11	+	+	+
SLC29A2	Q14542	solute carrier family 29 member 2	Plasma Membrane	transporter	11	-	+	-
SLC29A3	Q9BZD2	solute carrier family 29 member 3	Plasma Membrane	transporter	11	-	+	+
SLC29A4	Q7RTT9	solute carrier family 29 member 4	Plasma Membrane	transporter	10	-	+	+
SLC30A3	Q99726	solute carrier family 30 member 3	Plasma Membrane	transporter	4	-	-	+
SLC30A5	Q8TAD4	solute carrier family 30 member 5	Plasma Membrane	transporter	15	-	-	+
SLC30A6	Q6NXT4	solute carrier family 30 member 6	Cytoplasm	transporter	6	+	+	+
SLC30A7	Q8NEW0	solute carrier family 30 member 7	Cytoplasm	transporter	6	+	+	+
SLC33A1	O00400	solute carrier family 33 member 1	Cytoplasm	transporter	11	-	+	+
SLC35A1	P78382	solute carrier family 35 member A1	Cytoplasm	transporter	8	-	+	-
SLC35A2	B4DE15	solute carrier family 35 member A2	Cytoplasm	enzyme	8	-	+	+
SLC35A3	A0A1W2PSA9	solute carrier family 35 member A3	Cytoplasm	transporter	16	-	+	-
SLC35B1	P78383	solute carrier family 35 member B1	Cytoplasm	transporter	8	-	+	-
SLC35B2	Q8TB61	solute carrier family 35 member B2	Cytoplasm	transporter	8	+	+	+
SLC35C2	Q9NQQ7	solute carrier family 35 member C2	Cytoplasm	transporter	8	-	+	+
SLC35E1	Q96K37	solute carrier family 35 member E1	Cytoplasm	other	6	+	+	+
SLC35E2B	A0A024R060	solute carrier family 35 member E2B	Other	other	8	-	+	-
SLC35F1	Q5T1Q4	solute carrier family 35 member F1	Other	other	10	-	+	+
SLC35F2	Q8IXU6	solute carrier family 35 member F2	Other	other	9	+	+	+
SLC35F6	Q8N357	solute carrier family 35 member F6	Cytoplasm	other	10	-	+	+
SLC36A1	D2Y3F6	solute carrier family 36 member 1	Plasma Membrane	transporter	11	-	+	-
SLC36A4	Q6YBV0	solute carrier family 36 member 4	Plasma Membrane	transporter	10	-	+	-
SLC38A1	F8VX04	solute carrier family 38 member 1	Plasma Membrane	transporter	10	+	+	+
SLC38A2	A8K6H9	solute carrier family 38 member 2	Plasma Membrane	transporter	9	+	+	+
SLC38A10	Q9HBR0	solute carrier family 38 member 10	Cytoplasm	other	9	-	+	+
SLC38A7	Q9NVC3	solute carrier family 38 member 7	Plasma Membrane	transporter	11	-	+	+
SLC38A9	Q8NBW4	solute carrier family 38 member 9	Extracellular Space	transporter	11	-	+	+
SLC39A1	Q6IAD8	solute carrier family 39 member 1	Plasma Membrane	transporter	6	-	+	-
SLC39A3	B4DYT8	solute carrier family 39 member 3	Plasma Membrane	transporter	8	-	+	+
SLC39A6	Q13433	solute carrier family 39 member 6	Plasma Membrane	transporter	6	-	-	+
SLC39A7	A0A1U9X8J5	solute carrier family 39 member 7	Plasma Membrane	transporter	7	-	+	+
SLC39A8	Q9C0K1	solute carrier family 39 member 8	Extracellular Space	transporter	7	-	+	-
SLC39A10	Q9ULF5	solute carrier family 39 member 10	Extracellular Space	transporter	7	-	+	+
SLC39A11	Q8N1S5	solute carrier family 39 member 11	Other	transporter	7	-	+	+
SLC39A14	Q15043	solute carrier family 39 member 14	Plasma Membrane	transporter	6	+	+	+
SLC41A3	Q96GZ6	solute carrier family 41 member 3	Plasma Membrane	transporter	10	-	+	+
SLC43A1	O75387	solute carrier family 43 member 1	Plasma Membrane	transporter	12	-	+	-
SLC44A1	Q8WWI5	solute carrier family 44 member 1	Plasma Membrane	transporter	9	+	+	+
SLC44A2	A0A024R7D2	solute carrier family 44 member 2	Extracellular Space	transporter	11	-	+	+
SLC50A1	Q9BRV3	solute carrier family 50 member 1	Plasma Membrane	transporter	6	-	+	+
					Sum	35	100	92
(+), Detect in sample. Identified protiens in this table were determined from only “High confidence” proteins as described in the Experimental Procedure.
(-), Not detect in sample
