# Supplementary material for: Simple But Efficacious Enrichment of Integral Membrane Proteins and Their Interactions for In-Depth Membrane Proteomics
Source: Mol Cell Proteomics. 2022 Jan 25;21(5):100206. doi: 10.1016/j.mcpro.2022.100206 (PMC9062332; doi:10.1016/j.mcpro.2022.100206)
Supplement: Supplemental Table S2 [file mmc3.xlsx]

## Sheet: Supplemental Table S2
Supplemental Table S2: The examples of protein complexes/clusters in membrane proteomes of HEK293T cells		Symbol	No Wash	Urea Wash	Alkaline Wash
Respiratory chain complex	complex I	NDUFA4	+	+	+
		NDUFA13	+	+	+
		MT-ND2	-	-	+
		MT-ND4	-	+	-
		NDUFA8	-	+	+
		NDUFA11	-	+	-
		NDUFAF3	-	-	+
		NDUFAF4	-	+	+
		NDUFB1	-	+	+
		NDUFB4	-	+	+
		NDUFB7	-	+	-
		NDUFB9	-	+	+
		NDUFB10	-	+	+
		NDUFC2	-	+	+
		NDUFS5	-	+	-
	complex II	ETFB	+	+	-
		SDHB	+	+	-
		SDHC	-	+	-
	complex III	CYC1	+	+	+
		CYCS	+	+	+
		UQCRC1	+	+	+
		UQCRC2	+	+	+
		UQCRFS1P1	+	+	+
		UQCR11	-	+	+
		UQCRB	-	+	+
		UQCRH	-	+	+
		UQCRQ	-	+	+
	complex IV	COX4I1	+	+	+
		COX7A2	+	+	+
		COX7C	+	+	+
		MT-CO2	+	+	+
		COA1	-	+	+
		COX5A	-	+	+
		COX5B	-	+	+
		COX6C	-	+	+
		COX7A2L	-	+	-
		COX20	-	+	+
	complex V	ATP5F1A	+	+	+
		ATP5F1B	+	+	+
		ATP5F1C	+	+	+
		ATP5F1D	+	-	+
		ATP5ME	+	+	+
		ATP5MG	+	+	+
		ATP5MD	-	+	+
		MT-ATP6	-	+	+
	Sum		19	42	37
γ-Secretase complex and its substrates		NCSTN	+	+	+
		PSEN2	+	+	+
		DSG2	+	+	+
		HLA	+	+	+
		LRP1	+	+	+
		EPHA4	+	+	+
		APH1A	-	+	+
		PSEN1	-	+	+
		APP	-	-	+
		APLP2	-	+	+
		CDH2	-	+	+
		EFNA5	-	+	+
		EFNB1	-	-	+
		EPHA2	-	-	+
		EPHB4	-	-	+
		LRP2	-	+	+
		PLXDC2	-	+	-
		VLDLR	-	+	+
	Sum		6	14	17
Cluster: Integrins and their interacting proteins	Integrin subunits	ITGA2	+	+	+
		ITGA5	+	+	+
		ITGB1	+	+	+
		ITGA6	-	+	+
		ITGAV	-	+	+
		ITGB5	-	+	+
	Integrin ligands	F11R	+	+	+
		FINDC3A	-	+	+
		FINDC3B	-	+	+
		LAMA5	-	-	+
		CDH2	-	+	+
		MFGE8	-	+	+
	Integrin-interacting transporters	SLC3A2	+	+	+
		SLC7A5	+	+	+
		SLC7A11	-	+	+
	Integrin-interacting transmembrane proteins	ANXA2	+	+	+
		ANXA5	+	-	+
		ADAM9	+	+	+
		ADAM15	+	+	+
		BSG	+	+	+
		CD47	+	+	+
		CD9	+	+	+
		CD81	+	+	+
		TSPAN13	+	+	+
		IGFR	+	+	+
		CD63	-	+	-
		CD151	-	+	+
		TSPAN3	-	+	+
		TSPAN6	-	+	+
	Focal adhesion complex	TLN1	+	+	+
		TLN2	+	-	+
		VCL	+	+	+
		CAPNS1	+	+	+
		ARPC1A	+	+	+
		ARPC2	+	+	-
		FLNA	+	+	+
		FLNB	+	+	+
		PLCG1	+	+	+
		GIPC1	+	+	-
		RABGAP1	+	+	+
		YWHAB	+	-	+
		PLEC	+	+	+
		myosins	+	+	+
		SRC	-	+	-
		FYN	-	-	+
		LYN	-	+	+
	Sum		30	41	42
Cluster: Receptors, GPCRs and their interacting proteins	Receptors	ACBD5	-	+	-
		ATRN	-	-	+
		BCAM	-	+	+
		CD302	-	+	+
		CD320	-	+	+
		CD58	-	+	+
		EGFR	-	+	+
		FRRS1	-	+	+
		GPC4	-	-	+
		GPC6	-	-	+
		HLA-A	-	+	+
		HLA-A	-	+	+
		HLA-A	-	+	+
		HLA-B	-	+	-
		HLA-B	-	+	+
		HLA-C	-	+	+
		HLA-C	-	+	+
		HMMR	-	+	-
		IGF2R	-	+	+
		INSR	-	-	+
		ITGA6	-	+	+
		ITGAV	-	+	+
		ITGB5	-	+	+
		KDELR1	-	+	+
		KDELR2	-	+	-
		KDELR3	-	+	-
		KLRG2	-	-	+
		KTN1	-	+	-
		KTN1	-	-	+
		LEPROT	-	+	-
		LEPROTL1	-	+	-
		LRP2	-	+	+
		MPZL1	-	+	+
		NECTIN2	-	+	+
		PAQR3	-	+	-
		PAQR4	-	+	+
		PEX13	-	+	+
		PLXNA1	-	+	+
		PTCH1	-	+	+
		PVR	-	+	+
		REEP2	-	+	+
		REEP4	-	+	+
		SCARB1	-	+	+
		TMEM219	-	+	+
		TNFRSF10B	-	+	+
		ULBP2	-	-	+
		ULBP3	-	-	+
		UNC5B	-	-	+
		UTRN	-	-	+
		VLDLR	-	+	+
	Receptors with PDZ motifs	EPHA4	+	+	+
		PLXNB2	+	+	+
		EPHA2	-	-	+
		EPHB4	-	-	+
		LPAR1	-	+	+
		PLXNA1	-	+	+
		SEMA4C	-	+	+
		LRRC8D	-	+	+
		XPR1	-	+	+
	GPCRs	GPR180	+	+	+
		ADGRE5	-	-	+
		ADGRL2	-	-	+
		GPR107	-	+	+
		GPR108	-	+	+
		S1PR2	-	+	+
		TAPT1	-	+	+
	G-proteins	XPR1	-	+	-
		GNA11	+	+	+
		GNA13	+	+	+
		GNAI2	+	+	+
		GNAI3	+	+	+
		GNAQ	+	+	+
		GNAS	+	+	+
		GNB2	+	-	+
		GNG12	+	+	+
		GNL2	+	+	+
		GNL3	+	+	+
		GNL3L	+	+	+
		GNAI1	-	+	+
		GNG4	-	+	+
		GNG5	-	+	-
		GNG7	-	+	-
	Trans-interacting proteins	ITGA5	-	+	+
		ITGB1	-	+	+
		ADGRE5	-	-	+
	PDZ proteins	ARHGEF2	+	+	+
		GIPC	+	+	+
		MPP1	-	+	+
		MPP3	-	+	+
		MPP6	+	+	+
		PDLIM5	+	+	-
		PDZD8	+	+	+
		SCRIB	+	+	+
		SLC9A3R2	+	+	-
		SNX27	+	-	+
		MYO18A	+	+	+
		AHNAK	-	+	-
		DTNA	-	-	+
		DLG3	-	+	-
	Sum		23	81	83
		Total	89	158	157
(+), Detect in sample. Identified protiens in this table were determined from only “High confidence” proteins as described in the Experimental Procedure.
(-), Not detect in sample
