# Supplementary material for: Simple But Efficacious Enrichment of Integral Membrane Proteins and Their Interactions for In-Depth Membrane Proteomics
Source: Mol Cell Proteomics. 2022 Jan 25;21(5):100206. doi: 10.1016/j.mcpro.2022.100206 (PMC9062332; doi:10.1016/j.mcpro.2022.100206)
Supplement: Supplemental Table S3 [file mmc4.xlsx]

## Sheet: Supplemental Table S3
@id	__mclCluster	display name	Protein complex/cluster Fig7	name	query term	shared name	stringdb::canonical name	stringdb::database identifier	stringdb::description	stringdb::full name	stringdb::namespace	stringdb::node type	stringdb::species
stringdb:9606.ENSP00000307491	1	WDR48		9606.ENSP00000307491	WDR48	9606.ENSP00000307491	Q8TAF3	9606.ENSP00000307491	WD repeat-containing protein 48; Regulator of deubiquitinating complexes. Acts as a strong activator of USP1 and USP46. Enhances the USP1-mediated deubiquitination of FANCD2; USP1 being almost inactive by itself. Also activates deubiquitinating activity of complexes containing USP12. Docks at the distal end of the USP12 fingers domain and induces a cascade of structural changes leading to the act…		stringdb	protein	Homo sapiens
stringdb:9606.ENSP00000308179	1	WDR3		9606.ENSP00000308179	WDR3	9606.ENSP00000308179	Q9UNX4	9606.ENSP00000308179	WD repeat-containing protein 3; WD repeat domain containing; Belongs to the WD repeat WDR3/UTP12 family.		stringdb	protein	Homo sapiens
stringdb:9606.ENSP00000327179	1	CIRH1A		9606.ENSP00000327179	UTP4	9606.ENSP00000327179	Q969X6	9606.ENSP00000327179	U3 small nucleolar RNA-associated protein 4 homolog; Ribosome biogenesis factor. Involved in nucleolar processing of pre-18S ribosomal RNA. Involved in small subunit (SSU) pre-rRNA processing at sites A', A0, 1 and 2b. Required for optimal pre-ribosomal RNA transcription by RNA polymerase. May be a transcriptional regulator. Acts as a positive regulator of HIVEP1 which specifically binds to the D…		stringdb	protein	Homo sapiens
stringdb:9606.ENSP00000308332	1	UTP23		9606.ENSP00000308332	UTP23	9606.ENSP00000308332	Q9BRU9	9606.ENSP00000308332	UTP23, small subunit (SSU) processome component, homolog (yeast); Involved in rRNA-processing and ribosome biogenesis; Belongs to the UTP23/FCF1 family. UTP23 subfamily.		stringdb	protein	Homo sapiens
stringdb:9606.ENSP00000225298	1	UTP18		9606.ENSP00000225298	UTP18	9606.ENSP00000225298	Q9Y5J1	9606.ENSP00000225298	UTP18 small subunit (SSU) processome component homolog (yeast); Involved in nucleolar processing of pre-18S ribosomal RNA; UTPb subcomplex		stringdb	protein	Homo sapiens
stringdb:9606.ENSP00000296792	1	UTP15		9606.ENSP00000296792	UTP15	9606.ENSP00000296792	Q8TED0	9606.ENSP00000296792	UTP15, U3 small nucleolar ribonucleoprotein, homolog (S. cerevisiae); Ribosome biogenesis factor. Involved in nucleolar processing of pre-18S ribosomal RNA. Required for optimal pre- ribosomal RNA transcription by RNA polymerase I; UTPa subcomplex		stringdb	protein	Homo sapiens
stringdb:9606.ENSP00000377944	1	UTP14A		9606.ENSP00000377944	UTP14A	9606.ENSP00000377944	Q9BVJ6	9606.ENSP00000377944	UTP14, U3 small nucleolar ribonucleoprotein, homolog A (yeast); May be required for ribosome biogenesis.		stringdb	protein	Homo sapiens
stringdb:9606.ENSP00000349722	1	UBE2D3		9606.ENSP00000349722	UBE2D3	9606.ENSP00000349722	H9KV45	9606.ENSP00000349722	Ubiquitin conjugating enzyme E2 D3; Belongs to the ubiquitin-conjugating enzyme family.		stringdb	protein	Homo sapiens
stringdb:9606.ENSP00000388107	1	UBA52		9606.ENSP00000388107	UBA52	9606.ENSP00000388107	Q9UPK7	9606.ENSP00000388107	Ubiquitin A-52 residue ribosomal protein fusion product 1; Ubiquitin: Exists either covalently attached to another protein, or free (unanchored). When covalently bound, it is conjugated to target proteins via an isopeptide bond either as a monomer (monoubiquitin), a polymer linked via different Lys residues of the ubiquitin (polyubiquitin chains) or a linear polymer linked via the initiator Met o…		stringdb	protein	Homo sapiens
stringdb:9606.ENSP00000338413	1	UBA1		9606.ENSP00000338413	UBA1	9606.ENSP00000338413	P22314	9606.ENSP00000338413	Ubiquitin-like modifier activating enzyme 1; Catalyzes the first step in ubiquitin conjugation to mark cellular proteins for degradation through the ubiquitin- proteasome system. Activates ubiquitin by first adenylating its C-terminal glycine residue with ATP, and thereafter linking this residue to the side chain of a cysteine residue in E1, yielding a ubiquitin-E1 thioester and free AMP. Essenti…		stringdb	protein	Homo sapiens
stringdb:9606.ENSP00000438349	1	TRMT112		9606.ENSP00000438349	TRMT112	9606.ENSP00000438349	Q9UI30	9606.ENSP00000438349	Multifunctional methyltransferase subunit TRM112-like protein; Acts as an activator of both rRNA/tRNA and protein methyltransferases. Together with methyltransferase BUD23, methylates the N(7) position of a guanine in 18S rRNA. The heterodimer with HEMK2/N6AMT1 catalyzes N5-methylation of ETF1 on 'Gln-185', using S-adenosyl L- methionine as methyl donor. The heterodimer with ALKBH8 catalyzes the …		stringdb	protein	Homo sapiens
stringdb:9606.ENSP00000380044	1	CSNK1E		9606.ENSP00000380044	TPTEP2-CSNK1E	9606.ENSP00000380044	P49674	9606.ENSP00000380044	Casein kinase I isoform epsilon; Casein kinases are operationally defined by their preferential utilization of acidic proteins such as caseins as substrates. Can phosphorylate a large number of proteins. Participates in Wnt signaling. Phosphorylates DVL1 and DVL2. Central component of the circadian clock. In balance with PP1, determines the circadian period length, through the regulation of the s…		stringdb	protein	Homo sapiens
stringdb:9606.ENSP00000346067	1	RPSA		9606.ENSP00000346067	RPSA	9606.ENSP00000346067	P08865	9606.ENSP00000346067	Multidrug resistance-associated protein MGr1-Ag; Required for the assembly and/or stability of the 40S ribosomal subunit. Required for the processing of the 20S rRNA- precursor to mature 18S rRNA in a late step of the maturation of 40S ribosomal subunits. Also functions as a cell surface receptor for laminin. Plays a role in cell adhesion to the basement membrane and in the consequent activation …		stringdb	protein	Homo sapiens
stringdb:9606.ENSP00000302896	1	RPS9		9606.ENSP00000302896	RPS9	9606.ENSP00000302896	P46781	9606.ENSP00000302896	Small ribosomal subunit protein uS4; Ribosomal protein S9		stringdb	protein	Homo sapiens
stringdb:9606.ENSP00000379888	1	RPS8		9606.ENSP00000379888	RPS8	9606.ENSP00000379888	P62241	9606.ENSP00000379888	Small ribosomal subunit protein eS8; Ribosomal protein S8; Belongs to the eukaryotic ribosomal protein eS8 family.		stringdb	protein	Homo sapiens
stringdb:9606.ENSP00000339095	1	RPS7		9606.ENSP00000339095	RPS7	9606.ENSP00000339095	P62081	9606.ENSP00000339095	Small ribosomal subunit protein eS7; Required for rRNA maturation; Belongs to the eukaryotic ribosomal protein eS7 family.		stringdb	protein	Homo sapiens
stringdb:9606.ENSP00000472985	1	RPS5		9606.ENSP00000472985	RPS5	9606.ENSP00000472985	P46782	9606.ENSP00000472985	Small ribosomal subunit protein uS7; Ribosomal protein S5; Belongs to the universal ribosomal protein uS7 family.		stringdb	protein	Homo sapiens
stringdb:9606.ENSP00000362744	1	RPS4X		9606.ENSP00000362744	RPS4X	9606.ENSP00000362744	P62701	9606.ENSP00000362744	Ribosomal protein S4, X-linked; Belongs to the eukaryotic ribosomal protein eS4 family.		stringdb	protein	Homo sapiens
stringdb:9606.ENSP00000272317	1	RPS27A		9606.ENSP00000272317	RPS27A	9606.ENSP00000272317	Q9UPK7	9606.ENSP00000272317	Ubiquitin carboxyl extension protein 80; Ubiquitin: Exists either covalently attached to another protein, or free (unanchored). When covalently bound, it is conjugated to target proteins via an isopeptide bond either as a monomer (monoubiquitin), a polymer linked via different Lys residues of the ubiquitin (polyubiquitin chains) or a linear polymer linked via the initiator Met of the ubiquitin (l…		stringdb	protein	Homo sapiens
stringdb:9606.ENSP00000348849	1	RPS26		9606.ENSP00000348849	RPS26	9606.ENSP00000348849	P62854	9606.ENSP00000348849	Small ribosomal subunit protein eS26; Ribosomal protein S26; Belongs to the eukaryotic ribosomal protein eS26 family.		stringdb	protein	Homo sapiens
stringdb:9606.ENSP00000296674	1	RPS23		9606.ENSP00000296674	RPS23	9606.ENSP00000296674	P62266	9606.ENSP00000296674	Small ribosomal subunit protein uS12; Component of the ribosome, a large ribonucleoprotein complex responsible for the synthesis of proteins in the cell. The small ribosomal subunit (SSU) binds messenger RNAs (mRNAs) and translates the encoded message by selecting cognate aminoacyl-transfer RNA (tRNA) molecules. The large subunit (LSU) contains the ribosomal catalytic site termed the peptidyl tra…		stringdb	protein	Homo sapiens
stringdb:9606.ENSP00000429374	1	RPS20		9606.ENSP00000429374	RPS20	9606.ENSP00000429374	P60866	9606.ENSP00000429374	Small ribosomal subunit protein uS10; Ribosomal protein S20		stringdb	protein	Homo sapiens
stringdb:9606.ENSP00000341885	1	RPS2		9606.ENSP00000341885	RPS2	9606.ENSP00000341885	P15880	9606.ENSP00000341885	Small ribosomal subunit protein uS5; Ribosomal protein S2		stringdb	protein	Homo sapiens
stringdb:9606.ENSP00000393241	1	RPS18		9606.ENSP00000393241	RPS18	9606.ENSP00000393241	P62269	9606.ENSP00000393241	Small ribosomal subunit protein uS13; Located at the top of the head of the 40S subunit, it contacts several helices of the 18S rRNA; S ribosomal proteins		stringdb	protein	Homo sapiens
stringdb:9606.ENSP00000251453	1	RPS16		9606.ENSP00000251453	RPS16	9606.ENSP00000251453	P62249	9606.ENSP00000251453	Small ribosomal subunit protein uS9; Ribosomal protein S16		stringdb	protein	Homo sapiens
stringdb:9606.ENSP00000467466	1	RPS15		9606.ENSP00000467466	RPS15	9606.ENSP00000467466	P62841	9606.ENSP00000467466	Small ribosomal subunit protein uS19; Ribosomal protein S15		stringdb	protein	Homo sapiens
stringdb:9606.ENSP00000385958	1	RPS14		9606.ENSP00000385958	RPS14	9606.ENSP00000385958	P62263	9606.ENSP00000385958	Small ribosomal subunit protein uS11; Ribosomal protein S14		stringdb	protein	Homo sapiens
stringdb:9606.ENSP00000435777	1	RPS13		9606.ENSP00000435777	RPS13	9606.ENSP00000435777	P62277	9606.ENSP00000435777	Small ribosomal subunit protein uS15; Ribosomal protein S13		stringdb	protein	Homo sapiens
stringdb:9606.ENSP00000230050	1	RPS12		9606.ENSP00000230050	RPS12	9606.ENSP00000230050	P25398	9606.ENSP00000230050	Small ribosomal subunit protein eS12; Ribosomal protein S12		stringdb	protein	Homo sapiens
stringdb:9606.ENSP00000270625	1	RPS11		9606.ENSP00000270625	RPS11	9606.ENSP00000270625	P62280	9606.ENSP00000270625	Small ribosomal subunit protein uS17; Ribosomal protein S11; Belongs to the universal ribosomal protein uS17 family.		stringdb	protein	Homo sapiens
stringdb:9606.ENSP00000481646	1	RPS10		9606.ENSP00000481646	RPS10	9606.ENSP00000481646	P46783	9606.ENSP00000481646	Small ribosomal subunit protein eS10; Component of the 40S ribosomal subunit; Belongs to the eukaryotic ribosomal protein eS10 family.		stringdb	protein	Homo sapiens
stringdb:9606.ENSP00000322419	1	RPLP2		9606.ENSP00000322419	RPLP2	9606.ENSP00000322419	P05387	9606.ENSP00000322419	Large ribosomal subunit protein P2; Plays an important role in the elongation step of protein synthesis; L ribosomal proteins		stringdb	protein	Homo sapiens
stringdb:9606.ENSP00000358812	1	PDCD11		9606.ENSP00000358812	PDCD11	9606.ENSP00000358812	Q14690	9606.ENSP00000358812	Programmed cell death protein 11; Essential for the generation of mature 18S rRNA, specifically necessary for cleavages at sites A0, 1 and 2 of the 47S precursor. Directly interacts with U3 snoRNA; Minor histocompatibility antigens		stringdb	protein	Homo sapiens
stringdb:9606.ENSP00000405068	1	NOP14		9606.ENSP00000405068	NOP14	9606.ENSP00000405068	P78316	9606.ENSP00000405068	Nucleolar complex protein 14; Involved in nucleolar processing of pre-18S ribosomal RNA. Has a role in the nuclear export of 40S pre-ribosomal subunit to the cytoplasm (By similarity); Belongs to the NOP14 family.		stringdb	protein	Homo sapiens
stringdb:9606.ENSP00000371101	1	NOL10		9606.ENSP00000371101	NOL10	9606.ENSP00000371101	Q9BSC4	9606.ENSP00000371101	Nucleolar protein 10; WD repeat domain containing; Belongs to the WD repeat NOL10/ENP2 family.		stringdb	protein	Homo sapiens
stringdb:9606.ENSP00000328854	1	NOC4L		9606.ENSP00000328854	NOC4L	9606.ENSP00000328854	Q9BVI4	9606.ENSP00000328854	Nucleolar complex associated 4 homolog (S. cerevisiae); Armadillo-like helical domain containing; Belongs to the CBF/MAK21 family.		stringdb	protein	Homo sapiens
stringdb:9606.ENSP00000444596	1	MYCBP2		9606.ENSP00000444596	MYCBP2	9606.ENSP00000444596	O75592	9606.ENSP00000444596	MYC binding protein 2, E3 ubiquitin protein ligase; E3 ubiquitin-protein ligase which mediates ubiquitination and subsequent proteasomal degradation of TSC2/tuberin. Interacts with the E2 enzymes UBE2D1, UBE2D3 and UBE2L3 (in vitro). May function as a facilitator or regulator of transcriptional activation by MYC. May have a role during synaptogenesis; Belongs to the highwire family.		stringdb	protein	Homo sapiens
stringdb:9606.ENSP00000244230	1	MPHOSPH10		9606.ENSP00000244230	MPHOSPH10	9606.ENSP00000244230	O00566	9606.ENSP00000244230	M-phase phosphoprotein 10 (U3 small nucleolar ribonucleoprotein); Component of the 60-80S U3 small nucleolar ribonucleoprotein (U3 snoRNP). Required for the early cleavages during pre-18S ribosomal RNA processing; MPP10 subcomplex		stringdb	protein	Homo sapiens
stringdb:9606.ENSP00000360365	1	MCTS1		9606.ENSP00000360365	MCTS1	9606.ENSP00000360365	Q9ULC4	9606.ENSP00000360365	Malignant T cell amplified sequence 1; Anti-oncogene that plays a role in cell cycle regulation; decreases cell doubling time and anchorage-dependent growth; shortens the duration of G1 transit time and G1/S transition. When constitutively expressed, increases CDK4 and CDK6 kinases activity and CCND1/cyclin D1 protein level, as well as G1 cyclin/CDK complex formation. Involved in translation init…		stringdb	protein	Homo sapiens
stringdb:9606.ENSP00000345917	1	LYAR		9606.ENSP00000345917	LYAR	9606.ENSP00000345917	Q9NX58	9606.ENSP00000345917	Cell growth-regulating nucleolar protein; Zinc fingers C2HC-type		stringdb	protein	Homo sapiens
stringdb:9606.ENSP00000356548	1	LTV1		9606.ENSP00000356548	LTV1	9606.ENSP00000356548	Q96GA3	9606.ENSP00000356548	LTV1 ribosome biogenesis factor		stringdb	protein	Homo sapiens
stringdb:9606.ENSP00000229214	1	KRR1		9606.ENSP00000229214	KRR1	9606.ENSP00000229214	Q13601	9606.ENSP00000229214	KRR1, small subunit (SSU) processome component, homolog (yeast); Required for 40S ribosome biogenesis. Involved in nucleolar processing of pre-18S ribosomal RNA and ribosome assembly (By similarity).		stringdb	protein	Homo sapiens
stringdb:9606.ENSP00000340648	1	HUWE1		9606.ENSP00000340648	HUWE1	9606.ENSP00000340648	Q9P0A9	9606.ENSP00000340648	HECT, UBA and WWE domain containing 1, E3 ubiquitin protein ligase; E3 ubiquitin-protein ligase which mediates ubiquitination and subsequent proteasomal degradation of target proteins. Regulates apoptosis by catalyzing the polyubiquitination and degradation of MCL1. Mediates monoubiquitination of DNA polymerase beta (POLB) at 'Lys-41', 'Lys-61' and 'Lys-81', thereby playing a role in base-excisio…		stringdb	protein	Homo sapiens
stringdb:9606.ENSP00000355541	1	HEATR1		9606.ENSP00000355541	HEATR1	9606.ENSP00000355541	Q9H583	9606.ENSP00000355541	U3 small nucleolar RNA-associated protein 10 homolog; Ribosome biogenesis factor. Involved in nucleolar processing of pre-18S ribosomal RNA. Required for optimal pre- ribosomal RNA transcription by RNA polymerase I; Belongs to the HEATR1/UTP10 family.		stringdb	protein	Homo sapiens
stringdb:9606.ENSP00000454746	1	ENSP00000454746		9606.ENSP00000454746	H3BN98	9606.ENSP00000454746	H3BN98	9606.ENSP00000454746	Uncharacterized protein		stringdb	protein	Homo sapiens
stringdb:9606.ENSP00000344393	1	FCF1		9606.ENSP00000344393	FCF1	9606.ENSP00000344393	Q9Y324	9606.ENSP00000344393	rRNA-processing protein FCF1 homolog; Essential protein involved in pre-rRNA processing and 40S ribosomal subunit assembly.		stringdb	protein	Homo sapiens
stringdb:9606.ENSP00000310842	1	FANCI		9606.ENSP00000310842	FANCI	9606.ENSP00000310842	Q9NVI1	9606.ENSP00000310842	Fanconi anemia, complementation group I; Plays an essential role in the repair of DNA double- strand breaks by homologous recombination and in the repair of interstrand DNA cross-links (ICLs) by promoting FANCD2 monoubiquitination by FANCL and participating in recruitment to DNA repair sites. Required for maintenance of chromosomal stability. Specifically binds branched DNA: binds both single- st…		stringdb	protein	Homo sapiens
stringdb:9606.ENSP00000395574	1	TCEB3		9606.ENSP00000395574	ELOA	9606.ENSP00000395574	Q14241	9606.ENSP00000395574	Transcription elongation factor B (SIII), polypeptide 3 (110kDa, elongin A); SIII, also known as elongin, is a general transcription elongation factor that increases the RNA polymerase II transcription elongation past template-encoded arresting sites. Subunit A is transcriptionally active and its transcription activity is strongly enhanced by binding to the dimeric complex of the SIII regulatory …		stringdb	protein	Homo sapiens
stringdb:9606.ENSP00000485663	1	EIF3L		9606.ENSP00000485663	EIF3L	9606.ENSP00000485663	Q9Y262	9606.ENSP00000485663	Eukaryotic translation initiation factor 3 subunit 6-interacting protein; Component of the eukaryotic translation initiation factor 3 (eIF-3) complex, which is required for several steps in the initiation of protein synthesis. The eIF-3 complex associates with the 40S ribosome and facilitates the recruitment of eIF-1, eIF-1A, eIF-2:GTP:methionyl-tRNAi and eIF-5 to form the 43S pre- initiation com…		stringdb	protein	Homo sapiens
stringdb:9606.ENSP00000261868	1	EIF3J		9606.ENSP00000261868	EIF3J	9606.ENSP00000261868	O75822	9606.ENSP00000261868	Eukaryotic translation initiation factor 3, subunit J; Component of the eukaryotic translation initiation factor 3 (eIF-3) complex, which is required for several steps in the initiation of protein synthesis. The eIF-3 complex associates with the 40S ribosome and facilitates the recruitment of eIF-1, eIF-1A, eIF- 2:GTP:methionyl-tRNAi and eIF-5 to form the 43S pre-initiation complex (43S PIC). The…		stringdb	protein	Homo sapiens
stringdb:9606.ENSP00000429931	1	EIF3H		9606.ENSP00000429931	EIF3H	9606.ENSP00000429931	O15372	9606.ENSP00000429931	Eukaryotic translation initiation factor 3, subunit H; Component of the eukaryotic translation initiation factor 3 (eIF-3) complex, which is required for several steps in the initiation of protein synthesis. The eIF-3 complex associates with the 40S ribosome and facilitates the recruitment of eIF-1, eIF-1A, eIF-2:GTP:methionyl-tRNAi and eIF-5 to form the 43S pre- initiation complex (43S PIC). The…		stringdb	protein	Homo sapiens
stringdb:9606.ENSP00000431800	1	EIF3F		9606.ENSP00000431800	EIF3F	9606.ENSP00000431800	O00303	9606.ENSP00000431800	Eukaryotic translation initiation factor 3, subunit F; Component of the eukaryotic translation initiation factor 3 (eIF-3) complex, which is required for several steps in the initiation of protein synthesis. The eIF-3 complex associates with the 40S ribosome and facilitates the recruitment of eIF-1, eIF-1A, eIF-2:GTP:methionyl-tRNAi and eIF-5 to form the 43S pre- initiation complex (43S PIC). The…		stringdb	protein	Homo sapiens
stringdb:9606.ENSP00000216190	1	EIF3D		9606.ENSP00000216190	EIF3D	9606.ENSP00000216190	O15371	9606.ENSP00000216190	Eukaryotic translation initiation factor 3, subunit D; mRNA cap-binding component of the eukaryotic translation initiation factor 3 (eIF-3) complex, a complex required for several steps in the initiation of protein synthesis of a specialized repertoire of mRNAs. The eIF-3 complex associates with the 40S ribosome and facilitates the recruitment of eIF-1, eIF-1A, eIF-2:GTP:methionyl-tRNAi and eIF-5…		stringdb	protein	Homo sapiens
stringdb:9606.ENSP00000271764	1	EIF2D		9606.ENSP00000271764	EIF2D	9606.ENSP00000271764	P41214	9606.ENSP00000271764	Hepatocellular carcinoma-associated antigen 56; Translation initiation factor that is able to deliver tRNA to the P-site of the eukaryotic ribosome in a GTP-independent manner. The binding of Met-tRNA(I) occurs after the AUG codon finds its position in the P-site of 40S ribosomes, the situation that takes place during initiation complex formation on some specific RNAs. Its activity in tRNA bindin…		stringdb	protein	Homo sapiens
stringdb:9606.ENSP00000224073	1	EDF1		9606.ENSP00000224073	EDF1	9606.ENSP00000224073	O60869	9606.ENSP00000224073	Endothelial differentiation-related factor 1; Transcriptional coactivator stimulating NR5A1 and ligand-dependent NR1H3/LXRA and PPARG transcriptional activities. Enhances the DNA-binding activity of ATF1, ATF2, CREB1 and NR5A1. Regulates nitric oxid synthase activity probably by sequestering calmodulin in the cytoplasm. May function in endothelial cells differentiation, hormone-induced cardiomyoc…		stringdb	protein	Homo sapiens
stringdb:9606.ENSP00000479504	1	DDX52		9606.ENSP00000479504	DDX52	9606.ENSP00000479504	Q9Y2R4	9606.ENSP00000479504	DEAD (Asp-Glu-Ala-Asp) box polypeptide 52; DExD-box helicase 52; Belongs to the DEAD box helicase family. DDX52/ROK1 subfamily.		stringdb	protein	Homo sapiens
stringdb:9606.ENSP00000350698	1	DDX47		9606.ENSP00000350698	DDX47	9606.ENSP00000350698	Q9H0S4	9606.ENSP00000350698	DEAD (Asp-Glu-Ala-Asp) box polypeptide 47; Involved in apoptosis. May have a role in rRNA processing and mRNA splicing. Associates with pre-rRNA precursors; Belongs to the DEAD box helicase family. DDX47/RRP3 subfamily.		stringdb	protein	Homo sapiens
stringdb:9606.ENSP00000297579	1	DCAF13		9606.ENSP00000297579	DCAF13	9606.ENSP00000297579	Q9NV06	9606.ENSP00000297579	WD repeat and SOF domain-containing protein 1; Possible role in ribosomal RNA processing (By similarity). May function as a substrate receptor for CUL4-DDB1 E3 ubiquitin-protein ligase complex; DDB1 and CUL4 associated factors		stringdb	protein	Homo sapiens
stringdb:9606.ENSP00000471455	1	CCDC124		9606.ENSP00000471455	CCDC124	9606.ENSP00000471455	Q96CT7	9606.ENSP00000471455	Coiled-coil domain-containing protein 124; Required for proper progression of late cytokinetic stages; Belongs to the CCDC124 family.		stringdb	protein	Homo sapiens
stringdb:9606.ENSP00000230340	1	BYSL		9606.ENSP00000230340	BYSL	9606.ENSP00000230340	Q13895	9606.ENSP00000230340	Bystin-like; Required for processing of 20S pre-rRNA precursor and biogenesis of 40S ribosomal subunits. May be required for trophinin-dependent regulation of cell adhesion during implantation of human embryos; Belongs to the bystin family.		stringdb	protein	Homo sapiens
stringdb:9606.ENSP00000296577	1	ABCE1		9606.ENSP00000296577	ABCE1	9606.ENSP00000296577	P61221	9606.ENSP00000296577	ATP-binding cassette, sub-family E (OABP), member 1; Antagonizes the binding of 2-5A (5'-phosphorylated 2',5'-linked oligoadenylates) by RNase L through direct interaction with RNase L and therefore inhibits its endoribonuclease activity. May play a central role in the regulation of mRNA turnover. Antagonizes the anti-viral effect of the interferon-regulated 2-5A/RNase L pathway. May act as a cha…		stringdb	protein	Homo sapiens
stringdb:9606.ENSP00000351380	2	TMA16		9606.ENSP00000351380	TMA16	9606.ENSP00000351380	Q96EY4	9606.ENSP00000351380	Translation machinery associated 16 homolog		stringdb	protein	Homo sapiens
stringdb:9606.ENSP00000418401	2	SRPRB		9606.ENSP00000418401	SRPRB	9606.ENSP00000418401	Q9Y5M8	9606.ENSP00000418401	Signal recognition particle receptor subunit beta; Component of the SRP (signal recognition particle) receptor. Ensures, in conjunction with the signal recognition particle, the correct targeting of the nascent secretory proteins to the endoplasmic reticulum membrane system. Has GTPase activity. May mediate the membrane association of SRPR (By similarity).		stringdb	protein	Homo sapiens
stringdb:9606.ENSP00000328023	2	SRPR		9606.ENSP00000328023	SRPRA	9606.ENSP00000328023	P08240	9606.ENSP00000328023	Signal recognition particle receptor (docking protein); Component of the SRP (signal recognition particle) receptor. Ensures, in conjunction with the signal recognition particle, the correct targeting of the nascent secretory proteins to the endoplasmic reticulum membrane system.		stringdb	protein	Homo sapiens
stringdb:9606.ENSP00000342181	2	SRP72		9606.ENSP00000342181	SRP72	9606.ENSP00000342181	O76094	9606.ENSP00000342181	Signal recognition particle 72 kDa protein; Signal-recognition-particle assembly has a crucial role in targeting secretory proteins to the rough endoplasmic reticulum membrane. Binds the 7S RNA only in presence of SRP68. This ribonucleoprotein complex might interact directly with the docking protein in the ER membrane and possibly participate in the elongation arrest function; Belongs to the SRP7…		stringdb	protein	Homo sapiens
stringdb:9606.ENSP00000424870	2	SRP19		9606.ENSP00000424870	SRP19	9606.ENSP00000424870	P09132	9606.ENSP00000424870	Signal recognition particle 19 kDa protein; Signal-recognition-particle assembly, binds directly to 7S RNA and mediates binding of the 54 kDa subunit of the SRP.		stringdb	protein	Homo sapiens
stringdb:9606.ENSP00000400467	2	RPL9		9606.ENSP00000400467	RPL9	9606.ENSP00000400467	P32969	9606.ENSP00000400467	Large ribosomal subunit protein uL6; L ribosomal proteins		stringdb	protein	Homo sapiens
stringdb:9606.ENSP00000262584	2	RPL8		9606.ENSP00000262584	RPL8	9606.ENSP00000262584	P62917	9606.ENSP00000262584	Large ribosomal subunit protein uL2; Component of the large ribosomal subunit.		stringdb	protein	Homo sapiens
stringdb:9606.ENSP00000361076	2	RPL7A		9606.ENSP00000361076	RPL7A	9606.ENSP00000361076	P62424	9606.ENSP00000361076	Large ribosomal subunit protein eL8; Ribosomal protein L7a		stringdb	protein	Homo sapiens
stringdb:9606.ENSP00000339795	2	RPL7		9606.ENSP00000339795	RPL7	9606.ENSP00000339795	P18124	9606.ENSP00000339795	Large ribosomal subunit protein uL30; Component of the large ribosomal subunit. Binds to G-rich structures in 28S rRNA and in mRNAs. Plays a regulatory role in the translation apparatus; inhibits cell-free translation of mRNAs.		stringdb	protein	Homo sapiens
stringdb:9606.ENSP00000359345	2	RPL5		9606.ENSP00000359345	RPL5	9606.ENSP00000359345	P46777	9606.ENSP00000359345	Large ribosomal subunit protein uL18; Component of the ribosome, a large ribonucleoprotein complex responsible for the synthesis of proteins in the cell. The small ribosomal subunit (SSU) binds messenger RNAs (mRNAs) and translates the encoded message by selecting cognate aminoacyl- transfer RNA (tRNA) molecules. The large subunit (LSU) contains the ribosomal catalytic site termed the peptidyl tr…		stringdb	protein	Homo sapiens
stringdb:9606.ENSP00000464342	2	RPL36		9606.ENSP00000464342	RPL36	9606.ENSP00000464342	Q9Y3U8	9606.ENSP00000464342	Large ribosomal subunit protein eL36; Component of the large ribosomal subunit.		stringdb	protein	Homo sapiens
stringdb:9606.ENSP00000419117	2	RPL35A		9606.ENSP00000419117	RPL35A	9606.ENSP00000419117	P18077	9606.ENSP00000419117	Cell growth-inhibiting gene 33 protein; Required for the proliferation and viability of hematopoietic cells. Plays a role in 60S ribosomal subunit formation. The protein was found to bind to both initiator and elongator tRNAs and consequently was assigned to the P site or P and A site.		stringdb	protein	Homo sapiens
stringdb:9606.ENSP00000259469	2	RPL35		9606.ENSP00000259469	RPL35	9606.ENSP00000259469	P42766	9606.ENSP00000259469	Large ribosomal subunit protein uL29; Component of the large ribosomal subunit.		stringdb	protein	Homo sapiens
stringdb:9606.ENSP00000416429	2	RPL32		9606.ENSP00000416429	RPL32	9606.ENSP00000416429	P62910	9606.ENSP00000416429	Large ribosomal subunit protein eL32; Ribosomal protein L32; Belongs to the eukaryotic ribosomal protein eL32 family.		stringdb	protein	Homo sapiens
stringdb:9606.ENSP00000428085	2	RPL30		9606.ENSP00000428085	RPL30	9606.ENSP00000428085	P62888	9606.ENSP00000428085	Large ribosomal subunit protein eL30; Ribosomal protein L30; Belongs to the eukaryotic ribosomal protein eL30 family.		stringdb	protein	Homo sapiens
stringdb:9606.ENSP00000452909	2	RPL28		9606.ENSP00000452909	RPL28	9606.ENSP00000452909	P46779	9606.ENSP00000452909	Large ribosomal subunit protein eL28; Component of the large ribosomal subunit; Belongs to the eukaryotic ribosomal protein eL28 family.		stringdb	protein	Homo sapiens
stringdb:9606.ENSP00000346015	2	RPL27A		9606.ENSP00000346015	RPL27A	9606.ENSP00000346015	P46776	9606.ENSP00000346015	Large ribosomal subunit protein uL15; Ribosomal protein L27a; Belongs to the universal ribosomal protein uL15 family.		stringdb	protein	Homo sapiens
stringdb:9606.ENSP00000464813	2	RPL27		9606.ENSP00000464813	RPL27	9606.ENSP00000464813	P61353	9606.ENSP00000464813	Large ribosomal subunit protein eL27; Component of the large ribosomal subunit. Required for proper rRNA processing and maturation of 28S and 5.8S rRNAs.		stringdb	protein	Homo sapiens
stringdb:9606.ENSP00000377640	2	RPL24		9606.ENSP00000377640	RPL24	9606.ENSP00000377640	P83731	9606.ENSP00000377640	Large ribosomal subunit protein eL24; Ribosomal protein L24; Belongs to the eukaryotic ribosomal protein eL24 family.		stringdb	protein	Homo sapiens
stringdb:9606.ENSP00000420311	2	RPL23		9606.ENSP00000420311	RPL23	9606.ENSP00000420311	P62829	9606.ENSP00000420311	Large ribosomal subunit protein uL14; Ribosomal protein L23		stringdb	protein	Homo sapiens
stringdb:9606.ENSP00000346088	2	RPL22		9606.ENSP00000346088	RPL22	9606.ENSP00000346088	P35268	9606.ENSP00000346088	Epstein-Barr virus small RNA-associated protein; Ribosomal protein L22; Belongs to the eukaryotic ribosomal protein eL22 family.		stringdb	protein	Homo sapiens
stringdb:9606.ENSP00000346027	2	RPL21		9606.ENSP00000346027	RPL21	9606.ENSP00000346027	P46778	9606.ENSP00000346027	Large ribosomal subunit protein eL21; Component of the large ribosomal subunit.		stringdb	protein	Homo sapiens
stringdb:9606.ENSP00000225430	2	RPL19		9606.ENSP00000225430	RPL19	9606.ENSP00000225430	P84098	9606.ENSP00000225430	Large ribosomal subunit protein eL19; Ribosomal protein L19; Belongs to the eukaryotic ribosomal protein eL19 family.		stringdb	protein	Homo sapiens
stringdb:9606.ENSP00000222247	2	RPL18A		9606.ENSP00000222247	RPL18A	9606.ENSP00000222247	Q02543	9606.ENSP00000222247	Large ribosomal subunit protein eL20; Ribosomal protein L18a		stringdb	protein	Homo sapiens
stringdb:9606.ENSP00000447001	2	RPL18		9606.ENSP00000447001	RPL18	9606.ENSP00000447001	Q07020	9606.ENSP00000447001	Large ribosomal subunit protein eL18; Component of the large ribosomal subunit; Belongs to the eukaryotic ribosomal protein eL18 family.		stringdb	protein	Homo sapiens
stringdb:9606.ENSP00000397798	2	RPL17		9606.ENSP00000397798	RPL17	9606.ENSP00000397798	P18621	9606.ENSP00000397798	Large ribosomal subunit protein uL22; Component of the large ribosomal subunit; Belongs to the universal ribosomal protein uL22 family.		stringdb	protein	Homo sapiens
stringdb:9606.ENSP00000309334	2	RPL15		9606.ENSP00000309334	RPL15	9606.ENSP00000309334	P61313	9606.ENSP00000309334	Large ribosomal subunit protein eL15; Ribosomal protein L15		stringdb	protein	Homo sapiens
stringdb:9606.ENSP00000375730	2	RPL13A		9606.ENSP00000375730	RPL13A	9606.ENSP00000375730	P40429	9606.ENSP00000375730	Large ribosomal subunit protein uL13; Associated with ribosomes but is not required for canonical ribosome function and has extra-ribosomal functions. Component of the GAIT (gamma interferon-activated inhibitor of translation) complex which mediates interferon-gamma-induced transcript-selective translation inhibition in inflammation processes. Upon interferon-gamma activation and subsequent phosp…		stringdb	protein	Homo sapiens
stringdb:9606.ENSP00000307889	2	RPL13		9606.ENSP00000307889	RPL13	9606.ENSP00000307889	P26373	9606.ENSP00000307889	Large ribosomal subunit protein eL13; Ribosomal protein L13		stringdb	protein	Homo sapiens
stringdb:9606.ENSP00000354739	2	RPL12		9606.ENSP00000354739	RPL12	9606.ENSP00000354739	P30050	9606.ENSP00000354739	Large ribosomal subunit protein uL11; Binds directly to 26S ribosomal RNA.		stringdb	protein	Homo sapiens
stringdb:9606.ENSP00000363676	2	RPL11		9606.ENSP00000363676	RPL11	9606.ENSP00000363676	P62913	9606.ENSP00000363676	Large ribosomal subunit protein uL5; Component of the ribosome, a large ribonucleoprotein complex responsible for the synthesis of proteins in the cell. The small ribosomal subunit (SSU) binds messenger RNAs (mRNAs) and translates the encoded message by selecting cognate aminoacyl- transfer RNA (tRNA) molecules. The large subunit (LSU) contains the ribosomal catalytic site termed the peptidyl tra…		stringdb	protein	Homo sapiens
stringdb:9606.ENSP00000298283	2	RPL10L		9606.ENSP00000298283	RPL10L	9606.ENSP00000298283	Q96L21	9606.ENSP00000298283	Large ribosomal subunit protein uL16-like; May play a role in compensating for the inactivated X- linked gene during spermatogenesis; L ribosomal proteins		stringdb	protein	Homo sapiens
stringdb:9606.ENSP00000363018	2	RPL10A		9606.ENSP00000363018	RPL10A	9606.ENSP00000363018	P62906	9606.ENSP00000363018	Neural precursor cell expressed developmentally down-regulated protein 6; Component of the large ribosomal subunit.		stringdb	protein	Homo sapiens
stringdb:9606.ENSP00000413436	2	RPL10		9606.ENSP00000413436	RPL10	9606.ENSP00000413436	P27635	9606.ENSP00000413436	Large ribosomal subunit protein uL16; Component of the large ribosomal subunit. Plays a role in the formation of actively translating ribosomes. May play a role in the embryonic brain development.		stringdb	protein	Homo sapiens
stringdb:9606.ENSP00000302886	2	PA2G4		9606.ENSP00000302886	PA2G4	9606.ENSP00000302886	Q9UQ80	9606.ENSP00000302886	Proliferation-associated protein 2G4; May play a role in a ERBB3-regulated signal transduction pathway. Seems be involved in growth regulation. Acts a corepressor of the androgen receptor (AR) and is regulated by the ERBB3 ligand neuregulin-1/heregulin (HRG). Inhibits transcription of some E2F1-regulated promoters, probably by recruiting histone acetylase (HAT) activity. Binds RNA. Associates wit…		stringdb	protein	Homo sapiens
stringdb:9606.ENSP00000298310	2	NEMF		9606.ENSP00000298310	NEMF	9606.ENSP00000298310	O60524	9606.ENSP00000298310	Serologically defined colon cancer antigen 1; Component of the ribosome quality control complex (RQC), a ribosome-associated complex that mediates ubiquitination and extraction of incompletely synthesized nascent chains for proteasomal degradation. NEMF is responsible for selective recognition of stalled 60S subunits by recognizing an exposed, nascent chain-conjugated tRNA moiety. NEMF is importa…		stringdb	protein	Homo sapiens
stringdb:9606.ENSP00000246117	2	NCLN		9606.ENSP00000246117	NCLN	9606.ENSP00000246117	Q9BTX4	9606.ENSP00000246117	Nicastrin-like protein; May antagonize Nodal signaling and subsequent organization of axial structures during mesodermal patterning; Belongs to the nicastrin family.		stringdb	protein	Homo sapiens
stringdb:9606.ENSP00000482767	2	LARP4B		9606.ENSP00000482767	LARP4B	9606.ENSP00000482767	Q92615	9606.ENSP00000482767	La ribonucleoprotein domain family, member 4B; Stimulates mRNA translation; La ribonucleoprotein domain containing		stringdb	protein	Homo sapiens
stringdb:9606.ENSP00000225726	2	CCDC47		9606.ENSP00000225726	CCDC47	9606.ENSP00000225726	Q96A33	9606.ENSP00000225726	Coiled-coil domain containing 47		stringdb	protein	Homo sapiens
stringdb:9606.ENSP00000261313	3	PEBP1		9606.ENSP00000261313	PEBP1	9606.ENSP00000261313	P30086	9606.ENSP00000261313	Phosphatidylethanolamine binding protein 1; Binds ATP, opioids and phosphatidylethanolamine. Has lower affinity for phosphatidylinositol and phosphatidylcholine. Serine protease inhibitor which inhibits thrombin, neuropsin and chymotrypsin but not trypsin, tissue type plasminogen activator and elastase (By similarity). Inhibits the kinase activity of RAF1 by inhibiting its activation and by disso…		stringdb	protein	Homo sapiens
stringdb:9606.ENSP00000483491	3	OXA1L		9606.ENSP00000483491	OXA1L	9606.ENSP00000483491	Q15070	9606.ENSP00000483491	Mitochondrial inner membrane protein OXA1L; Required for the insertion of integral membrane proteins into the mitochondrial inner membrane. Essential for the activity and assembly of cytochrome oxidase. Required for the correct biogenesis of ATP synthase and complex I in mitochondria; Belongs to the OXA1/ALB3/YidC family.		stringdb	protein	Homo sapiens
stringdb:9606.ENSP00000258455	3	MRPS9		9606.ENSP00000258455	MRPS9	9606.ENSP00000258455	P82933	9606.ENSP00000258455	Mitochondrial ribosomal protein S9		stringdb	protein	Homo sapiens
stringdb:9606.ENSP00000382250	3	MRPS6		9606.ENSP00000382250	MRPS6	9606.ENSP00000382250	P82932	9606.ENSP00000382250	Mitochondrial ribosomal protein S6		stringdb	protein	Homo sapiens
stringdb:9606.ENSP00000081029	3	MRPS35		9606.ENSP00000081029	MRPS35	9606.ENSP00000081029	P82673	9606.ENSP00000081029	Mitochondrial ribosomal protein S35		stringdb	protein	Homo sapiens
stringdb:9606.ENSP00000177742	3	MRPS34		9606.ENSP00000177742	MRPS34	9606.ENSP00000177742	P82930	9606.ENSP00000177742	Mitochondrial small ribosomal subunit protein mS34; Required for mitochondrial translation, plays a role in maintaining the stability of the small ribosomal subunit and the 12S rRNA that are required for mitoribosome formation.		stringdb	protein	Homo sapiens
stringdb:9606.ENSP00000369682	3	MRPS26		9606.ENSP00000369682	MRPS26	9606.ENSP00000369682	Q9BYN8	9606.ENSP00000369682	Mitochondrial ribosomal protein S26; Belongs to the mitochondrion-specific ribosomal protein mS26 family.		stringdb	protein	Homo sapiens
stringdb:9606.ENSP00000253686	3	MRPS25		9606.ENSP00000253686	MRPS25	9606.ENSP00000253686	P82663	9606.ENSP00000253686	Mitochondrial ribosomal protein S25		stringdb	protein	Homo sapiens
stringdb:9606.ENSP00000318158	3	MRPS24		9606.ENSP00000318158	MRPS24	9606.ENSP00000318158	Q96EL2	9606.ENSP00000318158	Mitochondrial ribosomal protein S24; Belongs to the universal ribosomal protein uS3 family.		stringdb	protein	Homo sapiens
stringdb:9606.ENSP00000295491	3	MRPS18C		9606.ENSP00000295491	MRPS18C	9606.ENSP00000295491	Q9Y3D5	9606.ENSP00000295491	Mitochondrial ribosomal protein S18C		stringdb	protein	Homo sapiens
stringdb:9606.ENSP00000285298	3	RPMS17		9606.ENSP00000285298	MRPS17	9606.ENSP00000285298	Q9Y2R5	9606.ENSP00000285298	Mitochondrial ribosomal protein S17; Belongs to the universal ribosomal protein uS17 family.		stringdb	protein	Homo sapiens
stringdb:9606.ENSP00000331849	3	MRPL54		9606.ENSP00000331849	MRPL54	9606.ENSP00000331849	Q6P161	9606.ENSP00000331849	Mitochondrial ribosomal protein L54		stringdb	protein	Homo sapiens
stringdb:9606.ENSP00000258105	3	MRPL53		9606.ENSP00000258105	MRPL53	9606.ENSP00000258105	Q96EL3	9606.ENSP00000258105	Mitochondrial ribosomal protein L53		stringdb	protein	Homo sapiens
stringdb:9606.ENSP00000279242	3	MRPL49		9606.ENSP00000279242	MRPL49	9606.ENSP00000279242	Q13405	9606.ENSP00000279242	Mitochondrial ribosomal protein L49		stringdb	protein	Homo sapiens
stringdb:9606.ENSP00000417602	3	MRPL47		9606.ENSP00000417602	MRPL47	9606.ENSP00000417602	Q9HD33	9606.ENSP00000417602	Nasopharyngeal carcinoma metastasis-related protein 1; Mitochondrial ribosomal protein L47		stringdb	protein	Homo sapiens
stringdb:9606.ENSP00000258383	3	MRPL44		9606.ENSP00000258383	MRPL44	9606.ENSP00000258383	Q9H9J2	9606.ENSP00000258383	Mitochondrial large ribosomal subunit protein mL44; Component of the 39S subunit of mitochondrial ribosome. May have a function in the assembly/stability of nascent mitochondrial polypeptides exiting the ribosome; Mitochondrial ribosomal proteins		stringdb	protein	Homo sapiens
stringdb:9606.ENSP00000333401	3	MRPL40		9606.ENSP00000333401	MRPL40	9606.ENSP00000333401	Q9NQ50	9606.ENSP00000333401	Nuclear localization signal-containing protein deleted in velocardiofacial syndrome; Mitochondrial ribosomal protein L40; Belongs to the mitochondrion-specific ribosomal protein mL40 family.		stringdb	protein	Homo sapiens
stringdb:9606.ENSP00000305682	3	MRPL39		9606.ENSP00000305682	MRPL39	9606.ENSP00000305682	Q9NYK5	9606.ENSP00000305682	Mitochondrial ribosomal protein L39; Belongs to the mitochondrion-specific ribosomal protein mL39 family.		stringdb	protein	Homo sapiens
stringdb:9606.ENSP00000308275	3	MRPL38		9606.ENSP00000308275	MRPL38	9606.ENSP00000308275	Q96DV4	9606.ENSP00000308275	Mitochondrial ribosomal protein L38; Belongs to the phosphatidylethanolamine-binding protein family. Mitochondrion-specific ribosomal protein mL38 subfamily.		stringdb	protein	Homo sapiens
stringdb:9606.ENSP00000199706	3	MRPL28		9606.ENSP00000199706	MRPL28	9606.ENSP00000199706	Q13084	9606.ENSP00000199706	Melanoma-associated antigen recognized by T-lymphocytes; Mitochondrial ribosomal protein L28		stringdb	protein	Homo sapiens
stringdb:9606.ENSP00000354580	3	MRPL21		9606.ENSP00000354580	MRPL21	9606.ENSP00000354580	Q7Z2W9	9606.ENSP00000354580	Mitochondrial ribosomal protein L21		stringdb	protein	Homo sapiens
stringdb:9606.ENSP00000306548	3	MRPL13		9606.ENSP00000306548	MRPL13	9606.ENSP00000306548	Q9BYD1	9606.ENSP00000306548	Mitochondrial ribosomal protein L13; Belongs to the universal ribosomal protein uL13 family.		stringdb	protein	Homo sapiens
stringdb:9606.ENSP00000308897	3	MRPL11		9606.ENSP00000308897	MRPL11	9606.ENSP00000308897	Q9Y3B7	9606.ENSP00000308897	Mitochondrial ribosomal protein L11; Belongs to the universal ribosomal protein uL11 family.		stringdb	protein	Homo sapiens
stringdb:9606.ENSP00000290208	3	MRPL10		9606.ENSP00000290208	MRPL10	9606.ENSP00000290208	Q7Z7H8	9606.ENSP00000290208	Mitochondrial ribosomal protein L10; Belongs to the universal ribosomal protein uL10 family.		stringdb	protein	Homo sapiens
stringdb:9606.ENSP00000315017	3	MRPL1		9606.ENSP00000315017	MRPL1	9606.ENSP00000315017	Q9BYD6	9606.ENSP00000315017	Mitochondrial ribosomal protein L1		stringdb	protein	Homo sapiens
stringdb:9606.ENSP00000419038	3	GFM1		9606.ENSP00000419038	GFM1	9606.ENSP00000419038	Q96RP9	9606.ENSP00000419038	Elongation factor G 1, mitochondrial; Mitochondrial GTPase that catalyzes the GTP-dependent ribosomal translocation step during translation elongation. During this step, the ribosome changes from the pre-translocational (PRE) to the post-translocational (POST) state as the newly formed A- site-bound peptidyl-tRNA and P-site-bound deacylated tRNA move to the P and E sites, respectively. Catalyzes …		stringdb	protein	Homo sapiens
stringdb:9606.ENSP00000357320	3	DAP3		9606.ENSP00000357320	DAP3	9606.ENSP00000357320	P51398	9606.ENSP00000357320	Mitochondrial small ribosomal subunit protein mS29; Involved in mediating interferon-gamma-induced cell death; Belongs to the mitochondrion-specific ribosomal protein mS29 family.		stringdb	protein	Homo sapiens
stringdb:9606.ENSP00000216802	4	PSME2		9606.ENSP00000216802	PSME2	9606.ENSP00000216802	Q9UL46	9606.ENSP00000216802	Proteasome (prosome, macropain) activator subunit 2 (PA28 beta); Implicated in immunoproteasome assembly and required for efficient antigen processing. The PA28 activator complex enhances the generation of class I binding peptides by altering the cleavage pattern of the proteasome.		stringdb	protein	Homo sapiens
stringdb:9606.ENSP00000440485	4	PSMD9		9606.ENSP00000440485	PSMD9	9606.ENSP00000440485	O00233	9606.ENSP00000440485	Proteasome (prosome, macropain) 26S subunit, non-ATPase, 9; Acts as a chaperone during the assembly of the 26S proteasome, specifically of the base subcomplex of the PA700/19S regulatory complex (RC). During the base subcomplex assembly is part of an intermediate PSMD9:PSMC6:PSMC3 module, also known as modulator trimer complex; PSMD9 is released during the further base assembly process; PDZ domai…		stringdb	protein	Homo sapiens
stringdb:9606.ENSP00000264639	4	PSMD3		9606.ENSP00000264639	PSMD3	9606.ENSP00000264639	O43242	9606.ENSP00000264639	Proteasome (prosome, macropain) 26S subunit, non-ATPase, 3; Component of the 26S proteasome, a multiprotein complex involved in the ATP-dependent degradation of ubiquitinated proteins. This complex plays a key role in the maintenance of protein homeostasis by removing misfolded or damaged proteins, which could impair cellular functions, and by removing proteins whose functions are no longer requi…		stringdb	protein	Homo sapiens
stringdb:9606.ENSP00000310129	4	PSMD2		9606.ENSP00000310129	PSMD2	9606.ENSP00000310129	Q13200	9606.ENSP00000310129	Proteasome (prosome, macropain) 26S subunit, non-ATPase, 2; Component of the 26S proteasome, a multiprotein complex involved in the ATP-dependent degradation of ubiquitinated proteins. This complex plays a key role in the maintenance of protein homeostasis by removing misfolded or damaged proteins, which could impair cellular functions, and by removing proteins whose functions are no longer requi…		stringdb	protein	Homo sapiens
stringdb:9606.ENSP00000348442	4	PSMD12		9606.ENSP00000348442	PSMD12	9606.ENSP00000348442	O00232	9606.ENSP00000348442	Proteasome (prosome, macropain) 26S subunit, non-ATPase, 12; Component of the 26S proteasome, a multiprotein complex involved in the ATP-dependent degradation of ubiquitinated proteins. This complex plays a key role in the maintenance of protein homeostasis by removing misfolded or damaged proteins, which could impair cellular functions, and by removing proteins whose functions are no longer requ…		stringdb	protein	Homo sapiens
stringdb:9606.ENSP00000261712	4	PSMD11		9606.ENSP00000261712	PSMD11	9606.ENSP00000261712	O00231	9606.ENSP00000261712	Proteasome (prosome, macropain) 26S subunit, non-ATPase, 11; Component of the 26S proteasome, a multiprotein complex involved in the ATP-dependent degradation of ubiquitinated proteins. This complex plays a key role in the maintenance of protein homeostasis by removing misfolded or damaged proteins, which could impair cellular functions, and by removing proteins whose functions are no longer requ…		stringdb	protein	Homo sapiens
stringdb:9606.ENSP00000309474	4	PSMD1		9606.ENSP00000309474	PSMD1	9606.ENSP00000309474	Q99460	9606.ENSP00000309474	Proteasome (prosome, macropain) 26S subunit, non-ATPase, 1; Component of the 26S proteasome, a multiprotein complex involved in the ATP-dependent degradation of ubiquitinated proteins. This complex plays a key role in the maintenance of protein homeostasis by removing misfolded or damaged proteins, which could impair cellular functions, and by removing proteins whose functions are no longer requi…		stringdb	protein	Homo sapiens
stringdb:9606.ENSP00000310572	4	PSMC5		9606.ENSP00000310572	PSMC5	9606.ENSP00000310572	P62195	9606.ENSP00000310572	Proteasome (prosome, macropain) 26S subunit, ATPase, 5; Component of the 26S proteasome, a multiprotein complex involved in the ATP-dependent degradation of ubiquitinated proteins. This complex plays a key role in the maintenance of protein homeostasis by removing misfolded or damaged proteins, which could impair cellular functions, and by removing proteins whose functions are no longer required.…		stringdb	protein	Homo sapiens
stringdb:9606.ENSP00000157812	4	PSMC4		9606.ENSP00000157812	PSMC4	9606.ENSP00000157812	P43686	9606.ENSP00000157812	Proteasome (prosome, macropain) 26S subunit, ATPase, 4; Component of the 26S proteasome, a multiprotein complex involved in the ATP-dependent degradation of ubiquitinated proteins. This complex plays a key role in the maintenance of protein homeostasis by removing misfolded or damaged proteins, which could impair cellular functions, and by removing proteins whose functions are no longer required.…		stringdb	protein	Homo sapiens
stringdb:9606.ENSP00000481029	4	PSMC3		9606.ENSP00000481029	PSMC3	9606.ENSP00000481029	P17980	9606.ENSP00000481029	Proteasome (prosome, macropain) 26S subunit, ATPase, 3; Component of the 26S proteasome, a multiprotein complex involved in the ATP-dependent degradation of ubiquitinated proteins. This complex plays a key role in the maintenance of protein homeostasis by removing misfolded or damaged proteins, which could impair cellular functions, and by removing proteins whose functions are no longer required.…		stringdb	protein	Homo sapiens
stringdb:9606.ENSP00000391211	4	PSMC2		9606.ENSP00000391211	PSMC2	9606.ENSP00000391211	P35998	9606.ENSP00000391211	Proteasome (prosome, macropain) 26S subunit, ATPase, 2; Component of the 26S proteasome, a multiprotein complex involved in the ATP-dependent degradation of ubiquitinated proteins. This complex plays a key role in the maintenance of protein homeostasis by removing misfolded or damaged proteins, which could impair cellular functions, and by removing proteins whose functions are no longer required.…		stringdb	protein	Homo sapiens
stringdb:9606.ENSP00000261303	4	PSMC1		9606.ENSP00000261303	PSMC1	9606.ENSP00000261303	P62191	9606.ENSP00000261303	Proteasome (prosome, macropain) 26S subunit, ATPase, 1; Component of the 26S proteasome, a multiprotein complex involved in the ATP-dependent degradation of ubiquitinated proteins. This complex plays a key role in the maintenance of protein homeostasis by removing misfolded or damaged proteins, which could impair cellular functions, and by removing proteins whose functions are no longer required.…		stringdb	protein	Homo sapiens
stringdb:9606.ENSP00000362334	4	PSMB2		9606.ENSP00000362334	PSMB2	9606.ENSP00000362334	P49721	9606.ENSP00000362334	Proteasome (prosome, macropain) subunit, beta type, 2; Component of the 20S core proteasome complex involved in the proteolytic degradation of most intracellular proteins. This complex plays numerous essential roles within the cell by associating with different regulatory particles. Associated with two 19S regulatory particles, forms the 26S proteasome and thus participates in the ATP-dependent d…		stringdb	protein	Homo sapiens
stringdb:9606.ENSP00000044462	4	PSMA4		9606.ENSP00000044462	PSMA4	9606.ENSP00000044462	P25789	9606.ENSP00000044462	Proteasome (prosome, macropain) subunit, alpha type, 4; Component of the 20S core proteasome complex involved in the proteolytic degradation of most intracellular proteins. This complex plays numerous essential roles within the cell by associating with different regulatory particles. Associated with two 19S regulatory particles, forms the 26S proteasome and thus participates in the ATP-dependent …		stringdb	protein	Homo sapiens
stringdb:9606.ENSP00000414359	4	PSMA1		9606.ENSP00000414359	PSMA1	9606.ENSP00000414359	P25786	9606.ENSP00000414359	Proteasome (prosome, macropain) subunit, alpha type, 1; Component of the 20S core proteasome complex involved in the proteolytic degradation of most intracellular proteins. This complex plays numerous essential roles within the cell by associating with different regulatory particles. Associated with two 19S regulatory particles, forms the 26S proteasome and thus participates in the ATP-dependent …		stringdb	protein	Homo sapiens
stringdb:9606.ENSP00000259335	4	KIAA0368		9606.ENSP00000259335	ECPAS	9606.ENSP00000259335	Q5VYK3	9606.ENSP00000259335	Proteasome-associated protein ECM29 homolog; Adapter/scaffolding protein that binds to the 26S proteasome, motor proteins and other compartment specific proteins. May couple the proteasome to different compartments including endosome, endoplasmic reticulum and centrosome. May play a role in ERAD and other enhanced proteolyis.		stringdb	protein	Homo sapiens
stringdb:9606.ENSP00000478877	4	ADRM1		9606.ENSP00000478877	ADRM1	9606.ENSP00000478877	Q16186	9606.ENSP00000478877	Proteasome regulatory particle non-ATPase 13; Component of the 26S proteasome, a multiprotein complex involved in the ATP-dependent degradation of ubiquitinated proteins. This complex plays a key role in the maintenance of protein homeostasis by removing misfolded or damaged proteins, which could impair cellular functions, and by removing proteins whose functions are no longer required. Therefore…		stringdb	protein	Homo sapiens
stringdb:9606.ENSP00000362060	5	NDUFS5	Respiratory chain complex I	9606.ENSP00000362060	NDUFS5	9606.ENSP00000362060	O43920	9606.ENSP00000362060	NADH dehydrogenase (ubiquinone) Fe-S protein 5, 15kDa (NADH-coenzyme Q reductase); Accessory subunit of the mitochondrial membrane respiratory chain NADH dehydrogenase (Complex I), that is believed not to be involved in catalysis. Complex I functions in the transfer of electrons from NADH to the respiratory chain. The immediate electron acceptor for the enzyme is believed to be ubiquinone.		stringdb	protein	Homo sapiens
stringdb:9606.ENSP00000281031	5	NDUFC2	Respiratory chain complex I	9606.ENSP00000281031	NDUFC2	9606.ENSP00000281031	O95298	9606.ENSP00000281031	NADH dehydrogenase (ubiquinone) 1, subcomplex unknown, 2, 14.5kDa; Accessory subunit of the mitochondrial membrane respiratory chain NADH dehydrogenase (Complex I), that is believed not to be involved in catalysis. Complex I functions in the transfer of electrons from NADH to the respiratory chain. The immediate electron acceptor for the enzyme is believed to be ubiquinone.		stringdb	protein	Homo sapiens
stringdb:9606.ENSP00000276689	5	NDUFB9	Respiratory chain complex I	9606.ENSP00000276689	NDUFB9	9606.ENSP00000276689	Q9Y6M9	9606.ENSP00000276689	NADH dehydrogenase (ubiquinone) 1 beta subcomplex, 9, 22kDa; Accessory subunit of the mitochondrial membrane respiratory chain NADH dehydrogenase (Complex I), that is believed to be not involved in catalysis. Complex I functions in the transfer of electrons from NADH to the respiratory chain. The immediate electron acceptor for the enzyme is believed to be ubiquinone.		stringdb	protein	Homo sapiens
stringdb:9606.ENSP00000215565	5	NDUFB7	Respiratory chain complex I	9606.ENSP00000215565	NDUFB7	9606.ENSP00000215565	P17568	9606.ENSP00000215565	NADH dehydrogenase (ubiquinone) 1 beta subcomplex, 7, 18kDa; Accessory subunit of the mitochondrial membrane respiratory chain NADH dehydrogenase (Complex I), that is believed not to be involved in catalysis. Complex I functions in the transfer of electrons from NADH to the respiratory chain. The immediate electron acceptor for the enzyme is believed to be ubiquinone.		stringdb	protein	Homo sapiens
stringdb:9606.ENSP00000184266	5	NDUFB4	Respiratory chain complex I	9606.ENSP00000184266	NDUFB4	9606.ENSP00000184266	O95168	9606.ENSP00000184266	NADH dehydrogenase (ubiquinone) 1 beta subcomplex, 4, 15kDa; Accessory subunit of the mitochondrial membrane respiratory chain NADH dehydrogenase (Complex I), that is believed not to be involved in catalysis. Complex I functions in the transfer of electrons from NADH to the respiratory chain. The immediate electron acceptor for the enzyme is believed to be ubiquinone.		stringdb	protein	Homo sapiens
stringdb:9606.ENSP00000268668	5	NDUFB10	Respiratory chain complex I	9606.ENSP00000268668	NDUFB10	9606.ENSP00000268668	O96000	9606.ENSP00000268668	NADH dehydrogenase (ubiquinone) 1 beta subcomplex, 10, 22kDa; Accessory subunit of the mitochondrial membrane respiratory chain NADH dehydrogenase (Complex I), that is believed not to be involved in catalysis. Complex I functions in the transfer of electrons from NADH to the respiratory chain. The immediate electron acceptor for the enzyme is believed to be ubiquinone; NADH:ubiquinone oxidoreduct…		stringdb	protein	Homo sapiens
stringdb:9606.ENSP00000330787	5	NDUFB1	Respiratory chain complex I	9606.ENSP00000330787	NDUFB1	9606.ENSP00000330787	O75438	9606.ENSP00000330787	NADH dehydrogenase [ubiquinone] 1 beta subcomplex subunit 1; Accessory subunit of the mitochondrial membrane respiratory chain NADH dehydrogenase (Complex I) that is believed not to be involved in catalysis. Complex I functions in the transfer of electrons from NADH to the respiratory chain. The immediate electron acceptor for the enzyme is believed to be ubiquinone.		stringdb	protein	Homo sapiens
stringdb:9606.ENSP00000362873	5	NDUFA8	Respiratory chain complex I	9606.ENSP00000362873	NDUFA8	9606.ENSP00000362873	P51970	9606.ENSP00000362873	NADH dehydrogenase (ubiquinone) 1 alpha subcomplex, 8, 19kDa; Accessory subunit of the mitochondrial membrane respiratory chain NADH dehydrogenase (Complex I), that is believed not to be involved in catalysis. Complex I functions in the transfer of electrons from NADH to the respiratory chain. The immediate electron acceptor for the enzyme is believed to be ubiquinone; NADH:ubiquinone oxidoreduct…		stringdb	protein	Homo sapiens
stringdb:9606.ENSP00000423673	5	NDUFA13	Respiratory chain complex I	9606.ENSP00000423673	NDUFA13	9606.ENSP00000423673	Q9P0J0	9606.ENSP00000423673	Gene associated with retinoic and interferon-induced mortality 19 protein; Accessory subunit of the mitochondrial membrane respiratory chain NADH dehydrogenase (Complex I), that is believed not to be involved in catalysis. Complex I functions in the transfer of electrons from NADH to the respiratory chain. The immediate electron acceptor for the enzyme is believed to be ubiquinone. Involved in th…		stringdb	protein	Homo sapiens
stringdb:9606.ENSP00000389160	5	NDUFA11	Respiratory chain complex I	9606.ENSP00000389160	NDUFA11	9606.ENSP00000389160	Q86Y39	9606.ENSP00000389160	NADH dehydrogenase (ubiquinone) 1 alpha subcomplex, 11, 14.7kDa; Accessory subunit of the mitochondrial membrane respiratory chain NADH dehydrogenase (Complex I), that is believed not to be involved in catalysis. Complex I functions in the transfer of electrons from NADH to the respiratory chain. The immediate electron acceptor for the enzyme is believed to be ubiquinone; NADH:ubiquinone oxidored…		stringdb	protein	Homo sapiens
stringdb:9606.ENSP00000354961	5	MT-ND4	Respiratory chain complex I	9606.ENSP00000354961	MT-ND4	9606.ENSP00000354961	P03905	9606.ENSP00000354961	Mitochondrially encoded NADH dehydrogenase 4; Core subunit of the mitochondrial membrane respiratory chain NADH dehydrogenase (Complex I) that is believed to belong to the minimal assembly required for catalysis. Complex I functions in the transfer of electrons from NADH to the respiratory chain. The immediate electron acceptor for the enzyme is believed to be ubiquinone (By similarity).		stringdb	protein	Homo sapiens
stringdb:9606.ENSP00000367939	5	UQCRQ	Respiratory chain complex III	9606.ENSP00000367939	UQCRQ	9606.ENSP00000367939	O14949	9606.ENSP00000367939	Ubiquinol-cytochrome c reductase complex ubiquinone-binding protein QP-C; This is a component of the ubiquinol-cytochrome c reductase complex (complex III or cytochrome b-c1 complex), which is part of the mitochondrial respiratory chain. This subunit, together with cytochrome b, binds to ubiquinone; Belongs to the UQCRQ/QCR8 family.		stringdb	protein	Homo sapiens
stringdb:9606.ENSP00000203407	5	UQCRC1	Respiratory chain complex III	9606.ENSP00000203407	UQCRC1	9606.ENSP00000203407	P31930	9606.ENSP00000203407	Ubiquinol-cytochrome-c reductase complex core protein 1; This is a component of the ubiquinol-cytochrome c reductase complex (complex III or cytochrome b-c1 complex), which is part of the mitochondrial respiratory chain. This protein may mediate formation of the complex between cytochromes c and c1; M16 metallopeptidases		stringdb	protein	Homo sapiens
stringdb:9606.ENSP00000430494	5	UQCRB	Respiratory chain complex III	9606.ENSP00000430494	UQCRB	9606.ENSP00000430494	P14927	9606.ENSP00000430494	Ubiquinol-cytochrome c reductase complex 14 kDa protein; This is a component of the ubiquinol-cytochrome c reductase complex (complex III or cytochrome b-c1 complex), which is part of the mitochondrial respiratory chain. This component is involved in redox-linked proton pumping; Belongs to the UQCRB/QCR7 family.		stringdb	protein	Homo sapiens
stringdb:9606.ENSP00000467262	5	UQCR11	Respiratory chain complex III	9606.ENSP00000467262	UQCR11	9606.ENSP00000467262	O14957	9606.ENSP00000467262	Ubiquinol-cytochrome c reductase complex 6.4 kDa protein; This is a component of the ubiquinol-cytochrome c reductase complex (complex III or cytochrome b-c1 complex), which is part of the mitochondrial respiratory chain; Belongs to the UQCR11/QCR10 family.		stringdb	protein	Homo sapiens
stringdb:9606.ENSP00000266544	5	NDUFA9		9606.ENSP00000266544	NDUFA9	9606.ENSP00000266544	Q16795	9606.ENSP00000266544	NADH dehydrogenase [ubiquinone] 1 alpha subcomplex subunit 9, mitochondrial; Accessory subunit of the mitochondrial membrane respiratory chain NADH dehydrogenase (Complex I), that is believed not to be involved in catalysis. Complex I functions in the transfer of electrons from NADH to the respiratory chain. The immediate electron acceptor for the enzyme is believed to be ubiquinone; NADH:ubiquin…		stringdb	protein	Homo sapiens
stringdb:9606.ENSP00000287295	5	AIFM1		9606.ENSP00000287295	AIFM1	9606.ENSP00000287295	Q5JUZ7	9606.ENSP00000287295	Apoptosis-inducing factor, mitochondrion-associated, 1; Functions both as NADH oxidoreductase and as regulator of apoptosis. In response to apoptotic stimuli, it is released from the mitochondrion intermembrane space into the cytosol and to the nucleus, where it functions as a proapoptotic factor in a caspase-independent pathway. In contrast, functions as an antiapoptotic factor in normal mitocho…		stringdb	protein	Homo sapiens
stringdb:9606.ENSP00000354632	6	MT-ATP6	Respiratory chain complex V	9606.ENSP00000354632	MT-ATP6	9606.ENSP00000354632	Q8WCX6	9606.ENSP00000354632	Mitochondrially encoded ATP synthase 6; Mitochondrial membrane ATP synthase (F(1)F(0) ATP synthase or Complex V) produces ATP from ADP in the presence of a proton gradient across the membrane which is generated by electron transport complexes of the respiratory chain. F-type ATPases consist of two structural domains, F(1) - containing the extramembraneous catalytic core and F(0) - containing the …		stringdb	protein	Homo sapiens
stringdb:9606.ENSP00000363162	6	ATP6V1G1		9606.ENSP00000363162	ATP6V1G1	9606.ENSP00000363162	O75348	9606.ENSP00000363162	ATPase, H+ transporting, lysosomal 13kDa, V1 subunit G1; Catalytic subunit of the peripheral V1 complex of vacuolar ATPase (V-ATPase). V-ATPase is responsible for acidifying a variety of intracellular compartments in eukaryotic cells. In aerobic conditions, involved in intracellular iron homeostasis, thus triggering the activity of Fe(2+) prolyl hydroxylase (PHD) enzymes, and leading to HIF1A hyd…		stringdb	protein	Homo sapiens
stringdb:9606.ENSP00000253413	6	ATP6V1E1		9606.ENSP00000253413	ATP6V1E1	9606.ENSP00000253413	P36543	9606.ENSP00000253413	ATPase, H+ transporting, lysosomal 31kDa, V1 subunit E1; Subunit of the peripheral V1 complex of vacuolar ATPase essential for assembly or catalytic function. V-ATPase is responsible for acidifying a variety of intracellular compartments in eukaryotic cells; V-type ATPases		stringdb	protein	Homo sapiens
stringdb:9606.ENSP00000216442	6	ATP6V1D		9606.ENSP00000216442	ATP6V1D	9606.ENSP00000216442	Q9Y5K8	9606.ENSP00000216442	ATPase, H+ transporting, lysosomal 34kDa, V1 subunit D; Subunit of the peripheral V1 complex of vacuolar ATPase. Vacuolar ATPase is responsible for acidifying a variety of intracellular compartments in eukaryotic cells, thus providing most of the energy required for transport processes in the vacuolar system (By similarity). May play a role in cilium biogenesis through regulation of the transport…		stringdb	protein	Homo sapiens
stringdb:9606.ENSP00000379203	6	ATP6V1C1		9606.ENSP00000379203	ATP6V1C1	9606.ENSP00000379203	P21283	9606.ENSP00000379203	ATPase, H+ transporting, lysosomal 42kDa, V1 subunit C1; Subunit of the peripheral V1 complex of vacuolar ATPase. Subunit C is necessary for the assembly of the catalytic sector of the enzyme and is likely to have a specific function in its catalytic activity. V-ATPase is responsible for acidifying a variety of intracellular compartments in eukaryotic cells.		stringdb	protein	Homo sapiens
stringdb:9606.ENSP00000276390	6	ATP6V1B2		9606.ENSP00000276390	ATP6V1B2	9606.ENSP00000276390	P21281	9606.ENSP00000276390	ATPase, H+ transporting, lysosomal 56/58kDa, V1 subunit B2; Non-catalytic subunit of the peripheral V1 complex of vacuolar ATPase. V-ATPase is responsible for acidifying a variety of intracellular compartments in eukaryotic cells; Belongs to the ATPase alpha/beta chains family.		stringdb	protein	Homo sapiens
stringdb:9606.ENSP00000273398	6	ATP6V1A		9606.ENSP00000273398	ATP6V1A	9606.ENSP00000273398	P38606	9606.ENSP00000273398	ATPase, H+ transporting, lysosomal 70kDa, V1 subunit A; Catalytic subunit of the peripheral V1 complex of vacuolar ATPase. V-ATPase vacuolar ATPase is responsible for acidifying a variety of intracellular compartments in eukaryotic cells. In aerobic conditions, involved in intracellular iron homeostasis, thus triggering the activity of Fe(2+) prolyl hydroxylase (PHD) enzymes, and leading to HIF1A…		stringdb	protein	Homo sapiens
stringdb:9606.ENSP00000329757	6	ATP6V0C		9606.ENSP00000329757	ATP6V0C	9606.ENSP00000329757	P27449	9606.ENSP00000329757	ATPase, H+ transporting, lysosomal 16kDa, V0 subunit c; Proton-conducting pore forming subunit of the membrane integral V0 complex of vacuolar ATPase. V-ATPase is responsible for acidifying a variety of intracellular compartments in eukaryotic cells; V-type ATPases		stringdb	protein	Homo sapiens
stringdb:9606.ENSP00000332247	6	ATP6V0A2		9606.ENSP00000332247	ATP6V0A2	9606.ENSP00000332247	Q9Y487	9606.ENSP00000332247	Vacuolar proton translocating ATPase 116 kDa subunit a isoform 2; Part of the proton channel of V-ATPases. Essential component of the endosomal pH-sensing machinery. May play a role in maintaining the Golgi functions, such as glycosylation maturation, by controlling the Golgi pH. In aerobic conditions, involved in intracellular iron homeostasis, thus triggering the activity of Fe(2+) prolyl hydro…		stringdb	protein	Homo sapiens
stringdb:9606.ENSP00000264649	6	ATP6V0A1		9606.ENSP00000264649	ATP6V0A1	9606.ENSP00000264649	Q93050	9606.ENSP00000264649	Clathrin-coated vesicle/synaptic vesicle proton pump 116 kDa subunit; Required for assembly and activity of the vacuolar ATPase. Potential role in differential targeting and regulation of the enzyme for a specific organelle (By similarity); V-type ATPases		stringdb	protein	Homo sapiens
stringdb:9606.ENSP00000290299	6	ATP5O		9606.ENSP00000290299	ATP5PO	9606.ENSP00000290299	P48047	9606.ENSP00000290299	ATP synthase, H+ transporting, mitochondrial F1 complex, O subunit; Mitochondrial membrane ATP synthase (F(1)F(0) ATP synthase or Complex V) produces ATP from ADP in the presence of a proton gradient across the membrane which is generated by electron transport complexes of the respiratory chain. F-type ATPases consist of two structural domains, F(1) - containing the extramembraneous catalytic cor…		stringdb	protein	Homo sapiens
stringdb:9606.ENSP00000301587	6	ATP5H		9606.ENSP00000301587	ATP5PD	9606.ENSP00000301587	O75947	9606.ENSP00000301587	ATP synthase, H+ transporting, mitochondrial Fo complex, subunit d; Mitochondrial membrane ATP synthase (F(1)F(0) ATP synthase or Complex V) produces ATP from ADP in the presence of a proton gradient across the membrane which is generated by electron transport complexes of the respiratory chain. F-type ATPases consist of two structural domains, F(1) - containing the extramembraneous catalytic cor…		stringdb	protein	Homo sapiens
stringdb:9606.ENSP00000306003	6	ATP5I		9606.ENSP00000306003	ATP5ME	9606.ENSP00000306003	P56385	9606.ENSP00000306003	ATP synthase, H+ transporting, mitochondrial Fo complex, subunit E; Mitochondrial membrane ATP synthase (F(1)F(0) ATP synthase or Complex V) produces ATP from ADP in the presence of a proton gradient across the membrane which is generated by electron transport complexes of the respiratory chain. F-type ATPases consist of two structural domains, F(1) - containing the extramembraneous catalytic cor…		stringdb	protein	Homo sapiens
stringdb:9606.ENSP00000358840	6	USMG5		9606.ENSP00000358840	ATP5MD	9606.ENSP00000358840	Q96IX5	9606.ENSP00000358840	Up-regulated during skeletal muscle growth 5 homolog (mouse); Plays a critical role in maintaining the ATP synthase population in mitochondria.		stringdb	protein	Homo sapiens
stringdb:9606.ENSP00000349142	6	ATP5C1		9606.ENSP00000349142	ATP5F1C	9606.ENSP00000349142	P36542	9606.ENSP00000349142	ATP synthase, H+ transporting, mitochondrial F1 complex, gamma polypeptide 1; Mitochondrial membrane ATP synthase (F(1)F(0) ATP synthase or Complex V) produces ATP from ADP in the presence of a proton gradient across the membrane which is generated by electron transport complexes of the respiratory chain. F-type ATPases consist of two structural domains, F(1) - containing the extramembraneous cat…		stringdb	protein	Homo sapiens
stringdb:9606.ENSP00000262030	6	ATP5B		9606.ENSP00000262030	ATP5F1B	9606.ENSP00000262030	P06576	9606.ENSP00000262030	ATP synthase, H+ transporting, mitochondrial F1 complex, beta polypeptide; Mitochondrial membrane ATP synthase (F(1)F(0) ATP synthase or Complex V) produces ATP from ADP in the presence of a proton gradient across the membrane which is generated by electron transport complexes of the respiratory chain. F-type ATPases consist of two structural domains, F(1) - containing the extramembraneous cataly…		stringdb	protein	Homo sapiens
stringdb:9606.ENSP00000351137	7	XAB2		9606.ENSP00000351137	XAB2	9606.ENSP00000351137	Q9HCS7	9606.ENSP00000351137	Pre-mRNA-splicing factor SYF1; Involved in transcription-coupled repair (TCR), transcription and pre-mRNA splicing; Belongs to the crooked-neck family.		stringdb	protein	Homo sapiens
stringdb:9606.ENSP00000246071	7	SNRPB2		9606.ENSP00000246071	SNRPB2	9606.ENSP00000246071	P08579	9606.ENSP00000246071	Small nuclear ribonucleoprotein polypeptide B; Involved in pre-mRNA splicing. This protein is associated with snRNP U2. It binds stem loop IV of U2 snRNA only in presence of the U2A' protein; RNA binding motif containing		stringdb	protein	Homo sapiens
stringdb:9606.ENSP00000317123	7	SNRNP200		9606.ENSP00000317123	SNRNP200	9606.ENSP00000317123	O75643	9606.ENSP00000317123	Activating signal cointegrator 1 complex subunit 3-like 1; RNA helicase that plays an essential role in pre-mRNA splicing as component of the U5 snRNP and U4/U6-U5 tri-snRNP complexes. Involved in spliceosome assembly, activation and disassembly. Mediates changes in the dynamic network of RNA-RNA interactions in the spliceosome. Catalyzes the ATP-dependent unwinding of U4/U6 RNA duplices, an esse…		stringdb	protein	Homo sapiens
stringdb:9606.ENSP00000262633	7	RBM42		9606.ENSP00000262633	RBM42	9606.ENSP00000262633	Q9BTD8	9606.ENSP00000262633	RNA binding motif protein 42; Binds (via the RRM domain) to the 3'-untranslated region (UTR) of CDKN1A mRNA; RNA binding motif containing		stringdb	protein	Homo sapiens
stringdb:9606.ENSP00000199814	7	RBM22		9606.ENSP00000199814	RBM22	9606.ENSP00000199814	Q9NW64	9606.ENSP00000199814	Zinc finger CCCH domain-containing protein 16; Involved in the first step of pre-mRNA splicing. Binds directly to the internal stem-loop (ISL) domain of the U6 snRNA and to the pre-mRNA intron near the 5' splice site during the activation and catalytic phases of the spliceosome cycle. Involved in both translocations of the nuclear SLU7 to the cytoplasm and the cytosolic calcium-binding protein PD…		stringdb	protein	Homo sapiens
stringdb:9606.ENSP00000460348	7	PRPF8		9606.ENSP00000460348	PRPF8	9606.ENSP00000460348	Q6P2Q9	9606.ENSP00000460348	Pre-mRNA-processing-splicing factor 8; Functions as a scaffold that mediates the ordered assembly of spliceosomal proteins and snRNAs. Required for the assembly of the U4/U6-U5 tri-snRNP complex. Functions as scaffold that positions spliceosomal U2, U5 and U6 snRNAs at splice sites on pre-mRNA substrates, so that splicing can occur. Interacts with both the 5' and the 3' splice site.		stringdb	protein	Homo sapiens
stringdb:9606.ENSP00000266079	7	PRPF6		9606.ENSP00000266079	PRPF6	9606.ENSP00000266079	O94906	9606.ENSP00000266079	Androgen receptor N-terminal domain-transactivating protein 1; Involved in pre-mRNA splicing as component of the U4/U6- U5 tri-snRNP complex, one of the building blocks of the spliceosome. Enhances dihydrotestosterone-induced transactivation activity of AR, as well as dexamethasone-induced transactivation activity of NR3C1, but does not affect estrogen-induced transactivation; U5 small nucleolar …		stringdb	protein	Homo sapiens
stringdb:9606.ENSP00000306614	7	PPIH		9606.ENSP00000306614	PPIH	9606.ENSP00000306614	O43447	9606.ENSP00000306614	Small nuclear ribonucleoprotein particle-specific cyclophilin H; PPIases accelerate the folding of proteins. It catalyzes the cis-trans isomerization of proline imidic peptide bonds in oligopeptides. Participates in pre-mRNA splicing. May play a role in the assembly of the U4/U5/U6 tri-snRNP complex, one of the building blocks of the spliceosome. May act as a chaperone; Cyclophilin peptidylprolyl…		stringdb	protein	Homo sapiens
stringdb:9606.ENSP00000422392	7	LSM6		9606.ENSP00000422392	LSM6	9606.ENSP00000422392	P62312	9606.ENSP00000422392	LSM6 homolog, U6 small nuclear RNA associated (S. cerevisiae); Component of LSm protein complexes, which are involved in RNA processing and may function in a chaperone-like manner, facilitating the efficient association of RNA processing factors with their substrates. Component of the cytoplasmic LSM1-LSM7 complex, which is thought to be involved in mRNA degradation by activating the decapping st…		stringdb	protein	Homo sapiens
stringdb:9606.ENSP00000469468	7	LSM4		9606.ENSP00000469468	LSM4	9606.ENSP00000469468	Q9Y4Z0	9606.ENSP00000469468	LSM4 homolog, U6 small nuclear RNA associated (S. cerevisiae); Binds specifically to the 3'-terminal U-tract of U6 snRNA; Belongs to the snRNP Sm proteins family.		stringdb	protein	Homo sapiens
stringdb:9606.ENSP00000396301	7	IK		9606.ENSP00000396301	IK	9606.ENSP00000396301	Q13123	9606.ENSP00000396301	IK cytokine, down-regulator of HLA II; Auxiliary spliceosomal protein that regulates selection of alternative splice sites in a small set of target pre-mRNA species (Probable). Required for normal mitotic cell cycle progression. Recruits MAD1L1 and MAD2L1 to kinetochores, and is required to trigger the spindle assembly checkpoint. Required for normal accumulation of SMU1.		stringdb	protein	Homo sapiens
stringdb:9606.ENSP00000226798	7	FRG1		9606.ENSP00000226798	FRG1	9606.ENSP00000226798	Q14331	9606.ENSP00000226798	FSHD region gene 1 protein; Binds to mRNA in a sequence-independent manner. May play a role in regulation of pre-mRNA splicing or in the assembly of rRNA into ribosomal subunits. May be involved in mRNA transport. May be involved in epigenetic regulation of muscle differentiation through regulation of activity of the histone-lysine N- methyltransferase KMT5B; Belongs to the FRG1 family.		stringdb	protein	Homo sapiens
stringdb:9606.ENSP00000392094	7	EFTUD2		9606.ENSP00000392094	EFTUD2	9606.ENSP00000392094	Q15029	9606.ENSP00000392094	Elongation factor Tu GTP-binding domain-containing protein 2; Component of the U5 snRNP and the U4/U6-U5 tri-snRNP complex required for pre-mRNA splicing. Binds GTP; Belongs to the TRAFAC class translation factor GTPase superfamily. Classic translation factor GTPase family. EF-G/EF-2 subfamily.		stringdb	protein	Homo sapiens
stringdb:9606.ENSP00000357928	7	CDC40		9606.ENSP00000357928	CDC40	9606.ENSP00000357928	O60508	9606.ENSP00000357928	Cell division cycle 40 homolog; Associates with the spliceosome late in the splicing pathway and may function in the second step of pre-mRNA splicing; Spliceosomal Bact complex		stringdb	protein	Homo sapiens
stringdb:9606.ENSP00000386023	7	BUD31		9606.ENSP00000386023	BUD31	9606.ENSP00000386023	P41223	9606.ENSP00000386023	BUD31 homolog (S. cerevisiae); Spliceosomal Bact complex		stringdb	protein	Homo sapiens
stringdb:9606.ENSP00000339720	8	NDUFA4	Respiratory chain complex I	9606.ENSP00000339720	NDUFA4	9606.ENSP00000339720	O00483	9606.ENSP00000339720	NADH-ubiquinone oxidoreductase MLRQ subunit; Cytochrome c oxidase (COX, complex IV) is the terminal component of the mitochondrial respiratory chain that catalyzes the reduction of oxygen to water. Required for complex IV maintenance.		stringdb	protein	Homo sapiens
stringdb:9606.ENSP00000309565	8	UQCRH	Respiratory chain complex III	9606.ENSP00000309565	UQCRH	9606.ENSP00000309565	P07919	9606.ENSP00000309565	Ubiquinol-cytochrome c reductase complex 11 kDa protein; This is a component of the ubiquinol-cytochrome c reductase complex (complex III or cytochrome b-c1 complex), which is part of the mitochondrial respiratory chain. This protein may mediate formation of the complex between cytochromes c and c1; Belongs to the UQCRH/QCR6 family.		stringdb	protein	Homo sapiens
stringdb:9606.ENSP00000268379	8	UQCRC2	Respiratory chain complex III	9606.ENSP00000268379	UQCRC2	9606.ENSP00000268379	P22695	9606.ENSP00000268379	Ubiquinol-cytochrome-c reductase complex core protein 2; This is a component of the ubiquinol-cytochrome c reductase complex (complex III or cytochrome b-c1 complex), which is part of the mitochondrial respiratory chain. The core protein 2 is required for the assembly of the complex; M16 metallopeptidases		stringdb	protein	Homo sapiens
stringdb:9606.ENSP00000317159	8	CYC1	Respiratory chain complex III	9606.ENSP00000317159	CYC1	9606.ENSP00000317159	P08574	9606.ENSP00000317159	Ubiquinol-cytochrome-c reductase complex cytochrome c1 subunit; This is the heme-containing component of the cytochrome b-c1 complex, which accepts electrons from Rieske protein and transfers electrons to cytochrome c in the mitochondrial respiratory chain; Apoptosome		stringdb	protein	Homo sapiens
stringdb:9606.ENSP00000354876	8	MT-CO2	Respiratory chain complex IV	9606.ENSP00000354876	MT-CO2	9606.ENSP00000354876	P00403	9606.ENSP00000354876	Mitochondrially encoded cytochrome c oxidase II; Cytochrome c oxidase is the component of the respiratory chain that catalyzes the reduction of oxygen to water. Subunits 1- 3 form the functional core of the enzyme complex. Subunit 2 transfers the electrons from cytochrome c via its binuclear copper A center to the bimetallic center of the catalytic subunit 1.		stringdb	protein	Homo sapiens
stringdb:9606.ENSP00000425759	8	COX7C	Respiratory chain complex IV	9606.ENSP00000425759	COX7C	9606.ENSP00000425759	P15954	9606.ENSP00000425759	Cytochrome c oxidase subunit 7C, mitochondrial; This protein is one of the nuclear-coded polypeptide chains of cytochrome c oxidase, the terminal oxidase in mitochondrial electron transport.		stringdb	protein	Homo sapiens
stringdb:9606.ENSP00000367938	8	COX7A2L	Respiratory chain complex IV	9606.ENSP00000367938	COX7A2L	9606.ENSP00000367938	O14548	9606.ENSP00000367938	Cytochrome c oxidase subunit 7A-related protein, mitochondrial; Involved in the regulation of oxidative phosphorylation and energy metabolism (By similarity). Necessary for the assembly of mitochondrial respiratory supercomplex (By similarity); Belongs to the cytochrome c oxidase VIIa family.		stringdb	protein	Homo sapiens
stringdb:9606.ENSP00000359098	8	COX7A2	Respiratory chain complex IV	9606.ENSP00000359098	COX7A2	9606.ENSP00000359098	P14406	9606.ENSP00000359098	Cytochrome c oxidase subunit VIIa polypeptide 2 (liver); This protein is one of the nuclear-coded polypeptide chains of cytochrome c oxidase, the terminal oxidase in mitochondrial electron transport.		stringdb	protein	Homo sapiens
stringdb:9606.ENSP00000428895	8	COX6C	Respiratory chain complex IV	9606.ENSP00000428895	COX6C	9606.ENSP00000428895	P09669	9606.ENSP00000428895	Cytochrome c oxidase polypeptide VIc; This protein is one of the nuclear-coded polypeptide chains of cytochrome c oxidase, the terminal oxidase in mitochondrial electron transport.		stringdb	protein	Homo sapiens
stringdb:9606.ENSP00000258424	8	COX5B	Respiratory chain complex IV	9606.ENSP00000258424	COX5B	9606.ENSP00000258424	P10606	9606.ENSP00000258424	Cytochrome c oxidase subunit 5B, mitochondrial; This protein is one of the nuclear-coded polypeptide chains of cytochrome c oxidase, the terminal oxidase in mitochondrial electron transport.		stringdb	protein	Homo sapiens
stringdb:9606.ENSP00000317780	8	COX5A	Respiratory chain complex IV	9606.ENSP00000317780	COX5A	9606.ENSP00000317780	P20674	9606.ENSP00000317780	Cytochrome c oxidase subunit 5A, mitochondrial; This is the heme A-containing chain of cytochrome c oxidase, the terminal oxidase in mitochondrial electron transport.		stringdb	protein	Homo sapiens
stringdb:9606.ENSP00000457513	8	COX4I1	Respiratory chain complex IV	9606.ENSP00000457513	COX4I1	9606.ENSP00000457513	P13073	9606.ENSP00000457513	Cytochrome c oxidase subunit 4 isoform 1, mitochondrial; This protein is one of the nuclear-coded polypeptide chains of cytochrome c oxidase, the terminal oxidase in mitochondrial electron transport.		stringdb	protein	Homo sapiens
stringdb:9606.ENSP00000306397	8	UQCRFS1		9606.ENSP00000306397	UQCRFS1	9606.ENSP00000306397	P47985	9606.ENSP00000306397	Ubiquinol-cytochrome c reductase, Rieske iron-sulfur polypeptide 1; Cytochrome b-c1 complex subunit Rieske, mitochondrial: Component of the mitochondrial ubiquinol-cytochrome c reductase complex dimer (complex III dimer), which is a respiratory chain that generates an electrochemical potential coupled to ATP synthesis. Incorporation of UQCRFS1 is the penultimate step in complex III assembly (By s…		stringdb	protein	Homo sapiens
stringdb:9606.ENSP00000413908	8	BCS1L		9606.ENSP00000413908	BCS1L	9606.ENSP00000413908	Q9Y276	9606.ENSP00000413908	BC1 (ubiquinol-cytochrome c reductase) synthesis-like; Chaperone necessary for the assembly of mitochondrial respiratory chain complex III. Plays an important role in the maintenance of mitochondrial tubular networks, respiratory chain assembly and formation of the LETM1 complex; AAA ATPases		stringdb	protein	Homo sapiens
stringdb:9606.ENSP00000284320	9	TOMM70A		9606.ENSP00000284320	TOMM70	9606.ENSP00000284320	O94826	9606.ENSP00000284320	Translocase of outer mitochondrial membrane 70 homolog A (S. cerevisiae); Receptor that accelerates the import of all mitochondrial precursor proteins.		stringdb	protein	Homo sapiens
stringdb:9606.ENSP00000381859	9	TOMM6		9606.ENSP00000381859	TOMM6	9606.ENSP00000381859	Q96B49	9606.ENSP00000381859	Translocase of outer mitochondrial membrane complex; Belongs to the Tom6 family.		stringdb	protein	Homo sapiens
stringdb:9606.ENSP00000438204	9	TOMM5		9606.ENSP00000438204	TOMM5	9606.ENSP00000438204	Q8N4H5	9606.ENSP00000438204	Translocase of outer mitochondrial membrane complex		stringdb	protein	Homo sapiens
stringdb:9606.ENSP00000410339	9	TOMM40		9606.ENSP00000410339	TOMM40	9606.ENSP00000410339	O96008	9606.ENSP00000410339	Translocase of outer mitochondrial membrane 40 homolog (yeast); Channel-forming protein essential for import of protein precursors into mitochondria; Belongs to the Tom40 family.		stringdb	protein	Homo sapiens
stringdb:9606.ENSP00000216034	9	TOMM22		9606.ENSP00000216034	TOMM22	9606.ENSP00000216034	Q9NS69	9606.ENSP00000216034	Translocase of outer mitochondrial membrane 22 homolog (yeast); Central receptor component of the translocase of the outer membrane of mitochondria (TOM complex) responsible for the recognition and translocation of cytosolically synthesized mitochondrial preproteins. Together with the peripheral receptor TOM20 functions as the transit peptide receptor and facilitates the movement of preproteins i…		stringdb	protein	Homo sapiens
stringdb:9606.ENSP00000345445	9	SAMM50		9606.ENSP00000345445	SAMM50	9606.ENSP00000345445	Q9Y512	9606.ENSP00000345445	Sorting and assembly machinery component 50 homolog; Plays a crucial role in the maintenance of the structure of mitochondrial cristae and the proper assembly of the mitochondrial respiratory chain complexes. Required for the assembly of TOMM40 into the TOM complex.		stringdb	protein	Homo sapiens
stringdb:9606.ENSP00000357360	9	MTX1		9606.ENSP00000357360	MTX1	9606.ENSP00000357360	Q13505	9606.ENSP00000357360	Mitochondrial outer membrane import complex protein 1; Involved in transport of proteins into the mitochondrion. Essential for embryonic development (By similarity).		stringdb	protein	Homo sapiens
stringdb:9606.ENSP00000309561	9	C19orf70		9606.ENSP00000309561	MICOS13	9606.ENSP00000309561	Q5XKP0	9606.ENSP00000309561	Chromosome 19 open reading frame 70; Component of the MICOS complex, a large protein complex of the mitochondrial inner membrane that plays crucial roles in the maintenance of crista junctions, inner membrane architecture, and formation of contact sites to the outer membrane. Constituent of mature MICOS complex, it is required for the formation of cristae junction (CJ) and maintenance of cristae …		stringdb	protein	Homo sapiens
stringdb:9606.ENSP00000387262	9	IMMT		9606.ENSP00000387262	IMMT	9606.ENSP00000387262	Q8TAJ5	9606.ENSP00000387262	Cell proliferation-inducing gene 4/52 protein; Component of the MICOS complex, a large protein complex of the mitochondrial inner membrane that plays crucial roles in the maintenance of crista junctions, inner membrane architecture, and formation of contact sites to the outer membrane. Plays an important role in the maintenance of the MICOS complex stability and the mitochondrial cristae morpholo…		stringdb	protein	Homo sapiens
stringdb:9606.ENSP00000366800	9	DNAJC11		9606.ENSP00000366800	DNAJC11	9606.ENSP00000366800	Q9NVH1	9606.ENSP00000366800	DnaJ (Hsp40) homolog, subfamily C, member 11; Isoform 1: Required for mitochondrial inner membrane organization. Seems to function through its association with the MICOS complex and the mitochondrial outer membrane sorting assembly machinery (SAM) complex; Belongs to the DNAJC11 family.		stringdb	protein	Homo sapiens
stringdb:9606.ENSP00000262570	9	CHCHD3		9606.ENSP00000262570	CHCHD3	9606.ENSP00000262570	Q9NX63	9606.ENSP00000262570	Coiled-coil-helix-coiled-coil-helix domain-containing protein 3; Component of the MICOS complex, a large protein complex of the mitochondrial inner membrane that plays crucial roles in the maintenance of crista junctions, inner membrane architecture, and formation of contact sites to the outer membrane. Has also been shown to function as a transcription factor which binds to the BAG1 promoter and…		stringdb	protein	Homo sapiens
stringdb:9606.ENSP00000362268	9	APOOL		9606.ENSP00000362268	APOOL	9606.ENSP00000362268	Q6UXV4	9606.ENSP00000362268	MICOS complex subunit MIC27; Component of the MICOS complex, a large protein complex of the mitochondrial inner membrane that plays crucial roles in the maintenance of crista junctions, inner membrane architecture, and formation of contact sites to the outer membrane. Specifically binds to cardiolipin (in vitro) but not to the precursor lipid phosphatidylglycerol. Plays a crucial role in crista j…		stringdb	protein	Homo sapiens
stringdb:9606.ENSP00000368528	9	APOO		9606.ENSP00000368528	APOO	9606.ENSP00000368528	Q9BUR5	9606.ENSP00000368528	MICOS complex subunit MIC23; Component of the MICOS complex, a large protein complex of the mitochondrial inner membrane that plays crucial roles in the maintenance of crista junctions, inner membrane architecture, and formation of contact sites to the outer membrane. Plays a crucial role in crista junction formation and mitochondrial function. Can promote cardiac lipotoxicity by enhancing mitoch…		stringdb	protein	Homo sapiens
stringdb:9606.ENSP00000258301	10	STX6		9606.ENSP00000258301	STX6	9606.ENSP00000258301	O43752	9606.ENSP00000258301	Syntaxin 6; Involved in intracellular vesicle trafficking; Syntaxins		stringdb	protein	Homo sapiens
stringdb:9606.ENSP00000376792	10	VTI1A		9606.ENSP00000376792	VTI1A	9606.ENSP00000376792	Q96AJ9	9606.ENSP00000376792	Vesicle transport through interaction with t-SNAREs homolog 1A; V-SNARE that mediates vesicle transport pathways through interactions with t-SNAREs on the target membrane. These interactions are proposed to mediate aspects of the specificity of vesicle trafficking and to promote fusion of the lipid bilayers. Involved in vesicular transport from the late endosomes to the trans-Golgi network. Along…		stringdb	protein	Homo sapiens
stringdb:9606.ENSP00000401435	10	VPS53		9606.ENSP00000401435	VPS53	9606.ENSP00000401435	Q5VIR6	9606.ENSP00000401435	Vacuolar protein sorting-associated protein 53 homolog; Acts as component of the GARP complex that is involved in retrograde transport from early and late endosomes to the trans-Golgi network (TGN). The GARP complex is required for the maintenance of the cycling of mannose 6-phosphate receptors between the TGN and endosomes, this cycling is necessary for proper lysosomal sorting of acid hydrolase…		stringdb	protein	Homo sapiens
stringdb:9606.ENSP00000409952	10	VPS52		9606.ENSP00000409952	VPS52	9606.ENSP00000409952	Q8N1B4	9606.ENSP00000409952	Vacuolar protein sorting-associated protein 52 homolog; Acts as component of the GARP complex that is involved in retrograde transport from early and late endosomes to the trans-Golgi network (TGN). The GARP complex is required for the maintenance of the cycling of mannose 6-phosphate receptors between the TGN and endosomes, this cycling is necessary for proper lysosomal sorting of acid hydrolase…		stringdb	protein	Homo sapiens
stringdb:9606.ENSP00000279281	10	VPS51		9606.ENSP00000279281	VPS51	9606.ENSP00000279281	Q9UID3	9606.ENSP00000279281	Vacuolar protein sorting-associated protein 51 homolog; Acts as component of the GARP complex that is involved in retrograde transport from early and late endosomes to the trans-Golgi network (TGN). The GARP complex is required for the maintenance of protein retrieval from endosomes to the TGN, acid hydrolase sorting, lysosome function, endosomal cholesterol traffic and autophagy. VPS51 participa…		stringdb	protein	Homo sapiens
stringdb:9606.ENSP00000358126	10	VPS45		9606.ENSP00000358126	VPS45	9606.ENSP00000358126	Q9NRW7	9606.ENSP00000358126	Vacuolar protein sorting 45 homolog (S. cerevisiae); May play a role in vesicle-mediated protein trafficking from the Golgi stack through the trans-Golgi network.		stringdb	protein	Homo sapiens
stringdb:9606.ENSP00000263864	10	VAMP8		9606.ENSP00000263864	VAMP8	9606.ENSP00000263864	Q9BV40	9606.ENSP00000263864	Vesicle-associated membrane protein 8; SNAREs, soluble N-ethylmaleimide-sensitive factor- attachment protein receptors, are essential proteins for fusion of cellular membranes. SNAREs localized on opposing membranes assemble to form a trans-SNARE complex, an extended, parallel four alpha-helical bundle that drives membrane fusion. VAMP8 is a SNARE involved in autophagy through the direct control …		stringdb	protein	Homo sapiens
stringdb:9606.ENSP00000054666	10	VAMP3		9606.ENSP00000054666	VAMP3	9606.ENSP00000054666	Q15836	9606.ENSP00000054666	Vesicle-associated membrane protein 3; SNARE involved in vesicular transport from the late endosomes to the trans-Golgi network; Belongs to the synaptobrevin family.		stringdb	protein	Homo sapiens
stringdb:9606.ENSP00000305255	10	STX8		9606.ENSP00000305255	STX8	9606.ENSP00000305255	Q9UNK0	9606.ENSP00000305255	Syntaxin 8; Vesicle trafficking protein that functions in the early secretory pathway, possibly by mediating retrograde transport from cis-Golgi membranes to the ER; Belongs to the syntaxin family.		stringdb	protein	Homo sapiens
stringdb:9606.ENSP00000338562	10	STX3		9606.ENSP00000338562	STX3	9606.ENSP00000338562	Q13277	9606.ENSP00000338562	Syntaxin 3; Potentially involved in docking of synaptic vesicles at presynaptic active zones; Belongs to the syntaxin family.		stringdb	protein	Homo sapiens
stringdb:9606.ENSP00000360183	10	STX16		9606.ENSP00000360183	STX16	9606.ENSP00000360183	Q9H1T7	9606.ENSP00000360183	Syntaxin 16; SNARE involved in vesicular transport from the late endosomes to the trans-Golgi network; Belongs to the syntaxin family.		stringdb	protein	Homo sapiens
stringdb:9606.ENSP00000363054	10	STX12		9606.ENSP00000363054	STX12	9606.ENSP00000363054	Q86Y82	9606.ENSP00000363054	Syntaxin 12; SNARE that acts to regulate protein transport between late endosomes and the trans-Golgi network. The SNARE complex containing STX6, STX12, VAMP4 and VTI1A mediates vesicle fusion (in vitro) (By similarity). Through complex formation with GRIP1, GRIA2 and NSG1 controls the intracellular fate of AMPAR and the endosomal sorting of the GRIA2 subunit toward recycling and membrane targeti…		stringdb	protein	Homo sapiens
stringdb:9606.ENSP00000215730	10	SNAP29		9606.ENSP00000215730	SNAP29	9606.ENSP00000215730	O95721	9606.ENSP00000215730	Vesicle-membrane fusion protein SNAP-29; SNAREs, soluble N-ethylmaleimide-sensitive factor- attachment protein receptors, are essential proteins for fusion of cellular membranes. SNAREs localized on opposing membranes assemble to form a trans-SNARE complex, an extended, parallel four alpha-helical bundle that drives membrane fusion. SNAP29 is a SNARE involved in autophagy through the direct contr…		stringdb	protein	Homo sapiens
stringdb:9606.ENSP00000302640	11	UBTF		9606.ENSP00000302640	UBTF	9606.ENSP00000302640	P17480	9606.ENSP00000302640	Upstream binding transcription factor, RNA polymerase I; Recognizes the ribosomal RNA gene promoter and activates transcription mediated by RNA polymerase I through cooperative interactions with the transcription factor SL1/TIF-IB complex. It binds specifically to the upstream control element.		stringdb	protein	Homo sapiens
stringdb:9606.ENSP00000375942	11	TBP		9606.ENSP00000375942	TBP	9606.ENSP00000375942	P20226	9606.ENSP00000375942	Transcription initiation factor TFIID TBP subunit; General transcription factor that functions at the core of the DNA-binding multiprotein factor TFIID. Binding of TFIID to the TATA box is the initial transcriptional step of the pre-initiation complex (PIC), playing a role in the activation of eukaryotic genes transcribed by RNA polymerase II. Component of a BRF2-containing transcription factor c…		stringdb	protein	Homo sapiens
stringdb:9606.ENSP00000455265	11	TAF1C		9606.ENSP00000455265	TAF1C	9606.ENSP00000455265	Q15572	9606.ENSP00000455265	TATA box binding protein (TBP)-associated factor, RNA polymerase I, C, 110kDa; Component of the transcription factor SL1/TIF-IB complex, which is involved in the assembly of the PIC (preinitiation complex) during RNA polymerase I-dependent transcription. The rate of PIC formation probably is primarily dependent on the rate of association of SL1/TIF-IB with the rDNA promoter. SL1/TIF-IB is involve…		stringdb	protein	Homo sapiens
stringdb:9606.ENSP00000474096	11	TAF15		9606.ENSP00000474096	TAF15	9606.ENSP00000474096	Q92804	9606.ENSP00000474096	TAF15 RNA polymerase II, TATA box binding protein (TBP)-associated factor, 68kDa; RNA and ssDNA-binding protein that may play specific roles during transcription initiation at distinct promoters. Can enter the preinitiation complex together with the RNA polymerase II (Pol II).		stringdb	protein	Homo sapiens
stringdb:9606.ENSP00000380904	11	POLR3D		9606.ENSP00000380904	POLR3D	9606.ENSP00000380904	P05423	9606.ENSP00000380904	Polymerase (RNA) III (DNA directed) polypeptide D, 44kDa; DNA-dependent RNA polymerase catalyzes the transcription of DNA into RNA using the four ribonucleoside triphosphates as substrates. Specific peripheric component of RNA polymerase III which synthesizes small RNAs, such as 5S rRNA and tRNAs. Plays a key role in sensing and limiting infection by intracellular bacteria and DNA viruses. Acts a…		stringdb	protein	Homo sapiens
stringdb:9606.ENSP00000334564	11	POLR3C		9606.ENSP00000334564	POLR3C	9606.ENSP00000334564	Q9BUI4	9606.ENSP00000334564	Polymerase (RNA) III (DNA directed) polypeptide C (62kD); DNA-dependent RNA polymerase catalyzes the transcription of DNA into RNA using the four ribonucleoside triphosphates as substrates. Specific core component of RNA polymerase III which synthesizes small RNAs, such as 5S rRNA and tRNAs. May direct with other members of the subcomplex RNA Pol III binding to the TFIIIB- DNA complex via the int…		stringdb	protein	Homo sapiens
stringdb:9606.ENSP00000263956	11	GTF3C3		9606.ENSP00000263956	GTF3C3	9606.ENSP00000263956	Q9Y5Q9	9606.ENSP00000263956	General transcription factor IIIC, polypeptide 3, 102kDa; Involved in RNA polymerase III-mediated transcription. Integral, tightly associated component of the DNA-binding TFIIIC2 subcomplex that directly binds tRNA and virus-associated RNA promoters; General transcription factors		stringdb	protein	Homo sapiens
stringdb:9606.ENSP00000348510	11	GTF3C1		9606.ENSP00000348510	GTF3C1	9606.ENSP00000348510	Q12789	9606.ENSP00000348510	General transcription factor IIIC, polypeptide 1, alpha 220kDa; Required for RNA polymerase III-mediated transcription. Component of TFIIIC that initiates transcription complex assembly on tRNA and is required for transcription of 5S rRNA and other stable nuclear and cytoplasmic RNAs. Binds to the box B promoter element; General transcription factors		stringdb	protein	Homo sapiens
stringdb:9606.ENSP00000328901	11	GTF2H2		9606.ENSP00000328901	GTF2H2	9606.ENSP00000328901	Q13888	9606.ENSP00000328901	General transcription factor IIH, polypeptide 2, 44kDa; Component of the core-TFIIH basal transcription factor involved in nucleotide excision repair (NER) of DNA and, when complexed to CAK, in RNA transcription by RNA polymerase II. The N-terminus interacts with and regulates XPD whereas an intact C- terminus is required for a successful escape of RNAP II form the promoter; Belongs to the GTF2H2…		stringdb	protein	Homo sapiens
stringdb:9606.ENSP00000265963	11	GTF2H1		9606.ENSP00000265963	GTF2H1	9606.ENSP00000265963	P32780	9606.ENSP00000265963	General transcription factor IIH, polypeptide 1, 62kDa; Component of the core-TFIIH basal transcription factor involved in nucleotide excision repair (NER) of DNA and, when complexed to CAK, in RNA transcription by RNA polymerase II; General transcription factors		stringdb	protein	Homo sapiens
stringdb:9606.ENSP00000348168	11	GTF2E2		9606.ENSP00000348168	GTF2E2	9606.ENSP00000348168	P29084	9606.ENSP00000348168	General transcription factor IIE, polypeptide 2, beta 34kDa; Recruits TFIIH to the initiation complex and stimulates the RNA polymerase II C-terminal domain kinase and DNA-dependent ATPase activities of TFIIH. Both TFIIH and TFIIE are required for promoter clearance by RNA polymerase; General transcription factors		stringdb	protein	Homo sapiens
stringdb:9606.ENSP00000307850	11	DRAP1		9606.ENSP00000307850	DRAP1	9606.ENSP00000307850	Q14919	9606.ENSP00000307850	DR1-associated protein 1 (negative cofactor 2 alpha); The association of the DR1/DRAP1 heterodimer with TBP results in a functional repression of both activated and basal transcription of class II genes. This interaction precludes the formation of a transcription-competent complex by inhibiting the association of TFIIA and/or TFIIB with TBP. Can bind to DNA on its own.		stringdb	protein	Homo sapiens
stringdb:9606.ENSP00000223369	12	YKT6		9606.ENSP00000223369	YKT6	9606.ENSP00000223369	O15498	9606.ENSP00000223369	YKT6 v-SNARE homolog (S. cerevisiae); Vesicular soluble NSF attachment protein receptor (v- SNARE) mediating vesicle docking and fusion to a specific acceptor cellular compartment. Functions in endoplasmic reticulum to Golgi transport; as part of a SNARE complex composed of GOSR1, GOSR2 and STX5. Functions in early/recycling endosome to TGN transport; as part of a SNARE complex composed of BET1L,…		stringdb	protein	Homo sapiens
stringdb:9606.ENSP00000236192	12	VAMP4		9606.ENSP00000236192	VAMP4	9606.ENSP00000236192	O75379	9606.ENSP00000236192	Vesicle-associated membrane protein 4; Involved in the pathway that functions to remove an inhibitor (probably synaptotagmin-4) of calcium-triggered exocytosis during the maturation of secretory granules. May be a marker for this sorting pathway that is critical for remodeling the secretory response of granule; Vesicle associated membrane proteins		stringdb	protein	Homo sapiens
stringdb:9606.ENSP00000294179	12	STX5		9606.ENSP00000294179	STX5	9606.ENSP00000294179	Q13190	9606.ENSP00000294179	Syntaxin 5; Mediates endoplasmic reticulum to Golgi transport. Together with p115/USO1 and GM130/GOLGA2, involved in vesicle tethering and fusion at the cis-Golgi membrane to maintain the stacked and inter-connected structure of the Golgi apparatus; Syntaxins		stringdb	protein	Homo sapiens
stringdb:9606.ENSP00000305810	12	STX18		9606.ENSP00000305810	STX18	9606.ENSP00000305810	Q9P2W9	9606.ENSP00000305810	Cell growth-inhibiting gene 9 protein; Syntaxin that may be involved in targeting and fusion of Golgi-derived retrograde transport vesicles with the ER; Syntaxins		stringdb	protein	Homo sapiens
stringdb:9606.ENSP00000314157	12	SNAP47		9606.ENSP00000314157	SNAP47	9606.ENSP00000314157	Q96FE1	9606.ENSP00000314157	Synaptosomal-associated 47 kDa protein; Plays a role in intracellular membrane fusion.		stringdb	protein	Homo sapiens
stringdb:9606.ENSP00000310521	12	SEC22A		9606.ENSP00000310521	SEC22A	9606.ENSP00000310521	Q96IW7	9606.ENSP00000310521	SEC22 vesicle trafficking protein homolog A (S. cerevisiae); May be involved in vesicle transport between the ER and the Golgi complex; SNAREs		stringdb	protein	Homo sapiens
stringdb:9606.ENSP00000381293	12	NSF		9606.ENSP00000381293	NSF	9606.ENSP00000381293	P46459	9606.ENSP00000381293	N-ethylmaleimide-sensitive fusion protein; Required for vesicle-mediated transport. Catalyzes the fusion of transport vesicles within the Golgi cisternae. Is also required for transport from the endoplasmic reticulum to the Golgi stack. Seems to function as a fusion protein required for the delivery of cargo proteins to all compartments of the Golgi stack independent of vesicle origin. Interactio…		stringdb	protein	Homo sapiens
stringdb:9606.ENSP00000263354	12	NAPA		9606.ENSP00000263354	NAPA	9606.ENSP00000263354	P54920	9606.ENSP00000263354	N-ethylmaleimide-sensitive factor attachment protein, alpha; Required for vesicular transport between the endoplasmic reticulum and the Golgi apparatus (Probable). Together with GNA12 promotes CDH5 localization to plasma membrane; Belongs to the SNAP family.		stringdb	protein	Homo sapiens
stringdb:9606.ENSP00000225724	12	GOSR1		9606.ENSP00000225724	GOSR1	9606.ENSP00000225724	O95249	9606.ENSP00000225724	Golgi SNAP receptor complex member 1; Involved in transport from the ER to the Golgi apparatus as well as in intra-Golgi transport. It belongs to a super-family of proteins called t-SNAREs or soluble NSF (N-ethylmaleimide- sensitive factor) attachment protein receptor. May play a protective role against hydrogen peroxide induced cytotoxicity under glutathione depleted conditions in neuronal cells…		stringdb	protein	Homo sapiens
stringdb:9606.ENSP00000417354	12	GOLIM4		9606.ENSP00000417354	GOLIM4	9606.ENSP00000417354	O00461	9606.ENSP00000417354	Golgi-localized phosphoprotein of 130 kDa; Plays a role in endosome to Golgi protein trafficking; mediates protein transport along the late endosome-bypass pathway from the early endosome to the Golgi.		stringdb	protein	Homo sapiens
stringdb:9606.ENSP00000372210	12	BET1L		9606.ENSP00000372210	BET1L	9606.ENSP00000372210	Q9NYM9	9606.ENSP00000372210	Bet1 golgi vesicular membrane trafficking protein-like; Vesicle SNARE required for targeting and fusion of retrograde transport vesicles with the Golgi complex. Required for the integrity of the Golgi complex (By similarity); SNAREs		stringdb	protein	Homo sapiens
stringdb:9606.ENSP00000222547	12	BET1		9606.ENSP00000222547	BET1	9606.ENSP00000222547	O15155	9606.ENSP00000222547	Bet1 golgi vesicular membrane trafficking protein; Required for vesicular transport from the ER to the Golgi complex. Functions as a SNARE involved in the docking process of ER-derived vesicles with the cis-Golgi membrane (By similarity); SNAREs		stringdb	protein	Homo sapiens
stringdb:9606.ENSP00000222256	13	RAB3A		9606.ENSP00000222256	RAB3A	9606.ENSP00000222256	P20336	9606.ENSP00000222256	RAB3A, member RAS oncogene family; Involved in exocytosis by regulating a late step in synaptic vesicle fusion. Could play a role in neurotransmitter release by regulating membrane flow in the nerve terminal; RAB, member RAS oncogene GTPases		stringdb	protein	Homo sapiens
stringdb:9606.ENSP00000408411	13	LAMP2		9606.ENSP00000408411	LAMP2	9606.ENSP00000408411	P13473	9606.ENSP00000408411	Lysosome-associated membrane glycoprotein 2; Plays an important role in chaperone-mediated autophagy, a process that mediates lysosomal degradation of proteins in response to various stresses and as part of the normal turnover of proteins with a long biological half-live. Functions by binding target proteins, such as GAPDH and MLLT11, and targeting them for lysosomal degradation. Plays a role in …		stringdb	protein	Homo sapiens
stringdb:9606.ENSP00000432083	13	HSPA8		9606.ENSP00000432083	HSPA8	9606.ENSP00000432083	P11142	9606.ENSP00000432083	Lipopolysaccharide-associated protein 1; Molecular chaperone implicated in a wide variety of cellular processes, including protection of the proteome from stress, folding and transport of newly synthesized polypeptides, activation of proteolysis of misfolded proteins and the formation and dissociation of protein complexes. Plays a pivotal role in the protein quality control system, ensuring the c…		stringdb	protein	Homo sapiens
stringdb:9606.ENSP00000354111	13	DNAJC5		9606.ENSP00000354111	DNAJC5	9606.ENSP00000354111	Q9H3Z4	9606.ENSP00000354111	DnaJ (Hsp40) homolog, subfamily C, member 5; Acts as a general chaperone in regulated exocytosis (By similarity). Acts as a co-chaperone for the SNARE protein SNAP-25 (By similarity). Involved in the calcium-mediated control of a late stage of exocytosis (By similarity). May have an important role in presynaptic function. May be involved in calcium-dependent neurotransmitter release at nerve endi…		stringdb	protein	Homo sapiens
stringdb:9606.ENSP00000368565	13	DNAJC2		9606.ENSP00000368565	DNAJC2	9606.ENSP00000368565	Q99543	9606.ENSP00000368565	DnaJ (Hsp40) homolog, subfamily C, member 2; Acts both as a chaperone in the cytosol and as a chromatin regulator in the nucleus. When cytosolic, acts as a molecular chaperone: component of the ribosome-associated complex (RAC), a complex involved in folding or maintaining nascent polypeptides in a folding-competent state. In the RAC complex, stimulates the ATPase activity of the ribosome-associa…		stringdb	protein	Homo sapiens
stringdb:9606.ENSP00000260818	13	DNAJC13		9606.ENSP00000260818	DNAJC13	9606.ENSP00000260818	O75165	9606.ENSP00000260818	DnaJ (Hsp40) homolog, subfamily C, member 13; Involved in membrane trafficking through early endosomes, such as the early endosome to recycling endosome transport implicated in the recycling of transferrin and the early endosome to late endosome transport implicated in degradation of EGF and EGFR. Involved in the regulation of endosomal membrane tubulation and regulates th dynamics of SNX1 on the…		stringdb	protein	Homo sapiens
stringdb:9606.ENSP00000262177	13	DNAJB6		9606.ENSP00000262177	DNAJB6	9606.ENSP00000262177	Q6FIC8	9606.ENSP00000262177	DnaJ (Hsp40) homolog, subfamily B, member 6; Plays an indispensable role in the organization of KRT8/KRT18 filaments. Acts as an endogenous molecular chaperone for neuronal proteins including huntingtin. Suppresses aggregation and toxicity of polyglutamine-containing, aggregation-prone proteins. Isoform B but not isoform A inhibits huntingtin aggregation. Has a stimulatory effect on the ATPase ac…		stringdb	protein	Homo sapiens
stringdb:9606.ENSP00000404381	13	DNAJB14		9606.ENSP00000404381	DNAJB14	9606.ENSP00000404381	Q8TBM8	9606.ENSP00000404381	DnaJ (Hsp40) homolog, subfamily B, member 14; Acts as a co-chaperone with HSPA8/Hsc70; required to promote protein folding and trafficking, prevent aggregation of client proteins, and promote unfolded proteins to endoplasmic reticulum-associated degradation (ERAD) pathway. Acts by determining HSPA8/Hsc70's ATPase and polypeptide-binding activities. Can also act independently of HSPA8/Hsc70: toget…		stringdb	protein	Homo sapiens
stringdb:9606.ENSP00000345575	13	DNAJB12		9606.ENSP00000345575	DNAJB12	9606.ENSP00000345575	Q9NXW2	9606.ENSP00000345575	DnaJ (Hsp40) homolog, subfamily B, member 12; Acts as a co-chaperone with HSPA8/Hsc70; required to promote protein folding and trafficking, prevent aggregation of client proteins, and promote unfolded proteins to endoplasmic reticulum-associated degradation (ERAD) pathway. Acts by determining HSPA8/Hsc70's ATPase and polypeptide-binding activities. Can also act independently of HSPA8/Hsc70: toget…		stringdb	protein	Homo sapiens
stringdb:9606.ENSP00000254322	13	DNAJB1		9606.ENSP00000254322	DNAJB1	9606.ENSP00000254322	P25685	9606.ENSP00000254322	DnaJ (Hsp40) homolog, subfamily B, member 1; Interacts with HSP70 and can stimulate its ATPase activity. Stimulates the association between HSC70 and HIP. Negatively regulates heat shock-induced HSF1 transcriptional activity during the attenuation and recovery phase period of the heat shock response. Stimulates ATP hydrolysis and the folding of unfolded proteins mediated by HSPA1A/B (in vitro).		stringdb	protein	Homo sapiens
stringdb:9606.ENSP00000314030	13	DNAJA2		9606.ENSP00000314030	DNAJA2	9606.ENSP00000314030	O60884	9606.ENSP00000314030	Cell cycle progression restoration gene 3 protein; Co-chaperone of Hsc70. Stimulates ATP hydrolysis and the folding of unfolded proteins mediated by HSPA1A/B (in vitro); DNAJ heat shock proteins		stringdb	protein	Homo sapiens
stringdb:9606.ENSP00000369127	13	DNAJA1		9606.ENSP00000369127	DNAJA1	9606.ENSP00000369127	P31689	9606.ENSP00000369127	DnaJ (Hsp40) homolog, subfamily A, member 1; Co-chaperone for HSPA8/Hsc70. Stimulates ATP hydrolysis, but not the folding of unfolded proteins mediated by HSPA1A (in vitro). Plays a role in protein transport into mitochondria via its role as co- chaperone. Functions as co-chaperone for HSPA1B and negatively regulates the translocation of BAX from the cytosol to mitochondria in response to cellula…		stringdb	protein	Homo sapiens
stringdb:9606.ENSP00000446007	14	VIM		9606.ENSP00000446007	VIM	9606.ENSP00000446007	Q96ML2	9606.ENSP00000446007	Vimentin; Vimentins are class-III intermediate filaments found in various non-epithelial cells, especially mesenchymal cells. Vimentin is attached to the nucleus, endoplasmic reticulum, and mitochondria, either laterally or terminally.		stringdb	protein	Homo sapiens
stringdb:9606.ENSP00000351777	14	VCP		9606.ENSP00000351777	VCP	9606.ENSP00000351777	P55072	9606.ENSP00000351777	Transitional endoplasmic reticulum ATPase; Necessary for the fragmentation of Golgi stacks during mitosis and for their reassembly after mitosis. Involved in the formation of the transitional endoplasmic reticulum (tER). The transfer of membranes from the endoplasmic reticulum to the Golgi apparatus occurs via 50-70 nm transition vesicles which derive from part-rough, part-smooth transitional ele…		stringdb	protein	Homo sapiens
stringdb:9606.ENSP00000272638	14	UBXN4		9606.ENSP00000272638	UBXN4	9606.ENSP00000272638	Q92575	9606.ENSP00000272638	UBX domain-containing protein 2; Involved in endoplasmic reticulum-associated protein degradation (ERAD). Acts as a platform to recruit both UBQLN1 and VCP to the ER during ERAD; UBX domain containing		stringdb	protein	Homo sapiens
stringdb:9606.ENSP00000375914	14	RHBDD1		9606.ENSP00000375914	RHBDD1	9606.ENSP00000375914	Q8TEB9	9606.ENSP00000375914	Rhomboid domain-containing protein 1; Intramembrane-cleaving serine protease that cleaves single transmembrane or multi-pass membrane proteins in the hydrophobic plane of the membrane, luminal loops and juxtamembrane regions. Involved in regulated intramembrane proteolysis and the subsequent release of functional polypeptides from their membrane anchors. Functional component of endoplasmic reticu…		stringdb	protein	Homo sapiens
stringdb:9606.ENSP00000331487	14	NPLOC4		9606.ENSP00000331487	NPLOC4	9606.ENSP00000331487	Q8TAT6	9606.ENSP00000331487	Nuclear protein localization 4 homolog (S. cerevisiae); The ternary complex containing UFD1, VCP and NPLOC4 binds ubiquitinated proteins and is necessary for the export of misfolded proteins from the ER to the cytoplasm, where they are degraded by the proteasome. The NPLOC4-UFD1-VCP complex regulates spindle disassembly at the end of mitosis and is necessary for the formation of a closed nuclear …		stringdb	protein	Homo sapiens
stringdb:9606.ENSP00000274140	14	2021-03-06		9606.ENSP00000274140	MARCHF6	9606.ENSP00000274140	O60337	9606.ENSP00000274140	Membrane-associated ring finger (C3HC4) 6, E3 ubiquitin protein ligase; E3 ubiquitin-protein ligase that promotes ubiquitination of DIO2, leading to its degradation. E3 ubiquitin ligases accept ubiquitin from an E2 ubiquitin-conjugating enzyme in the form of a thioester and then directly transfer the ubiquitin to targeted substrates. May cooperate with UBE2G1; Membrane associated ring-CH-type fin…		stringdb	protein	Homo sapiens
stringdb:9606.ENSP00000381237	14	HM13		9606.ENSP00000381237	HM13	9606.ENSP00000381237	A0A0C4DGU3	9606.ENSP00000381237	Histocompatibility minor 13		stringdb	protein	Homo sapiens
stringdb:9606.ENSP00000410964	14	ERLIN1		9606.ENSP00000410964	ERLIN1	9606.ENSP00000410964	O75477	9606.ENSP00000410964	Stomatin-prohibitin-flotillin-HflC/K domain-containing protein 1; Component of the ERLIN1/ERLIN2 complex which mediates the endoplasmic reticulum-associated degradation (ERAD) of inositol 1,4,5-trisphosphate receptors (IP3Rs). Involved in regulation of cellular cholesterol homeostasis by regulation the SREBP signaling pathway. Binds cholesterol and may promote ER retention of the SCAP-SREBF compl…		stringdb	protein	Homo sapiens
stringdb:9606.ENSP00000158771	14	DERL2		9606.ENSP00000158771	DERL2	9606.ENSP00000158771	Q9GZP9	9606.ENSP00000158771	Degradation in endoplasmic reticulum protein 2; Functional component of endoplasmic reticulum-associated degradation (ERAD) for misfolded lumenal glycoproteins, but not that of misfolded nonglycoproteins. May act by forming a channel that allows the retrotranslocation of misfolded glycoproteins into the cytosol where they are ubiquitinated and degraded by the proteasome. May mediate the interacti…		stringdb	protein	Homo sapiens
stringdb:9606.ENSP00000259512	14	DERL1		9606.ENSP00000259512	DERL1	9606.ENSP00000259512	Q9BUN8	9606.ENSP00000259512	Degradation in endoplasmic reticulum protein 1; Functional component of endoplasmic reticulum-associated degradation (ERAD) for misfolded lumenal proteins. May act by forming a channel that allows the retrotranslocation of misfolded proteins into the cytosol where they are ubiquitinated and degraded by the proteasome. May mediate the interaction between VCP and the misfolded protein. Also involve…		stringdb	protein	Homo sapiens
stringdb:9606.ENSP00000321617	14	ANKZF1		9606.ENSP00000321617	ANKZF1	9606.ENSP00000321617	Q9H8Y5	9606.ENSP00000321617	Ankyrin repeat and zinc finger domain-containing protein 1; Plays a role in the cellular response to hydrogen peroxide and in the maintenance of mitochondrial integrity under conditions of cellular stress. Involved in the endoplasmic reticulum (ER)-associated degradation (ERAD) pathway (By similarity); Belongs to the ANKZF1/VMS1 family.		stringdb	protein	Homo sapiens
stringdb:9606.ENSP00000262213	15	TRAM1		9606.ENSP00000262213	TRAM1	9606.ENSP00000262213	Q15629	9606.ENSP00000262213	Translocating chain-associated membrane protein 1; Stimulatory or required for the translocation of secretory proteins across the ER membrane; TLC domain containing		stringdb	protein	Homo sapiens
stringdb:9606.ENSP00000295770	15	STT3B		9606.ENSP00000295770	STT3B	9606.ENSP00000295770	Q8TCJ2	9606.ENSP00000295770	Dolichyl-diphosphooligosaccharide--protein glycosyltransferase subunit STT3B; Catalytic subunit of the N-oligosaccharyl transferase (OST) complex which catalyzes the transfer of a high mannose oligosaccharide from a lipid-linked oligosaccharide donor to an asparagine residue within an Asn-X-Ser/Thr consensus motif in nascent polypeptide chains. N-glycosylation occurs cotranslationally and the com…		stringdb	protein	Homo sapiens
stringdb:9606.ENSP00000317331	15	SSR4		9606.ENSP00000317331	SSR4	9606.ENSP00000317331	P51571	9606.ENSP00000317331	Translocon-associated protein subunit delta; TRAP proteins are part of a complex whose function is to bind calcium to the ER membrane and thereby regulate the retention of ER resident proteins; Belongs to the TRAP-delta family.		stringdb	protein	Homo sapiens
stringdb:9606.ENSP00000265044	15	SSR3		9606.ENSP00000265044	SSR3	9606.ENSP00000265044	Q9UNL2	9606.ENSP00000265044	Signal sequence receptor, gamma (translocon-associated protein gamma); TRAP proteins are part of a complex whose function is to bind calcium to the ER membrane and thereby regulate the retention of ER resident proteins; Belongs to the TRAP-gamma family.		stringdb	protein	Homo sapiens
stringdb:9606.ENSP00000244763	15	SSR1		9606.ENSP00000244763	SSR1	9606.ENSP00000244763	Q9UN49	9606.ENSP00000244763	Translocon-associated protein subunit alpha; TRAP proteins are part of a complex whose function is to bind calcium to the ER membrane and thereby regulate the retention of ER resident proteins. May be involved in the recycling of the translocation apparatus after completion of the translocation process or may function as a membrane-bound chaperone facilitating folding of translocated proteins; Mi…		stringdb	protein	Homo sapiens
stringdb:9606.ENSP00000228506	15	MLEC		9606.ENSP00000228506	MLEC	9606.ENSP00000228506	Q14165	9606.ENSP00000228506	Malectin; Carbohydrate-binding protein with a strong ligand preference for Glc2-N-glycan. May play a role in the early steps of protein N-glycosylation (By similarity); Oligosaccharyltransferase complex subunits		stringdb	protein	Homo sapiens
stringdb:9606.ENSP00000354649	15	MAGT1		9606.ENSP00000354649	MAGT1	9606.ENSP00000354649	Q9H0U3	9606.ENSP00000354649	Implantation-associated protein; Acts as accessory component of the N-oligosaccharyl transferase (OST) complex which catalyzes the transfer of a high mannose oligosaccharide from a lipid-linked oligosaccharide donor to an asparagine residue within an Asn-X-Ser/Thr consensus motif in nascent polypeptide chains. Involved in N-glycosylation of STT3B-dependent substrates. Specifically required for th…		stringdb	protein	Homo sapiens
stringdb:9606.ENSP00000295682	15	KRTCAP2		9606.ENSP00000295682	KRTCAP2	9606.ENSP00000295682	Q8N6L1	9606.ENSP00000295682	Keratinocyte associated protein 2; Acts as accessory component of the N-oligosaccharyl transferase (OST) complex which catalyzes the transfer of a high mannose oligosaccharide from a lipid-linked oligosaccharide donor to an asparagine residue within an Asn-X-Ser/Thr consensus motif in nascent polypeptide chains. Required for efficient substrate- specific N-glycosylation probably involving the STT…		stringdb	protein	Homo sapiens
stringdb:9606.ENSP00000399457	15	DDOST		9606.ENSP00000399457	DDOST	9606.ENSP00000399457	P39656	9606.ENSP00000399457	Dolichyl-diphosphooligosaccharide--protein glycosyltransferase subunit (non-catalytic); Essential subunit of the N-oligosaccharyl transferase (OST) complex which catalyzes the transfer of a high mannose oligosaccharide from a lipid-linked oligosaccharide donor to an asparagine residue within an Asn-X-Ser/Thr consensus motif in nascent polypeptide chains. Required for the assembly of both SST3A- a…		stringdb	protein	Homo sapiens
stringdb:9606.ENSP00000250498	15	DAD1		9606.ENSP00000250498	DAD1	9606.ENSP00000250498	P61803	9606.ENSP00000250498	Dolichyl-diphosphooligosaccharide--protein glycosyltransferase subunit DAD1; Essential subunit of the N-oligosaccharyl transferase (OST) complex which catalyzes the transfer of a high mannose oligosaccharide from a lipid-linked oligosaccharide donor to an asparagine residue within an Asn-X-Ser/Thr consensus motif in nascent polypeptide chains. Required for the assembly of both SST3A- and SS3B-con…		stringdb	protein	Homo sapiens
stringdb:9606.ENSP00000269141	16	CDH2	gamma-Secretase complex and its substrates	9606.ENSP00000269141	CDH2	9606.ENSP00000269141	P19022	9606.ENSP00000269141	Cadherin 2, type 1, N-cadherin (neuronal); Cadherins are calcium-dependent cell adhesion proteins. They preferentially interact with themselves in a homophilic manner in connecting cells; cadherins may thus contribute to the sorting of heterogeneous cell types. Acts as a regulator of neural stem cells quiescence by mediating anchorage of neural stem cells to ependymocytes in the adult subependyma…		stringdb	protein	Homo sapiens
stringdb:9606.ENSP00000316357	16	USP9X		9606.ENSP00000316357	USP9X	9606.ENSP00000316357	Q93008	9606.ENSP00000316357	Probable ubiquitin carboxyl-terminal hydrolase FAF-X; Deubiquitinase involved both in the processing of ubiquitin precursors and of ubiquitinated proteins. May therefore play an important regulatory role at the level of protein turnover by preventing degradation of proteins through the removal of conjugated ubiquitin. Essential component of TGF-beta/BMP signaling cascade. Regulates chromosome ali…		stringdb	protein	Homo sapiens
stringdb:9606.ENSP00000360683	16	PTPN1		9606.ENSP00000360683	PTPN1	9606.ENSP00000360683	P18031	9606.ENSP00000360683	Protein tyrosine phosphatase, non-receptor type 1; Tyrosine-protein phosphatase which acts as a regulator of endoplasmic reticulum unfolded protein response. Mediates dephosphorylation of EIF2AK3/PERK; inactivating the protein kinase activity of EIF2AK3/PERK. May play an important role in CKII- and p60c-src-induced signal transduction cascades. May regulate the EFNA5-EPHA3 signaling pathway which…		stringdb	protein	Homo sapiens
stringdb:9606.ENSP00000375857	16	LRRFIP1		9606.ENSP00000375857	LRRFIP1	9606.ENSP00000375857	Q32MZ4	9606.ENSP00000375857	Leucine-rich repeat flightless-interacting protein 1; Transcriptional repressor which preferentially binds to the GC-rich consensus sequence (5'-AGCCCCCGGCG-3') and may regulate expression of TNF, EGFR and PDGFA. May control smooth muscle cells proliferation following artery injury through PDGFA repression. May also bind double-stranded RNA. Positively regulates Toll-like receptor (TLR) signaling…		stringdb	protein	Homo sapiens
stringdb:9606.ENSP00000378400	16	LIMA1		9606.ENSP00000378400	LIMA1	9606.ENSP00000378400	Q9UHB6	9606.ENSP00000378400	LIM domain and actin-binding protein 1; Binds to actin monomers and filaments. Increases the number and size of actin stress fibers and inhibits membrane ruffling. Inhibits actin filament depolymerization. Bundles actin filaments, delays filament nucleation and reduces formation of branched filaments; LIM domain containing		stringdb	protein	Homo sapiens
stringdb:9606.ENSP00000371798	16	FSCN1		9606.ENSP00000371798	FSCN1	9606.ENSP00000371798	Q16658	9606.ENSP00000371798	Fascin actin-bundling protein 1; Organizes filamentous actin into bundles with a minimum of 4.1:1 actin/fascin ratio. Plays a role in the organization of actin filament bundles and the formation of microspikes, membrane ruffles, and stress fibers. Important for the formation of a diverse set of cell protrusions, such as filopodia, and for cell motility and migration; Fascins		stringdb	protein	Homo sapiens
stringdb:9606.ENSP00000382004	16	CTNND1		9606.ENSP00000382004	CTNND1	9606.ENSP00000382004	Q9UP71	9606.ENSP00000382004	Catenin (cadherin-associated protein), delta 1; Binds to and inhibits the transcriptional repressor ZBTB33, which may lead to activation of target genes of the Wnt signaling pathway (By similarity). Associates with and regulates the cell adhesion properties of both C-, E- and N-cadherins, being critical for their surface stability. Implicated both in cell transformation by SRC and in ligand-induc…		stringdb	protein	Homo sapiens
stringdb:9606.ENSP00000344456	16	CTNNB1		9606.ENSP00000344456	CTNNB1	9606.ENSP00000344456	P35222	9606.ENSP00000344456	Catenin (cadherin-associated protein), beta 1, 88kDa; Key downstream component of the canonical Wnt signaling pathway. In the absence of Wnt, forms a complex with AXIN1, AXIN2, APC, CSNK1A1 and GSK3B that promotes phosphorylation on N-terminal Ser and Thr residues and ubiquitination of CTNNB1 via BTRC and its subsequent degradation by the proteasome. In the presence of Wnt ligand, CTNNB1 is not u…		stringdb	protein	Homo sapiens
stringdb:9606.ENSP00000304669	16	CTNNA1		9606.ENSP00000304669	CTNNA1	9606.ENSP00000304669	P35221	9606.ENSP00000304669	Catenin (cadherin-associated protein), alpha 1, 102kDa; Associates with the cytoplasmic domain of a variety of cadherins. The association of catenins to cadherins produces a complex which is linked to the actin filament network, and which seems to be of primary importance for cadherins cell-adhesion properties. Can associate with both E- and N-cadherins. Originally believed to be a stable compone…		stringdb	protein	Homo sapiens
stringdb:9606.ENSP00000285379	16	CA2		9606.ENSP00000285379	CA2	9606.ENSP00000285379	P00918	9606.ENSP00000285379	Carbonate dehydratase II; Essential for bone resorption and osteoclast differentiation (By similarity). Reversible hydration of carbon dioxide. Can hydrate cyanamide to urea. Involved in the regulation of fluid secretion into the anterior chamber of the eye. Contributes to intracellular pH regulation in the duodenal upper villous epithelium during proton-coupled peptide absorption. Stimulates the…		stringdb	protein	Homo sapiens
stringdb:9606.ENSP00000264951	17	XRN1		9606.ENSP00000264951	XRN1	9606.ENSP00000264951	Q8IZH2	9606.ENSP00000264951	Strand-exchange protein 1 homolog; Major 5'-3' exoribonuclease involved in mRNA decay. Required for the 5'-3'-processing of the G4 tetraplex-containing DNA and RNA substrates. The kinetic of hydrolysis is faster for G4 RNA tetraplex than for G4 DNA tetraplex and monomeric RNA tetraplex. Binds to RNA and DNA (By similarity). Plays a role in replication-dependent histone mRNA degradation. May act a…		stringdb	protein	Homo sapiens
stringdb:9606.ENSP00000356669	17	RC3H1		9606.ENSP00000356669	RC3H1	9606.ENSP00000356669	Q5TC82	9606.ENSP00000356669	RING finger and CCCH-type zinc finger domain-containing protein 1; Post-transcriptional repressor of mRNAs containing a conserved stem loop motif, called constitutive decay element (CDE), which is often located in the 3'-UTR, as in HMGXB3, ICOS, IER3, NFKBID, NFKBIZ, PPP1R10, TNF and in many more mRNAs (By similarity). Cleaves translationally inactive mRNAs harboring a stem-loop (SL), often locat…		stringdb	protein	Homo sapiens
stringdb:9606.ENSP00000446271	17	LSM14A		9606.ENSP00000446271	LSM14A	9606.ENSP00000446271	Q8ND56	9606.ENSP00000446271	Putative alpha-synuclein-binding protein; Essential for formation of P-bodies, cytoplasmic structures that provide storage sites for non-translating mRNAs; LSm proteins		stringdb	protein	Homo sapiens
stringdb:9606.ENSP00000380659	17	EIF4ENIF1		9606.ENSP00000380659	EIF4ENIF1	9606.ENSP00000380659	Q9NRA8	9606.ENSP00000380659	Eukaryotic translation initiation factor 4E nuclear import factor 1; Nucleoplasmic shuttling protein, which inhibits translation initiation. Mediates the nuclear import of EIF4E by a piggy-back mechanism.		stringdb	protein	Homo sapiens
stringdb:9606.ENSP00000351811	17	EDC4		9606.ENSP00000351811	EDC4	9606.ENSP00000351811	Q6P2E9	9606.ENSP00000351811	Human enhancer of decapping large subunit; In the process of mRNA degradation, seems to play a role in mRNA decapping. Component of a complex containing DCP2 and DCP1A which functions in decapping of ARE-containing mRNAs. Promotes complex formation between DCP1A and DCP2. Enhances the catalytic activity of DCP2 (in vitro); WD repeat domain containing		stringdb	protein	Homo sapiens
stringdb:9606.ENSP00000320503	17	EDC3		9606.ENSP00000320503	EDC3	9606.ENSP00000320503	Q96F86	9606.ENSP00000320503	YjeF N-terminal domain-containing protein 2; Binds single-stranded RNA. Involved in the process of mRNA degradation and in the positive regulation of mRNA decapping. May play a role in spermiogenesis and oogenesis.		stringdb	protein	Homo sapiens
stringdb:9606.ENSP00000478754	17	DDX6		9606.ENSP00000478754	DDX6	9606.ENSP00000478754	P26196	9606.ENSP00000478754	Probable ATP-dependent RNA helicase DDX6; In the process of mRNA degradation, plays a role in mRNA decapping. Blocks autophagy in nutrient-rich conditions by repressing the expression of ATG-related genes through degration of their transcripts; Belongs to the DEAD box helicase family. DDX6/DHH1 subfamily.		stringdb	protein	Homo sapiens
stringdb:9606.ENSP00000373715	17	DCP2		9606.ENSP00000373715	DCP2	9606.ENSP00000373715	Q8IU60	9606.ENSP00000373715	Nucleoside diphosphate-linked moiety X motif 20; Decapping metalloenzyme that catalyzes the cleavage of the cap structure on mRNAs. Removes the 7-methyl guanine cap structure from mRNA molecules, yielding a 5'-phosphorylated mRNA fragment and 7m-GDP. Necessary for the degradation of mRNAs, both in normal mRNA turnover and in nonsense-mediated mRNA decay. Plays a role in replication-dependent hist…		stringdb	protein	Homo sapiens
stringdb:9606.ENSP00000280665	17	DCP1B		9606.ENSP00000280665	DCP1B	9606.ENSP00000280665	Q8IZD4	9606.ENSP00000280665	mRNA-decapping enzyme 1B; May play a role in the degradation of mRNAs, both in normal mRNA turnover and in nonsense-mediated mRNA decay. May remove the 7-methyl guanine cap structure from mRNA molecules, yielding a 5'-phosphorylated mRNA fragment and 7m-GDP (By similarity).		stringdb	protein	Homo sapiens
stringdb:9606.ENSP00000378917	17	ATXN2L		9606.ENSP00000378917	ATXN2L	9606.ENSP00000378917	Q8WWM7	9606.ENSP00000378917	Ataxin-2-related protein; Involved in the regulation of stress granule and P-body formation; Belongs to the ataxin-2 family.		stringdb	protein	Homo sapiens
stringdb:9606.ENSP00000348056	18	UBE2I		9606.ENSP00000348056	UBE2I	9606.ENSP00000348056	P63279	9606.ENSP00000348056	RING-type E3 SUMO transferase UBC9; Accepts the ubiquitin-like proteins SUMO1, SUMO2, SUMO3 and SUMO4 from the UBLE1A-UBLE1B E1 complex and catalyzes their covalent attachment to other proteins with the help of an E3 ligase such as RANBP2, CBX4 and ZNF451. Can catalyze the formation of poly-SUMO chains. Necessary for sumoylation of FOXL2 and KAT5. Essential for nuclear architecture and chromosome…		stringdb	protein	Homo sapiens
stringdb:9606.ENSP00000283195	18	RANBP2		9606.ENSP00000283195	RANBP2	9606.ENSP00000283195	P49792	9606.ENSP00000283195	Nuclear pore complex protein Nup358; E3 SUMO-protein ligase which facilitates SUMO1 and SUMO2 conjugation by UBE2I. Involved in transport factor (Ran-GTP, karyopherin)-mediated protein import via the F-G repeat-containing domain which acts as a docking site for substrates. Binds single- stranded RNA (in vitro). May bind DNA. Component of the nuclear export pathway. Specific docking site for the n…		stringdb	protein	Homo sapiens
stringdb:9606.ENSP00000453403	18	NUSAP1		9606.ENSP00000453403	NUSAP1	9606.ENSP00000453403	Q9NZ85	9606.ENSP00000453403	Nucleolar and spindle associated protein 1; Microtubule-associated protein with the capacity to bundle and stabilize microtubules (By similarity). May associate with chromosomes and promote the organization of mitotic spindle microtubules around them; Belongs to the NUSAP family.		stringdb	protein	Homo sapiens
stringdb:9606.ENSP00000371155	18	NUPL1		9606.ENSP00000371155	NUP58	9606.ENSP00000371155	Q9BVL2	9606.ENSP00000371155	Nucleoporin-like protein 1; Component of the nuclear pore complex, a complex required for the trafficking across the nuclear membrane; Belongs to the NUP58 family.		stringdb	protein	Homo sapiens
stringdb:9606.ENSP00000345895	18	NUP50		9606.ENSP00000345895	NUP50	9606.ENSP00000345895	Q9UKX7	9606.ENSP00000345895	Nuclear pore-associated protein 60 kDa-like; Component of the nuclear pore complex that has a direct role in nuclear protein import. Actively displaces NLSs from importin-alpha, and facilitates disassembly of the importin-alpha:beta-cargo complex and importin recycling. Interacts with regulatory proteins of cell cycle progression including CDKN1B (By similarity). This interaction is required for …		stringdb	protein	Homo sapiens
stringdb:9606.ENSP00000258742	18	NUPL2		9606.ENSP00000258742	NUP42	9606.ENSP00000258742	O15504	9606.ENSP00000258742	Nucleoporin-like protein 2; Required for the export of mRNAs containing poly(A) tails from the nucleus into the cytoplasm. In case of infection by HIV-1, it may participate in the docking of viral Vpr at the nuclear envelope.		stringdb	protein	Homo sapiens
stringdb:9606.ENSP00000352400	18	NUP214		9606.ENSP00000352400	NUP214	9606.ENSP00000352400	P35658	9606.ENSP00000352400	Nuclear pore complex protein Nup214; May serve as a docking site in the receptor-mediated import of substrates across the nuclear pore complex; Nucleoporins		stringdb	protein	Homo sapiens
stringdb:9606.ENSP00000254508	18	NUP210		9606.ENSP00000254508	NUP210	9606.ENSP00000254508	Q8TEM1	9606.ENSP00000254508	Nuclear envelope pore membrane protein POM 210; Nucleoporin essential for nuclear pore assembly and fusion, nuclear pore spacing, as well as structural integrity; Nucleoporins		stringdb	protein	Homo sapiens
stringdb:9606.ENSP00000360483	18	NDC1		9606.ENSP00000360483	NDC1	9606.ENSP00000360483	Q9BTX1	9606.ENSP00000360483	NDC1 transmembrane nucleoporin; Component of the nuclear pore complex (NPC), which plays a key role in de novo assembly and insertion of NPC in the nuclear envelope. Required for NPC and nuclear envelope assembly, possibly by forming a link between the nuclear envelope membrane and soluble nucleoporins, thereby anchoring the NPC in the membrane.		stringdb	protein	Homo sapiens
stringdb:9606.ENSP00000352257	19	XRCC6		9606.ENSP00000352257	XRCC6	9606.ENSP00000352257	P12956	9606.ENSP00000352257	X-ray repair complementing defective repair in Chinese hamster cells 6; Single-stranded DNA-dependent ATP-dependent helicase. Has a role in chromosome translocation. The DNA helicase II complex binds preferentially to fork-like ends of double-stranded DNA in a cell cycle-dependent manner. It works in the 3'-5' direction. Binding to DNA may be mediated by XRCC6. Involved in DNA non-homologous end …		stringdb	protein	Homo sapiens
stringdb:9606.ENSP00000375978	19	XRCC5		9606.ENSP00000375978	XRCC5	9606.ENSP00000375978	P13010	9606.ENSP00000375978	ATP-dependent DNA helicase II 80 kDa subunit; Single-stranded DNA-dependent ATP-dependent helicase. Has a role in chromosome translocation. The DNA helicase II complex binds preferentially to fork-like ends of double-stranded DNA in a cell cycle-dependent manner. It works in the 3'-5' direction. Binding to DNA may be mediated by XRCC6. Involved in DNA non-homologous end joining (NHEJ) required fo…		stringdb	protein	Homo sapiens
stringdb:9606.ENSP00000262887	19	XRCC1		9606.ENSP00000262887	XRCC1	9606.ENSP00000262887	P18887	9606.ENSP00000262887	X-ray repair complementing defective repair in Chinese hamster cells 1; Involved in DNA single-strand break repair by mediating the assembly of DNA break repair protein complexes. Probably during DNA repair, negatively regulates ADP-ribose levels by modulating ADP-ribosyltransferase PARP1 activity.		stringdb	protein	Homo sapiens
stringdb:9606.ENSP00000285021	19	XPC		9606.ENSP00000285021	XPC	9606.ENSP00000285021	Q01831	9606.ENSP00000285021	Xeroderma pigmentosum group C-complementing protein; Involved in global genome nucleotide excision repair (GG-NER) by acting as damage sensing and DNA-binding factor component of the XPC complex. Has only a low DNA repair activity by itself which is stimulated by RAD23B and RAD23A. Has a preference to bind DNA containing a short single-stranded segment but not to damaged oligonucleotides. This fe…		stringdb	protein	Homo sapiens
stringdb:9606.ENSP00000313420	19	PRKDC		9606.ENSP00000313420	PRKDC	9606.ENSP00000313420	P78527	9606.ENSP00000313420	Protein kinase, DNA-activated, catalytic polypeptide; Serine/threonine-protein kinase that acts as a molecular sensor for DNA damage. Involved in DNA non-homologous end joining (NHEJ) required for double-strand break (DSB) repair and V(D)J recombination. Must be bound to DNA to express its catalytic properties. Promotes processing of hairpin DNA structures in V(D)J recombination by activation of …		stringdb	protein	Homo sapiens
stringdb:9606.ENSP00000323511	19	PNKP		9606.ENSP00000323511	PNKP	9606.ENSP00000323511	Q96T60	9606.ENSP00000323511	Bifunctional polynucleotide phosphatase/kinase; Plays a key role in the repair of DNA damage, functioning as part of both the non-homologous end-joining (NHEJ) and base excision repair (BER) pathways. Through its two catalytic activities, PNK ensures that DNA termini are compatible with extension and ligation by either removing 3'-phosphates from, or by phosphorylating 5'-hydroxyl groups on, the …		stringdb	protein	Homo sapiens
stringdb:9606.ENSP00000349313	19	NHEJ1		9606.ENSP00000349313	NHEJ1	9606.ENSP00000349313	Q9H9Q4	9606.ENSP00000349313	Non-homologous end-joining factor 1; DNA repair protein involved in DNA nonhomologous end joining (NHEJ) required for double-strand break (DSB) repair and V(D)J recombination. May serve as a bridge between XRCC4 and the other NHEJ factors located at DNA ends, or may participate in reconfiguration of the end bound NHEJ factors to allow XRCC4 access to the DNA termini. It may act in concert with XR…		stringdb	protein	Homo sapiens
stringdb:9606.ENSP00000240316	19	COIL		9606.ENSP00000240316	COIL	9606.ENSP00000240316	P38432	9606.ENSP00000240316	P80-coilin; Component of nuclear coiled bodies, also known as Cajal bodies or CBs, which are involved in the modification and assembly of nucleoplasmic snRNPs; Belongs to the coilin family.		stringdb	protein	Homo sapiens
stringdb:9606.ENSP00000400806	19	APTX		9606.ENSP00000400806	APTX	9606.ENSP00000400806	Q7Z2E3	9606.ENSP00000400806	Forkhead-associated domain histidine triad-like protein; DNA-binding protein involved in single-strand DNA break repair, double-strand DNA break repair and base excision repair. Resolves abortive DNA ligation intermediates formed either at base excision sites, or when DNA ligases attempt to repair non-ligatable breaks induced by reactive oxygen species. Catalyzes the release of adenylate groups c…		stringdb	protein	Homo sapiens
stringdb:9606.ENSP00000359837	20	ZZZ3		9606.ENSP00000359837	ZZZ3	9606.ENSP00000359837	Q8IYH5	9606.ENSP00000359837	ZZ-type zinc finger-containing protein 3; Component of the ATAC complex, a complex with histone acetyltransferase activity on histones H3 and H4.		stringdb	protein	Homo sapiens
stringdb:9606.ENSP00000306983	20	YEATS2		9606.ENSP00000306983	YEATS2	9606.ENSP00000306983	Q9ULM3	9606.ENSP00000306983	YEATS domain-containing protein 2; Chromatin reader component of the ATAC complex, a complex with histone acetyltransferase activity on histones H3 and H4. YEATS2 specifically recognizes and binds histone H3 crotonylated at 'Lys-27' (H3K27cr). Crotonylation marks active promoters and enhancers and confers resistance to transcriptional repressors.		stringdb	protein	Homo sapiens
stringdb:9606.ENSP00000307684	20	TADA3		9606.ENSP00000307684	TADA3	9606.ENSP00000307684	O75528	9606.ENSP00000307684	Transcriptional adapter 3-like; Functions as a component of the PCAF complex. The PCAF complex is capable of efficiently acetylating histones in a nucleosomal context. The PCAF complex could be considered as the human version of the yeast SAGA complex. Also known as a coactivator for p53/TP53-dependent transcriptional activation. Component of the ATAC complex, a complex with histone acetyltransfe…		stringdb	protein	Homo sapiens
stringdb:9606.ENSP00000308022	20	TADA2B		9606.ENSP00000308022	TADA2B	9606.ENSP00000308022	Q86TJ2	9606.ENSP00000308022	Transcriptional adapter 2-beta; Coactivates PAX5-dependent transcription together with either SMARCA4 or GCN5L2; Myb/SANT domain containing		stringdb	protein	Homo sapiens
stringdb:9606.ENSP00000356848	20	TADA1		9606.ENSP00000356848	TADA1	9606.ENSP00000356848	Q96BN2	9606.ENSP00000356848	Transcriptional adapter 1-like protein; Probably involved in transcriptional regulation; SAGA complex		stringdb	protein	Homo sapiens
stringdb:9606.ENSP00000360515	20	SUPT3H		9606.ENSP00000360515	SUPT3H	9606.ENSP00000360515	O75486	9606.ENSP00000360515	Transcription initiation protein SPT3 homolog; Probable transcriptional activator; SAGA complex		stringdb	protein	Homo sapiens
stringdb:9606.ENSP00000417510	20	SUPT20H		9606.ENSP00000417510	SUPT20H	9606.ENSP00000417510	R4GND2	9606.ENSP00000417510	Suppressor of Ty 20 homolog (S. cerevisiae); SPT20 homolog, SAGA complex component		stringdb	protein	Homo sapiens
stringdb:9606.ENSP00000316114	20	CCDC101		9606.ENSP00000316114	SGF29	9606.ENSP00000316114	Q96ES7	9606.ENSP00000316114	Coiled-coil domain-containing protein 101; Chromatin reader component of some histone acetyltransferase (HAT) SAGA-type complexes like the TFTC-HAT, ATAC or STAGA complexes. SGF29 specifically recognizes and binds methylated 'Lys-4' of histone H3 (H3K4me), with a preference for trimethylated form (H3K4me3). In the SAGA-type complexes, SGF29 is required to recruit complexes to H3K4me. Involved in …		stringdb	protein	Homo sapiens
stringdb:9606.ENSP00000225916	20	KAT2A		9606.ENSP00000225916	KAT2A	9606.ENSP00000225916	Q92830	9606.ENSP00000225916	General control of amino acid synthesis protein 5-like 2; Functions as a histone acetyltransferase (HAT) to promote transcriptional activation. Acetylation of histones gives a specific tag for epigenetic transcription activation. Has significant histone acetyltransferase activity with core histones, but not with nucleosome core particles. Also acetylates non- histone proteins, such as CEBPB. Comp…		stringdb	protein	Homo sapiens
stringdb:9606.ENSP00000349437	21	IGF2R	Receptor.	9606.ENSP00000349437	IGF2R	9606.ENSP00000349437	P11717	9606.ENSP00000349437	Cation-independent mannose-6-phosphate receptor; Transport of phosphorylated lysosomal enzymes from the Golgi complex and the cell surface to lysosomes. Lysosomal enzymes bearing phosphomannosyl residues bind specifically to mannose-6- phosphate receptors in the Golgi apparatus and the resulting receptor-ligand complex is transported to an acidic prelyosomal compartment where the low pH mediates …		stringdb	protein	Homo sapiens
stringdb:9606.ENSP00000346829	21	WLS		9606.ENSP00000346829	WLS	9606.ENSP00000346829	Q5T9L3	9606.ENSP00000346829	Putative NF-kappa-B-activating protein 373; Regulates Wnt proteins sorting and secretion in a feedback regulatory mechanism. This reciprocal interaction plays a key role in the regulation of expression, subcellular location, binding and organelle-specific association of Wnt proteins. Plays also an important role in establishment of the anterior-posterior body axis formation during development (By…		stringdb	protein	Homo sapiens
stringdb:9606.ENSP00000299138	21	VPS35		9606.ENSP00000299138	VPS35	9606.ENSP00000299138	Q9NZK2	9606.ENSP00000299138	Vacuolar protein sorting 35 homolog (S. cerevisiae); Acts as component of the retromer cargo-selective complex (CSC). The CSC is believed to be the core functional component of retromer or respective retromer complex variants acting to prevent missorting of selected transmembrane cargo proteins into the lysosomal degradation pathway. The recruitment of the CSC to the endosomal membrane involves R…		stringdb	protein	Homo sapiens
stringdb:9606.ENSP00000362480	21	VPS26A		9606.ENSP00000362480	VPS26A	9606.ENSP00000362480	O75436	9606.ENSP00000362480	Vacuolar protein sorting 26 homolog A (S. pombe); Acts as component of the retromer cargo-selective complex (CSC). The CSC is believed to be the core functional component of retromer or respective retromer complex variants acting to prevent missorting of selected transmembrane cargo proteins into the lysosomal degradation pathway. The recruitment of the CSC to the endosomal membrane involves RAB7…		stringdb	protein	Homo sapiens
stringdb:9606.ENSP00000355217	21	SNX6		9606.ENSP00000355217	SNX6	9606.ENSP00000355217	Q9UNH7	9606.ENSP00000355217	TRAF4-associated factor 2; Involved in several stages of intracellular trafficking. Interacts with membranes phosphatidylinositol 3,4-bisphosphate and/or phosphatidylinositol 4,5-bisphosphate (Probable). Acts in part as component of the retromer membrane-deforming SNX-BAR subcomplex. The SNX-BAR retromer mediates retrograde transport of cargo proteins from endosomes to the trans-Golgi network (TG…		stringdb	protein	Homo sapiens
stringdb:9606.ENSP00000366998	21	SNX5		9606.ENSP00000366998	SNX5	9606.ENSP00000366998	Q9Y5X3	9606.ENSP00000366998	Sorting nexin 5; Involved in several stages of intracellular trafficking. Interacts with membranes containing phosphatidylinositol 3- phosphate (PtdIns(3P)) or phosphatidylinositol 3,4-bisphosphate (PtdIns(3,4)P2). Acts in part as component of the retromer membrane-deforming SNX-BAR subcomplex. The SNX-BAR retromer mediates retrograde transport of cargo proteins from endosomes to the trans-Golgi …		stringdb	protein	Homo sapiens
stringdb:9606.ENSP00000230085	21	SNX3		9606.ENSP00000230085	SNX3	9606.ENSP00000230085	Q96AP9	9606.ENSP00000230085	Sorting nexin 3; Phosphoinositide-binding protein required for multivesicular body formation. Specifically binds phosphatidylinositol 3-phosphate (PtdIns(P3)). Also can bind phosphatidylinositol 4-phosphate (PtdIns(P4)), phosphatidylinositol 5-phosphate (PtdIns(P5)) and phosphatidylinositol 3,5-biphosphate (PtdIns(3,5)P2) (By similarity). Plays a role in protein transport between cellular compart…		stringdb	protein	Homo sapiens
stringdb:9606.ENSP00000481314	21	SNX12		9606.ENSP00000481314	SNX12	9606.ENSP00000481314	Q9UMY4	9606.ENSP00000481314	Sorting nexin 12; May be involved in several stages of intracellular trafficking; Sorting nexins		stringdb	protein	Homo sapiens
stringdb:9606.ENSP00000362010	21	ANXA7		9606.ENSP00000362010	ANXA7	9606.ENSP00000362010	P20073	9606.ENSP00000362010	Annexin VII; Calcium/phospholipid-binding protein which promotes membrane fusion and is involved in exocytosis; Belongs to the annexin family.		stringdb	protein	Homo sapiens
stringdb:9606.ENSP00000443988	22	SUDS3		9606.ENSP00000443988	SUDS3	9606.ENSP00000443988	Q9H7L9	9606.ENSP00000443988	Sin3 histone deacetylase corepressor complex component SDS3; Regulatory protein which represses transcription and augments histone deacetylase activity of HDAC1. May have a potential role in tumor suppressor pathways through regulation of apoptosis. May function in the assembly and/or enzymatic activity of the mSin3A corepressor complex or in mediating interactions between the complex and other r…		stringdb	protein	Homo sapiens
stringdb:9606.ENSP00000337477	22	FAM60A		9606.ENSP00000337477	SINHCAF	9606.ENSP00000337477	Q9NP50	9606.ENSP00000337477	Family with sequence similarity 60, member A; Subunit of the Sin3 deacetylase complex (Sin3/HDAC), this subunit is important for the repression of genes encoding components of the TGF-beta signaling pathway. Core component of a SIN3A complex (composed of at least SINHCAF, SIN3A, HDAC1, SAP30, RBBP4, OGT and TET1) present in embryonic stem (ES) cells. Promotes the stability of SIN3A and its presen…		stringdb	protein	Homo sapiens
stringdb:9606.ENSP00000296504	22	SAP30		9606.ENSP00000296504	SAP30	9606.ENSP00000296504	O75446	9606.ENSP00000296504	Histone deacetylase complex subunit SAP30; Involved in the functional recruitment of the Sin3- histone deacetylase complex (HDAC) to a specific subset of N-CoR corepressor complexes. Capable of transcription repression by N- CoR. Active in deacetylating core histone octamers (when in a complex) but inactive in deacetylating nucleosomal histones; Belongs to the SAP30 family.		stringdb	protein	Homo sapiens
stringdb:9606.ENSP00000278823	22	MTA2		9606.ENSP00000278823	MTA2	9606.ENSP00000278823	O94776	9606.ENSP00000278823	P53 target protein in deacetylase complex; May be involved in the regulation of gene expression as repressor and activator. The repression might be related to covalent modification of histone proteins; GATA zinc finger domain containing		stringdb	protein	Homo sapiens
stringdb:9606.ENSP00000307183	22	ING2		9606.ENSP00000307183	ING2	9606.ENSP00000307183	Q9H160	9606.ENSP00000307183	Inhibitor of growth family, member 2; Seems to be involved in p53/TP53 activation and p53/TP53-dependent apoptotic pathways, probably by enhancing acetylation of p53/TP53. Component of a mSin3A-like corepressor complex, which is probably involved in deacetylation of nucleosomal histones. ING2 activity seems to be modulated by binding to phosphoinositides (PtdInsPs); Belongs to the ING family.		stringdb	protein	Homo sapiens
stringdb:9606.ENSP00000430432	22	HDAC2		9606.ENSP00000430432	HDAC2	9606.ENSP00000430432	Q92769	9606.ENSP00000430432	Histone deacetylase 2; Responsible for the deacetylation of lysine residues on the N-terminal part of the core histones (H2A, H2B, H3 and H4). Histone deacetylation gives a tag for epigenetic repression and plays an important role in transcriptional regulation, cell cycle progression and developmental events. Histone deacetylases act via the formation of large multiprotein complexes. Forms transc…		stringdb	protein	Homo sapiens
stringdb:9606.ENSP00000216330	22	FKBP3		9606.ENSP00000216330	FKBP3	9606.ENSP00000216330	Q00688	9606.ENSP00000216330	Peptidyl-prolyl cis-trans isomerase FKBP3; FK506- and rapamycin-binding proteins (FKBPs) constitute a family of receptors for the two immunosuppressants which inhibit T-cell proliferation by arresting two distinct cytoplasmic signal transmission pathways. PPIases accelerate the folding of proteins; FKBP prolyl isomerases		stringdb	protein	Homo sapiens
stringdb:9606.ENSP00000262506	22	CSNK2A2		9606.ENSP00000262506	CSNK2A2	9606.ENSP00000262506	P19784	9606.ENSP00000262506	Casein kinase 2, alpha prime polypeptide; Catalytic subunit of a constitutively active serine/threonine-protein kinase complex that phosphorylates a large number of substrates containing acidic residues C-terminal to the phosphorylated serine or threonine. Regulates numerous cellular processes, such as cell cycle progression, apoptosis and transcription, as well as viral infection. May act as a r…		stringdb	protein	Homo sapiens
stringdb:9606.ENSP00000217244	22	CSNK2A1		9606.ENSP00000217244	CSNK2A1	9606.ENSP00000217244	P68400	9606.ENSP00000217244	Casein kinase 2, alpha 1 polypeptide; Catalytic subunit of a constitutively active serine/threonine-protein kinase complex that phosphorylates a large number of substrates containing acidic residues C-terminal to the phosphorylated serine or threonine. Regulates numerous cellular processes, such as cell cycle progression, apoptosis and transcription, as well as viral infection. May act as a regul…		stringdb	protein	Homo sapiens
stringdb:9606.ENSP00000352678	23	SUPV3L1		9606.ENSP00000352678	SUPV3L1	9606.ENSP00000352678	Q8IYB8	9606.ENSP00000352678	ATP-dependent RNA helicase SUPV3L1, mitochondrial; Major helicase player in mitochondrial RNA metabolism. Component of the mitochondrial degradosome (mtEXO) complex, that degrades 3' overhang double-stranded RNA with a 3'-to-5' directionality in an ATP-dependent manner. ATPase and ATP- dependent multisubstrate helicase, able to unwind double-stranded (ds) DNA and RNA, and RNA/DNA heteroduplexes i…		stringdb	protein	Homo sapiens
stringdb:9606.ENSP00000364639	23	RBM7		9606.ENSP00000364639	RBM7	9606.ENSP00000364639	Q9Y580	9606.ENSP00000364639	RNA binding motif protein 7; Subunit of the trimeric nuclear exosome targeting (NEXT) complex, a complex that directs a subset of non-coding short-lived RNAs for exosomal degradation. The RNA exosome is fundamental for the degradation of RNA in eukaryotic nuclei. Substrate targeting is facilitated by its cofactor SKIV2L2/MTR4, which links to RNA- binding protein adapters. Possible involved in ger…		stringdb	protein	Homo sapiens
stringdb:9606.ENSP00000315476	23	EXOSC4		9606.ENSP00000315476	EXOSC4	9606.ENSP00000315476	Q9NPD3	9606.ENSP00000315476	Ribosomal RNA-processing protein 41; Non-catalytic component of the RNA exosome complex which has 3'->5' exoribonuclease activity and participates in a multitude of cellular RNA processing and degradation events. In the nucleus, the RNA exosome complex is involved in proper maturation of stable RNA species such as rRNA, snRNA and snoRNA, in the elimination of RNA processing by-products and non-co…		stringdb	protein	Homo sapiens
stringdb:9606.ENSP00000323046	23	EXOSC3		9606.ENSP00000323046	EXOSC3	9606.ENSP00000323046	Q9NQT5	9606.ENSP00000323046	Ribosomal RNA-processing protein 40; Non-catalytic component of the RNA exosome complex which has 3'->5' exoribonuclease activity and participates in a multitude of cellular RNA processing and degradation events. In the nucleus, the RNA exosome complex is involved in proper maturation of stable RNA species such as rRNA, snRNA and snoRNA, in the elimination of RNA processing by-products and non-co…		stringdb	protein	Homo sapiens
stringdb:9606.ENSP00000366135	23	EXOSC10		9606.ENSP00000366135	EXOSC10	9606.ENSP00000366135	Q01780	9606.ENSP00000366135	P100 polymyositis-scleroderma overlap syndrome-associated autoantigen; Putative catalytic component of the RNA exosome complex which has 3'->5' exoribonuclease activity and participates in a multitude of cellular RNA processing and degradation events. In the nucleus, the RNA exosome complex is involved in proper maturation of stable RNA species such as rRNA, snRNA and snoRNA, in the elimination o…		stringdb	protein	Homo sapiens
stringdb:9606.ENSP00000359939	23	EXOSC1		9606.ENSP00000359939	EXOSC1	9606.ENSP00000359939	Q9Y3B2	9606.ENSP00000359939	Exosome complex component CSL4; Non-catalytic component of the RNA exosome complex which has 3'->5' exoribonuclease activity and participates in a multitude of cellular RNA processing and degradation events. In the nucleus, the RNA exosome complex is involved in proper maturation of stable RNA species such as rRNA, snRNA and snoRNA, in the elimination of RNA processing by-products and non-coding …		stringdb	protein	Homo sapiens
stringdb:9606.ENSP00000315569	23	DIS3L2		9606.ENSP00000315569	DIS3L2	9606.ENSP00000315569	Q8IYB7	9606.ENSP00000315569	DIS3 like 3'-5' exoribonuclease 2; 3'-5'-exoribonuclease that specifically recognizes RNAs polyuridylated at their 3' end and mediates their degradation. Component of an exosome-independent RNA degradation pathway that mediates degradation of both mRNAs and miRNAs that have been polyuridylated by a terminal uridylyltransferase, such as ZCCHC11/TUT4. Mediates degradation of cytoplasmic mRNAs that …		stringdb	protein	Homo sapiens
stringdb:9606.ENSP00000348107	23	C1D		9606.ENSP00000348107	C1D	9606.ENSP00000348107	Q13901	9606.ENSP00000348107	Nuclear nucleic acid-binding protein C1D; Plays a role in the recruitment of the RNA exosome complex to pre-rRNA to mediate the 3'-5' end processing of the 5.8S rRNA; this function may include MPHOSPH6. Can activate PRKDC not only in the presence of linear DNA but also in the presence of supercoiled DNA. Can induce apoptosis in a p53/TP53 dependent manner. May regulate the TRAX/TSN complex format…		stringdb	protein	Homo sapiens
stringdb:9606.ENSP00000297347	24	MED30		9606.ENSP00000297347	MED30	9606.ENSP00000297347	Q96HR3	9606.ENSP00000297347	Thyroid hormone receptor-associated protein complex 25 kDa component; Component of the Mediator complex, a coactivator involved in the regulated transcription of nearly all RNA polymerase II-dependent genes. Mediator functions as a bridge to convey information from gene-specific regulatory proteins to the basal RNA polymerase II transcription machinery. Mediator is recruited to promoters by direc…		stringdb	protein	Homo sapiens
stringdb:9606.ENSP00000337340	24	MED19		9606.ENSP00000337340	MED19	9606.ENSP00000337340	A0JLT2	9606.ENSP00000337340	Mediator of RNA polymerase II transcription subunit 19; Component of the Mediator complex, a coactivator involved in the regulated transcription of nearly all RNA polymerase II-dependent genes. Mediator functions as a bridge to convey information from gene-specific regulatory proteins to the basal RNA polymerase II transcription machinery. Mediator is recruited to promoters by direct interactions…		stringdb	protein	Homo sapiens
stringdb:9606.ENSP00000325612	24	MED16		9606.ENSP00000325612	MED16	9606.ENSP00000325612	Q9Y2X0	9606.ENSP00000325612	Thyroid hormone receptor-associated protein complex 95 kDa component; Component of the Mediator complex, a coactivator involved in the regulated transcription of nearly all RNA polymerase II-dependent genes. Mediator functions as a bridge to convey information from gene-specific regulatory proteins to the basal RNA polymerase II transcription machinery. Mediator is recruited to promoters by direc…		stringdb	protein	Homo sapiens
stringdb:9606.ENSP00000263205	24	MED15		9606.ENSP00000263205	MED15	9606.ENSP00000263205	Q96RN5	9606.ENSP00000263205	Positive cofactor 2 glutamine/Q-rich-associated protein; Component of the Mediator complex, a coactivator involved in the regulated transcription of nearly all RNA polymerase II-dependent genes. Mediator functions as a bridge to convey information from gene-specific regulatory proteins to the basal RNA polymerase II transcription machinery. Mediator is recruited to promoters by direct interaction…		stringdb	protein	Homo sapiens
stringdb:9606.ENSP00000380888	24	MED13		9606.ENSP00000380888	MED13	9606.ENSP00000380888	Q9UHV7	9606.ENSP00000380888	Thyroid hormone receptor-associated protein complex 240 kDa component; Component of the Mediator complex, a coactivator involved in the regulated transcription of nearly all RNA polymerase II-dependent genes. Mediator functions as a bridge to convey information from gene-specific regulatory proteins to the basal RNA polymerase II transcription machinery. Mediator is recruited to promoters by dire…		stringdb	protein	Homo sapiens
stringdb:9606.ENSP00000363193	24	MED12		9606.ENSP00000363193	MED12	9606.ENSP00000363193	Q93074	9606.ENSP00000363193	Thyroid hormone receptor-associated protein complex 230 kDa component; Component of the Mediator complex, a coactivator involved in the regulated transcription of nearly all RNA polymerase II-dependent genes. Mediator functions as a bridge to convey information from gene-specific regulatory proteins to the basal RNA polymerase II transcription machinery. Mediator is recruited to promoters by dire…		stringdb	protein	Homo sapiens
stringdb:9606.ENSP00000300651	24	MED1		9606.ENSP00000300651	MED1	9606.ENSP00000300651	Q15648	9606.ENSP00000300651	Thyroid hormone receptor-associated protein complex 220 kDa component; Component of the Mediator complex, a coactivator involved in the regulated transcription of nearly all RNA polymerase II-dependent genes. Mediator functions as a bridge to convey information from gene-specific regulatory proteins to the basal RNA polymerase II transcription machinery. Mediator is recruited to promoters by dire…		stringdb	protein	Homo sapiens
stringdb:9606.ENSP00000357907	24	CDK19		9606.ENSP00000357907	CDC2L6	9606.ENSP00000357907	Q9BWU1	9606.ENSP00000357907	Cell division cycle 2-like protein kinase 6; Cyclin dependent kinase 19; Belongs to the protein kinase superfamily. CMGC Ser/Thr protein kinase family. CDC2/CDKX subfamily.		stringdb	protein	Homo sapiens
stringdb:9606.ENSP00000362153	25	GNL2	G-proteins	9606.ENSP00000362153	GNL2	9606.ENSP00000362153	Q13823	9606.ENSP00000362153	Guanine nucleotide binding protein-like 2 (nucleolar); GTPase that associates with pre-60S ribosomal subunits in the nucleolus and is required for their nuclear export and maturation.		stringdb	protein	Homo sapiens
stringdb:9606.ENSP00000260443	25	RSL24D1		9606.ENSP00000260443	RLP24	9606.ENSP00000260443	Q9UHA3	9606.ENSP00000260443	Probable ribosome biogenesis protein RLP24; Involved in the biogenesis of the 60S ribosomal subunit. Ensures the docking of GTPBP4/NOG1 to pre-60S particles (By similarity); Belongs to the eukaryotic ribosomal protein eL24 family.		stringdb	protein	Homo sapiens
stringdb:9606.ENSP00000413572	25	NLE1		9606.ENSP00000413572	NLE1	9606.ENSP00000413572	Q9NVX2	9606.ENSP00000413572	Notchless homolog 1 (Drosophila); Plays a role in regulating Notch activity. Plays a role in regulating the expression of CDKN1A and several members of the Wnt pathway, probably via its effects on Notch activity. Required during embryogenesis for inner mass cell survival (By similarity); Belongs to the NLE1/RSA4 family.		stringdb	protein	Homo sapiens
stringdb:9606.ENSP00000254940	25	NIP7		9606.ENSP00000254940	NIP7	9606.ENSP00000254940	Q9Y221	9606.ENSP00000254940	60S ribosome subunit biogenesis protein NIP7 homolog; Required for proper 34S pre-rRNA processing and 60S ribosome subunit assembly; Belongs to the NIP7 family.		stringdb	protein	Homo sapiens
stringdb:9606.ENSP00000364320	25	MRTO4		9606.ENSP00000364320	MRTO4	9606.ENSP00000364320	Q9UKD2	9606.ENSP00000364320	mRNA turnover 4 homolog (S. cerevisiae); Component of the ribosome assembly machinery. Nuclear paralog of the ribosomal protein P0, it binds pre-60S subunits at an early stage of assembly in the nucleolus, and is replaced by P0 in cytoplasmic pre-60S subunits and mature 80S ribosomes.		stringdb	protein	Homo sapiens
stringdb:9606.ENSP00000358400	25	MDN1		9606.ENSP00000358400	MDN1	9606.ENSP00000358400	Q9NU22	9606.ENSP00000358400	Dynein-related AAA-ATPase MDN1; Nuclear chaperone required for maturation and nuclear export of pre-60S ribosome subunits. Functions at successive maturation steps to remove ribosomal factors at critical transition points, first driving the exit of early pre- 60S particles from the nucleolus and then driving late pre-60S particles from the nucleus (By similarity). At an early stage in 60S maturat…		stringdb	protein	Homo sapiens
stringdb:9606.ENSP00000354040	25	GTPBP4		9606.ENSP00000354040	GTPBP4	9606.ENSP00000354040	Q9BZE4	9606.ENSP00000354040	Chronic renal failure gene protein; Involved in the biogenesis of the 60S ribosomal subunit; Belongs to the TRAFAC class OBG-HflX-like GTPase superfamily. OBG GTPase family. NOG subfamily.		stringdb	protein	Homo sapiens
stringdb:9606.ENSP00000234170	25	CEBPZ		9606.ENSP00000234170	CEBPZ	9606.ENSP00000234170	Q03701	9606.ENSP00000234170	CCAAT/enhancer binding protein (C/EBP), zeta; Stimulates transcription from the HSP70 promoter; Armadillo-like helical domain containing		stringdb	protein	Homo sapiens
stringdb:9606.ENSP00000295030	26	PEX13	Receptor.	9606.ENSP00000295030	PEX13	9606.ENSP00000295030	Q92968	9606.ENSP00000295030	Peroxisomal membrane protein PEX13; Component of the peroxisomal translocation machinery with PEX14 and PEX17. Functions as a docking factor for the predominantly cytoplasmic PTS1 receptor (PAS10/PEX5). Involved in the import of PTS1 and PTS2 proteins; Peroxins		stringdb	protein	Homo sapiens
stringdb:9606.ENSP00000360569	26	SCP2		9606.ENSP00000360569	SCP2	9606.ENSP00000360569	Q16622	9606.ENSP00000360569	Non-specific lipid-transfer protein; Mediates in vitro the transfer of all common phospholipids, cholesterol and gangliosides between membranes. May play a role in regulating steroidogenesis.		stringdb	protein	Homo sapiens
stringdb:9606.ENSP00000349543	26	PEX2		9606.ENSP00000349543	PEX2	9606.ENSP00000349543	P28328	9606.ENSP00000349543	35 kDa peroxisomal membrane protein; Somewhat implicated in the biogenesis of peroxisomes; Belongs to the pex2/pex10/pex12 family.		stringdb	protein	Homo sapiens
stringdb:9606.ENSP00000349016	26	PEX14		9606.ENSP00000349016	PEX14	9606.ENSP00000349016	O75381	9606.ENSP00000349016	Peroxisomal membrane anchor protein PEX14; Peroxisome membrane protein that is an essential component of the peroxisomal import machinery. Functions as a docking factor for the predominantly cytoplasmic PTS1 receptor (PEX5). Plays a key role for peroxisome movement through a direct interaction with tubulin; Peroxins		stringdb	protein	Homo sapiens
stringdb:9606.ENSP00000482609	26	PEX12		9606.ENSP00000482609	PEX12	9606.ENSP00000482609	O00623	9606.ENSP00000482609	Peroxisomal biogenesis factor 12; Required for protein import into peroxisomes; Peroxins		stringdb	protein	Homo sapiens
stringdb:9606.ENSP00000420914	26	HSD17B4		9606.ENSP00000420914	HSD17B4	9606.ENSP00000420914	P51659	9606.ENSP00000420914	Short chain dehydrogenase/reductase family 8C member 1; Bifunctional enzyme acting on the peroxisomal beta- oxidation pathway for fatty acids. Catalyzes the formation of 3- ketoacyl-CoA intermediates from both straight-chain and 2-methyl- branched-chain fatty acids; Short chain dehydrogenase/reductase superfamily		stringdb	protein	Homo sapiens
stringdb:9606.ENSP00000221418	26	ECH1		9606.ENSP00000221418	ECH1	9606.ENSP00000221418	Q13011	9606.ENSP00000221418	Delta(3,5)-Delta(2,4)-dienoyl-CoA isomerase, mitochondrial; Isomerization of 3-trans,5-cis-dienoyl-CoA to 2-trans,4- trans-dienoyl-CoA.		stringdb	protein	Homo sapiens
stringdb:9606.ENSP00000293217	26	ACOX1		9606.ENSP00000293217	ACOX1	9606.ENSP00000293217	Q7Z3W5	9606.ENSP00000293217	Peroxisomal acyl-coenzyme A oxidase 1; Catalyzes the desaturation of acyl-CoAs to 2-trans- enoyl-CoAs. Isoform 1 shows highest activity against medium-chain fatty acyl-CoAs and activity decreases with increasing chain length. Isoform 2 is active against a much broader range of substrates and shows activity towards very long-chain acyl-CoAs. Isoform 2 is twice as active as isoform 1 against 16-hyd…		stringdb	protein	Homo sapiens
stringdb:9606.ENSP00000316029	27	TLN1	Focal adhesion complex	9606.ENSP00000316029	TLN1	9606.ENSP00000316029	Q9Y490	9606.ENSP00000316029	Talin 1; Probably involved in connections of major cytoskeletal structures to the plasma membrane. High molecular weight cytoskeletal protein concentrated at regions of cell-substratum contact and, in lymphocytes, at cell-cell contacts (By similarity); FERM domain containing		stringdb	protein	Homo sapiens
stringdb:9606.ENSP00000349436	27	ADAM15	Integrin-interacting transmembrane proteins	9606.ENSP00000349436	ADAM15	9606.ENSP00000349436	Q71S69	9606.ENSP00000349436	Metalloproteinase-like, disintegrin-like, and cysteine-rich protein 15; Active metalloproteinase with gelatinolytic and collagenolytic activity. Plays a role in the wound healing process. Mediates both heterotypic intraepithelial cell/T-cell interactions and homotypic T-cell aggregation. Inhibits beta-1 integrin-mediated cell adhesion and migration of airway smooth muscle cells. Suppresses cell m…		stringdb	protein	Homo sapiens
stringdb:9606.ENSP00000296181	27	ITGB5	Integrins subunits	9606.ENSP00000296181	ITGB5	9606.ENSP00000296181	P18084	9606.ENSP00000296181	Integrin, beta 5; Integrin alpha-V/beta-5 (ITGAV:ITGB5) is a receptor for fibronectin. It recognizes the sequence R-G-D in its ligand.		stringdb	protein	Homo sapiens
stringdb:9606.ENSP00000379350	27	ITGB1	Integrins subunits	9606.ENSP00000379350	ITGB1	9606.ENSP00000379350	Q13090	9606.ENSP00000379350	Integrin, beta 1 (fibronectin receptor, beta polypeptide, antigen CD29 includes MDF2, MSK12); Integrins alpha-1/beta-1, alpha-2/beta-1, alpha-10/beta- 1 and alpha-11/beta-1 are receptors for collagen. Integrins alpha- 1/beta-1 and alpha-2/beta-2 recognize the proline-hydroxylated sequence G-F-P-G-E-R in collagen. Integrins alpha-2/beta-1, alpha- 3/beta-1, alpha-4/beta-1, alpha-5/beta-1, alpha-8/b…		stringdb	protein	Homo sapiens
stringdb:9606.ENSP00000293379	27	ITGA5	Integrins subunits	9606.ENSP00000293379	ITGA5	9606.ENSP00000293379	P08648	9606.ENSP00000293379	Integrin, alpha 5 (fibronectin receptor, alpha polypeptide); Integrin alpha-5/beta-1 is a receptor for fibronectin and fibrinogen. It recognizes the sequence R-G-D in its ligands. ITGA5:ITGB1 binds to PLA2G2A via a site (site 2) which is distinct from the classical ligand-binding site (site 1) and this induces integrin conformational changes and enhanced ligand binding to site 1. ITGA5:ITGB1 acts…		stringdb	protein	Homo sapiens
stringdb:9606.ENSP00000296585	27	ITGA2	Integrins subunits	9606.ENSP00000296585	ITGA2	9606.ENSP00000296585	P17301	9606.ENSP00000296585	Integrin, alpha 2 (CD49B, alpha 2 subunit of VLA-2 receptor); Integrin alpha-2/beta-1 is a receptor for laminin, collagen, collagen C-propeptides, fibronectin and E-cadherin. It recognizes the proline-hydroxylated sequence G-F-P-G-E-R in collagen. It is responsible for adhesion of platelets and other cells to collagens, modulation of collagen and collagenase gene expression, force generation and …		stringdb	protein	Homo sapiens
stringdb:9606.ENSP00000311857	27	PTPN2		9606.ENSP00000311857	PTPN2	9606.ENSP00000311857	P17706	9606.ENSP00000311857	Protein tyrosine phosphatase, non-receptor type 2; Non-receptor type tyrosine-specific phosphatase that dephosphorylates receptor protein tyrosine kinases including INSR, EGFR, CSF1R, PDGFR. Also dephosphorylates non-receptor protein tyrosine kinases like JAK1, JAK2, JAK3, Src family kinases, STAT1, STAT3 and STAT6 either in the nucleus or the cytoplasm. Negatively regulates numerous signaling pa…		stringdb	protein	Homo sapiens
stringdb:9606.ENSP00000310375	27	MLC1		9606.ENSP00000310375	MLC	9606.ENSP00000310375	Q15049	9606.ENSP00000310375	Megalencephalic leukoencephalopathy with subcortical cysts 1; Regulates the response of astrocytes to hypo-osmosis by promoting calcium influx.		stringdb	protein	Homo sapiens
stringdb:9606.ENSP00000231572	28	RARS		9606.ENSP00000231572	RARS1	9606.ENSP00000231572	P54136	9606.ENSP00000231572	Arginine--tRNA ligase, cytoplasmic; Forms part of a macromolecular complex that catalyzes the attachment of specific amino acids to cognate tRNAs during protein synthesis. Modulates the secretion of AIMP1 and may be involved in generation of the inflammatory cytokine EMAP2 from AIMP1; Aminoacyl tRNA synthetases, Class I		stringdb	protein	Homo sapiens
stringdb:9606.ENSP00000307567	28	QARS		9606.ENSP00000307567	QARS1	9606.ENSP00000307567	P47897	9606.ENSP00000307567	Glutaminyl-tRNA synthetase; Glutamine--tRNA ligase. Plays a critical role in brain development; Belongs to the class-I aminoacyl-tRNA synthetase family.		stringdb	protein	Homo sapiens
stringdb:9606.ENSP00000325448	28	KARS		9606.ENSP00000325448	KARS1	9606.ENSP00000325448	Q15046	9606.ENSP00000325448	Lysyl-tRNA synthetase; Catalyzes the specific attachment of an amino acid to its cognate tRNA in a 2 step reaction: the amino acid (AA) is first activated by ATP to form AA-AMP and then transferred to the acceptor end of the tRNA. When secreted, acts as a signaling molecule that induces immune response through the activation of monocyte/macrophages. Catalyzes the synthesis of the signaling molecu…		stringdb	protein	Homo sapiens
stringdb:9606.ENSP00000355890	28	EPRS		9606.ENSP00000355890	EPRS1	9606.ENSP00000355890	P07814	9606.ENSP00000355890	Bifunctional glutamate/proline--tRNA ligase; Catalyzes the attachment of the cognate amino acid to the corresponding tRNA in a two-step reaction: the amino acid is first activated by ATP to form a covalent intermediate with AMP and is then transferred to the acceptor end of the cognate tRNA. Component of the GAIT (gamma interferon-activated inhibitor of translation) complex which mediates interfe…		stringdb	protein	Homo sapiens
stringdb:9606.ENSP00000369038	28	EEF1E1		9606.ENSP00000369038	EEF1E1	9606.ENSP00000369038	O43324	9606.ENSP00000369038	Aminoacyl tRNA synthetase complex-interacting multifunctional protein 3; Positive modulator of ATM response to DNA damage.		stringdb	protein	Homo sapiens
stringdb:9606.ENSP00000264161	28	DARS		9606.ENSP00000264161	DARS1	9606.ENSP00000264161	P14868	9606.ENSP00000264161	Cell proliferation-inducing gene 40 protein; Catalyzes the specific attachment of an amino acid to its cognate tRNA in a 2 step reaction: the amino acid (AA) is first activated by ATP to form AA-AMP and then transferred to the acceptor end of the tRNA; Belongs to the class-II aminoacyl-tRNA synthetase family. Type 2 subfamily.		stringdb	protein	Homo sapiens
stringdb:9606.ENSP00000223029	28	AIMP2		9606.ENSP00000223029	AIMP2	9606.ENSP00000223029	Q13155	9606.ENSP00000223029	Aminoacyl tRNA synthetase complex-interacting multifunctional protein 2; Required for assembly and stability of the aminoacyl- tRNA synthase complex. Mediates ubiquitination and degradation of FUBP1, a transcriptional activator of MYC, leading to MYC down-regulation which is required for aveolar type II cell differentiation. Blocks MDM2-mediated ubiquitination and degradation of p53/TP53. Functio…		stringdb	protein	Homo sapiens
stringdb:9606.ENSP00000378191	28	AIMP1		9606.ENSP00000378191	AIMP1	9606.ENSP00000378191	Q12904	9606.ENSP00000378191	Aminoacyl tRNA synthetase complex-interacting multifunctional protein 1; Non-catalytic component of the multisynthase complex. Stimulates the catalytic activity of cytoplasmic arginyl-tRNA synthase. Binds tRNA. Possesses inflammatory cytokine activity. Negatively regulates TGF-beta signaling through stabilization of SMURF2 by binding to SMURF2 and inhibiting its SMAD7-mediated degradation. Involv…		stringdb	protein	Homo sapiens
stringdb:9606.ENSP00000262623	29	ATP4A		9606.ENSP00000262623	ATP4A	9606.ENSP00000262623	P20648	9606.ENSP00000262623	ATPase, H+/K+ exchanging, alpha polypeptide; Catalyzes the hydrolysis of ATP coupled with the exchange of H(+) and K(+) ions across the plasma membrane. Responsible for acid production in the stomach; ATPase H+/K+ transporting		stringdb	protein	Homo sapiens
stringdb:9606.ENSP00000440045	29	ATP2A2		9606.ENSP00000440045	ATP2A2	9606.ENSP00000440045	P16615	9606.ENSP00000440045	Calcium-transporting ATPase sarcoplasmic reticulum type, slow twitch skeletal muscle isoform; This magnesium-dependent enzyme catalyzes the hydrolysis of ATP coupled with the translocation of calcium from the cytosol to the sarcoplasmic reticulum lumen. Isoform 2 is involved in the regulation of the contraction/relaxation cycle. Acts as a regulator of TNFSF11-mediated Ca(2+) signaling pathways vi…		stringdb	protein	Homo sapiens
stringdb:9606.ENSP00000286371	29	ATP1B3		9606.ENSP00000286371	ATP1B3	9606.ENSP00000286371	P54709	9606.ENSP00000286371	Sodium/potassium-transporting ATPase subunit beta-3; This is the non-catalytic component of the active enzyme, which catalyzes the hydrolysis of ATP coupled with the exchange of Na(+) and K(+) ions across the plasma membrane. The exact function of the beta-3 subunit is not known; ATPase Na+/K+ transporting subunits		stringdb	protein	Homo sapiens
stringdb:9606.ENSP00000356790	29	ATP1B1		9606.ENSP00000356790	ATP1B1	9606.ENSP00000356790	P05026	9606.ENSP00000356790	Sodium/potassium-transporting ATPase subunit beta-1; This is the non-catalytic component of the active enzyme, which catalyzes the hydrolysis of ATP coupled with the exchange of Na(+) and K(+) ions across the plasma membrane. The beta subunit regulates, through assembly of alpha/beta heterodimers, the number of sodium pumps transported to the plasma membrane; ATPase Na+/K+ transporting subunits		stringdb	protein	Homo sapiens
stringdb:9606.ENSP00000444688	29	ATP1A3		9606.ENSP00000444688	ATP1A3	9606.ENSP00000444688	P13637	9606.ENSP00000444688	Sodium/potassium-transporting ATPase subunit alpha-3; This is the catalytic component of the active enzyme, which catalyzes the hydrolysis of ATP coupled with the exchange of sodium and potassium ions across the plasma membrane. This action creates the electrochemical gradient of sodium and potassium ions, providing the energy for active transport of various nutrients; Belongs to the cation trans…		stringdb	protein	Homo sapiens
stringdb:9606.ENSP00000354490	29	ATP1A2		9606.ENSP00000354490	ATP1A2	9606.ENSP00000354490	P50993	9606.ENSP00000354490	Sodium/potassium-transporting ATPase subunit alpha-2; This is the catalytic component of the active enzyme, which catalyzes the hydrolysis of ATP coupled with the exchange of sodium and potassium ions across the plasma membrane. This action creates the electrochemical gradient of sodium and potassium, providing the energy for active transport of various nutrients; Belongs to the cation transport …		stringdb	protein	Homo sapiens
stringdb:9606.ENSP00000445306	29	ATP1A1		9606.ENSP00000445306	ATP1A1	9606.ENSP00000445306	Q9UJ21	9606.ENSP00000445306	Sodium/potassium-transporting ATPase subunit alpha-1; This is the catalytic component of the active enzyme, which catalyzes the hydrolysis of ATP coupled with the exchange of sodium and potassium ions across the plasma membrane. This action creates the electrochemical gradient of sodium and potassium ions, providing the energy for active transport of various nutrients; ATPase Na+/K+ transporting …		stringdb	protein	Homo sapiens
stringdb:9606.ENSP00000265316	29	ABCB6		9606.ENSP00000265316	ABCB6	9606.ENSP00000265316	Q9NP58	9606.ENSP00000265316	ATP-binding cassette sub-family B member 6, mitochondrial; Binds heme and porphyrins and functions in their ATP- dependent uptake into the mitochondria. Plays a crucial role in heme synthesis; Belongs to the ABC transporter superfamily. ABCB family. Heavy Metal importer (TC 3.A.1.210) subfamily.		stringdb	protein	Homo sapiens
stringdb:9606.ENSP00000281821	30	EPHA4	gamma-Secretase complex and its substrates	9606.ENSP00000281821	EPHA4	9606.ENSP00000281821	P54764	9606.ENSP00000281821	Tyrosine-protein kinase receptor SEK; Receptor tyrosine kinase which binds membrane-bound ephrin family ligands residing on adjacent cells, leading to contact-dependent bidirectional signaling into neighboring cells. The signaling pathway downstream of the receptor is referred to as forward signaling while the signaling pathway downstream of the ephrin ligand is referred to as reverse signaling. …		stringdb	protein	Homo sapiens
stringdb:9606.ENSP00000362680	30	SRC	Focal adhesion complex	9606.ENSP00000362680	SRC	9606.ENSP00000362680	P12931	9606.ENSP00000362680	SRC proto-oncogene, non-receptor tyrosine kinase; Non-receptor protein tyrosine kinase which is activated following engagement of many different classes of cellular receptors including immune response receptors, integrins and other adhesion receptors, receptor protein tyrosine kinases, G protein- coupled receptors as well as cytokine receptors. Participates in signaling pathways that control a di…		stringdb	protein	Homo sapiens
stringdb:9606.ENSP00000428924	30	LYN	Focal adhesion complex	9606.ENSP00000428924	LYN	9606.ENSP00000428924	P07948	9606.ENSP00000428924	V-yes-1 Yamaguchi sarcoma viral related oncogene homolog; Non-receptor tyrosine-protein kinase that transmits signals from cell surface receptors and plays an important role in the regulation of innate and adaptive immune responses, hematopoiesis, responses to growth factors and cytokines, integrin signaling, but also responses to DNA damage and genotoxic agents. Functions primarily as negative r…		stringdb	protein	Homo sapiens
stringdb:9606.ENSP00000269886	30	SH3GL1		9606.ENSP00000269886	SH3GL1	9606.ENSP00000269886	Q99961	9606.ENSP00000269886	Extra eleven-nineteen leukemia fusion gene protein; Implicated in endocytosis. May recruit other proteins to membranes with high curvature (By similarity); Belongs to the endophilin family.		stringdb	protein	Homo sapiens
stringdb:9606.ENSP00000378217	30	PRKCD		9606.ENSP00000378217	PRKCD	9606.ENSP00000378217	Q05655	9606.ENSP00000378217	Tyrosine-protein kinase PRKCD; Calcium-independent, phospholipid- and diacylglycerol (DAG)-dependent serine/threonine-protein kinase that plays contrasting roles in cell death and cell survival by functioning as a pro-apoptotic protein during DNA damage-induced apoptosis, but acting as an anti-apoptotic protein during cytokine receptor- initiated cell death, is involved in tumor suppression as we…		stringdb	protein	Homo sapiens
stringdb:9606.ENSP00000261681	30	MPP5		9606.ENSP00000261681	MPP5	9606.ENSP00000261681	Q8N3R9	9606.ENSP00000261681	Membrane protein, palmitoylated 5 (MAGUK p55 subfamily member 5); May play a role in tight junctions biogenesis and in the establishment of cell polarity in epithelial cells. May modulate SC6A1/GAT1-mediated GABA uptake by stabilizing the transporter. Required for localization of EZR to the apical membrane of parietal cells and may play a role in the dynamic remodeling of the apical cytoskeleton …		stringdb	protein	Homo sapiens
stringdb:9606.ENSP00000356899	30	DDR2		9606.ENSP00000356899	DDR2	9606.ENSP00000356899	Q16832	9606.ENSP00000356899	Discoidin domain-containing receptor tyrosine kinase 2; Tyrosine kinase that functions as cell surface receptor for fibrillar collagen and regulates cell differentiation, remodeling of the extracellular matrix, cell migration and cell proliferation. Required for normal bone development. Regulates osteoblast differentiation and chondrocyte maturation via a signaling pathway that involves MAP kinas…		stringdb	protein	Homo sapiens
stringdb:9606.ENSP00000378721	31	SEC31A		9606.ENSP00000378721	SEC31A	9606.ENSP00000378721	Q6ZU90	9606.ENSP00000378721	Protein transport protein Sec31A; Component of the coat protein complex II (COPII) which promotes the formation of transport vesicles from the endoplasmic reticulum (ER). The coat has two main functions, the physical deformation of the endoplasmic reticulum membrane into vesicles and the selection of cargo molecules (By similarity); WD repeat domain containing		stringdb	protein	Homo sapiens
stringdb:9606.ENSP00000343405	31	SEC24C		9606.ENSP00000343405	SEC24C	9606.ENSP00000343405	P53992	9606.ENSP00000343405	Protein transport protein Sec24C; Component of the coat protein complex II (COPII) which promotes the formation of transport vesicles from the endoplasmic reticulum (ER). The coat has two main functions, the physical deformation of the endoplasmic reticulum membrane into vesicles and the selection of cargo molecules for their transport to the Golgi complex. Plays a central role in cargo selection…		stringdb	protein	Homo sapiens
stringdb:9606.ENSP00000428564	31	SEC24B		9606.ENSP00000428564	SEC24B	9606.ENSP00000428564	O95487	9606.ENSP00000428564	Protein transport protein Sec24B; Component of the coat protein complex II (COPII) which promotes the formation of transport vesicles from the endoplasmic reticulum (ER). The coat has two main functions, the physical deformation of the endoplasmic reticulum membrane into vesicles and the selection of cargo molecules for their transport to the Golgi complex. Plays a central role in cargo selection…		stringdb	protein	Homo sapiens
stringdb:9606.ENSP00000381823	31	SEC24A		9606.ENSP00000381823	SEC24A	9606.ENSP00000381823	O95486	9606.ENSP00000381823	Protein transport protein Sec24A; Component of the coat protein complex II (COPII) which promotes the formation of transport vesicles from the endoplasmic reticulum (ER). The coat has two main functions, the physical deformation of the endoplasmic reticulum membrane into vesicles and the selection of cargo molecules for their transport to the Golgi complex. Plays a central role in cargo selection…		stringdb	protein	Homo sapiens
stringdb:9606.ENSP00000306881	31	SEC23A		9606.ENSP00000306881	SEC23A	9606.ENSP00000306881	Q15436	9606.ENSP00000306881	Protein transport protein Sec23A; Component of the coat protein complex II (COPII) which promotes the formation of transport vesicles from the endoplasmic reticulum (ER). The coat has two main functions, the physical deformation of the endoplasmic reticulum membrane into vesicles and the selection of cargo molecules for their transport to the Golgi complex; Belongs to the SEC23/SEC24 family. SEC2…		stringdb	protein	Homo sapiens
stringdb:9606.ENSP00000325827	31	SEC16A		9606.ENSP00000325827	SEC16A	9606.ENSP00000325827	O15027	9606.ENSP00000325827	Protein transport protein Sec16A; Defines endoplasmic reticulum exit sites (ERES) and is required for secretory cargo traffic from the endoplasmic reticulum to the Golgi apparatus. SAR1A-GTP-dependent assembly of SEC16A on the ER membrane forms an organized scaffold defining an ERES. Required for normal transitional endoplasmic reticulum (tER) organization.		stringdb	protein	Homo sapiens
stringdb:9606.ENSP00000265565	31	SCAP		9606.ENSP00000265565	SCAP	9606.ENSP00000265565	Q12770	9606.ENSP00000265565	Sterol regulatory element-binding protein cleavage-activating protein; Escort protein required for cholesterol as well as lipid homeostasis. Regulates export of the SCAP/SREBF complex from the ER upon low cholesterol. Formation of a ternary complex with INSIG at high sterol concentrations leads to masking of an ER-export signal in SCAP and retention of the complex in the ER. Low sterol concentrat…		stringdb	protein	Homo sapiens
stringdb:9606.ENSP00000359000	32	GBF1		9606.ENSP00000359000	GBF1	9606.ENSP00000359000	Q92538	9606.ENSP00000359000	Golgi-specific brefeldin A-resistance guanine nucleotide exchange factor 1; Guanine-nucleotide exchange factor (GEF) for members of the Arf family of small GTPases involved in trafficking in the early secretory pathway; its GEF activity initiates the coating of nascent vesicles via the localized generation of activated ARFs through replacement of GDP with GTP. Recruitment to cis-Golgi membranes r…		stringdb	protein	Homo sapiens
stringdb:9606.ENSP00000402346	32	COPG2		9606.ENSP00000402346	COPG2	9606.ENSP00000402346	Q9UBF2	9606.ENSP00000402346	Coatomer protein complex, subunit gamma 2; The coatomer is a cytosolic protein complex that binds to dilysine motifs and reversibly associates with Golgi non- clathrin-coated vesicles, which further mediate biosynthetic protein transport from the ER, via the Golgi up to the trans Golgi network. Coatomer complex is required for budding from Golgi membranes, and is essential for the retrograde Golg…		stringdb	protein	Homo sapiens
stringdb:9606.ENSP00000325002	32	COPG1		9606.ENSP00000325002	COPG1	9606.ENSP00000325002	Q9Y678	9606.ENSP00000325002	Coatomer protein complex, subunit gamma 1; The coatomer is a cytosolic protein complex that binds to dilysine motifs and reversibly associates with Golgi non- clathrin-coated vesicles, which further mediate biosynthetic protein transport from the ER, via the Golgi up to the trans Golgi network. Coatomer complex is required for budding from Golgi membranes, and is essential for the retrograde Golg…		stringdb	protein	Homo sapiens
stringdb:9606.ENSP00000329419	32	COPB2		9606.ENSP00000329419	COPB2	9606.ENSP00000329419	P35606	9606.ENSP00000329419	Coatomer protein complex, subunit beta 2 (beta prime); The coatomer is a cytosolic protein complex that binds to dilysine motifs and reversibly associates with Golgi non- clathrin-coated vesicles, which further mediate biosynthetic protein transport from the ER, via the Golgi up to the trans Golgi network. Coatomer complex is required for budding from Golgi membranes, and is essential for the ret…		stringdb	protein	Homo sapiens
stringdb:9606.ENSP00000249923	32	COPB1		9606.ENSP00000249923	COPB1	9606.ENSP00000249923	P53618	9606.ENSP00000249923	Coatomer protein complex, subunit beta 1; The coatomer is a cytosolic protein complex that binds to dilysine motifs and reversibly associates with Golgi non- clathrin-coated vesicles, which further mediate biosynthetic protein transport from the ER, via the Golgi up to the trans Golgi network. Coatomer complex is required for budding from Golgi membranes, and is essential for the retrograde Golgi…		stringdb	protein	Homo sapiens
stringdb:9606.ENSP00000256682	32	ARF3		9606.ENSP00000256682	ARF3	9606.ENSP00000256682	P61204	9606.ENSP00000256682	ADP-ribosylation factor 3; GTP-binding protein that functions as an allosteric activator of the cholera toxin catalytic subunit, an ADP- ribosyltransferase. Involved in protein trafficking; may modulate vesicle budding and uncoating within the Golgi apparatus; Belongs to the small GTPase superfamily. Arf family.		stringdb	protein	Homo sapiens
stringdb:9606.ENSP00000264028	32	ARCN1		9606.ENSP00000264028	ARCN1	9606.ENSP00000264028	P48444	9606.ENSP00000264028	Coatomer subunit delta; Component of the coatomer, a cytosolic protein complex that binds to dilysine motifs and reversibly associates with Golgi non-clathrin-coated vesicles, which further mediate biosynthetic protein transport from the ER, via the Golgi up to the trans Golgi network. The coatomer complex is required for budding from Golgi membranes, and is essential for the retrograde Golgi-to-…		stringdb	protein	Homo sapiens
stringdb:9606.ENSP00000378414	33	SMARCD1		9606.ENSP00000378414	SMARCD1	9606.ENSP00000378414	Q96GM5	9606.ENSP00000378414	SWI/SNF related, matrix associated, actin dependent regulator of chromatin, subfamily d, member 1; Involved in transcriptional activation and repression of select genes by chromatin remodeling (alteration of DNA-nucleosome topology). Component of SWI/SNF chromatin remodeling complexes that carry out key enzymatic activities, changing chromatin structure by altering DNA-histone contacts within a n…		stringdb	protein	Homo sapiens
stringdb:9606.ENSP00000267064	33	SMARCC2		9606.ENSP00000267064	SMARCC2	9606.ENSP00000267064	Q8TAQ2	9606.ENSP00000267064	SWI/SNF related, matrix associated, actin dependent regulator of chromatin, subfamily c, member 2; Involved in transcriptional activation and repression of select genes by chromatin remodeling (alteration of DNA-nucleosome topology). Component of SWI/SNF chromatin remodeling complexes that carry out key enzymatic activities, changing chromatin structure by altering DNA-histone contacts within a n…		stringdb	protein	Homo sapiens
stringdb:9606.ENSP00000263121	33	SMARCB1		9606.ENSP00000263121	SMARCB1	9606.ENSP00000263121	Q12824	9606.ENSP00000263121	SWI/SNF related, matrix associated, actin dependent regulator of chromatin, subfamily b, member 1; Core component of the BAF (hSWI/SNF) complex. This ATP- dependent chromatin-remodeling complex plays important roles in cell proliferation and differentiation, in cellular antiviral activities and inhibition of tumor formation. The BAF complex is able to create a stable, altered form of chromatin th…		stringdb	protein	Homo sapiens
stringdb:9606.ENSP00000395654	33	SMARCA4		9606.ENSP00000395654	SMARCA4	9606.ENSP00000395654	P51532	9606.ENSP00000395654	SWI/SNF related, matrix associated, actin dependent regulator of chromatin, subfamily a, member 4; Involved in transcriptional activation and repression of select genes by chromatin remodeling (alteration of DNA-nucleosome topology). Component of SWI/SNF chromatin remodeling complexes that carry out key enzymatic activities, changing chromatin structure by altering DNA-histone contacts within a n…		stringdb	protein	Homo sapiens
stringdb:9606.ENSP00000360162	33	SMARCA1		9606.ENSP00000360162	SMARCA1	9606.ENSP00000360162	P28370	9606.ENSP00000360162	SWI/SNF related, matrix associated, actin dependent regulator of chromatin, subfamily a, member 1; Energy-transducing component of NURF (nucleosome- remodeling factor) and CERF (CECR2-containing-remodeling factor) complexes. Both complexes facilitate the perturbation of chromatin structure in an ATP-dependent manner. Potentiates neurite outgrowth. May be involved in brain development by regulatin…		stringdb	protein	Homo sapiens
stringdb:9606.ENSP00000436901	33	DPF2		9606.ENSP00000436901	DPF2	9606.ENSP00000436901	Q92785	9606.ENSP00000436901	D4, zinc and double PHD fingers family 2; May be a transcription factor required for the apoptosis response following survival factor withdrawal from myeloid cells. Might also have a role in the development and maturation of lymphoid cells; BAF complex		stringdb	protein	Homo sapiens
stringdb:9606.ENSP00000419765	33	BRD9		9606.ENSP00000419765	BRD9	9606.ENSP00000419765	Q9H8M2	9606.ENSP00000419765	Rhabdomyosarcoma antigen MU-RMS-40.8; Plays a role in chromatin remodeling and regulation of transcription. Acts as a chromatin reader that recognizes and binds acylated histones: binds histones that are acetylated and/or butyrylated; BAF complex		stringdb	protein	Homo sapiens
stringdb:9606.ENSP00000390722	34	SLC25A17		9606.ENSP00000390722	SLC25A17	9606.ENSP00000390722	O43808	9606.ENSP00000390722	Solute carrier family 25 (mitochondrial carrier; peroxisomal membrane protein, 34kDa), member 17; Peroxisomal transporter for multiple cofactors like coenzyme A (CoA), flavin adenine dinucleotide (FAD), flavin mononucleotide (FMN) and nucleotide adenosine monophosphate (AMP), and to a lesser extent for nicotinamide adenine dinucleotide (NAD(+)), adenosine diphosphate (ADP) and adenosine 3',5'- di…		stringdb	protein	Homo sapiens
stringdb:9606.ENSP00000381282	34	VIMP		9606.ENSP00000381282	SELENOS	9606.ENSP00000381282	Q9BQE4	9606.ENSP00000381282	VCP-interacting membrane protein; Involved in the degradation process of misfolded endoplasmic reticulum (ER) luminal proteins. Participates in the transfer of misfolded proteins from the ER to the cytosol, where they are destroyed by the proteasome in a ubiquitin-dependent manner. Probably acts by serving as a linker between DERL1, which mediates the retrotranslocation of misfolded proteins into…		stringdb	protein	Homo sapiens
stringdb:9606.ENSP00000356563	34	PEX3		9606.ENSP00000356563	PEX3	9606.ENSP00000356563	P56589	9606.ENSP00000356563	Peroxisomal assembly protein PEX3; Involved in peroxisome biosynthesis and integrity. Assembles membrane vesicles before the matrix proteins are translocated. As a docking factor for PEX19, is necessary for the import of peroxisomal membrane proteins in the peroxisomes; Belongs to the peroxin-3 family.		stringdb	protein	Homo sapiens
stringdb:9606.ENSP00000241041	34	PEX16		9606.ENSP00000241041	PEX16	9606.ENSP00000241041	Q9Y5Y5	9606.ENSP00000241041	Peroxisomal membrane protein PEX16; Required for peroxisome membrane biogenesis. May play a role in early stages of peroxisome assembly. Can recruit other peroxisomal proteins, such as PEX3 and PMP34, to de novo peroxisomes derived from the endoplasmic reticulum (ER). May function as receptor for PEX3; Belongs to the peroxin-16 family.		stringdb	protein	Homo sapiens
stringdb:9606.ENSP00000387654	34	PCYOX1		9606.ENSP00000387654	PCYOX1	9606.ENSP00000387654	Q9UHG3	9606.ENSP00000387654	Prenylcysteine oxidase 1; Involved in the degradation of prenylated proteins. Cleaves the thioether bond of prenyl-L-cysteines, such as farnesylcysteine and geranylgeranylcysteine.		stringdb	protein	Homo sapiens
stringdb:9606.ENSP00000359233	34	ABCD3		9606.ENSP00000359233	ABCD3	9606.ENSP00000359233	P28288	9606.ENSP00000359233	ATP-binding cassette, sub-family D (ALD), member 3; Probable transporter involved in the transport of branched-chain fatty acids and C27 bile acids into the peroxisome; the latter function is a crucial step in bile acid biosynthesis. The nucleotide-binding fold acts as an ATP- binding subunit with ATPase activity.		stringdb	protein	Homo sapiens
stringdb:9606.ENSP00000218104	34	ABCD1		9606.ENSP00000218104	ABCD1	9606.ENSP00000218104	P33897	9606.ENSP00000218104	ATP-binding cassette, sub-family D (ALD), member 1; Probable transporter. The nucleotide-binding fold acts as an ATP-binding subunit with ATPase activity; Belongs to the ABC transporter superfamily. ABCD family. Peroxisomal fatty acyl CoA transporter (TC 3.A.1.203) subfamily.		stringdb	protein	Homo sapiens
stringdb:9606.ENSP00000296755	35	MAP1B		9606.ENSP00000296755	MAP1B	9606.ENSP00000296755	P46821	9606.ENSP00000296755	Microtubule-associated protein 1B; Facilitates tyrosination of alpha-tubulin in neuronal microtubules (By similarity). Phosphorylated MAP1B may play a role in the cytoskeletal changes that accompany neurite extension. Possibly MAP1B binds to at least two tubulin subunits in the polymer, and this bridging of subunits might be involved in nucleating microtubule polymerization and in stabilizing mic…		stringdb	protein	Homo sapiens
stringdb:9606.ENSP00000376297	35	DYNLL1		9606.ENSP00000376297	DYNLL1	9606.ENSP00000376297	P63167	9606.ENSP00000376297	Protein inhibitor of neuronal nitric oxide synthase; Acts as one of several non-catalytic accessory components of the cytoplasmic dynein 1 complex that are thought to be involved in linking dynein to cargos and to adapter proteins that regulate dynein function. Cytoplasmic dynein 1 acts as a motor for the intracellular retrograde motility of vesicles and organelles along microtubules. May play a …		stringdb	protein	Homo sapiens
stringdb:9606.ENSP00000474032	35	DYNC2LI1		9606.ENSP00000474032	DYNC2LI1	9606.ENSP00000474032	Q8TCX1	9606.ENSP00000474032	Dynein, cytoplasmic 2, light intermediate chain 1; Required for correct intraflagellar transport (IFT), the bi-directional movement of particles required for the assembly, maintenance and functioning of primary cilia. Involved in the regulation of ciliary length; Dyneins, cytoplasmic		stringdb	protein	Homo sapiens
stringdb:9606.ENSP00000381167	35	DYNC2H1		9606.ENSP00000381167	DYNC2H1	9606.ENSP00000381167	Q92815	9606.ENSP00000381167	Dynein, cytoplasmic 2, heavy chain 1; May function as a motor for intraflagellar retrograde transport. Functions in cilia biogenesis. May play a role in transport between endoplasmic reticulum and Golgi or organization of the Golgi in cells (By similarity); Dyneins, cytoplasmic		stringdb	protein	Homo sapiens
stringdb:9606.ENSP00000258198	35	DYNC1LI2		9606.ENSP00000258198	DYNC1LI2	9606.ENSP00000258198	O43237	9606.ENSP00000258198	Dynein, cytoplasmic 1, light intermediate chain 2; Acts as one of several non-catalytic accessory components of the cytoplasmic dynein 1 complex that are thought to be involved in linking dynein to cargos and to adapter proteins that regulate dynein function. Cytoplasmic dynein 1 acts as a motor for the intracellular retrograde motility of vesicles and organelles along microtubules. May play a ro…		stringdb	protein	Homo sapiens
stringdb:9606.ENSP00000273130	35	DYNC1LI1		9606.ENSP00000273130	DYNC1LI1	9606.ENSP00000273130	Q9Y6G9	9606.ENSP00000273130	Dynein, cytoplasmic 1, light intermediate chain 1; Acts as one of several non-catalytic accessory components of the cytoplasmic dynein 1 complex that are thought to be involved in linking dynein to cargos and to adapter proteins that regulate dynein function. Cytoplasmic dynein 1 acts as a motor for the intracellular retrograde motility of vesicles and organelles along microtubules. May play a ro…		stringdb	protein	Homo sapiens
stringdb:9606.ENSP00000348965	35	DYNC1H1		9606.ENSP00000348965	DYNC1H1	9606.ENSP00000348965	Q14204	9606.ENSP00000348965	Dynein, cytoplasmic 1, heavy chain 1; Cytoplasmic dynein 1 acts as a motor for the intracellular retrograde motility of vesicles and organelles along microtubules. Dynein has ATPase activity; the force-producing power stroke is thought to occur on release of ADP. Plays a role in mitotic spindle assembly and metaphase plate congression; Belongs to the dynein heavy chain family.		stringdb	protein	Homo sapiens
stringdb:9606.ENSP00000262942	36	ARPC1A	Focal adhesion complex	9606.ENSP00000262942	ARPC1A	9606.ENSP00000262942	Q92747	9606.ENSP00000262942	Actin related protein 2/3 complex, subunit 1A, 41kDa; Probably functions as component of the Arp2/3 complex which is involved in regulation of actin polymerization and together with an activating nucleation-promoting factor (NPF) mediates the formation of branched actin networks; Belongs to the WD repeat ARPC1 family.		stringdb	protein	Homo sapiens
stringdb:9606.ENSP00000320924	36	WIPF2		9606.ENSP00000320924	WIPF2	9606.ENSP00000320924	Q8TF74	9606.ENSP00000320924	WAS/WASL interacting protein family, member 2; Plays an active role in the formation of cell surface protrusions downstream of activated PDGFB receptors. Plays an important role in actin-microspike formation through cooperation with WASL. May cooperate with WASP and WASL to induce mobilization and reorganization of the actin filament system.		stringdb	protein	Homo sapiens
stringdb:9606.ENSP00000345361	36	ARPC5L		9606.ENSP00000345361	ARPC5L	9606.ENSP00000345361	Q9BPX5	9606.ENSP00000345361	Actin-related protein 2/3 complex subunit 5-like protein; May function as component of the Arp2/3 complex which is involved in regulation of actin polymerization and together with an activating nucleation-promoting factor (NPF) mediates the formation of branched actin networks; Belongs to the ARPC5 family.		stringdb	protein	Homo sapiens
stringdb:9606.ENSP00000380427	36	ENSP00000380427		9606.ENSP00000380427	ARPC4-TTLL3	9606.ENSP00000380427	A0A0A6YYG9	9606.ENSP00000380427	ARPC4-TTLL3 readthrough		stringdb	protein	Homo sapiens
stringdb:9606.ENSP00000263238	36	ACTR3		9606.ENSP00000263238	ACTR3	9606.ENSP00000263238	P61158	9606.ENSP00000263238	ARP3 actin-related protein 3 homolog (yeast); Functions as ATP-binding component of the Arp2/3 complex which is involved in regulation of actin polymerization and together with an activating nucleation-promoting factor (NPF) mediates the formation of branched actin networks. Seems to contact the pointed end of the daughter actin filament. Plays a role in ciliogenesis; Belongs to the actin family.…		stringdb	protein	Homo sapiens
stringdb:9606.ENSP00000367220	36	ACTR2		9606.ENSP00000367220	ACTR2	9606.ENSP00000367220	P61160	9606.ENSP00000367220	ARP2 actin-related protein 2 homolog (yeast); Functions as ATP-binding component of the Arp2/3 complex which is involved in regulation of actin polymerization and together with an activating nucleation-promoting factor (NPF) mediates the formation of branched actin networks. Seems to contact the pointed end of the daughter actin filament.		stringdb	protein	Homo sapiens
stringdb:9606.ENSP00000386918	37	KDELR3	Receptor.	9606.ENSP00000386918	KDELR3	9606.ENSP00000386918	O43731	9606.ENSP00000386918	KDEL (Lys-Asp-Glu-Leu) endoplasmic reticulum protein retention receptor 3; Required for the retention of luminal endoplasmic reticulum proteins. Determines the specificity of the luminal ER protein retention system. Also required for normal vesicular traffic through the Golgi. This receptor recognizes K-D-E-L (By similarity).		stringdb	protein	Homo sapiens
stringdb:9606.ENSP00000258739	37	KDELR2	Receptor.	9606.ENSP00000258739	KDELR2	9606.ENSP00000258739	P33947	9606.ENSP00000258739	KDEL (Lys-Asp-Glu-Leu) endoplasmic reticulum protein retention receptor 2; Required for the retention of luminal endoplasmic reticulum proteins. Determines the specificity of the luminal ER protein retention system. Also required for normal vesicular traffic through the Golgi. This receptor recognizes K-D-E-L.		stringdb	protein	Homo sapiens
stringdb:9606.ENSP00000329471	37	KDELR1	Receptor.	9606.ENSP00000329471	KDELR1	9606.ENSP00000329471	P24390	9606.ENSP00000329471	KDEL (Lys-Asp-Glu-Leu) endoplasmic reticulum protein retention receptor 1; Required for the retention of luminal endoplasmic reticulum resident proteins via vesicular recycling. This receptor recognizes the C-terminal K-D-E-L motif. COPI-coated transport intermediates, either in the form of round vesicles or as tubular processes, mediate retrograde traffic of the KDEL receptor-ligand complexes. A…		stringdb	protein	Homo sapiens
stringdb:9606.ENSP00000270176	37	SCYL1		9606.ENSP00000270176	SCYL1	9606.ENSP00000270176	Q96KG9	9606.ENSP00000270176	Telomerase transcriptional element-interacting factor; Regulates COPI-mediated retrograde protein traffic at the interface between the Golgi apparatus and the endoplasmic reticulum. Involved in the maintenance of the Golgi apparatus morphology. Has no detectable kinase activity in vitro.		stringdb	protein	Homo sapiens
stringdb:9606.ENSP00000320081	37	C3orf58		9606.ENSP00000320081	DIPK2A	9606.ENSP00000320081	Q8NDZ4	9606.ENSP00000320081	Hypoxia and AKT-induced stem cell factor; May play a role in cardiomyocyte proliferation through paracrine signaling and activation of the PPI3K-AKT-CDK7 signaling cascade; Belongs to the DIA1 family.		stringdb	protein	Homo sapiens
stringdb:9606.ENSP00000357048	37	COPA		9606.ENSP00000357048	COPA	9606.ENSP00000357048	P53621	9606.ENSP00000357048	Coatomer protein complex, subunit alpha; The coatomer is a cytosolic protein complex that binds to dilysine motifs and reversibly associates with Golgi non- clathrin-coated vesicles, which further mediate biosynthetic protein transport from the ER, via the Golgi up to the trans Golgi network. Coatomer complex is required for budding from Golgi membranes, and is essential for the retrograde Golgi-…		stringdb	protein	Homo sapiens
stringdb:9606.ENSP00000432119	38	WDR74		9606.ENSP00000432119	WDR74	9606.ENSP00000432119	Q6RFH5	9606.ENSP00000432119	WD repeat-containing protein 74; WD repeat domain containing		stringdb	protein	Homo sapiens
stringdb:9606.ENSP00000380982	38	KIAA0020		9606.ENSP00000380982	PUM3	9606.ENSP00000380982	Q15397	9606.ENSP00000380982	Minor histocompatibility antigen HA-8; Inhibits the poly(ADP-ribosyl)ation activity of PARP1 and the degradation of PARP1 by CASP3 following genotoxic stress. Binds to double-stranded RNA or DNA without sequence specificity. Involved in development of the eye and of primordial germ cells (By similarity).		stringdb	protein	Homo sapiens
stringdb:9606.ENSP00000285814	38	NIFK		9606.ENSP00000285814	NIFK	9606.ENSP00000285814	Q9BYG3	9606.ENSP00000285814	Nucleolar protein interacting with the FHA domain of MKI67; RNA binding motif containing		stringdb	protein	Homo sapiens
stringdb:9606.ENSP00000357643	38	MKI67		9606.ENSP00000357643	MKI67	9606.ENSP00000357643	P46013	9606.ENSP00000357643	Antigen identified by monoclonal antibody Ki-67; Required to maintain individual mitotic chromosomes dispersed in the cytoplasm following nuclear envelope disassembly. Associates with the surface of the mitotic chromosome, the perichromosomal layer, and covers a substantial fraction of the chromosome surface. Prevents chromosomes from collapsing into a single chromatin mass by forming a steric an…		stringdb	protein	Homo sapiens
stringdb:9606.ENSP00000481495	38	DDX24		9606.ENSP00000481495	DDX24	9606.ENSP00000481495	Q9GZR7	9606.ENSP00000481495	DEAD (Asp-Glu-Ala-Asp) box helicase 24; ATP-dependent RNA helicase; Belongs to the DEAD box helicase family. DDX24/MAK5 subfamily.		stringdb	protein	Homo sapiens
stringdb:9606.ENSP00000402338	38	RPF2		9606.ENSP00000402338	BXDC1	9606.ENSP00000402338	Q9H7B2	9606.ENSP00000402338	Ribosome production factor 2 homolog (S. cerevisiae); Involved in ribosomal large subunit assembly. May regulate the localization of the 5S RNP/5S ribonucleoprotein particle to the nucleolus.		stringdb	protein	Homo sapiens
stringdb:9606.ENSP00000306220	39	MMGT1		9606.ENSP00000306220	MMGT1	9606.ENSP00000306220	Q8N4V1	9606.ENSP00000306220	ER membrane protein complex subunit 5; Mediates Mg(2+) transport; Belongs to the membrane magnesium transporter (TC 1.A.67) family.		stringdb	protein	Homo sapiens
stringdb:9606.ENSP00000256545	39	EMC7		9606.ENSP00000256545	EMC7	9606.ENSP00000256545	Q9NPA0	9606.ENSP00000256545	ER membrane protein complex subunit 7		stringdb	protein	Homo sapiens
stringdb:9606.ENSP00000380322	39	EMC6		9606.ENSP00000380322	EMC6	9606.ENSP00000380322	Q9BV81	9606.ENSP00000380322	ER membrane protein complex subunit 6; Belongs to the EMC6 family.		stringdb	protein	Homo sapiens
stringdb:9606.ENSP00000267750	39	EMC4		9606.ENSP00000267750	EMC4	9606.ENSP00000267750	Q5J8M3	9606.ENSP00000267750	Cell proliferation-inducing gene 17 protein; May mediate anti-apoptotic activity.		stringdb	protein	Homo sapiens
stringdb:9606.ENSP00000245046	39	EMC3		9606.ENSP00000245046	EMC3	9606.ENSP00000245046	Q9P0I2	9606.ENSP00000245046	ER membrane protein complex subunit 3		stringdb	protein	Homo sapiens
stringdb:9606.ENSP00000420608	39	EMC1		9606.ENSP00000420608	EMC1	9606.ENSP00000420608	Q8N766	9606.ENSP00000420608	ER membrane protein complex subunit 1; Belongs to the EMC1 family.		stringdb	protein	Homo sapiens
stringdb:9606.ENSP00000432799	40	MANF		9606.ENSP00000432799	MANF	9606.ENSP00000432799	P55145	9606.ENSP00000432799	Mesencephalic astrocyte-derived neurotrophic factor; Selectively promotes the survival of dopaminergic neurons of the ventral mid-brain. Modulates GABAergic transmission to the dopaminergic neurons of the substantia nigra. Enhances spontaneous, as well as evoked, GABAergic inhibitory postsynaptic currents in dopaminergic neurons (By similarity). Inhibits cell proliferation and endoplasmic reticul…		stringdb	protein	Homo sapiens
stringdb:9606.ENSP00000480150	40	HYOU1		9606.ENSP00000480150	HYOU1	9606.ENSP00000480150	Q9Y4L1	9606.ENSP00000480150	170 kDa glucose-regulated protein; Has a pivotal role in cytoprotective cellular mechanisms triggered by oxygen deprivation. May play a role as a molecular chaperone and participate in protein folding; Belongs to the heat shock protein 70 family.		stringdb	protein	Homo sapiens
stringdb:9606.ENSP00000324173	40	HSPA5		9606.ENSP00000324173	HSPA5	9606.ENSP00000324173	P11021	9606.ENSP00000324173	Heat shock 70kDa protein 5 (glucose-regulated protein, 78kDa); Plays a role in facilitating the assembly of multimeric protein complexes inside the endoplasmic reticulum. Involved in the correct folding of proteins and degradation of misfolded proteins via its interaction with DNAJC10, probably to facilitate the release of DNAJC10 from its substrate (By similarity); Belongs to the heat shock prot…		stringdb	protein	Homo sapiens
stringdb:9606.ENSP00000264065	40	DNAJC10		9606.ENSP00000264065	DNAJC10	9606.ENSP00000264065	Q96K38	9606.ENSP00000264065	Endoplasmic reticulum DNA J domain-containing protein 5; Endoplasmic reticulum disulfide reductase involved both in the correct folding of proteins and degradation of misfolded proteins. Required for efficient folding of proteins in the endoplasmic reticulum by catalyzing the removal of non-native disulfide bonds formed during the folding of proteins, such as LDLR. Also involved in endoplasmic re…		stringdb	protein	Homo sapiens
stringdb:9606.ENSP00000366179	40	DNAJC1		9606.ENSP00000366179	DNAJC1	9606.ENSP00000366179	Q96KC8	9606.ENSP00000366179	DnaJ (Hsp40) homolog, subfamily C, member 1; May modulate protein synthesis; DNAJ heat shock proteins		stringdb	protein	Homo sapiens
stringdb:9606.ENSP00000414398	40	DNAJB11		9606.ENSP00000414398	DNAJB11	9606.ENSP00000414398	Q9UBS4	9606.ENSP00000414398	Endoplasmic reticulum DNA J domain-containing protein 3; Serves as a co-chaperone for HSPA5. Binds directly to both unfolded proteins that are substrates for ERAD and nascent unfolded peptide chains, but dissociates from the HSPA5-unfolded protein complex before folding is completed. May help recruiting HSPA5 and other chaperones to the substrate. Stimulates HSPA5 ATPase activity; DNAJ heat shock…		stringdb	protein	Homo sapiens
stringdb:9606.ENSP00000222567	41	TWISTNB		9606.ENSP00000222567	TWISTNB	9606.ENSP00000222567	Q3B726	9606.ENSP00000222567	DNA-directed RNA polymerase I subunit RPA43; DNA-dependent RNA polymerase catalyzes the transcription of DNA into RNA using the four ribonucleoside triphosphates as substrates. Component of RNA polymerase I which synthesizes ribosomal RNA precursors. Through its association with RRN3/TIF-IA may be involved in recruitment of Pol I to rDNA promoters; Belongs to the eukaryotic RPA43 RNA polymerase s…		stringdb	protein	Homo sapiens
stringdb:9606.ENSP00000366828	41	POLR3F		9606.ENSP00000366828	POLR3F	9606.ENSP00000366828	Q9H1D9	9606.ENSP00000366828	Polymerase (RNA) III (DNA directed) polypeptide F, 39 kDa; DNA-dependent RNA polymerase catalyzes the transcription of DNA into RNA using the four ribonucleoside triphosphates as substrates. Specific peripheric component of RNA polymerase III which synthesizes small RNAs, such as 5S rRNA and tRNAs. May direct RNA Pol III binding to the TFIIIB-DNA complex. Plays a key role in sensing and limiting …		stringdb	protein	Homo sapiens
stringdb:9606.ENSP00000478303	41	POLR2E		9606.ENSP00000478303	POLR2E	9606.ENSP00000478303	P19388	9606.ENSP00000478303	DNA-directed RNA polymerases I, II, and III subunit RPABC1; DNA-dependent RNA polymerase catalyzes the transcription of DNA into RNA using the four ribonucleoside triphosphates as substrates. Common component of RNA polymerases I, II and III which synthesize ribosomal RNA precursors, mRNA precursors and many functional non-coding RNAs, and small RNAs, such as 5S rRNA and tRNAs, respectively. Pol …		stringdb	protein	Homo sapiens
stringdb:9606.ENSP00000364578	41	NELFE		9606.ENSP00000364578	NELFE	9606.ENSP00000364578	P18615	9606.ENSP00000364578	Negative elongation factor complex member E; Essential component of the NELF complex, a complex that negatively regulates the elongation of transcription by RNA polymerase II. The NELF complex, which acts via an association with the DSIF complex and causes transcriptional pausing, is counteracted by the P-TEFb kinase complex. The NELF complex is involved in HIV-1 latency possibly involving recrui…		stringdb	protein	Homo sapiens
stringdb:9606.ENSP00000372335	41	NELFA		9606.ENSP00000372335	NELFA	9606.ENSP00000372335	Q9H3P2	9606.ENSP00000372335	Wolf-Hirschhorn syndrome candidate 2 protein; Essential component of the NELF complex, a complex that negatively regulates the elongation of transcription by RNA polymerase II. The NELF complex, which acts via an association with the DSIF complex and causes transcriptional pausing, is counteracted by the P-TEFb kinase complex. The NELF complex is involved in HIV-1 latency possibly involving recru…		stringdb	protein	Homo sapiens
stringdb:9606.ENSP00000465099	41	CD3EAP		9606.ENSP00000465099	CD3EAP	9606.ENSP00000465099	O15446	9606.ENSP00000465099	DNA-directed RNA polymerase I subunit RPA34; DNA-dependent RNA polymerase catalyzes the transcription of DNA into RNA using the four ribonucleoside triphosphates as substrates. Component of RNA polymerase I which synthesizes ribosomal RNA precursors. Isoform 1 is involved in UBTF-activated transcription, presumably at a step following PIC formation; Belongs to the eukaryotic RPA34 RNA polymerase …		stringdb	protein	Homo sapiens
stringdb:9606.ENSP00000473172	42	RUVBL2		9606.ENSP00000473172	RUVBL2	9606.ENSP00000473172	Q9Y230	9606.ENSP00000473172	48 kDa TATA box-binding protein-interacting protein; Involved in the endoplasmic reticulum (ER)-associated degradation (ERAD) pathway where it negatively regulates expression of ER stress response genes; Belongs to the RuvB family.		stringdb	protein	Homo sapiens
stringdb:9606.ENSP00000318297	42	RUVBL1		9606.ENSP00000318297	RUVBL1	9606.ENSP00000318297	Q9Y265	9606.ENSP00000318297	49 kDa TATA box-binding protein-interacting protein; May be able to bind plasminogen at cell surface and enhance plasminogen activation; AAA ATPases		stringdb	protein	Homo sapiens
stringdb:9606.ENSP00000005386	42	RPAP3		9606.ENSP00000005386	RPAP3	9606.ENSP00000005386	Q9H6T3	9606.ENSP00000005386	RNA polymerase II associated protein 3; Forms an interface between the RNA polymerase II enzyme and chaperone/scaffolding protein, suggesting that it is required to connect RNA polymerase II to regulators of protein complex formation; Belongs to the RPAP3 family.		stringdb	protein	Homo sapiens
stringdb:9606.ENSP00000436926	42	NFRKB		9606.ENSP00000436926	NFRKB	9606.ENSP00000436926	Q6P4R8	9606.ENSP00000436926	Nuclear factor related to kappa-B-binding protein; Binds to the DNA consensus sequence 5'-GGGGAATCTCC-3'; Belongs to the NFRKB family.		stringdb	protein	Homo sapiens
stringdb:9606.ENSP00000359170	42	DPCD		9606.ENSP00000359170	DPCD	9606.ENSP00000359170	Q9BVM2	9606.ENSP00000359170	Deleted in primary ciliary dyskinesia homolog (mouse); May play a role in the formation or function of ciliated cells.		stringdb	protein	Homo sapiens
stringdb:9606.ENSP00000361363	42	DMAP1		9606.ENSP00000361363	DMAP1	9606.ENSP00000361363	Q9NPF5	9606.ENSP00000361363	DNA methyltransferase 1 associated protein 1; Involved in transcription repression and activation. Its interaction with HDAC2 may provide a mechanism for histone deacetylation in heterochromatin following replication of DNA at late firing origins. Can also repress transcription independently of histone deacetylase activity. May specifically potentiate DAXX- mediated repression of glucocorticoid r…		stringdb	protein	Homo sapiens
stringdb:9606.ENSP00000336712	43	TNPO1		9606.ENSP00000336712	TNPO1	9606.ENSP00000336712	Q92973	9606.ENSP00000336712	M9 region interaction protein; Functions in nuclear protein import as nuclear transport receptor. Serves as receptor for nuclear localization signals (NLS) in cargo substrates. Is thought to mediate docking of the importin/substrate complex to the nuclear pore complex (NPC) through binding to nucleoporin and the complex is subsequently translocated through the pore by an energy requiring, Ran-dep…		stringdb	protein	Homo sapiens
stringdb:9606.ENSP00000446215	43	RAN		9606.ENSP00000446215	RAN	9606.ENSP00000446215	Q9CZA2	9606.ENSP00000446215	Androgen receptor-associated protein 24; GTPase involved in nucleocytoplasmic transport, participating both to the import and the export from the nucleus of proteins and RNAs. Switches between a cytoplasmic GDP- and a nuclear GTP-bound state by nucleotide exchange and GTP hydrolysis. Nuclear import receptors such as importin beta bind their substrates only in the absence of GTP-bound RAN and rele…		stringdb	protein	Homo sapiens
stringdb:9606.ENSP00000354742	43	IPO9		9606.ENSP00000354742	IPO9	9606.ENSP00000354742	Q96P70	9606.ENSP00000354742	Ran-binding protein 9; Functions in nuclear protein import as nuclear transport receptor. Serves as receptor for nuclear localization signals (NLS) in cargo substrates. Is thought to mediate docking of the importin/substrate complex to the nuclear pore complex (NPC) through binding to nucleoporin and the complex is subsequently translocated through the pore by an energy requiring, Ran- dependent …		stringdb	protein	Homo sapiens
stringdb:9606.ENSP00000369042	43	IPO7		9606.ENSP00000369042	IPO7	9606.ENSP00000369042	O95373	9606.ENSP00000369042	Ran-binding protein 7; Functions in nuclear protein import, either by acting as autonomous nuclear transport receptor or as an adapter-like protein in association with the importin-beta subunit KPNB1. Acting autonomously, is thought to serve itself as receptor for nuclear localization signals (NLS) and to promote translocation of import substrates through the nuclear pore complex (NPC) by an ener…		stringdb	protein	Homo sapiens
stringdb:9606.ENSP00000261574	43	IPO5		9606.ENSP00000261574	IPO5	9606.ENSP00000261574	O00410	9606.ENSP00000261574	Importin subunit beta-3; Functions in nuclear protein import as nuclear transport receptor. Serves as receptor for nuclear localization signals (NLS) in cargo substrates. Is thought to mediate docking of the importin/substrate complex to the nuclear pore complex (NPC) through binding to nucleoporin and the complex is subsequently translocated through the pore by an energy requiring, Ran- dependen…		stringdb	protein	Homo sapiens
stringdb:9606.ENSP00000346453	43	IPO4		9606.ENSP00000346453	IPO4	9606.ENSP00000346453	Q8TEX9	9606.ENSP00000346453	Ran-binding protein 4; Functions in nuclear protein import as nuclear transport receptor. Serves as receptor for nuclear localization signals (NLS) in cargo substrates. Is thought to mediate docking of the importin/substrate complex to the nuclear pore complex (NPC) through binding to nucleoporin and the complex is subsequently translocated through the pore by an energy requiring, Ran- dependent …		stringdb	protein	Homo sapiens
stringdb:9606.ENSP00000330945	44	TMED9		9606.ENSP00000330945	TMED9	9606.ENSP00000330945	Q9BVK6	9606.ENSP00000330945	Transmembrane emp24 protein transport domain containing 9; Appears to be involved in vesicular protein trafficking, mainly in the early secretory pathway. In COPI vesicle-mediated retrograde transport involved in the coatomer recruitment to membranes of the early secretory pathway. Increases coatomer- dependent activity of ARFGAP2. Thought to play a crucial role in the specific retention of p24 c…		stringdb	protein	Homo sapiens
stringdb:9606.ENSP00000404042	44	TMED4		9606.ENSP00000404042	TMED4	9606.ENSP00000404042	Q7Z7H5	9606.ENSP00000404042	Transmembrane emp24 protein transport domain containing 4; Involved in vesicular protein trafficking, mainly in the early secretory pathway. targeting. Involved in the maintenance of the Golgi apparatus. Appears to play a role in the biosynthesis of secreted cargo including processing. Involved in endoplasmic reticulum stress response. May play a role in the regulation of heat-shock response and …		stringdb	protein	Homo sapiens
stringdb:9606.ENSP00000303145	44	TMED10		9606.ENSP00000303145	TMED10	9606.ENSP00000303145	P49755	9606.ENSP00000303145	Transmembrane emp24-like trafficking protein 10 (yeast); Involved in vesicular protein trafficking. Mainly functions in the early secretory pathway. Thought to act as cargo receptor at the lumenal side for incorporation of secretory cargo molecules into transport vesicles and to be involved in vesicle coat formation at the cytoplasmic side. In COPII vesicle-mediated anterograde transport involved…		stringdb	protein	Homo sapiens
stringdb:9606.ENSP00000214869	44	TMED1		9606.ENSP00000214869	TMED1	9606.ENSP00000214869	Q13445	9606.ENSP00000214869	Transmembrane emp24 protein transport domain containing 1; Potential role in vesicular protein trafficking, mainly in the early secretory pathway. May act as a cargo receptor at the lumenal side for incorporation of secretory cargo molecules into transport vesicles and may be involved in vesicle coat formation at the cytoplasmic side; Transmembrane p24 trafficking proteins		stringdb	protein	Homo sapiens
stringdb:9606.ENSP00000361057	44	SURF4		9606.ENSP00000361057	SURF4	9606.ENSP00000361057	O15260	9606.ENSP00000361057	Surfeit locus protein 4; May play a role in the maintenance of the architecture of the endoplasmic reticulum-Golgi intermediate compartment and of the Golgi; Belongs to the SURF4 family.		stringdb	protein	Homo sapiens
stringdb:9606.ENSP00000303366	44	LMAN2		9606.ENSP00000303366	LMAN2	9606.ENSP00000303366	Q12907	9606.ENSP00000303366	Vesicular integral-membrane protein VIP36; Plays a role as an intracellular lectin in the early secretory pathway. Interacts with N-acetyl-D-galactosamine and high-mannose type glycans and may also bind to O-linked glycans. Involved in the transport and sorting of glycoproteins carrying high mannose-type glycans (By similarity).		stringdb	protein	Homo sapiens
stringdb:9606.ENSP00000385000	45	KIF2A		9606.ENSP00000385000	KIF2A	9606.ENSP00000385000	O00139	9606.ENSP00000385000	Kinesin heavy chain member 2A; Plus end-directed microtubule-dependent motor required for normal brain development. May regulate microtubule dynamics during axonal growth. Required for normal progression through mitosis. Required for normal congress of chromosomes at the metaphase plate. Required for normal spindle dynamics during mitosis. Promotes spindle turnover. Implicated in formation of bip…		stringdb	protein	Homo sapiens
stringdb:9606.ENSP00000414906	45	DCTN4		9606.ENSP00000414906	DCTN4	9606.ENSP00000414906	Q9UJW0	9606.ENSP00000414906	Dynactin subunit p62; Could have a dual role in dynein targeting and in ACTR1A/Arp1 subunit of dynactin pointed-end capping. Could be involved in ACTR1A pointed-end binding and in additional roles in linking dynein and dynactin to the cortical cytoskeleton.		stringdb	protein	Homo sapiens
stringdb:9606.ENSP00000259632	45	DCTN3		9606.ENSP00000259632	DCTN3	9606.ENSP00000259632	O75935	9606.ENSP00000259632	Dynactin complex subunit 22 kDa subunit; Together with dynein may be involved in spindle assembly and cytokinesis; Dynactin		stringdb	protein	Homo sapiens
stringdb:9606.ENSP00000354791	45	DCTN1		9606.ENSP00000354791	DCTN1	9606.ENSP00000354791	Q9UIU1	9606.ENSP00000354791	150 kDa dynein-associated polypeptide; Plays a key role in dynein-mediated retrograde transport of vesicles and organelles along microtubules by recruiting and tethering dynein to microtubules. Binds to both dynein and microtubules providing a link between specific cargos, microtubules and dynein. Essential for targeting dynein to microtubule plus ends, recruiting dynein to membranous cargos and …		stringdb	protein	Homo sapiens
stringdb:9606.ENSP00000355500	45	CEP170		9606.ENSP00000355500	CEP170	9606.ENSP00000355500	Q5SW79	9606.ENSP00000355500	Centrosomal protein of 170 kDa; Plays a role in microtubule organization. Required for centriole subdistal appendage assembly; Belongs to the CEP170 family.		stringdb	protein	Homo sapiens
stringdb:9606.ENSP00000289228	45	ACTR1B		9606.ENSP00000289228	ACTR1B	9606.ENSP00000289228	P42025	9606.ENSP00000289228	ARP1 actin-related protein 1 homolog B, centractin beta (yeast); Component of a multi-subunit complex involved in microtubule based vesicle motility. It is associated with the centrosome; Actin related proteins		stringdb	protein	Homo sapiens
stringdb:9606.ENSP00000377061	46	PLXNA1	Receptors with PDZ motifs	9606.ENSP00000377061	PLXNA1	9606.ENSP00000377061	Q9UIW2	9606.ENSP00000377061	Semaphorin receptor NOV; Coreceptor for SEMA3A, SEMA3C, SEMA3F and SEMA6D. Necessary for signaling by class 3 semaphorins and subsequent remodeling of the cytoskeleton. Plays a role in axon guidance, invasive growth and cell migration. Class 3 semaphorins bind to a complex composed of a neuropilin and a plexin. The plexin modulates the affinity of the complex for specific semaphorins, and its cyt…		stringdb	protein	Homo sapiens
stringdb:9606.ENSP00000348461	46	RAC1		9606.ENSP00000348461	RAC1	9606.ENSP00000348461	P63000	9606.ENSP00000348461	Ras-related C3 botulinum toxin substrate 1 (rho family, small GTP binding protein Rac1); Plasma membrane-associated small GTPase which cycles between active GTP-bound and inactive GDP-bound states. In its active state, binds to a variety of effector proteins to regulate cellular responses such as secretory processes, phagocytosis of apoptotic cells, epithelial cell polarization and growth-factor …		stringdb	protein	Homo sapiens
stringdb:9606.ENSP00000354451	46	IQGAP3		9606.ENSP00000354451	IQGAP3	9606.ENSP00000354451	Q86VI3	9606.ENSP00000354451	IQ motif containing GTPase activating protein 3		stringdb	protein	Homo sapiens
stringdb:9606.ENSP00000274364	46	IQGAP2		9606.ENSP00000274364	IQGAP2	9606.ENSP00000274364	Q13576	9606.ENSP00000274364	IQ motif containing GTPase activating protein 2; Binds to activated CDC42 and RAC1 but does not seem to stimulate their GTPase activity. Associates with calmodulin.		stringdb	protein	Homo sapiens
stringdb:9606.ENSP00000251157	46	DOCK7		9606.ENSP00000251157	DOCK7	9606.ENSP00000251157	Q96NG6	9606.ENSP00000251157	Dedicator of cytokinesis protein 7; Functions as a guanine nucleotide exchange factor (GEF), which activates Rac1 and Rac3 Rho small GTPases by exchanging bound GDP for free GTP. Does not have a GEF activity for CDC42. Required for STMN1 'Ser-15' phosphorylation during axon formation and consequently for neuronal polarization. Has a role in pigmentation (By similarity). Involved in the regulation…		stringdb	protein	Homo sapiens
stringdb:9606.ENSP00000261623	46	CYBA		9606.ENSP00000261623	CYBA	9606.ENSP00000261623	P13498	9606.ENSP00000261623	Superoxide-generating NADPH oxidase light chain subunit; Critical component of the membrane-bound oxidase of phagocytes that generates superoxide. Associates with NOX3 to form a functional NADPH oxidase constitutively generating superoxide.		stringdb	protein	Homo sapiens
stringdb:9606.ENSP00000216554	47	EIF5		9606.ENSP00000216554	EIF5	9606.ENSP00000216554	P55010	9606.ENSP00000216554	Eukaryotic translation initiation factor 5; Catalyzes the hydrolysis of GTP bound to the 40S ribosomal initiation complex (40S.mRNA.Met-tRNA[F].eIF-2.GTP) with the subsequent joining of a 60S ribosomal subunit resulting in the release of eIF-2 and the guanine nucleotide. The subsequent joining of a 60S ribosomal subunit results in the formation of a functional 80S initiation complex (80S.mRNA.Met…		stringdb	protein	Homo sapiens
stringdb:9606.ENSP00000253108	47	EIF3G		9606.ENSP00000253108	EIF3G	9606.ENSP00000253108	O75821	9606.ENSP00000253108	Eukaryotic translation initiation factor 3 RNA-binding subunit; RNA-binding component of the eukaryotic translation initiation factor 3 (eIF-3) complex, which is required for several steps in the initiation of protein synthesis. The eIF-3 complex associates with the 40S ribosome and facilitates the recruitment of eIF-1, eIF-1A, eIF-2:GTP:methionyl-tRNAi and eIF-5 to form the 43S pre- initiation c…		stringdb	protein	Homo sapiens
stringdb:9606.ENSP00000256383	47	EIF2S1		9606.ENSP00000256383	EIF2S1	9606.ENSP00000256383	P05198	9606.ENSP00000256383	Eukaryotic translation initiation factor 2, subunit 1 alpha, 35kDa; Functions in the early steps of protein synthesis by forming a ternary complex with GTP and initiator tRNA. This complex binds to a 40S ribosomal subunit, followed by mRNA binding to form a 43S pre-initiation complex. Junction of the 60S ribosomal subunit to form the 80S initiation complex is preceded by hydrolysis of the GTP bou…		stringdb	protein	Homo sapiens
stringdb:9606.ENSP00000416250	47	EIF2B1		9606.ENSP00000416250	EIF2B1	9606.ENSP00000416250	Q14232	9606.ENSP00000416250	Eukaryotic translation initiation factor 2B, subunit 1 alpha, 26kDa; Catalyzes the exchange of eukaryotic initiation factor 2-bound GDP for GTP.		stringdb	protein	Homo sapiens
stringdb:9606.ENSP00000368927	47	EIF1AX		9606.ENSP00000368927	EIF1AX	9606.ENSP00000368927	P47813	9606.ENSP00000368927	Eukaryotic translation initiation factor 1A, X-chromosomal; Seems to be required for maximal rate of protein biosynthesis. Enhances ribosome dissociation into subunits and stabilizes the binding of the initiator Met-tRNA(I) to 40 S ribosomal subunits.		stringdb	protein	Homo sapiens
stringdb:9606.ENSP00000419449	47	EIF1		9606.ENSP00000419449	EIF1	9606.ENSP00000419449	P41567	9606.ENSP00000419449	Eukaryotic translation initiation factor 1; Necessary for scanning and involved in initiation site selection. Promotes the assembly of 48S ribosomal complexes at the authentic initiation codon of a conventional capped mRNA.		stringdb	protein	Homo sapiens
stringdb:9606.ENSP00000437271	48	TNKS1BP1		9606.ENSP00000437271	TNKS1BP1	9606.ENSP00000437271	Q9C0C2	9606.ENSP00000437271	Tankyrase 1 binding protein 1		stringdb	protein	Homo sapiens
stringdb:9606.ENSP00000309142	48	PDE12		9606.ENSP00000309142	PDE12	9606.ENSP00000309142	Q6L8Q7	9606.ENSP00000309142	2',5'-phosphodiesterase 12; Enzyme that cleaves 2',5'-phosphodiester bond linking adenosines of the 5'-triphosphorylated oligoadenylates, triphosphorylated oligoadenylates referred as 2-5A modulates the 2-5A system. This enzyme degraded triphosphorylated 2-5A to produce AMP and ATP. Also cleaves 3',5'-phosphodiester bond of oligoadenylates. Plays a role as a negative regulator of the The 2-5A sys…		stringdb	protein	Homo sapiens
stringdb:9606.ENSP00000351159	48	CNOT3		9606.ENSP00000351159	CNOT3	9606.ENSP00000351159	O75175	9606.ENSP00000351159	CCR4-NOT transcription complex, subunit 3; Component of the CCR4-NOT complex which is one of the major cellular mRNA deadenylases and is linked to various cellular processes including bulk mRNA degradation, miRNA-mediated repression, translational repression during translational initiation and general transcription regulation. Additional complex functions may be a consequence of its influence on …		stringdb	protein	Homo sapiens
stringdb:9606.ENSP00000229195	48	CNOT2		9606.ENSP00000229195	CNOT2	9606.ENSP00000229195	Q9NZN8	9606.ENSP00000229195	CCR4-NOT transcription complex, subunit 2; Component of the CCR4-NOT complex which is one of the major cellular mRNA deadenylases and is linked to various cellular processes including bulk mRNA degradation, miRNA-mediated repression, translational repression during translational initiation and general transcription regulation. Additional complex functions may be a consequence of its influence on …		stringdb	protein	Homo sapiens
stringdb:9606.ENSP00000399862	48	CNOT10		9606.ENSP00000399862	CNOT10	9606.ENSP00000399862	Q9H9A5	9606.ENSP00000399862	CCR4-NOT transcription complex, subunit 10; Component of the CCR4-NOT complex which is one of the major cellular mRNA deadenylases and is linked to various cellular processes including bulk mRNA degradation, miRNA-mediated repression, translational repression during translational initiation and general transcription regulation. Additional complex functions may be a consequence of its influence on…		stringdb	protein	Homo sapiens
stringdb:9606.ENSP00000320949	48	CNOT1		9606.ENSP00000320949	CNOT1	9606.ENSP00000320949	A5YKK6	9606.ENSP00000320949	Negative regulator of transcription subunit 1 homolog; Scaffolding component of the CCR4-NOT complex which is one of the major cellular mRNA deadenylases and is linked to various cellular processes including bulk mRNA degradation, miRNA- mediated repression, translational repression during translational initiation and general transcription regulation. Additional complex functions may be a consequ…		stringdb	protein	Homo sapiens
stringdb:9606.ENSP00000412324	49	PPP2R5C		9606.ENSP00000412324	PPP2R5C	9606.ENSP00000412324	Q13362	9606.ENSP00000412324	Serine/threonine-protein phosphatase 2A 56 kDa regulatory subunit gamma isoform; The B regulatory subunit might modulate substrate selectivity and catalytic activity, and also might direct the localization of the catalytic enzyme to a particular subcellular compartment. The PP2A-PPP2R5C holoenzyme may specifically dephosphorylate and activate TP53 and play a role in DNA damage- induced inhibition…		stringdb	protein	Homo sapiens
stringdb:9606.ENSP00000311677	49	PPP1R8		9606.ENSP00000311677	PPP1R8	9606.ENSP00000311677	Q12972	9606.ENSP00000311677	Protein phosphatase 1 regulatory inhibitor subunit 8; Inhibitor subunit of the major nuclear protein phosphatase-1 (PP-1). It has RNA-binding activity but does not cleave RNA and may target PP-1 to RNA-associated substrates. May also be involved in pre-mRNA splicing. Binds DNA and might act as a transcriptional repressor. Seems to be required for cell proliferation.		stringdb	protein	Homo sapiens
stringdb:9606.ENSP00000365694	49	PPP1R10		9606.ENSP00000365694	PPP1R10	9606.ENSP00000365694	Q96QC0	9606.ENSP00000365694	Serine/threonine-protein phosphatase 1 regulatory subunit 10; Scaffold protein which mediates the formation of the PTW/PP1 phosphatase complex by providing a binding platform to each component of the complex. The PTW/PP1 phosphatase complex plays a role in the control of chromatin structure and cell cycle progression during the transition from mitosis into interphase. Mediates interaction of WDR8…		stringdb	protein	Homo sapiens
stringdb:9606.ENSP00000378769	49	PPP1CB		9606.ENSP00000378769	PPP1CB	9606.ENSP00000378769	P62140	9606.ENSP00000378769	Serine/threonine-protein phosphatase PP1-beta catalytic subunit; Protein phosphatase that associates with over 200 regulatory proteins to form highly specific holoenzymes which dephosphorylate hundreds of biological targets. Protein phosphatase (PP1) is essential for cell division, it participates in the regulation of glycogen metabolism, muscle contractility and protein synthesis. Involved in re…		stringdb	protein	Homo sapiens
stringdb:9606.ENSP00000326031	49	PPP1CA		9606.ENSP00000326031	PPP1CA	9606.ENSP00000326031	P62136	9606.ENSP00000326031	Serine/threonine-protein phosphatase PP1-alpha catalytic subunit; Protein phosphatase that associates with over 200 regulatory proteins to form highly specific holoenzymes which dephosphorylate hundreds of biological targets. Protein phosphatase 1 (PP1) is essential for cell division, and participates in the regulation of glycogen metabolism, muscle contractility and protein synthesis. Involved i…		stringdb	protein	Homo sapiens
stringdb:9606.ENSP00000461749	49	CTDNEP1		9606.ENSP00000461749	CTDNEP1	9606.ENSP00000461749	O95476	9606.ENSP00000461749	Serine/threonine-protein phosphatase dullard; Serine/threonine protein phosphatase forming with CNEP1R1 an active phosphatase complex that dephosphorylates and may activate LPIN1 and LPIN2. LPIN1 and LPIN2 are phosphatidate phosphatases that catalyze the conversion of phosphatidic acid to diacylglycerol and control the metabolism of fatty acids at different levels. May indirectly modulate the lip…		stringdb	protein	Homo sapiens
stringdb:9606.ENSP00000332353	50	PTCH1	Receptor.	9606.ENSP00000332353	PTCH1	9606.ENSP00000332353	Q86XG7	9606.ENSP00000332353	Protein patched homolog 1; Acts as a receptor for sonic hedgehog (SHH), indian hedgehog (IHH) and desert hedgehog (DHH). Associates with the smoothened protein (SMO) to transduce the hedgehog's proteins signal. Seems to have a tumor suppressor function, as inactivation of this protein is probably a necessary, if not sufficient step for tumorigenesis; Belongs to the patched family.		stringdb	protein	Homo sapiens
stringdb:9606.ENSP00000262300	50	PKMYT1		9606.ENSP00000262300	PKMYT1	9606.ENSP00000262300	Q99640	9606.ENSP00000262300	Membrane-associated tyrosine- and threonine-specific cdc2-inhibitory kinase; Acts as a negative regulator of entry into mitosis (G2 to M transition) by phosphorylation of the CDK1 kinase specifically when CDK1 is complexed to cyclins. Mediates phosphorylation of CDK1 predominantly on 'Thr-14'. Also involved in Golgi fragmentation. May be involved in phosphorylation of CDK1 on 'Tyr-15' to a lesser…		stringdb	protein	Homo sapiens
stringdb:9606.ENSP00000390625	50	HNRNPLL		9606.ENSP00000390625	HNRPLL	9606.ENSP00000390625	Q8WVV9	9606.ENSP00000390625	Heterogeneous nuclear ribonucleoprotein L-like; RNA-binding protein that functions as regulator of alternative splicing for multiple target mRNAs, including PTPRC/CD45 and STAT5A. Required for alternative splicing of PTPRC.		stringdb	protein	Homo sapiens
stringdb:9606.ENSP00000374529	50	CCNK		9606.ENSP00000374529	CCNK	9606.ENSP00000374529	O75909	9606.ENSP00000374529	Cyclin K; Regulatory subunit of cyclin-dependent kinases that mediates activation of target kinases. Plays a role in transcriptional regulation via its role in regulating the phosphorylation of the C-terminal domain (CTD) of the large subunit of RNA polymerase II (POLR2A).		stringdb	protein	Homo sapiens
stringdb:9606.ENSP00000288207	50	CCNB2		9606.ENSP00000288207	CCNB2	9606.ENSP00000288207	O95067	9606.ENSP00000288207	G2/mitotic-specific cyclin-B2; Essential for the control of the cell cycle at the G2/M (mitosis) transition; Belongs to the cyclin family. Cyclin AB subfamily.		stringdb	protein	Homo sapiens
stringdb:9606.ENSP00000256442	50	CCNB1		9606.ENSP00000256442	CCNB1	9606.ENSP00000256442	P14635	9606.ENSP00000256442	G2/mitotic-specific cyclin-B1; Essential for the control of the cell cycle at the G2/M (mitosis) transition; Belongs to the cyclin family. Cyclin AB subfamily.		stringdb	protein	Homo sapiens
stringdb:9606.ENSP00000444957	51	AP1S2		9606.ENSP00000444957	AP1S2	9606.ENSP00000444957	P56377	9606.ENSP00000444957	Clathrin assembly protein complex 1 sigma-1B small chain; Subunit of clathrin-associated adaptor protein complex 1 that plays a role in protein sorting in the late-Golgi/trans-Golgi network (TGN) and/or endosomes. The AP complexes mediate both the recruitment of clathrin to membranes and the recognition of sorting signals within the cytosolic tails of transmembrane cargo molecules; X-linked menta…		stringdb	protein	Homo sapiens
stringdb:9606.ENSP00000336666	51	AP1S1		9606.ENSP00000336666	AP1S1	9606.ENSP00000336666	P61966	9606.ENSP00000336666	Clathrin assembly protein complex 1 sigma-1A small chain; Subunit of clathrin-associated adaptor protein complex 1 that plays a role in protein sorting in the late-Golgi/trans-Golgi network (TGN) and/or endosomes. The AP complexes mediate both the recruitment of clathrin to membranes and the recognition of sorting signals within the cytosolic tails of transmembrane cargo molecules.		stringdb	protein	Homo sapiens
stringdb:9606.ENSP00000388996	51	AP1M1		9606.ENSP00000388996	AP1M1	9606.ENSP00000388996	Q9BXS5	9606.ENSP00000388996	Clathrin assembly protein complex 1 mu-1 medium chain 1; Subunit of clathrin-associated adaptor protein complex 1 that plays a role in protein sorting in the trans-Golgi network (TGN) and endosomes. The AP complexes mediate the recruitment of clathrin to membranes and the recognition of sorting signals within the cytosolic tails of transmembrane cargo molecules.		stringdb	protein	Homo sapiens
stringdb:9606.ENSP00000312442	51	AP1G2		9606.ENSP00000312442	AP1G2	9606.ENSP00000312442	O75843	9606.ENSP00000312442	Adaptor-related protein complex 1, gamma 2 subunit; May function in protein sorting in late endosomes or multivesucular bodies (MVBs). Involved in MVB-assisted maturation of hepatitis B virus (HBV); Clathrin/coatomer adaptor, adaptin-like, N-terminal domain containing		stringdb	protein	Homo sapiens
stringdb:9606.ENSP00000350199	51	AP1B1		9606.ENSP00000350199	AP1B1	9606.ENSP00000350199	Q10567	9606.ENSP00000350199	Clathrin assembly protein complex 1 beta large chain; Subunit of clathrin-associated adaptor protein complex 1 that plays a role in protein sorting in the late-Golgi/trans-Golgi network (TGN) and/or endosomes. The AP complexes mediate both the recruitment of clathrin to membranes and the recognition of sorting signals within the cytosolic tails of transmembrane cargo molecules.		stringdb	protein	Homo sapiens
stringdb:9606.ENSP00000401946	52	TNRC6B		9606.ENSP00000401946	TNRC6B	9606.ENSP00000401946	Q9UPQ9	9606.ENSP00000401946	Trinucleotide repeat-containing gene 6B protein; Plays a role in RNA-mediated gene silencing by both micro-RNAs (miRNAs) and short interfering RNAs (siRNAs). Required for miRNA-dependent translational repression and siRNA-dependent endonucleolytic cleavage of complementary mRNAs by argonaute family proteins. As scaffoldng protein associates with argonaute proteins bound to partially complementary…		stringdb	protein	Homo sapiens
stringdb:9606.ENSP00000266987	52	TARBP2		9606.ENSP00000266987	TARBP2	9606.ENSP00000266987	Q15633	9606.ENSP00000266987	Trans-activation-responsive RNA-binding protein; Required for formation of the RNA induced silencing complex (RISC). Component of the RISC loading complex (RLC), also known as the micro-RNA (miRNA) loading complex (miRLC), which is composed of DICER1, AGO2 and TARBP2. Within the RLC/miRLC, DICER1 and TARBP2 are required to process precursor miRNAs (pre-miRNAs) to mature miRNAs and then load them …		stringdb	protein	Homo sapiens
stringdb:9606.ENSP00000372804	52	RNMT		9606.ENSP00000372804	RNMT	9606.ENSP00000372804	O43148	9606.ENSP00000372804	mRNA (guanine-N(7)-)-methyltransferase; Catalytic subunit of the mRNA-capping methyltransferase RNMT:RAM/FAM103A1 complex that methylates the N7 position of the added guanosine to the 5'-cap structure of mRNAs. Binds RNA containing 5'-terminal GpppC.		stringdb	protein	Homo sapiens
stringdb:9606.ENSP00000465213	52	POP4		9606.ENSP00000465213	POP4	9606.ENSP00000465213	O95707	9606.ENSP00000465213	Processing of precursor 4, ribonuclease P/MRP subunit (S. cerevisiae); Part of ribonuclease P, a protein complex that generates mature tRNA molecules by cleaving their 5'-ends. May function with RPP38 to coordinate the nucleolar targeting and/or assembly of RNase P.		stringdb	protein	Homo sapiens
stringdb:9606.ENSP00000220592	52	AGO2		9606.ENSP00000220592	AGO2	9606.ENSP00000220592	Q9UKV8	9606.ENSP00000220592	Eukaryotic translation initiation factor 2C 2; Required for RNA-mediated gene silencing (RNAi) by the RNA-induced silencing complex (RISC). The 'minimal RISC' appears to include AGO2 bound to a short guide RNA such as a microRNA (miRNA) or short interfering RNA (siRNA). These guide RNAs direct RISC to complementary mRNAs that are targets for RISC-mediated gene silencing. The precise mechanism of …		stringdb	protein	Homo sapiens
stringdb:9606.ENSP00000299821	53	NCAPH2		9606.ENSP00000299821	NCAPH2	9606.ENSP00000299821	Q6IBW4	9606.ENSP00000299821	non-SMC condensin II complex, subunit H2; Regulatory subunit of the condensin-2 complex, a complex that seems to provide chromosomes with an additional level of organization and rigidity and in establishing mitotic chromosome architecture. May play a role in lineage-specific role in T-cell development (By similarity); Condensin II subunits		stringdb	protein	Homo sapiens
stringdb:9606.ENSP00000240423	53	NCAPH		9606.ENSP00000240423	NCAPH	9606.ENSP00000240423	Q15003	9606.ENSP00000240423	non-SMC condensin I complex, subunit H; Regulatory subunit of the condensin complex, a complex required for conversion of interphase chromatin into mitotic-like condense chromosomes. The condensin complex probably introduces positive supercoils into relaxed DNA in the presence of type I topoisomerases and converts nicked DNA into positive knotted forms in the presence of type II topoisomerases.		stringdb	protein	Homo sapiens
stringdb:9606.ENSP00000387007	53	NCAPG2		9606.ENSP00000387007	NCAPG2	9606.ENSP00000387007	Q86XI2	9606.ENSP00000387007	non-SMC condensin II complex, subunit G2; Regulatory subunit of the condensin-2 complex, a complex which establishes mitotic chromosome architecture and is involved in physical rigidity of the chromatid axis; Armadillo-like helical domain containing		stringdb	protein	Homo sapiens
stringdb:9606.ENSP00000251496	53	NCAPG		9606.ENSP00000251496	NCAPG	9606.ENSP00000251496	Q9BPX3	9606.ENSP00000251496	non-SMC condensin I complex, subunit G; Regulatory subunit of the condensin complex, a complex required for conversion of interphase chromatin into mitotic-like condense chromosomes. The condensin complex probably introduces positive supercoils into relaxed DNA in the presence of type I topoisomerases and converts nicked DNA into positive knotted forms in the presence of type II topoisomerases; A…		stringdb	protein	Homo sapiens
stringdb:9606.ENSP00000433681	53	NCAPD3		9606.ENSP00000433681	NCAPD3	9606.ENSP00000433681	P42695	9606.ENSP00000433681	non-SMC condensin II complex, subunit D3; Regulatory subunit of the condensin-2 complex, a complex which establishes mitotic chromosome architecture and is involved in physical rigidity of the chromatid axis; Armadillo-like helical domain containing		stringdb	protein	Homo sapiens
stringdb:9606.ENSP00000248846	54	TUBGCP6		9606.ENSP00000248846	TUBGCP6	9606.ENSP00000248846	Q96RT7	9606.ENSP00000248846	Tubulin, gamma complex associated protein 6; Gamma-tubulin complex is necessary for microtubule nucleation at the centrosome.		stringdb	protein	Homo sapiens
stringdb:9606.ENSP00000260383	54	TUBGCP4		9606.ENSP00000260383	TUBGCP4	9606.ENSP00000260383	Q9UGJ1	9606.ENSP00000260383	Tubulin, gamma complex associated protein 4; Gamma-tubulin complex is necessary for microtubule nucleation at the centrosome.		stringdb	protein	Homo sapiens
stringdb:9606.ENSP00000261965	54	TUBGCP3		9606.ENSP00000261965	TUBGCP3	9606.ENSP00000261965	Q96CW5	9606.ENSP00000261965	Tubulin, gamma complex associated protein 3; Gamma-tubulin complex is necessary for microtubule nucleation at the centrosome.		stringdb	protein	Homo sapiens
stringdb:9606.ENSP00000446093	54	TUBGCP2		9606.ENSP00000446093	TUBGCP2	9606.ENSP00000446093	Q9BSJ2	9606.ENSP00000446093	Tubulin, gamma complex associated protein 2; Gamma-tubulin complex is necessary for microtubule nucleation at the centrosome.		stringdb	protein	Homo sapiens
stringdb:9606.ENSP00000281871	54	MZT2B		9606.ENSP00000281871	MZT2B	9606.ENSP00000281871	Q6NZ67	9606.ENSP00000281871	Mitotic-spindle organizing protein associated with a ring of gamma-tubulin 2B; Mitotic spindle organizing protein 2B		stringdb	protein	Homo sapiens
stringdb:9606.ENSP00000408005	55	SLC9A3R2	PDZ proteins	9606.ENSP00000408005	SLC9A3R2	9606.ENSP00000408005	Q15599	9606.ENSP00000408005	Solute carrier family 9, subfamily A (NHE3, cation proton antiporter 3), member 3 regulator 2; Scaffold protein that connects plasma membrane proteins with members of the ezrin/moesin/radixin family and thereby helps to link them to the actin cytoskeleton and to regulate their surface expression. Necessary for cAMP-mediated phosphorylation and inhibition of SLC9A3. May also act as scaffold protei…		stringdb	protein	Homo sapiens
stringdb:9606.ENSP00000262461	55	SLC12A2		9606.ENSP00000262461	SLC12A2	9606.ENSP00000262461	P55011	9606.ENSP00000262461	Solute carrier family 12 (sodium/potassium/chloride transporter), member 2; Electrically silent transporter system. Mediates sodium and chloride reabsorption. Plays a vital role in the regulation of ionic balance and cell volume; Belongs to the SLC12A transporter family.		stringdb	protein	Homo sapiens
stringdb:9606.ENSP00000367817	55	PODXL		9606.ENSP00000367817	PODXL	9606.ENSP00000367817	O00592	9606.ENSP00000367817	Podocalyxin-like protein 1; Involved in the regulation of both adhesion and cell morphology and cancer progression. Function as an anti-adhesive molecule that maintains an open filtration pathway between neighboring foot processes in the podocyte by charge repulsion. Acts as a pro-adhesive molecule, enhancing the adherence of cells to immobilized ligands, increasing the rate of migration and cell…		stringdb	protein	Homo sapiens
stringdb:9606.ENSP00000353408	55	MSN		9606.ENSP00000353408	MSN	9606.ENSP00000353408	P26038	9606.ENSP00000353408	Membrane-organizing extension spike protein; Probably involved in connections of major cytoskeletal structures to the plasma membrane. May inhibit herpes simplex virus 1 infection at an early stage. Plays a role in regulating the proliferation, migration, and adhesion of human lymphoid cells and participates in immunologic synapse formation; FERM domain containing		stringdb	protein	Homo sapiens
stringdb:9606.ENSP00000356042	55	EZR		9606.ENSP00000356042	EZR	9606.ENSP00000356042	P15311	9606.ENSP00000356042	Cytovillin; Probably involved in connections of major cytoskeletal structures to the plasma membrane. In epithelial cells, required for the formation of microvilli and membrane ruffles on the apical pole. Along with PLEKHG6, required for normal macropinocytosis; A-kinase anchoring proteins		stringdb	protein	Homo sapiens
stringdb:9606.ENSP00000265563	56	PRKAR2A		9606.ENSP00000265563	PRKAR2A	9606.ENSP00000265563	P13861	9606.ENSP00000265563	cAMP-dependent protein kinase type II-alpha regulatory subunit; Regulatory subunit of the cAMP-dependent protein kinases involved in cAMP signaling in cells. Type II regulatory chains mediate membrane association by binding to anchoring proteins, including the MAP2 kinase.		stringdb	protein	Homo sapiens
stringdb:9606.ENSP00000376475	56	PRKAR1A		9606.ENSP00000376475	PRKAR1A	9606.ENSP00000376475	P10644	9606.ENSP00000376475	cAMP-dependent protein kinase type I-alpha regulatory subunit; Regulatory subunit of the cAMP-dependent protein kinases involved in cAMP signaling in cells.		stringdb	protein	Homo sapiens
stringdb:9606.ENSP00000359719	56	PRKACB		9606.ENSP00000359719	PRKACB	9606.ENSP00000359719	Q5BNF2	9606.ENSP00000359719	cAMP-dependent protein kinase catalytic subunit beta; Mediates cAMP-dependent signaling triggered by receptor binding to GPCRs. PKA activation regulates diverse cellular processes such as cell proliferation, the cell cycle, differentiation and regulation of microtubule dynamics, chromatin condensation and decondensation, nuclear envelope disassembly and reassembly, as well as regulation of intrac…		stringdb	protein	Homo sapiens
stringdb:9606.ENSP00000309591	56	PRKACA		9606.ENSP00000309591	PRKACA	9606.ENSP00000309591	P17612	9606.ENSP00000309591	cAMP-dependent protein kinase catalytic subunit alpha; Phosphorylates a large number of substrates in the cytoplasm and the nucleus. Regulates the abundance of compartmentalized pools of its regulatory subunits through phosphorylation of PJA2 which binds and ubiquitinates these subunits, leading to their subsequent proteolysis. Phosphorylates CDC25B, ABL1, NFKB1, CLDN3, PSMC5/RPT6, PJA2, RYR2, RO…		stringdb	protein	Homo sapiens
stringdb:9606.ENSP00000405252	56	AKAP7		9606.ENSP00000405252	AKAP7	9606.ENSP00000405252	Q9P0M2	9606.ENSP00000405252	Protein kinase A-anchoring protein 7 isoform gamma; Probably targets cAMP-dependent protein kinase (PKA) to the cellular membrane or cytoskeletal structures. The membrane- associated form reduces epithelial sodium channel (ENaC) activity, whereas the free cytoplasmic form may negatively regulate ENaC channel feedback inhibition by intracellular sodium; A-kinase anchoring proteins		stringdb	protein	Homo sapiens
stringdb:9606.ENSP00000371958	57	CD9	Integrin-interacting transmembrane proteins	9606.ENSP00000371958	CD9	9606.ENSP00000371958	P21926	9606.ENSP00000371958	Cell growth-inhibiting gene 2 protein; Involved in platelet activation and aggregation. Regulates paranodal junction formation. Involved in cell adhesion, cell motility and tumor metastasis. Required for sperm-egg fusion; Belongs to the tetraspanin (TM4SF) family.		stringdb	protein	Homo sapiens
stringdb:9606.ENSP00000380565	57	CD151	Integrin-interacting transmembrane proteins	9606.ENSP00000380565	CD151	9606.ENSP00000380565	P48509	9606.ENSP00000380565	Platelet-endothelial tetraspan antigen 3; Essential for the proper assembly of the glomerular and tubular basement membranes in kidney; Blood group antigens		stringdb	protein	Homo sapiens
stringdb:9606.ENSP00000376899	57	PTGFRN		9606.ENSP00000376899	PTGFRN	9606.ENSP00000376899	Q9P2B2	9606.ENSP00000376899	Prostaglandin F2-alpha receptor regulatory protein; Inhibits the binding of prostaglandin F2-alpha (PGF2- alpha) to its specific FP receptor, by decreasing the receptor number rather than the affinity constant. Functional coupling with the prostaglandin F2-alpha receptor seems to occur (By similarity); CD molecules		stringdb	protein	Homo sapiens
stringdb:9606.ENSP00000357065	57	IGSF8		9606.ENSP00000357065	IGSF8	9606.ENSP00000357065	Q969P0	9606.ENSP00000357065	Keratinocytes-associated transmembrane protein 4; May play a key role in diverse functions ascribed to CD81 and CD9 such as oocytes fertilization or hepatitis C virus function. May regulate proliferation and differentiation of keratinocytes. May be a negative regulator of cell motility: suppresses T-cell mobility coordinately with CD81, associates with CD82 to suppress prostate cancer cell migrat…		stringdb	protein	Homo sapiens
stringdb:9606.ENSP00000305988	57	ALCAM		9606.ENSP00000305988	ALCAM	9606.ENSP00000305988	Q13740	9606.ENSP00000305988	Activated leukocyte cell adhesion molecule; Cell adhesion molecule that mediates both heterotypic cell-cell contacts via its interaction with CD6, as well as homotypic cell-cell contacts. Promotes T-cell activation and proliferation via its interactions with CD6. Contributes to the formation and maturation of the immunological synapse via its interactions with CD6. Mediates homotypic interactions…		stringdb	protein	Homo sapiens
stringdb:9606.ENSP00000379287	58	YWHAZ		9606.ENSP00000379287	YWHAZ	9606.ENSP00000379287	Q6NUR9	9606.ENSP00000379287	Tyrosine 3-monooxygenase/tryptophan 5-monooxygenase activation protein, zeta; Adapter protein implicated in the regulation of a large spectrum of both general and specialized signaling pathways. Binds to a large number of partners, usually by recognition of a phosphoserine or phosphothreonine motif. Binding generally results in the modulation of the activity of the binding partner; Belongs to the…		stringdb	protein	Homo sapiens
stringdb:9606.ENSP00000371267	58	YWHAQ		9606.ENSP00000371267	YWHAQ	9606.ENSP00000371267	P27348	9606.ENSP00000371267	Tyrosine 3-monooxygenase/tryptophan 5-monooxygenase activation protein, theta; Adapter protein implicated in the regulation of a large spectrum of both general and specialized signaling pathways. Binds to a large number of partners, usually by recognition of a phosphoserine or phosphothreonine motif. Binding generally results in the modulation of the activity of the binding partner. Negatively re…		stringdb	protein	Homo sapiens
stringdb:9606.ENSP00000248975	58	YWHAH		9606.ENSP00000248975	YWHAH	9606.ENSP00000248975	Q04917	9606.ENSP00000248975	Tyrosine 3-monooxygenase/tryptophan 5-monooxygenase activation protein, eta; Adapter protein implicated in the regulation of a large spectrum of both general and specialized signaling pathways. Binds to a large number of partners, usually by recognition of a phosphoserine or phosphothreonine motif. Binding generally results in the modulation of the activity of the binding partner. Negatively regu…		stringdb	protein	Homo sapiens
stringdb:9606.ENSP00000381216	58	KHSRP		9606.ENSP00000381216	KHSRP	9606.ENSP00000381216	Q92945	9606.ENSP00000381216	Far upstream element-binding protein 2; Binds to the dendritic targeting element and may play a role in mRNA trafficking (By similarity). Part of a ternary complex that binds to the downstream control sequence (DCS) of the pre-mRNA. Mediates exon inclusion in transcripts that are subject to tissue-specific alternative splicing. May interact with single- stranded DNA from the far-upstream element …		stringdb	protein	Homo sapiens
stringdb:9606.ENSP00000386710	58	ATG9A		9606.ENSP00000386710	ATG9A	9606.ENSP00000386710	Q9HAG7	9606.ENSP00000386710	Autophagy-related protein 9A; Involved in autophagy and cytoplasm to vacuole transport (Cvt) vesicle formation. Plays a key role in the organization of the preautophagosomal structure/phagophore assembly site (PAS), the nucleating site for formation of the sequestering vesicle. Cycles between a juxta-nuclear trans-Golgi network compartment and late endosomes. Nutrient starvation induces accumulat…		stringdb	protein	Homo sapiens
stringdb:9606.ENSP00000362532	59	RPRD1B		9606.ENSP00000362532	RPRD1B	9606.ENSP00000362532	Q9NQG5	9606.ENSP00000362532	Cell cycle-related and expression-elevated protein in tumor; Interacts with phosphorylated C-terminal heptapeptide repeat domain (CTD) of the largest RNA polymerase II subunit POLR2A, and participates in dephosphorylation of the CTD by RPAP2. Transcriptional regulator which enhances expression of CCND1. Promotes binding of RNA polymerase II to the CCDN1 promoter and to the termination region befo…		stringdb	protein	Homo sapiens
stringdb:9606.ENSP00000381984	59	RPRD1A		9606.ENSP00000381984	RPRD1A	9606.ENSP00000381984	Q96P16	9606.ENSP00000381984	Regulation of nuclear pre-mRNA domain-containing protein 1A; Interacts with phosphorylated C-terminal heptapeptide repeat domain (CTD) of the largest RNA polymerase II subunit POLR2A, and participates in dephosphorylation of the CTD by RPAP2. May act as a negative regulator of cyclin-D1 (CCND1) and cyclin-E (CCNE1) in the cell cycle.		stringdb	protein	Homo sapiens
stringdb:9606.ENSP00000476948	59	RPAP2		9606.ENSP00000476948	RPAP2	9606.ENSP00000476948	Q8IXW5	9606.ENSP00000476948	Putative RNA polymerase II subunit B1 CTD phosphatase RPAP2; Protein phosphatase that displays CTD phosphatase activity and regulates transcription of snRNA genes. Recognizes and binds phosphorylated 'Ser-7' of the C-terminal heptapeptide repeat domain (CTD) of the largest RNA polymerase II subunit POLR2A, and mediates dephosphorylation of 'Ser-5' of the CTD, thereby promoting transcription of sn…		stringdb	protein	Homo sapiens
stringdb:9606.ENSP00000370625	59	POLR2B		9606.ENSP00000370625	POLR2B	9606.ENSP00000370625	P30876	9606.ENSP00000370625	Polymerase (RNA) II (DNA directed) polypeptide B, 140kDa; DNA-dependent RNA polymerase catalyzes the transcription of DNA into RNA using the four ribonucleoside triphosphates as substrates. Second largest component of RNA polymerase II which synthesizes mRNA precursors and many functional non-coding RNAs. Proposed to contribute to the polymerase catalytic activity and forms the polymerase active …		stringdb	protein	Homo sapiens
stringdb:9606.ENSP00000348089	59	ERCC6		9606.ENSP00000348089	ERCC6	9606.ENSP00000348089	Q03468	9606.ENSP00000348089	Excision repair cross-complementation group 6; Essential factor involved in transcription-coupled nucleotide excision repair which allows RNA polymerase II-blocking lesions to be rapidly removed from the transcribed strand of active genes. Upon DNA-binding, it locally modifies DNA conformation by wrapping the DNA around itself, thereby modifying the interface between stalled RNA polymerase II and…		stringdb	protein	Homo sapiens
stringdb:9606.ENSP00000354772	60	MVB12B		9606.ENSP00000354772	MVB12B	9606.ENSP00000354772	Q9H7P6	9606.ENSP00000354772	Multivesicular body subunit 12B; Component of the ESCRT-I complex, a regulator of vesicular trafficking process. Required for the sorting of endocytic ubiquitinated cargos into multivesicular bodies.		stringdb	protein	Homo sapiens
stringdb:9606.ENSP00000317468	60	CHMP6		9606.ENSP00000317468	CHMP6	9606.ENSP00000317468	Q96FZ7	9606.ENSP00000317468	Vacuolar protein sorting-associated protein 20; Probable core component of the endosomal sorting required for transport complex III (ESCRT-III) which is involved in multivesicular bodies (MVBs) formation and sorting of endosomal cargo proteins into MVBs. MVBs contain intraluminal vesicles (ILVs) that are generated by invagination and scission from the limiting membrane of the endosome and mostly …		stringdb	protein	Homo sapiens
stringdb:9606.ENSP00000217402	60	CHMP4B		9606.ENSP00000217402	CHMP4B	9606.ENSP00000217402	Q9H444	9606.ENSP00000217402	Vacuolar protein sorting-associated protein 32-2; Probable core component of the endosomal sorting required for transport complex III (ESCRT-III) which is involved in multivesicular bodies (MVBs) formation and sorting of endosomal cargo proteins into MVBs. MVBs contain intraluminal vesicles (ILVs) that are generated by invagination and scission from the limiting membrane of the endosome and mostl…		stringdb	protein	Homo sapiens
stringdb:9606.ENSP00000263780	60	CHMP2B		9606.ENSP00000263780	CHMP2B	9606.ENSP00000263780	Q9UQN3	9606.ENSP00000263780	Vacuolar protein sorting-associated protein 2-2; Probable core component of the endosomal sorting required for transport complex III (ESCRT-III) which is involved in multivesicular bodies (MVBs) formation and sorting of endosomal cargo proteins into MVBs. MVBs contain intraluminal vesicles (ILVs) that are generated by invagination and scission from the limiting membrane of the endosome and mostly…		stringdb	protein	Homo sapiens
stringdb:9606.ENSP00000469240	60	CHMP2A		9606.ENSP00000469240	CHMP2A	9606.ENSP00000469240	O43633	9606.ENSP00000469240	Vacuolar protein sorting-associated protein 2-1; Probable core component of the endosomal sorting required for transport complex III (ESCRT-III) which is involved in multivesicular bodies (MVBs) formation and sorting of endosomal cargo proteins into MVBs. MVBs contain intraluminal vesicles (ILVs) that are generated by invagination and scission from the limiting membrane of the endosome and mostly…		stringdb	protein	Homo sapiens
stringdb:9606.ENSP00000359645	61	RBMX		9606.ENSP00000359645	RBMX	9606.ENSP00000359645	P38159	9606.ENSP00000359645	Heterogeneous nuclear ribonucleoprotein G; RNA-binding protein that plays several role in the regulation of pre- and post-transcriptional processes. Implicated in tissue-specific regulation of gene transcription and alternative splicing of several pre-mRNAs. Binds to and stimulates transcription from the tumor suppressor TXNIP gene promoter; may thus be involved in tumor suppression. When associa…		stringdb	protein	Homo sapiens
stringdb:9606.ENSP00000305556	61	PCBP1		9606.ENSP00000305556	PCBP1	9606.ENSP00000305556	Q15365	9606.ENSP00000305556	Heterogeneous nuclear ribonucleoprotein E1; Single-stranded nucleic acid binding protein that binds preferentially to oligo dC. In case of infection by poliovirus, plays a role in initiation of viral RNA replication in concert with the viral protein 3CD.		stringdb	protein	Homo sapiens
stringdb:9606.ENSP00000365439	61	HNRNPK		9606.ENSP00000365439	HNRNPK	9606.ENSP00000365439	P61978	9606.ENSP00000365439	Transformation up-regulated nuclear protein; One of the major pre-mRNA-binding proteins. Binds tenaciously to poly(C) sequences. Likely to play a role in the nuclear metabolism of hnRNAs, particularly for pre-mRNAs that contain cytidine-rich sequences. Can also bind poly(C) single- stranded DNA. Plays an important role in p53/TP53 response to DNA damage, acting at the level of both transcription …		stringdb	protein	Homo sapiens
stringdb:9606.ENSP00000349168	61	HNRNPH1		9606.ENSP00000349168	HNRNPH1	9606.ENSP00000349168	P31943	9606.ENSP00000349168	Heterogeneous nuclear ribonucleoprotein H1 (H); This protein is a component of the heterogeneous nuclear ribonucleoprotein (hnRNP) complexes which provide the substrate for the processing events that pre-mRNAs undergo before becoming functional, translatable mRNAs in the cytoplasm. Mediates pre-mRNA alternative splicing regulation. Inhibits, together with CUGBP1, insulin receptor (IR) pre-mRNA ex…		stringdb	protein	Homo sapiens
stringdb:9606.ENSP00000400433	61	HNRNPF		9606.ENSP00000400433	HNRNPF	9606.ENSP00000400433	P52597	9606.ENSP00000400433	Heterogeneous nuclear ribonucleoprotein F; Component of the heterogeneous nuclear ribonucleoprotein (hnRNP) complexes which provide the substrate for the processing events that pre-mRNAs undergo before becoming functional, translatable mRNAs in the cytoplasm. Plays a role in the regulation of alternative splicing events. Binds G-rich sequences in pre-mRNAs and keeps target RNA in an unfolded stat…		stringdb	protein	Homo sapiens
stringdb:9606.ENSP00000427463	62	SPCS3		9606.ENSP00000427463	SPCS3	9606.ENSP00000427463	P61009	9606.ENSP00000427463	Signal peptidase complex subunit 3 homolog (S. cerevisiae); Component of the microsomal signal peptidase complex which removes signal peptides and other N-terminal peptides from nascent proteins as they are translocated into the lumen of the endoplasmic reticulum.		stringdb	protein	Homo sapiens
stringdb:9606.ENSP00000263672	62	SPCS2		9606.ENSP00000263672	SPCS2	9606.ENSP00000263672	Q15005	9606.ENSP00000263672	Signal peptidase complex subunit 2 homolog (S. cerevisiae); Component of the microsomal signal peptidase complex which removes signal peptides from nascent proteins as they are translocated into the lumen of the endoplasmic reticulum.		stringdb	protein	Homo sapiens
stringdb:9606.ENSP00000478310	62	SPCS1		9606.ENSP00000478310	SPCS1	9606.ENSP00000478310	Q9Y6A9	9606.ENSP00000478310	Signal peptidase complex subunit 1 homolog (S. cerevisiae); Component of the microsomal signal peptidase complex which removes signal peptides from nascent proteins as they are translocated into the lumen of the endoplasmic reticulum; Belongs to the SPCS1 family.		stringdb	protein	Homo sapiens
stringdb:9606.ENSP00000468633	62	SEC11C		9606.ENSP00000468633	SEC11C	9606.ENSP00000468633	Q9BY50	9606.ENSP00000468633	Signal peptidase complex catalytic subunit SEC11C; Component of the microsomal signal peptidase complex which removes signal peptides from nascent proteins as they are translocated into the lumen of the endoplasmic reticulum.		stringdb	protein	Homo sapiens
stringdb:9606.ENSP00000452697	62	SEC11A		9606.ENSP00000452697	SEC11A	9606.ENSP00000452697	P67812	9606.ENSP00000452697	Signal peptidase complex catalytic subunit SEC11A; Component of the microsomal signal peptidase complex which removes signal peptides from nascent proteins as they are translocated into the lumen of the endoplasmic reticulum.		stringdb	protein	Homo sapiens
stringdb:9606.ENSP00000005257	63	RALA		9606.ENSP00000005257	RALA	9606.ENSP00000005257	P11233	9606.ENSP00000005257	V-ral simian leukemia viral oncogene homolog A (ras related); Multifunctional GTPase involved in a variety of cellular processes including gene expression, cell migration, cell proliferation, oncogenic transformation and membrane trafficking. Accomplishes its multiple functions by interacting with distinct downstream effectors. Acts as a GTP sensor for GTP-dependent exocytosis of dense core vesic…		stringdb	protein	Homo sapiens
stringdb:9606.ENSP00000334100	63	EXOC7		9606.ENSP00000334100	EXOC7	9606.ENSP00000334100	Q9UPT5	9606.ENSP00000334100	Exocyst complex component Exo70; Component of the exocyst complex involved in the docking of exocytic vesicles with fusion sites on the plasma membrane. In adipocytes, plays a crucial role in targeting SLC2A4 vesicle to the plasma membrane in response to insulin, perhaps directing the vesicle to the precise site of fusion (By similarity).		stringdb	protein	Homo sapiens
stringdb:9606.ENSP00000425587	63	EXOC3		9606.ENSP00000425587	EXOC3	9606.ENSP00000425587	O60645	9606.ENSP00000425587	Exocyst complex component Sec6; Component of the exocyst complex involved in the docking of exocytic vesicles with fusion sites on the plasma membrane.		stringdb	protein	Homo sapiens
stringdb:9606.ENSP00000230449	63	EXOC2		9606.ENSP00000230449	EXOC2	9606.ENSP00000230449	Q96KP1	9606.ENSP00000230449	Exocyst complex component Sec5; Component of the exocyst complex involved in the docking of exocytic vesicles with fusion sites on the plasma membrane; Belongs to the SEC5 family.		stringdb	protein	Homo sapiens
stringdb:9606.ENSP00000370695	63	EXOC1		9606.ENSP00000370695	EXOC1	9606.ENSP00000370695	Q9NV70	9606.ENSP00000370695	Exocyst complex component Sec3; Component of the exocyst complex involved in the docking of exocytic vesicles with fusion sites on the plasma membrane.		stringdb	protein	Homo sapiens
stringdb:9606.ENSP00000359606	64	ZNHIT6		9606.ENSP00000359606	ZNHIT6	9606.ENSP00000359606	Q9NWK9	9606.ENSP00000359606	Serologically defined breast cancer antigen NY-BR-75; Required for box C/D snoRNAs accumulation involved in snoRNA processing, snoRNA transport to the nucleolus and ribosome biogenesis; Belongs to the BCD1 family.		stringdb	protein	Homo sapiens
stringdb:9606.ENSP00000232888	64	RRP9		9606.ENSP00000232888	RRP9	9606.ENSP00000232888	O43818	9606.ENSP00000232888	Ribosomal RNA processing 9, small subunit (SSU) processome component, homolog (yeast); Component of a nucleolar small nuclear ribonucleoprotein particle (snoRNP) thought to participate in the processing and modification of pre-ribosomal RNA; Belongs to the WD repeat RRP9 family.		stringdb	protein	Homo sapiens
stringdb:9606.ENSP00000371169	64	RCL1		9606.ENSP00000371169	RCL1	9606.ENSP00000371169	Q9Y2P8	9606.ENSP00000371169	RNA 3'-terminal phosphate cyclase-like protein; Does not have cyclase activity. Plays a role in 40S- ribosomal-subunit biogenesis in the early pre-rRNA processing steps at sites A0, A1 and A2 that are required for proper maturation of the 18S RNA (By similarity).		stringdb	protein	Homo sapiens
stringdb:9606.ENSP00000264279	64	NOP58		9606.ENSP00000264279	NOP58	9606.ENSP00000264279	Q9Y2X3	9606.ENSP00000264279	NOP58 ribonucleoprotein; Required for 60S ribosomal subunit biogenesis (By similarity). Core component of box C/D small nucleolar ribonucleoprotein (snoRNP) particles. Required for the biogenesis of box C/D snoRNAs such as U3, U8 and U14 snoRNAs; Belongs to the NOP5/NOP56 family.		stringdb	protein	Homo sapiens
stringdb:9606.ENSP00000221801	64	FBL		9606.ENSP00000221801	FBL	9606.ENSP00000221801	P22087	9606.ENSP00000221801	rRNA 2'-O-methyltransferase fibrillarin; S-adenosyl-L-methionine-dependent methyltransferase that has the ability to methylate both RNAs and proteins. Involved in pre-rRNA processing by catalyzing the site-specific 2'-hydroxyl methylation of ribose moieties in pre-ribosomal RNA. Site specificity is provided by a guide RNA that base pairs with the substrate. Methylation occurs at a characteristic …		stringdb	protein	Homo sapiens
stringdb:9606.ENSP00000217446	65	PIGU		9606.ENSP00000217446	PIGU	9606.ENSP00000217446	Q9H490	9606.ENSP00000217446	Phosphatidylinositol glycan anchor biosynthesis class U protein; Component of the GPI transamidase complex. May be involved in the recognition of either the GPI attachment signal or the lipid portion of GPI; Phosphatidylinositol glycan anchor biosynthesis		stringdb	protein	Homo sapiens
stringdb:9606.ENSP00000279036	65	PIGT		9606.ENSP00000279036	PIGT	9606.ENSP00000279036	Q9BQY8	9606.ENSP00000279036	Phosphatidylinositol glycan anchor biosynthesis, class T; Component of the GPI transamidase complex. Essential for transfer of GPI to proteins, particularly for formation of carbonyl intermediates; Belongs to the PIGT family.		stringdb	protein	Homo sapiens
stringdb:9606.ENSP00000309430	65	PIGS		9606.ENSP00000309430	PIGS	9606.ENSP00000309430	Q96S52	9606.ENSP00000309430	Phosphatidylinositol glycan anchor biosynthesis, class S; Component of the GPI transamidase complex. Essential for transfer of GPI to proteins, particularly for formation of carbonyl intermediates; Belongs to the PIGS family.		stringdb	protein	Homo sapiens
stringdb:9606.ENSP00000359848	65	PIGK		9606.ENSP00000359848	PIGK	9606.ENSP00000359848	Q92643	9606.ENSP00000359848	Phosphatidylinositol glycan anchor biosynthesis, class K; Mediates GPI anchoring in the endoplasmic reticulum, by replacing a protein's C-terminal GPI attachment signal peptide with a pre-assembled GPI. During this transamidation reaction, the GPI transamidase forms a carbonyl intermediate with the substrate protein; Belongs to the peptidase C13 family.		stringdb	protein	Homo sapiens
stringdb:9606.ENSP00000347206	65	GPAA1		9606.ENSP00000347206	GPAA1	9606.ENSP00000347206	O43292	9606.ENSP00000347206	Glycosylphosphatidylinositol anchor attachment 1 protein; Essential for GPI-anchoring of precursor proteins but not for GPI synthesis. Acts before or during formation of the carbonyl intermediate.		stringdb	protein	Homo sapiens
stringdb:9606.ENSP00000261590	66	DSG2	gamma-Secretase complex and its substrates	9606.ENSP00000261590	DSG2	9606.ENSP00000261590	Q14126	9606.ENSP00000261590	Cadherin family member 5; Component of intercellular desmosome junctions. Involved in the interaction of plaque proteins and intermediate filaments mediating cell-cell adhesion; Desmosomal cadherins		stringdb	protein	Homo sapiens
stringdb:9606.ENSP00000374409	66	PKP4		9606.ENSP00000374409	PKP4	9606.ENSP00000374409	Q99569	9606.ENSP00000374409	Plakophilin 4; Plays a role as a regulator of Rho activity during cytokinesis. May play a role in junctional plaques; Armadillo repeat containing		stringdb	protein	Homo sapiens
stringdb:9606.ENSP00000070846	66	PKP2		9606.ENSP00000070846	PKP2	9606.ENSP00000070846	Q99959	9606.ENSP00000070846	Plakophilin 2; May play a role in junctional plaques; Armadillo repeat containing		stringdb	protein	Homo sapiens
stringdb:9606.ENSP00000377508	66	JUP		9606.ENSP00000377508	JUP	9606.ENSP00000377508	P14923	9606.ENSP00000377508	Junction plakoglobin; Common junctional plaque protein. The membrane- associated plaques are architectural elements in an important strategic position to influence the arrangement and function of both the cytoskeleton and the cells within the tissue. The presence of plakoglobin in both the desmosomes and in the intermediate junctions suggests that it plays a central role in the structure and func…		stringdb	protein	Homo sapiens
stringdb:9606.ENSP00000369129	66	DSP		9606.ENSP00000369129	DSP	9606.ENSP00000369129	P15924	9606.ENSP00000369129	250/210 kDa paraneoplastic pemphigus antigen; Major high molecular weight protein of desmosomes. Involved in the organization of the desmosomal cadherin- plakoglobin complexes into discrete plasma membrane domains and in the anchoring of intermediate filaments to the desmosomes; Belongs to the plakin or cytolinker family.		stringdb	protein	Homo sapiens
stringdb:9606.ENSP00000365402	67	HLA-C	Receptor.	9606.ENSP00000365402	HLA-C	9606.ENSP00000365402	Q9MY31	9606.ENSP00000365402	HLA class I histocompatibility antigen, Cw-7 alpha chain; Involved in the presentation of foreign antigens to the immune system; Belongs to the MHC class I family.		stringdb	protein	Homo sapiens
stringdb:9606.ENSP00000399168	67	HLA-B	Receptor.	9606.ENSP00000399168	HLA-B	9606.ENSP00000399168	Q29681	9606.ENSP00000399168	HLA class I histocompatibility antigen, B-7 alpha chain; Involved in the presentation of foreign antigens to the immune system; C1-set domain containing		stringdb	protein	Homo sapiens
stringdb:9606.ENSP00000379873	67	HLA-A	Receptor.	9606.ENSP00000379873	HLA-A	9606.ENSP00000379873	Q9TPR8	9606.ENSP00000379873	HLA class I histocompatibility antigen, A-3 alpha chain; Involved in the presentation of foreign antigens to the immune system; C1-set domain containing		stringdb	protein	Homo sapiens
stringdb:9606.ENSP00000346206	67	TAP1		9606.ENSP00000346206	TAP1	9606.ENSP00000346206	Q03518	9606.ENSP00000346206	Transporter 1, ATP-binding cassette, sub-family B (MDR/TAP); Involved in the transport of antigens from the cytoplasm to the endoplasmic reticulum for association with MHC class I molecules. Also acts as a molecular scaffold for the final stage of MHC class I folding, namely the binding of peptide. Nascent MHC class I molecules associate with TAP via tapasin. Inhibited by the covalent attachment …		stringdb	protein	Homo sapiens
stringdb:9606.ENSP00000216038	68	RTCB		9606.ENSP00000216038	RTCB	9606.ENSP00000216038	Q9Y3I0	9606.ENSP00000216038	RNA 2',3'-cyclic phosphate and 5'-OH ligase; Catalytic subunit of the tRNA-splicing ligase complex that acts by directly joining spliced tRNA halves to mature-sized tRNAs by incorporating the precursor-derived splice junction phosphate into the mature tRNA as a canonical 3',5'- phosphodiester. May act as an RNA ligase with broad substrate specificity, and may function toward other RNAs.		stringdb	protein	Homo sapiens
stringdb:9606.ENSP00000380734	68	FAM98B		9606.ENSP00000380734	FAM98B	9606.ENSP00000380734	Q52LJ0	9606.ENSP00000380734	Family with sequence similarity 98, member B; Positively stimulates PRMT1-induced protein arginine dimethylated arginine methylation. Promotes colorectal cancer cell malignancy; tRNA splicing ligase complex		stringdb	protein	Homo sapiens
stringdb:9606.ENSP00000370745	68	DDX1		9606.ENSP00000370745	DDX1	9606.ENSP00000370745	Q92499	9606.ENSP00000370745	DEAD (Asp-Glu-Ala-Asp) box helicase 1; Acts as an ATP-dependent RNA helicase, able to unwind both RNA-RNA and RNA-DNA duplexes. Possesses 5' single-stranded RNA overhang nuclease activity. Possesses ATPase activity on various RNA, but not DNA polynucleotides. May play a role in RNA clearance at DNA double-strand breaks (DSBs), thereby facilitating the template-guided repair of transcriptionally a…		stringdb	protein	Homo sapiens
stringdb:9606.ENSP00000258457	68	C2orf49		9606.ENSP00000258457	C2orf49	9606.ENSP00000258457	Q9BVC5	9606.ENSP00000258457	Chromosome 2 open reading frame 49; Belongs to the ashwin family.		stringdb	protein	Homo sapiens
stringdb:9606.ENSP00000428845	69	VDAC3		9606.ENSP00000428845	VDAC3	9606.ENSP00000428845	Q9Y277	9606.ENSP00000428845	Voltage-dependent anion-selective channel protein 3; Forms a channel through the mitochondrial outer membrane that allows diffusion of small hydrophilic molecules; Belongs to the eukaryotic mitochondrial porin family.		stringdb	protein	Homo sapiens
stringdb:9606.ENSP00000361635	69	VDAC2		9606.ENSP00000361635	VDAC2	9606.ENSP00000361635	P45880	9606.ENSP00000361635	Voltage-dependent anion-selective channel protein 2; Forms a channel through the mitochondrial outer membrane that allows diffusion of small hydrophilic molecules. The channel adopts an open conformation at low or zero membrane potential and a closed conformation at potentials above 30-40 mV. The open state has a weak anion selectivity whereas the closed state is cation- selective; Belongs to the…		stringdb	protein	Homo sapiens
stringdb:9606.ENSP00000265333	69	VDAC1		9606.ENSP00000265333	VDAC1	9606.ENSP00000265333	P21796	9606.ENSP00000265333	Voltage-dependent anion-selective channel protein 1; Forms a channel through the mitochondrial outer membrane and also the plasma membrane. The channel at the outer mitochondrial membrane allows diffusion of small hydrophilic molecules; in the plasma membrane it is involved in cell volume regulation and apoptosis. It adopts an open conformation at low or zero membrane potential and a closed confo…		stringdb	protein	Homo sapiens
stringdb:9606.ENSP00000379563	69	TSPO		9606.ENSP00000379563	TSPO	9606.ENSP00000379563	P30536	9606.ENSP00000379563	Peripheral-type benzodiazepine receptor; Can bind protoporphyrin IX and may play a role in the transport of porphyrins and heme (By similarity). Promotes the transport of cholesterol across mitochondrial membranes and may play a role in lipid metabolism, but its precise physiological role is controversial. It is apparently not required for steroid hormone biosynthesis. Was initially identified as…		stringdb	protein	Homo sapiens
stringdb:9606.ENSP00000359297	70	NSDHL		9606.ENSP00000359297	NSDHL	9606.ENSP00000359297	Q15738	9606.ENSP00000359297	Sterol-4-alpha-carboxylate 3-dehydrogenase, decarboxylating; Involved in the sequential removal of two C-4 methyl groups in post-squalene cholesterol biosynthesis; Short chain dehydrogenase/reductase superfamily		stringdb	protein	Homo sapiens
stringdb:9606.ENSP00000261507	70	MSMO1		9606.ENSP00000261507	MSMO1	9606.ENSP00000261507	Q15800	9606.ENSP00000261507	Methylsterol monooxygenase 1; Catalyzes the first step in the removal of the two C-4 methyl groups of 4,4-dimethylzymosterol; Belongs to the sterol desaturase family.		stringdb	protein	Homo sapiens
stringdb:9606.ENSP00000254521	70	HSD17B7		9606.ENSP00000254521	HSD17B7	9606.ENSP00000254521	P56937	9606.ENSP00000254521	Short chain dehydrogenase/reductase family 37C member 1; Responsible for the reduction of the keto group on the C-3 of sterols; Short chain dehydrogenase/reductase superfamily		stringdb	protein	Homo sapiens
stringdb:9606.ENSP00000256319	70	C14orf1		9606.ENSP00000256319	ERG28	9606.ENSP00000256319	Q9UKR5	9606.ENSP00000256319	Probable ergosterol biosynthetic protein 28; Chromosome 14 open reading frame 1; Belongs to the ERG28 family.		stringdb	protein	Homo sapiens
stringdb:9606.ENSP00000318822	71	BID		9606.ENSP00000318822	BID	9606.ENSP00000318822	P55957	9606.ENSP00000318822	BH3 interacting domain death agonist; The major proteolytic product p15 BID allows the release of cytochrome c (By similarity). Isoform 1, isoform 2 and isoform 4 induce ICE-like proteases and apoptosis. Isoform 3 does not induce apoptosis. Counters the protective effect of Bcl-2; BCL2 homology region 3 only		stringdb	protein	Homo sapiens
stringdb:9606.ENSP00000381185	71	BCL2		9606.ENSP00000381185	BCL2	9606.ENSP00000381185	P10415	9606.ENSP00000381185	Apoptosis regulator Bcl-2; Suppresses apoptosis in a variety of cell systems including factor-dependent lymphohematopoietic and neural cells. Regulates cell death by controlling the mitochondrial membrane permeability. Appears to function in a feedback loop system with caspases. Inhibits caspase activity either by preventing the release of cytochrome c from the mitochondria and/or by binding to t…		stringdb	protein	Homo sapiens
stringdb:9606.ENSP00000293288	71	BAX		9606.ENSP00000293288	BAX	9606.ENSP00000293288	Q9UCZ7	9606.ENSP00000293288	BCL2-associated X protein; Accelerates programmed cell death by binding to, and antagonizing the apoptosis repressor BCL2 or its adenovirus homolog E1B 19k protein. Under stress conditions, undergoes a conformation change that causes translocation to the mitochondrion membrane, leading to the release of cytochrome c that then triggers apoptosis. Promotes activation of CASP3, and thereby apoptosis…		stringdb	protein	Homo sapiens
stringdb:9606.ENSP00000260408	71	ADAM10		9606.ENSP00000260408	ADAM10	9606.ENSP00000260408	O14672	9606.ENSP00000260408	Disintegrin and metalloproteinase domain-containing protein 10; Cleaves the membrane-bound precursor of TNF-alpha at '76-Ala-|-Val-77' to its mature soluble form. Responsible for the proteolytical release of soluble JAM3 from endothelial cells surface. Responsible for the proteolytic release of several other cell-surface proteins, including heparin-binding epidermal growth-like factor, ephrin-A2,…		stringdb	protein	Homo sapiens
stringdb:9606.ENSP00000445806	72	TIMM50		9606.ENSP00000445806	TIMM50	9606.ENSP00000445806	Q3ZCQ8	9606.ENSP00000445806	Translocase of inner mitochondrial membrane 50 homolog (S. cerevisiae); Essential component of the TIM23 complex, a complex that mediates the translocation of transit peptide-containing proteins across the mitochondrial inner membrane. Has some phosphatase activity in vitro; however such activity may not be relevant in vivo. Isoform 2 may participate in the release of snRNPs and SMN from the Caja…		stringdb	protein	Homo sapiens
stringdb:9606.ENSP00000270538	72	TIMM44		9606.ENSP00000270538	TIMM44	9606.ENSP00000270538	O43615	9606.ENSP00000270538	Translocase of inner mitochondrial membrane 44 homolog (yeast); Essential component of the PAM complex, a complex required for the translocation of transit peptide-containing proteins from the inner membrane into the mitochondrial matrix in an ATP-dependent manner. Recruits mitochondrial HSP70 to drive protein translocation into the matrix using ATP as an energy source; Belongs to the Tim44 famil…		stringdb	protein	Homo sapiens
stringdb:9606.ENSP00000363211	72	TIMM23B		9606.ENSP00000363211	TIMM23B	9606.ENSP00000363211	S4R2X5	9606.ENSP00000363211	Translocase of inner mitochondrial membrane 23 homolog B; TIM23 complex		stringdb	protein	Homo sapiens
stringdb:9606.ENSP00000379999	72	TIMM17B		9606.ENSP00000379999	TIMM17B	9606.ENSP00000379999	V9GYS0	9606.ENSP00000379999	Translocase of inner mitochondrial membrane 17B; TIM23 complex		stringdb	protein	Homo sapiens
stringdb:9606.ENSP00000204726	73	GOLGA3		9606.ENSP00000204726	GOLGA3	9606.ENSP00000204726	Q08378	9606.ENSP00000204726	Golgi complex-associated protein of 170 kDa; Golgi auto-antigen; probably involved in maintaining Golgi structure.		stringdb	protein	Homo sapiens
stringdb:9606.ENSP00000297135	73	COG5		9606.ENSP00000297135	COG5	9606.ENSP00000297135	Q9UP83	9606.ENSP00000297135	Conserved oligomeric Golgi complex subunit 5; Required for normal Golgi function; Belongs to the COG5 family.		stringdb	protein	Homo sapiens
stringdb:9606.ENSP00000355629	73	COG2		9606.ENSP00000355629	COG2	9606.ENSP00000355629	Q14746	9606.ENSP00000355629	Low density lipoprotein receptor defect C-complementing protein; Required for normal Golgi morphology and function; Belongs to the COG2 family.		stringdb	protein	Homo sapiens
stringdb:9606.ENSP00000299886	73	COG1		9606.ENSP00000299886	COG1	9606.ENSP00000299886	Q8WTW3	9606.ENSP00000299886	Conserved oligomeric Golgi complex subunit 1; Required for normal Golgi function; Components of oligomeric golgi complex		stringdb	protein	Homo sapiens
stringdb:9606.ENSP00000362751	74	RABGAP1	Focal adhesion complex	9606.ENSP00000362751	RABGAP1	9606.ENSP00000362751	Q9Y3P9	9606.ENSP00000362751	Rab6 GTPase-activating protein GAPCenA; May act as a GTPase-activating protein of RAB6A. May play a role in microtubule nucleation by centrosome. May participate in a RAB6A-mediated pathway involved in the metaphase- anaphase transition.		stringdb	protein	Homo sapiens
stringdb:9606.ENSP00000285208	74	RAB6B		9606.ENSP00000285208	RAB6B	9606.ENSP00000285208	Q9NRW1	9606.ENSP00000285208	RAB6B, member RAS oncogene family; Seems to have a role in retrograde membrane traffic at the level of the Golgi complex. May function in retrograde transport in neuronal cells; Belongs to the small GTPase superfamily. Rab family.		stringdb	protein	Homo sapiens
stringdb:9606.ENSP00000311449	74	RAB6A		9606.ENSP00000311449	RAB6A	9606.ENSP00000311449	P20340	9606.ENSP00000311449	RAB6A, member RAS oncogene family; Protein transport. Regulator of membrane traffic from the Golgi apparatus towards the endoplasmic reticulum (ER). Has a low GTPase activity. Involved in COPI-independent retrograde transport from the Golgi to the ER; RAB, member RAS oncogene GTPases		stringdb	protein	Homo sapiens
stringdb:9606.ENSP00000261636	74	ARL1		9606.ENSP00000261636	ARL1	9606.ENSP00000261636	P40616	9606.ENSP00000261636	ADP-ribosylation factor-like protein 1; GTP-binding protein that has very low efficiency as allosteric activator of the cholera toxin catalytic subunit, an ADP-ribosyltransferase. Can activate phospholipase D with very low efficiency. Important for normal function of the Golgi apparatus; ARF GTPase family		stringdb	protein	Homo sapiens
stringdb:9606.ENSP00000375727	75	GNG4	G-proteins	9606.ENSP00000375727	GNG4	9606.ENSP00000375727	P50150	9606.ENSP00000375727	Guanine nucleotide-binding protein G(I)/G(S)/G(O) subunit gamma-4; Guanine nucleotide-binding proteins (G proteins) are involved as a modulator or transducer in various transmembrane signaling systems. The beta and gamma chains are required for the GTPase activity, for replacement of GDP by GTP, and for G protein- effector interaction.		stringdb	protein	Homo sapiens
stringdb:9606.ENSP00000286548	75	GNAQ	G-proteins	9606.ENSP00000286548	GNAQ	9606.ENSP00000286548	P50148	9606.ENSP00000286548	Guanine nucleotide binding protein (G protein), q polypeptide; Guanine nucleotide-binding proteins (G proteins) are involved as modulators or transducers in various transmembrane signaling systems. Regulates B-cell selection and survival and is required to prevent B-cell-dependent autoimmunity. Regulates chemotaxis of BM-derived neutrophils and dendritic cells (in vitro) (By similarity); Belongs …		stringdb	protein	Homo sapiens
stringdb:9606.ENSP00000400717	75	GNA13	G-proteins	9606.ENSP00000400717	GNA13	9606.ENSP00000400717	Q14344	9606.ENSP00000400717	Guanine nucleotide binding protein (G protein), alpha 13; Guanine nucleotide-binding proteins (G proteins) are involved as modulators or transducers in various transmembrane signaling systems. Activates effector molecule RhoA by binding and activating RhoGEFs (ARHGEF1/p115RhoGEF, ARHGEF11/PDZ-RhoGEF and ARHGEF12/LARG). GNA13-dependent Rho signaling subsequently regulates transcription factor AP-1…		stringdb	protein	Homo sapiens
stringdb:9606.ENSP00000078429	75	GNA11	G-proteins	9606.ENSP00000078429	GNA11	9606.ENSP00000078429	P29992	9606.ENSP00000078429	Guanine nucleotide binding protein (G protein), alpha 11 (Gq class); Guanine nucleotide-binding proteins (G proteins) are involved as modulators or transducers in various transmembrane signaling systems. Acts as an activator of phospholipase C; G protein subunits alpha, group q		stringdb	protein	Homo sapiens
stringdb:9606.ENSP00000338173	76	PUM2		9606.ENSP00000338173	PUM2	9606.ENSP00000338173	Q8TB72	9606.ENSP00000338173	Pumilio RNA-binding family member 2; Sequence-specific RNA-binding protein that acts as a post-transcriptional repressor by binding the 3'-UTR of mRNA targets. Binds to an RNA consensus sequence, the Pumilio Response Element (PRE), 5'-UGUANAUA-3', that is related to the Nanos Response Element (NRE) (, PubMed:21397187). Mediates post- transcriptional repression of transcripts via different mechani…		stringdb	protein	Homo sapiens
stringdb:9606.ENSP00000250113	76	FXR2		9606.ENSP00000250113	FXR2	9606.ENSP00000250113	P51116	9606.ENSP00000250113	Fragile X mental retardation syndrome-related protein 2; RNA-binding protein.		stringdb	protein	Homo sapiens
stringdb:9606.ENSP00000350170	76	FXR1		9606.ENSP00000350170	FXR1	9606.ENSP00000350170	P51114	9606.ENSP00000350170	Fragile X mental retardation syndrome-related protein 1; RNA-binding protein required for embryonic and postnatal development of muscle tissue. May regulate intracellular transport and local translation of certain mRNAs (By similarity); Belongs to the FMR1 family.		stringdb	protein	Homo sapiens
stringdb:9606.ENSP00000359506	76	FMR1		9606.ENSP00000359506	FMR1	9606.ENSP00000359506	Q06787	9606.ENSP00000359506	Fragile X mental retardation protein 1; Multifunctional polyribosome-associated RNA-binding protein that plays a central role in neuronal development and synaptic plasticity through the regulation of alternative mRNA splicing, mRNA stability, mRNA dendritic transport and postsynaptic local protein synthesis of a subset of mRNAs. Plays a role in the alternative splicing of its own mRNA. Plays a ro…		stringdb	protein	Homo sapiens
stringdb:9606.ENSP00000355747	77	PSEN2	gamma-Secretase complex and its substrates	9606.ENSP00000355747	PSEN2	9606.ENSP00000355747	P49810	9606.ENSP00000355747	Presenilin 2; Probable catalytic subunit of the gamma-secretase complex, an endoprotease complex that catalyzes the intramembrane cleavage of integral membrane proteins such as Notch receptors and APP (amyloid-beta precursor protein). Requires the other members of the gamma-secretase complex to have a protease activity. May play a role in intracellular signaling and gene expression or in linking …		stringdb	protein	Homo sapiens
stringdb:9606.ENSP00000326366	77	PSEN1	gamma-Secretase complex and its substrates	9606.ENSP00000326366	PSEN1	9606.ENSP00000326366	P49768	9606.ENSP00000326366	Presenilin 1; Catalytic subunit of the gamma-secretase complex, an endoprotease complex that catalyzes the intramembrane cleavage of integral membrane proteins such as Notch receptors and APP (amyloid-beta precursor protein). Requires the presence of the other members of the gamma-secretase complex for protease activity. Plays a role in Notch and Wnt signaling cascades and regulation of downstrea…		stringdb	protein	Homo sapiens
stringdb:9606.ENSP00000358105	77	APH1A	gamma-Secretase complex and its substrates	9606.ENSP00000358105	APH1A	9606.ENSP00000358105	Q96BI3	9606.ENSP00000358105	Presenilin-stabilization factor; Non-catalytic subunit of the gamma-secretase complex, an endoprotease complex that catalyzes the intramembrane cleavage of integral membrane proteins such as Notch receptors and APP (amyloid-beta precursor protein). Required for normal gamma- secretase assembly. The gamma-secretase complex plays a role in Notch and Wnt signaling cascades and regulation of downstre…		stringdb	protein	Homo sapiens
stringdb:9606.ENSP00000362730	77	MTCH1		9606.ENSP00000362730	MTCH1	9606.ENSP00000362730	Q9NZJ7	9606.ENSP00000362730	Mitochondrial carrier homolog 1; Potential mitochondrial transporter. May play a role in apoptosis; Solute carriers		stringdb	protein	Homo sapiens
stringdb:9606.ENSP00000376167	78	GPS1		9606.ENSP00000376167	GPS1	9606.ENSP00000376167	Q13098	9606.ENSP00000376167	JAB1-containing signalosome subunit 1; Essential component of the COP9 signalosome complex (CSN), a complex involved in various cellular and developmental processes. The CSN complex is an essential regulator of the ubiquitin (Ubl) conjugation pathway by mediating the deneddylation of the cullin subunits of SCF-type E3 ligase complexes, leading to decrease the Ubl ligase activity of SCF-type compl…		stringdb	protein	Homo sapiens
stringdb:9606.ENSP00000292852	78	FBXO17		9606.ENSP00000292852	FBXO17	9606.ENSP00000292852	Q96EF6	9606.ENSP00000292852	F-box only protein 17; Substrate-recognition component of the SCF (SKP1-CUL1-F- box protein)-type E3 ubiquitin ligase complex. Able to recognize and bind denatured glycoproteins, which are modified with complex- type oligosaccharides. Also recognizes sulfated glycans. Does not bind high-mannose glycoproteins; F-boxes other		stringdb	protein	Homo sapiens
stringdb:9606.ENSP00000362710	78	COPS7B		9606.ENSP00000362710	COPS7B	9606.ENSP00000362710	Q9H9Q2	9606.ENSP00000362710	JAB1-containing signalosome subunit 7b; Component of the COP9 signalosome complex (CSN), a complex involved in various cellular and developmental processes. The CSN complex is an essential regulator of the ubiquitin (Ubl) conjugation pathway by mediating the deneddylation of the cullin subunits of SCF-type E3 ligase complexes, leading to decrease the Ubl ligase activity of SCF-type complexes such…		stringdb	protein	Homo sapiens
stringdb:9606.ENSP00000438115	78	COPS7A		9606.ENSP00000438115	COPS7A	9606.ENSP00000438115	Q9UBW8	9606.ENSP00000438115	JAB1-containing signalosome subunit 7a; Component of the COP9 signalosome complex (CSN), a complex involved in various cellular and developmental processes. The CSN complex is an essential regulator of the ubiquitin (Ubl) conjugation pathway by mediating the deneddylation of the cullin subunits of SCF-type E3 ligase complexes, leading to decrease the Ubl ligase activity of SCF-type complexes such…		stringdb	protein	Homo sapiens
stringdb:9606.ENSP00000344241	79	ZMAT5		9606.ENSP00000344241	ZMAT5	9606.ENSP00000344241	Q9UDW3	9606.ENSP00000344241	U11/U12 small nuclear ribonucleoprotein 20 kDa protein; Zinc finger matrin-type 5; U11/U12 di-snRNP		stringdb	protein	Homo sapiens
stringdb:9606.ENSP00000266529	79	ZCRB1		9606.ENSP00000266529	ZCRB1	9606.ENSP00000266529	Q8TBF4	9606.ENSP00000266529	Zinc finger CCHC-type and RNA binding motif containing 1		stringdb	protein	Homo sapiens
stringdb:9606.ENSP00000403310	79	SNRNP35		9606.ENSP00000403310	SNRNP35	9606.ENSP00000403310	Q16560	9606.ENSP00000403310	Small nuclear ribonucleoprotein U11/U12 subunit 35; RNA binding motif containing		stringdb	protein	Homo sapiens
stringdb:9606.ENSP00000204549	79	PDCD7		9606.ENSP00000204549	PDCD7	9606.ENSP00000204549	Q8N8D1	9606.ENSP00000204549	Programmed cell death protein 7; Promotes apoptosis when overexpressed; U11/U12 di-snRNP		stringdb	protein	Homo sapiens
stringdb:9606.ENSP00000371532	80	VLDLR	gamma-Secretase complex and its substrates	9606.ENSP00000371532	VLDLR	9606.ENSP00000371532	P98155	9606.ENSP00000371532	Very low density lipoprotein receptor; Binds VLDL and transports it into cells by endocytosis. In order to be internalized, the receptor-ligand complexes must first cluster into clathrin-coated pits. Binding to Reelin induces tyrosine phosphorylation of Dab1 and modulation of Tau phosphorylation (By similarity); Low density lipoprotein receptors		stringdb	protein	Homo sapiens
stringdb:9606.ENSP00000444935	80	PAFAH1B3		9606.ENSP00000444935	PAFAH1B3	9606.ENSP00000444935	Q15102	9606.ENSP00000444935	Platelet-activating factor acetylhydrolase 1b, catalytic subunit 3 (29kDa); Inactivates paf by removing the acetyl group at the sn-2 position. This is a catalytic subunit. Plays an important role during the development of brain; Belongs to the 'GDSL' lipolytic enzyme family. Platelet-activating factor acetylhydrolase IB beta/gamma subunits subfamily.		stringdb	protein	Homo sapiens
stringdb:9606.ENSP00000435289	80	PAFAH1B2		9606.ENSP00000435289	PAFAH1B2	9606.ENSP00000435289	P68402	9606.ENSP00000435289	Platelet-activating factor acetylhydrolase 1b, catalytic subunit 2 (30kDa); Inactivates PAF by removing the acetyl group at the sn-2 position. This is a catalytic subunit.		stringdb	protein	Homo sapiens
stringdb:9606.ENSP00000454071	80	LDLR		9606.ENSP00000454071	LDLR	9606.ENSP00000454071	Q59FQ1	9606.ENSP00000454071	Low density lipoprotein receptor; Binds LDL, the major cholesterol-carrying lipoprotein of plasma, and transports it into cells by endocytosis. In order to be internalized, the receptor-ligand complexes must first cluster into clathrin-coated pits; Belongs to the LDLR family.		stringdb	protein	Homo sapiens
stringdb:9606.ENSP00000222008	81	RABAC1	G-proteins	9606.ENSP00000222008	RABAC1	9606.ENSP00000222008	Q9UI14	9606.ENSP00000222008	Prenylated Rab acceptor protein 1; General Rab protein regulator required for vesicle formation from the Golgi complex. May control vesicle docking and fusion by mediating the action of Rab GTPases to the SNARE complexes. In addition it inhibits the removal of Rab GTPases from the membrane by GDI; Belongs to the PRA1 family.		stringdb	protein	Homo sapiens
stringdb:9606.ENSP00000310226	81	RAB1B		9606.ENSP00000310226	RAB1B	9606.ENSP00000310226	Q9H0U4	9606.ENSP00000310226	RAB1B, member RAS oncogene family; The small GTPases Rab are key regulators of intracellular membrane trafficking, from the formation of transport vesicles to their fusion with membranes. Rabs cycle between an inactive GDP-bound form and an active GTP-bound form that is able to recruit to membranes different set of downstream effectors directly responsible for vesicle formation, movement, tetheri…		stringdb	protein	Homo sapiens
stringdb:9606.ENSP00000387286	81	RAB1A		9606.ENSP00000387286	RAB1A	9606.ENSP00000387286	P62820	9606.ENSP00000387286	RAB1A, member RAS oncogene family; The small GTPases Rab are key regulators of intracellular membrane trafficking, from the formation of transport vesicles to their fusion with membranes. Rabs cycle between an inactive GDP-bound form and an active GTP-bound form that is able to recruit to membranes different sets of downstream effectors directly responsible for vesicle formation, movement, tether…		stringdb	protein	Homo sapiens
stringdb:9606.ENSP00000333547	81	RAB11B		9606.ENSP00000333547	RAB11B	9606.ENSP00000333547	Q8NI07	9606.ENSP00000333547	RAB11B, member RAS oncogene family; The small GTPases Rab are key regulators of intracellular membrane trafficking, from the formation of transport vesicles to their fusion with membranes. Rabs cycle between an inactive GDP-bound form and an active GTP-bound form that is able to recruit to membranes different set of downstream effectors directly responsible for vesicle formation, movement, tether…		stringdb	protein	Homo sapiens
stringdb:9606.ENSP00000257118	82	PHC2		9606.ENSP00000257118	PHC2	9606.ENSP00000257118	Q8TAG8	9606.ENSP00000257118	Early development regulatory protein 2; Component of a Polycomb group (PcG) multiprotein PRC1- like complex, a complex class required to maintain the transcriptionally repressive state of many genes, including Hox genes, throughout development. PcG PRC1 complex acts via chromatin remodeling and modification of histones; it mediates monoubiquitination of histone H2A 'Lys-119', rendering chromatin …		stringdb	protein	Homo sapiens
stringdb:9606.ENSP00000434614	82	CDC27		9606.ENSP00000434614	CDC27	9606.ENSP00000434614	P30260	9606.ENSP00000434614	Cell division cycle protein 27 homolog; Component of the anaphase promoting complex/cyclosome (APC/C), a cell cycle-regulated E3 ubiquitin ligase that controls progression through mitosis and the G1 phase of the cell cycle. The APC/C complex acts by mediating ubiquitination and subsequent degradation of target proteins: it mainly mediates the formation of 'Lys-11'-linked polyubiquitin chains and,…		stringdb	protein	Homo sapiens
stringdb:9606.ENSP00000378350	82	CDC23		9606.ENSP00000378350	CDC23	9606.ENSP00000378350	Q9UJX2	9606.ENSP00000378350	Cell division cycle protein 23 homolog; Component of the anaphase promoting complex/cyclosome (APC/C), a cell cycle-regulated E3 ubiquitin ligase that controls progression through mitosis and the G1 phase of the cell cycle. The APC/C complex acts by mediating ubiquitination and subsequent degradation of target proteins: it mainly mediates the formation of 'Lys-11'-linked polyubiquitin chains and,…		stringdb	protein	Homo sapiens
stringdb:9606.ENSP00000269397	82	CBX4		9606.ENSP00000269397	CBX4	9606.ENSP00000269397	O00257	9606.ENSP00000269397	Chromobox protein homolog 4; E3 SUMO-protein ligase which facilitates SUMO1 conjugation by UBE2I. Involved in the sumoylation of HNRNPK, a p53/TP53 transcriptional coactivator, hence indirectly regulates p53/TP53 transcriptional activation resulting in p21/CDKN1A expression. Monosumoylates ZNF131; Chromobox family		stringdb	protein	Homo sapiens
stringdb:9606.ENSP00000397402	83	TSEN34		9606.ENSP00000397402	TSEN34	9606.ENSP00000397402	Q9BSV6	9606.ENSP00000397402	TSEN34 tRNA splicing endonuclease subunit; Constitutes one of the two catalytic subunit of the tRNA-splicing endonuclease complex, a complex responsible for identification and cleavage of the splice sites in pre-tRNA. It cleaves pre-tRNA at the 5'- and 3'-splice sites to release the intron. The products are an intron and two tRNA half-molecules bearing 2',3'-cyclic phosphate and 5'-OH termini. Th…		stringdb	protein	Homo sapiens
stringdb:9606.ENSP00000345412	83	CPSF7		9606.ENSP00000345412	CPSF7	9606.ENSP00000345412	Q8N684	9606.ENSP00000345412	Cleavage and polyadenylation specificity factor 59 kDa subunit; Component of the cleavage factor Im complex (CFIm) that plays a key role in pre-mRNA 3'-processing. Binds to cleavage and polyadenylation RNA substrates; RNA binding motif containing		stringdb	protein	Homo sapiens
stringdb:9606.ENSP00000266679	83	CPSF6		9606.ENSP00000266679	CPSF6	9606.ENSP00000266679	Q16630	9606.ENSP00000266679	Cleavage and polyadenylation specificity factor 68 kDa subunit; Component of the cleavage factor Im complex (CFIm) that plays a key role in pre-mRNA 3'-processing. Involved in association with NUDT21/CPSF5 in pre-MRNA 3'-end poly(A) site cleavage and poly(A) addition. CPSF6 binds to cleavage and polyadenylation RNA substrates and promotes RNA looping; RNA binding motif containing		stringdb	protein	Homo sapiens
stringdb:9606.ENSP00000292476	83	CPSF4		9606.ENSP00000292476	CPSF4	9606.ENSP00000292476	O95639	9606.ENSP00000292476	Cleavage and polyadenylation specificity factor 30 kDa subunit; Component of the cleavage and polyadenylation specificity factor (CPSF) complex that play a key role in pre-mRNA 3'-end formation, recognizing the AAUAAA signal sequence and interacting with poly(A) polymerase and other factors to bring about cleavage and poly(A) addition. CPSF4 binds RNA polymers with a preference for poly(U).		stringdb	protein	Homo sapiens
stringdb:9606.ENSP00000252242	84	KRT5		9606.ENSP00000252242	KRT5	9606.ENSP00000252242	P13647	9606.ENSP00000252242	Keratin, type II cytoskeletal 5; Keratins, type II		stringdb	protein	Homo sapiens
stringdb:9606.ENSP00000310861	84	KRT2		9606.ENSP00000310861	KRT2	9606.ENSP00000310861	P35908	9606.ENSP00000310861	Keratin, type II cytoskeletal 2 epidermal; Probably contributes to terminal cornification. Associated with keratinocyte activation, proliferation and keratinization; Keratins, type II		stringdb	protein	Homo sapiens
stringdb:9606.ENSP00000269576	84	KRT10		9606.ENSP00000269576	KRT10	9606.ENSP00000269576	P13645	9606.ENSP00000269576	Keratin, type I cytoskeletal 10; Keratins, type I		stringdb	protein	Homo sapiens
stringdb:9606.ENSP00000252244	84	KRT1		9606.ENSP00000252244	KRT1	9606.ENSP00000252244	P04264	9606.ENSP00000252244	Keratin, type II cytoskeletal 1; May regulate the activity of kinases such as PKC and SRC via binding to integrin beta-1 (ITB1) and the receptor of activated protein C kinase 1 (RACK1). In complex with C1QBP is a high affinity receptor for kininogen-1/HMWK; Keratins, type II		stringdb	protein	Homo sapiens
stringdb:9606.ENSP00000361900	85	TOMM34		9606.ENSP00000361900	TOMM34	9606.ENSP00000361900	Q15785	9606.ENSP00000361900	Translocase of outer mitochondrial membrane 34; Plays a role in the import of cytosolically synthesized preproteins into mitochondria. Binds the mature portion of precursor proteins. Interacts with cellular components, and possesses weak ATPase activity. May be a chaperone-like protein that helps to keep newly synthesized precursors in an unfolded import compatible state; Tetratricopeptide repeat…		stringdb	protein	Homo sapiens
stringdb:9606.ENSP00000335153	85	HSP90AA1		9606.ENSP00000335153	HSP90AA1	9606.ENSP00000335153	P07900	9606.ENSP00000335153	Heat shock protein 90kDa alpha (cytosolic), class A member 1; Molecular chaperone that promotes the maturation, structural maintenance and proper regulation of specific target proteins involved for instance in cell cycle control and signal transduction. Undergoes a functional cycle that is linked to its ATPase activity which is essential for its chaperone activity. This cycle probably induces con…		stringdb	protein	Homo sapiens
stringdb:9606.ENSP00000001008	85	FKBP4		9606.ENSP00000001008	FKBP4	9606.ENSP00000001008	Q02790	9606.ENSP00000001008	Peptidyl-prolyl cis-trans isomerase FKBP4; Immunophilin protein with PPIase and co-chaperone activities. Component of steroid receptors heterocomplexes through interaction with heat-shock protein 90 (HSP90). May play a role in the intracellular trafficking of heterooligomeric forms of steroid hormone receptors between cytoplasm and nuclear compartments. The isomerase activity controls neuronal gr…		stringdb	protein	Homo sapiens
stringdb:9606.ENSP00000406463	85	DNAJC7		9606.ENSP00000406463	DNAJC7	9606.ENSP00000406463	Q99615	9606.ENSP00000406463	DnaJ (Hsp40) homolog, subfamily C, member 7; Acts as co-chaperone regulating the molecular chaperones HSP70 and HSP90 in folding of steroid receptors, such as the glucocorticoid receptor and the progesterone receptor. Proposed to act as a recycling chaperone by facilitating the return of chaperone substrates to early stages of chaperoning if further folding is required. In vitro, induces ATP-inde…		stringdb	protein	Homo sapiens
stringdb:9606.ENSP00000353793	86	WDHD1		9606.ENSP00000353793	WDHD1	9606.ENSP00000353793	O75717	9606.ENSP00000353793	WD repeat and HMG-box DNA binding protein 1; Acts as a replication initiation factor that brings together the MCM2-7 helicase and the DNA polymerase alpha/primase complex in order to initiate DNA replication; WD repeat domain containing		stringdb	protein	Homo sapiens
stringdb:9606.ENSP00000482313	86	RECQL4		9606.ENSP00000482313	RECQL4	9606.ENSP00000482313	O94761	9606.ENSP00000482313	DNA helicase, RecQ-like type 4; DNA-dependent ATPase. May modulate chromosome segregation; Belongs to the helicase family. RecQ subfamily.		stringdb	protein	Homo sapiens
stringdb:9606.ENSP00000307288	86	MCM7		9606.ENSP00000307288	MCM7	9606.ENSP00000307288	P33993	9606.ENSP00000307288	Minichromosome maintenance complex component 7; Acts as component of the MCM2-7 complex (MCM complex) which is the putative replicative helicase essential for 'once per cell cycle' DNA replication initiation and elongation in eukaryotic cells. The active ATPase sites in the MCM2-7 ring are formed through the interaction surfaces of two neighboring subunits such that a critical structure of a cons…		stringdb	protein	Homo sapiens
stringdb:9606.ENSP00000418268	86	MCM10		9606.ENSP00000418268	MCM10	9606.ENSP00000418268	Q9P177	9606.ENSP00000418268	Minichromosome maintenance complex component 10; Acts as a replication initiation factor that brings together the MCM2-7 helicase and the DNA polymerase alpha/primase complex in order to initiate DNA replication. Additionally, plays a role in preventing DNA damage during replication. Key effector of the RBBP6 and ZBTB38-mediated regulation of DNA-replication and common fragile sites stability; ac…		stringdb	protein	Homo sapiens
stringdb:9606.ENSP00000432568	87	SPTBN2		9606.ENSP00000432568	SPTBN2	9606.ENSP00000432568	O15020	9606.ENSP00000432568	Spectrin beta chain, non-erythrocytic 2; Probably plays an important role in neuronal membrane skeleton; Belongs to the spectrin family.		stringdb	protein	Homo sapiens
stringdb:9606.ENSP00000349259	87	SPTBN1		9606.ENSP00000349259	SPTBN1	9606.ENSP00000349259	Q01082	9606.ENSP00000349259	Spectrin beta chain, non-erythrocytic 1; Fodrin, which seems to be involved in secretion, interacts with calmodulin in a calcium-dependent manner and is thus candidate for the calcium-dependent movement of the cytoskeleton at the membrane; Pleckstrin homology domain containing		stringdb	protein	Homo sapiens
stringdb:9606.ENSP00000480132	87	NCAM1		9606.ENSP00000480132	NCAM1	9606.ENSP00000480132	Q86X47	9606.ENSP00000480132	Neural cell adhesion molecule 1; This protein is a cell adhesion molecule involved in neuron-neuron adhesion, neurite fasciculation, outgrowth of neurites, etc; CD molecules		stringdb	protein	Homo sapiens
stringdb:9606.ENSP00000338481	87	EPB41L2		9606.ENSP00000338481	EPB41L2	9606.ENSP00000338481	O43491	9606.ENSP00000338481	Erythrocyte membrane protein band 4.1-like 2; Required for dynein-dynactin complex and NUMA1 recruitment at the mitotic cell cortex during anaphase; Erythrocyte membrane protein band 4.1		stringdb	protein	Homo sapiens
stringdb:9606.ENSP00000369895	88	GEMIN8		9606.ENSP00000369895	GEMIN8	9606.ENSP00000369895	Q9NWZ8	9606.ENSP00000369895	Gem (nuclear organelle) associated protein 8; The SMN complex plays a catalyst role in the assembly of small nuclear ribonucleoproteins (snRNPs), the building blocks of the spliceosome. Thereby, plays an important role in the splicing of cellular pre-mRNAs. Most spliceosomal snRNPs contain a common set of Sm proteins SNRPB, SNRPD1, SNRPD2, SNRPD3, SNRPE, SNRPF and SNRPG that assemble in a heptame…		stringdb	protein	Homo sapiens
stringdb:9606.ENSP00000285873	88	GEMIN5		9606.ENSP00000285873	GEMIN5	9606.ENSP00000285873	Q8TEQ6	9606.ENSP00000285873	Gem (nuclear organelle) associated protein 5; Required for the assembly of the SMN complex that plays a catalyst role in the assembly of small nuclear ribonucleoproteins (snRNPs), the building blocks of the spliceosome. Thereby, plays an important role in the splicing of cellular pre- mRNAs. Most spliceosomal snRNPs contain a common set of Sm proteins SNRPB, SNRPD1, SNRPD2, SNRPD3, SNRPE, SNRPF a…		stringdb	protein	Homo sapiens
stringdb:9606.ENSP00000321706	88	GEMIN4		9606.ENSP00000321706	GEMIN4	9606.ENSP00000321706	P57678	9606.ENSP00000321706	Gem (nuclear organelle) associated protein 4; The SMN complex plays a catalyst role in the assembly of small nuclear ribonucleoproteins (snRNPs), the building blocks of the spliceosome. Thereby, plays an important role in the splicing of cellular pre-mRNAs. Most spliceosomal snRNPs contain a common set of Sm proteins SNRPB, SNRPD1, SNRPD2, SNRPD3, SNRPE, SNRPF and SNRPG that assemble in a heptame…		stringdb	protein	Homo sapiens
stringdb:9606.ENSP00000358716	88	DDX20		9606.ENSP00000358716	DDX20	9606.ENSP00000358716	Q9UHI6	9606.ENSP00000358716	DEAD (Asp-Glu-Ala-Asp) box polypeptide 20; The SMN complex plays a catalyst role in the assembly of small nuclear ribonucleoproteins (snRNPs), the building blocks of the spliceosome. Thereby, plays an important role in the splicing of cellular pre-mRNAs. Most spliceosomal snRNPs contain a common set of Sm proteins SNRPB, SNRPD1, SNRPD2, SNRPD3, SNRPE, SNRPF and SNRPG that assemble in a heptameric…		stringdb	protein	Homo sapiens
stringdb:9606.ENSP00000429084	89	UBR5		9606.ENSP00000429084	UBR5	9606.ENSP00000429084	O95071	9606.ENSP00000429084	E3 ubiquitin-protein ligase, HECT domain-containing 1; E3 ubiquitin-protein ligase which is a component of the N-end rule pathway. Recognizes and binds to proteins bearing specific N-terminal residues that are destabilizing according to the N-end rule, leading to their ubiquitination and subsequent degradation (By similarity). Involved in maturation and/or transcriptional regulation of mRNA by ac…		stringdb	protein	Homo sapiens
stringdb:9606.ENSP00000331901	89	EEF1G		9606.ENSP00000331901	EEF1G	9606.ENSP00000331901	P26641	9606.ENSP00000331901	Eukaryotic translation elongation factor 1 gamma; Probably plays a role in anchoring the complex to other cellular components.		stringdb	protein	Homo sapiens
stringdb:9606.ENSP00000369897	89	CARS		9606.ENSP00000369897	CARS1	9606.ENSP00000369897	P49589	9606.ENSP00000369897	Cysteine--tRNA ligase, cytoplasmic; Aminoacyl tRNA synthetases, Class I; Belongs to the class-I aminoacyl-tRNA synthetase family.		stringdb	protein	Homo sapiens
stringdb:9606.ENSP00000482396	89	ENSP00000482396		9606.ENSP00000482396	ALG9	9606.ENSP00000482396	Q9H6U8	9606.ENSP00000482396	Dol-P-Man:Man(6)GlcNAc(2)-PP-Dol alpha-1,2-mannosyltransferase; Catalyzes the transfer of mannose from Dol-P-Man to lipid-linked oligosaccharides; Belongs to the glycosyltransferase 22 family.		stringdb	protein	Homo sapiens
stringdb:9606.ENSP00000298767	90	WAPAL		9606.ENSP00000298767	WAPL	9606.ENSP00000298767	Q7Z5K2	9606.ENSP00000298767	Wings apart-like homolog (Drosophila); Regulator of sister chromatid cohesion in mitosis which negatively regulates cohesin association with chromatin. Involved in both sister chromatid cohesion during interphase and sister- chromatid resolution during early stages of mitosis. Couples DNA replication to sister chromatid cohesion. Cohesion ensures that chromosome partitioning is accurate in both m…		stringdb	protein	Homo sapiens
stringdb:9606.ENSP00000218089	90	STAG2		9606.ENSP00000218089	STAG2	9606.ENSP00000218089	Q8N3U4	9606.ENSP00000218089	Cohesin subunit SA-2; Component of cohesin complex, a complex required for the cohesion of sister chromatids after DNA replication. The cohesin complex apparently forms a large proteinaceous ring within which sister chromatids can be trapped. At anaphase, the complex is cleaved and dissociates from chromatin, allowing sister chromatids to segregate. The cohesin complex may also play a role in spi…		stringdb	protein	Homo sapiens
stringdb:9606.ENSP00000297338	90	RAD21		9606.ENSP00000297338	RAD21	9606.ENSP00000297338	O60216	9606.ENSP00000297338	Double-strand-break repair protein rad21 homolog; Cleavable component of the cohesin complex, involved in chromosome cohesion during cell cycle, in DNA repair, and in apoptosis. The cohesin complex is required for the cohesion of sister chromatids after DNA replication. The cohesin complex apparently forms a large proteinaceous ring within which sister chromatids can be trapped. At metaphase-anap…		stringdb	protein	Homo sapiens
stringdb:9606.ENSP00000303427	90	PDS5A		9606.ENSP00000303427	PDS5A	9606.ENSP00000303427	Q29RF7	9606.ENSP00000303427	PDS5, regulator of cohesion maintenance, homolog A (S. cerevisiae); Probable regulator of sister chromatid cohesion in mitosis which may stabilize cohesin complex association with chromatin. May couple sister chromatid cohesion during mitosis to DNA replication. Cohesion ensures that chromosome partitioning is accurate in both meiotic and mitotic cells and plays an important role in DNA repair; B…		stringdb	protein	Homo sapiens
stringdb:9606.ENSP00000216181	91	MYH9		9606.ENSP00000216181	MYH9	9606.ENSP00000216181	P35579	9606.ENSP00000216181	Cellular myosin heavy chain, type A; Cellular myosin that appears to play a role in cytokinesis, cell shape, and specialized functions such as secretion and capping. During cell spreading, plays an important role in cytoskeleton reorganization, focal contacts formation (in the margins but not the central part of spreading cells), and lamellipodial retraction; this function is mechanically antagon…		stringdb	protein	Homo sapiens
stringdb:9606.ENSP00000470298	91	MYH14		9606.ENSP00000470298	MYH14	9606.ENSP00000470298	Q9BW35	9606.ENSP00000470298	Myosin heavy chain, non-muscle IIc; Cellular myosin that appears to play a role in cytokinesis, cell shape, and specialized functions such as secretion and capping; Deafness associated genes		stringdb	protein	Homo sapiens
stringdb:9606.ENSP00000353590	91	MYH10		9606.ENSP00000353590	MYH10	9606.ENSP00000353590	Q6PK16	9606.ENSP00000353590	Cellular myosin heavy chain, type B; Cellular myosin that appears to play a role in cytokinesis, cell shape, and specialized functions such as secretion and capping. Involved with LARP6 in the stabilization of type I collagen mRNAs for CO1A1 and CO1A2. During cell spreading, plays an important role in cytoskeleton reorganization, focal contacts formation (in the central part but not the margins o…		stringdb	protein	Homo sapiens
stringdb:9606.ENSP00000217652	91	MYL12A		9606.ENSP00000217652	MRCL3	9606.ENSP00000217652	P19105	9606.ENSP00000217652	Myosin, light chain 12A, regulatory, non-sarcomeric; Myosin regulatory subunit that plays an important role in regulation of both smooth muscle and nonmuscle cell contractile activity via its phosphorylation. Implicated in cytokinesis, receptor capping, and cell locomotion (By similarity); EF-hand domain containing		stringdb	protein	Homo sapiens
stringdb:9606.ENSP00000243077	92	LRP1	gamma-Secretase complex and its substrates	9606.ENSP00000243077	LRP1	9606.ENSP00000243077	Q07954	9606.ENSP00000243077	Prolow-density lipoprotein receptor-related protein 1; Endocytic receptor involved in endocytosis and in phagocytosis of apoptotic cells. Required for early embryonic development. Involved in cellular lipid homeostasis. Involved in the plasma clearance of chylomicron remnants and activated LRPAP1 (alpha 2-macroglobulin), as well as the local metabolism of complexes between plasminogen activators …		stringdb	protein	Homo sapiens
stringdb:9606.ENSP00000340466	92	GANAB		9606.ENSP00000340466	GANAB	9606.ENSP00000340466	Q14697	9606.ENSP00000340466	Glucosidase, alpha; neutral AB; Cleaves sequentially the 2 innermost alpha-1,3-linked glucose residues from the Glc(2)Man(9)GlcNAc(2) oligosaccharide precursor of immature glycoproteins. Required for PKD1/Polycystin-1 and PKD2/Polycystin-2 maturation and localization to the cell surface and cilia; Belongs to the glycosyl hydrolase 31 family.		stringdb	protein	Homo sapiens
stringdb:9606.ENSP00000438248	92	CALU		9606.ENSP00000438248	CALU	9606.ENSP00000438248	Q96RL3	9606.ENSP00000438248	IEF SSP 9302; Involved in regulation of vitamin K-dependent carboxylation of multiple N-terminal glutamate residues. Seems to inhibit gamma-carboxylase GGCX. Binds 7 calcium ions with a low affinity (By similarity); Belongs to the CREC family.		stringdb	protein	Homo sapiens
stringdb:9606.ENSP00000320866	92	CALR		9606.ENSP00000320866	CALR	9606.ENSP00000320866	P27797	9606.ENSP00000320866	Endoplasmic reticulum resident protein 60; Calcium-binding chaperone that promotes folding, oligomeric assembly and quality control in the endoplasmic reticulum (ER) via the calreticulin/calnexin cycle. This lectin interacts transiently with almost all of the monoglucosylated glycoproteins that are synthesized in the ER. Interacts with the DNA-binding domain of NR3C1 and mediates its nuclear expo…		stringdb	protein	Homo sapiens
stringdb:9606.ENSP00000420213	93	FLNB	Focal adhesion complex	9606.ENSP00000420213	FLNB	9606.ENSP00000420213	Q6MZJ1	9606.ENSP00000420213	Truncated actin-binding protein; Connects cell membrane constituents to the actin cytoskeleton. May promote orthogonal branching of actin filaments and links actin filaments to membrane glycoproteins. Anchors various transmembrane proteins to the actin cytoskeleton. Interaction with FLNA may allow neuroblast migration from the ventricular zone into the cortical plate. Various interactions and loc…		stringdb	protein	Homo sapiens
stringdb:9606.ENSP00000358866	93	FLNA	Focal adhesion complex	9606.ENSP00000358866	FLNA	9606.ENSP00000358866	P21333	9606.ENSP00000358866	Endothelial actin-binding protein; Promotes orthogonal branching of actin filaments and links actin filaments to membrane glycoproteins. Anchors various transmembrane proteins to the actin cytoskeleton and serves as a scaffold for a wide range of cytoplasmic signaling proteins. Interaction with FLNA may allow neuroblast migration from the ventricular zone into the cortical plate. Tethers cell sur…		stringdb	protein	Homo sapiens
stringdb:9606.ENSP00000263125	93	PRKCQ		9606.ENSP00000263125	PRKCQ	9606.ENSP00000263125	Q04759	9606.ENSP00000263125	Protein kinase C theta type; Calcium-independent, phospholipid- and diacylglycerol (DAG)-dependent serine/threonine-protein kinase that mediates non- redundant functions in T-cell receptor (TCR) signaling, including T-cells activation, proliferation, differentiation and survival, by mediating activation of multiple transcription factors such as NF-kappa-B, JUN, NFATC1 and NFATC2. In TCR-CD3/CD28-…		stringdb	protein	Homo sapiens
stringdb:9606.ENSP00000329380	93	GP1BA		9606.ENSP00000329380	GP1BA	9606.ENSP00000329380	P07359	9606.ENSP00000329380	Glycoprotein Ib (platelet), alpha polypeptide; GP-Ib, a surface membrane protein of platelets, participates in the formation of platelet plugs by binding to the A1 domain of vWF, which is already bound to the subendothelium; CD molecules		stringdb	protein	Homo sapiens
stringdb:9606.ENSP00000420306	94	THOC5		9606.ENSP00000420306	THOC5	9606.ENSP00000420306	Q13769	9606.ENSP00000420306	Functional spliceosome-associated protein 79; Acts as component of the THO subcomplex of the TREX complex which is thought to couple mRNA transcription, processing and nuclear export, and which specifically associates with spliced mRNA and not with unspliced pre-mRNA. TREX is recruited to spliced mRNAs by a transcription-independent mechanism, binds to mRNA upstream of the exon-junction complex (…		stringdb	protein	Homo sapiens
stringdb:9606.ENSP00000397927	94	POLDIP3		9606.ENSP00000397927	POLDIP3	9606.ENSP00000397927	Q9BY77	9606.ENSP00000397927	Polymerase (DNA-directed), delta interacting protein 3; Is involved in regulation of translation. Is preferentially associated with CBC-bound spliced mRNA-protein complexes during the pioneer round of mRNA translation. Contributes to enhanced translational efficiency of spliced over nonspliced mRNAs. Recruits activated ribosomal protein S6 kinase beta-1 I/RPS6KB1 to newly synthesized mRNA. Involv…		stringdb	protein	Homo sapiens
stringdb:9606.ENSP00000438527	94	ZC3H11A		9606.ENSP00000438527	LOC441155	9606.ENSP00000438527	O75152	9606.ENSP00000438527	Zinc finger CCCH domain-containing protein 11A; Involved in nuclear mRNA export; probably mediated by assoociation with the TREX complex; Zinc fingers CCCH-type		stringdb	protein	Homo sapiens
stringdb:9606.ENSP00000357679	94	CHTOP		9606.ENSP00000357679	CHTOP	9606.ENSP00000357679	Q9Y3Y2	9606.ENSP00000357679	Small arginine- and glycine-rich protein; Plays an important role in the ligand-dependent activation of estrogen receptor target genes. May play a role in the silencing of fetal globin genes. Recruits the 5FMC complex to ZNF148, leading to desumoylation of ZNF148 and subsequent transactivation of ZNF148 target genes (By similarity). Plays an important role in the tumorigenicity of glioblastoma ce…		stringdb	protein	Homo sapiens
stringdb:9606.ENSP00000366434	95	UIMC1		9606.ENSP00000366434	UIMC1	9606.ENSP00000366434	Q9UHX7	9606.ENSP00000366434	Ubiquitin interaction motif-containing protein 1; Ubiquitin-binding protein. Specifically recognizes and binds 'Lys-63'-linked ubiquitin. Plays a central role in the BRCA1-A complex by specifically binding 'Lys-63'-linked ubiquitinated histones H2A and H2AX at DNA lesions sites, leading to target the BRCA1-BARD1 heterodimer to sites of DNA damage at double-strand breaks (DSBs). The BRCA1-A comple…		stringdb	protein	Homo sapiens
stringdb:9606.ENSP00000368100	95	RAD50		9606.ENSP00000368100	RAD50	9606.ENSP00000368100	Q92878	9606.ENSP00000368100	RAD50 homolog (S. cerevisiae); Component of the MRN complex, which plays a central role in double-strand break (DSB) repair, DNA recombination, maintenance of telomere integrity and meiosis. The complex possesses single-strand endonuclease activity and double-strand- specific 3'-5' exonuclease activity, which are provided by MRE11. RAD50 may be required to bind DNA ends and hold them in close pro…		stringdb	protein	Homo sapiens
stringdb:9606.ENSP00000265433	95	NBN		9606.ENSP00000265433	NBN	9606.ENSP00000265433	O60934	9606.ENSP00000265433	Nijmegen breakage syndrome protein 1; Component of the MRE11-RAD50-NBN (MRN complex) which plays a critical role in the cellular response to DNA damage and the maintenance of chromosome integrity. The complex is involved in double-strand break (DSB) repair, DNA recombination, maintenance of telomere integrity, cell cycle checkpoint control and meiosis. The complex possesses single-strand endonucl…		stringdb	protein	Homo sapiens
stringdb:9606.ENSP00000278616	95	ATM		9606.ENSP00000278616	ATM	9606.ENSP00000278616	Q13315	9606.ENSP00000278616	Ataxia telangiectasia mutated; Serine/threonine protein kinase which activates checkpoint signaling upon double strand breaks (DSBs), apoptosis and genotoxic stresses such as ionizing ultraviolet A light (UVA), thereby acting as a DNA damage sensor. Recognizes the substrate consensus sequence [ST]-Q. Phosphorylates 'Ser-139' of histone variant H2AX/H2AFX at double strand breaks (DSBs), thereby re…		stringdb	protein	Homo sapiens
stringdb:9606.ENSP00000402060	96	PVR	Receptor.	9606.ENSP00000402060	PVR	9606.ENSP00000402060	P15151	9606.ENSP00000402060	Nectin-like protein 5; Mediates NK cell adhesion and triggers NK cell effector functions. Binds two different NK cell receptors: CD96 and CD226. These interactions accumulates at the cell-cell contact site, leading to the formation of a mature immunological synapse between NK cell and target cell. This may trigger adhesion and secretion of lytic granules and IFN-gamma and activate cytoxicity of a…		stringdb	protein	Homo sapiens
stringdb:9606.ENSP00000347883	96	PLEKHA7		9606.ENSP00000347883	PLEKHA7	9606.ENSP00000347883	Q6IQ23	9606.ENSP00000347883	Pleckstrin homology domain containing, family A member 7; Required for zonula adherens biogenesis and maintenance. Acts via its interaction with KIAA1543/Nezha, which anchors microtubules at their minus-ends to zonula adherens, leading to the recruitment of KIFC3 kinesin to the junctional site; Pleckstrin homology domain containing		stringdb	protein	Homo sapiens
stringdb:9606.ENSP00000252483	96	PVRL2		9606.ENSP00000252483	NECTIN2	9606.ENSP00000252483	Q92692	9606.ENSP00000252483	Poliovirus receptor-related 2 (herpesvirus entry mediator B); Modulator of T-cell signaling. Can be either a costimulator of T-cell function, or a coinhibitor, depending on the receptor it binds to. Upon binding to CD226, stimulates T-cell proliferation and cytokine production, including that of IL2, IL5, IL10, IL13, and IFNG. Upon interaction with PVRIG, inhibits T-cell proliferation. These inte…		stringdb	protein	Homo sapiens
stringdb:9606.ENSP00000375960	96	MLLT4		9606.ENSP00000375960	AFDN	9606.ENSP00000375960	P55196	9606.ENSP00000375960	Myeloid/lymphoid or mixed-lineage leukemia (trithorax homolog, Drosophila); translocated to, 4; Belongs to an adhesion system, probably together with the E-cadherin-catenin system, which plays a role in the organization of homotypic, interneuronal and heterotypic cell-cell adherens junctions (AJs). Nectin- and actin-filament-binding protein that connects nectin to the actin cytoskeleton.		stringdb	protein	Homo sapiens
stringdb:9606.ENSP00000267970	97	TSPAN3	Integrin-interacting transmembrane proteins	9606.ENSP00000267970	TSPAN3	9606.ENSP00000267970	O60637	9606.ENSP00000267970	Transmembrane 4 superfamily member 8; Regulates the proliferation and migration of oligodendrocytes, a process essential for normal myelination and repair; Belongs to the tetraspanin (TM4SF) family.		stringdb	protein	Homo sapiens
stringdb:9606.ENSP00000447730	97	CD63	Integrin-interacting transmembrane proteins	9606.ENSP00000447730	CD63	9606.ENSP00000447730	P08962	9606.ENSP00000447730	Lysosomal-associated membrane protein 3; Functions as cell surface receptor for TIMP1 and plays a role in the activation of cellular signaling cascades. Plays a role in the activation of ITGB1 and integrin signaling, leading to the activation of AKT, FAK/PTK2 and MAP kinases. Promotes cell survival, reorganization of the actin cytoskeleton, cell adhesion, spreading and migration, via its role in …		stringdb	protein	Homo sapiens
stringdb:9606.ENSP00000218388	97	TIMP1		9606.ENSP00000218388	TIMP1	9606.ENSP00000218388	P01033	9606.ENSP00000218388	Tissue inhibitor of metalloproteinases 1; Metalloproteinase inhibitor that functions by forming one to one complexes with target metalloproteinases, such as collagenases, and irreversibly inactivates them by binding to their catalytic zinc cofactor. Acts on MMP1, MMP2, MMP3, MMP7, MMP8, MMP9, MMP10, MMP11, MMP12, MMP13 and MMP16. Does not act on MMP14. Also functions as a growth factor that regul…		stringdb	protein	Homo sapiens
stringdb:9606.ENSP00000260130	97	SDCBP		9606.ENSP00000260130	Syntenin-1	9606.ENSP00000260130	O00560	9606.ENSP00000260130	Pro-TGF-alpha cytoplasmic domain-interacting protein 18; Multifunctional adapter protein involved in diverse array of functions including trafficking of transmembrane proteins, neuro and immunomodulation, exosome biogenesis, and tumorigenesis. Positively regulates TGFB1- mediated SMAD2/3 activation and TGFB1-induced epithelial-to- mesenchymal transition (EMT) and cell migration in various cell ty…		stringdb	protein	Homo sapiens
stringdb:9606.ENSP00000261167	98	WBP11		9606.ENSP00000261167	WBP11	9606.ENSP00000261167	Q9Y2W2	9606.ENSP00000261167	Splicing factor that interacts with PQBP-1 and PP1; Activates pre-mRNA splicing. May inhibit PP1 phosphatase activity; Protein phosphatase 1 regulatory subunits		stringdb	protein	Homo sapiens
stringdb:9606.ENSP00000227524	98	PRPF19		9606.ENSP00000227524	PRPF19	9606.ENSP00000227524	Q9UMS4	9606.ENSP00000227524	RING-type E3 ubiquitin transferase PRP19; Ubiquitin-protein ligase which is a core component of several complexes mainly involved pre-mRNA splicing and DNA repair. Core component of the PRP19C/Prp19 complex/NTC/Nineteen complex which is part of the spliceosome and participates in its assembly, its remodeling and is required for its activity. During assembly of the spliceosome, mediates 'Lys-63'-l…		stringdb	protein	Homo sapiens
stringdb:9606.ENSP00000424417	98	PLRG1		9606.ENSP00000424417	PLRG1	9606.ENSP00000424417	O43660	9606.ENSP00000424417	Pleiotropic regulator 1; Component of the PRP19-CDC5L complex that forms an integral part of the spliceosome and is required for activating pre-mRNA splicing.		stringdb	protein	Homo sapiens
stringdb:9606.ENSP00000366557	98	CRNKL1		9606.ENSP00000366557	CRNKL1	9606.ENSP00000366557	Q9NQH5	9606.ENSP00000366557	Crooked neck pre-mRNA splicing factor 1; Involved in pre-mRNA splicing process; Belongs to the crooked-neck family.		stringdb	protein	Homo sapiens
stringdb:9606.ENSP00000304283	99	RAC3		9606.ENSP00000304283	RAC3	9606.ENSP00000304283	P60763	9606.ENSP00000304283	Ras-related C3 botulinum toxin substrate 3 (rho family, small GTP binding protein Rac3); Plasma membrane-associated small GTPase which cycles between an active GTP-bound and inactive GDP-bound state. In active state binds to a variety of effector proteins to regulate cellular responses, such as cell spreading and the formation of actin-based protusions including lamellipodia and membrane ruffles.…		stringdb	protein	Homo sapiens
stringdb:9606.ENSP00000352834	99	MYO1C		9606.ENSP00000352834	MYO1C	9606.ENSP00000352834	O00159	9606.ENSP00000352834	Unconventional myosin-Ic; Myosins are actin-based motor molecules with ATPase activity. Unconventional myosins serve in intracellular movements. Their highly divergent tails are presumed to bind to membranous compartments, which would be moved relative to actin filaments. Involved in glucose transporter recycling in response to insulin by regulating movement of intracellular GLUT4-containing vesi…		stringdb	protein	Homo sapiens
stringdb:9606.ENSP00000352264	99	CD2AP		9606.ENSP00000352264	CD2AP	9606.ENSP00000352264	Q9Y5K6	9606.ENSP00000352264	Cas ligand with multiple SH3 domains; Seems to act as an adapter protein between membrane proteins and the actin cytoskeleton. In collaboration with CBLC, modulates the rate of RET turnover and may act as regulatory checkpoint that limits the potency of GDNF on neuronal survival. Controls CBLC function, converting it from an inhibitor to a promoter of RET degradation (By similarity). May play a r…		stringdb	protein	Homo sapiens
stringdb:9606.ENSP00000331983	99	LRRC16A		9606.ENSP00000331983	CARMIL1	9606.ENSP00000331983	Q5VZK9	9606.ENSP00000331983	Capping protein regulator and myosin 1 linker protein 1; Cell membrane-cytoskeleton-associated protein that plays a role in the regulation of actin polymerization at the barbed end of actin filaments. Prevents F-actin heterodimeric capping protein (CP) activity at the leading edges of migrating cells, and hence generates uncapped barbed ends and enhances actin polymerization, however, seems unabl…		stringdb	protein	Homo sapiens
stringdb:9606.ENSP00000403077	100	VKORC1L1		9606.ENSP00000403077	VKORC1L1	9606.ENSP00000403077		9606.ENSP00000403077	Vitamin K epoxide reductase complex subunit 1 like 1		stringdb	protein	Homo sapiens
stringdb:9606.ENSP00000286428	100	VBP1		9606.ENSP00000286428	VBP1	9606.ENSP00000286428	P61758	9606.ENSP00000286428	Von Hippel-Lindau binding protein 1; Binds specifically to cytosolic chaperonin (c-CPN) and transfers target proteins to it. Binds to nascent polypeptide chain and promotes folding in an environment in which there are many competing pathways for nonnative proteins; Prefoldin subunits		stringdb	protein	Homo sapiens
stringdb:9606.ENSP00000329915	100	PSMG1		9606.ENSP00000329915	PSMG1	9606.ENSP00000329915	O95456	9606.ENSP00000329915	Proteasome (prosome, macropain) assembly chaperone 1; Chaperone protein which promotes assembly of the 20S proteasome as part of a heterodimer with PSMG2. The PSMG1-PSMG2 heterodimer binds to the PSMA5 and PSMA7 proteasome subunits, promotes assembly of the proteasome alpha subunits into the heteroheptameric alpha ring and prevents alpha ring dimerization.		stringdb	protein	Homo sapiens
stringdb:9606.ENSP00000295688	100	CCT3		9606.ENSP00000295688	CCT3	9606.ENSP00000295688	P49368	9606.ENSP00000295688	Chaperonin containing TCP1, subunit 3 (gamma); Molecular chaperone; assists the folding of proteins upon ATP hydrolysis. As part of the BBS/CCT complex may play a role in the assembly of BBSome, a complex involved in ciliogenesis regulating transports vesicles to the cilia. Known to play a role, in vitro, in the folding of actin and tubulin; Chaperonins		stringdb	protein	Homo sapiens
stringdb:9606.ENSP00000240922	101	NAA50		9606.ENSP00000240922	NAA50	9606.ENSP00000240922	Q9GZZ1	9606.ENSP00000240922	N(alpha)-acetyltransferase 50, NatE catalytic subunit; N-alpha-acetyltransferase that acetylates the N-terminus of proteins that retain their initiating methionine. Has a broad substrate specificity: able to acetylate the initiator methionine of most peptides, except for those with a proline in second position. Also displays N-epsilon-acetyltransferase activity by mediating acetylation of the sid…		stringdb	protein	Homo sapiens
stringdb:9606.ENSP00000354972	101	NAA35		9606.ENSP00000354972	NAA35	9606.ENSP00000354972	Q5VZE5	9606.ENSP00000354972	N(alpha)-acetyltransferase 35, NatC auxiliary subunit; Auxillary component of the N-terminal acetyltransferase C (NatC) complex which catalyzes acetylation of N-terminal methionine residues. Involved in regulation of apoptosis and proliferation of smooth muscle cells; N(alpha)-acetyltransferase subunits		stringdb	protein	Homo sapiens
stringdb:9606.ENSP00000261745	101	NAA25		9606.ENSP00000261745	NAA25	9606.ENSP00000261745	Q14CX7	9606.ENSP00000261745	N(alpha)-acetyltransferase 25, NatB auxiliary subunit; Non-catalytic subunit of the NatB complex which catalyzes acetylation of the N-terminal methionine residues of peptides beginning with Met-Asp-Glu. May play a role in normal cell-cycle progression; Belongs to the MDM20/NAA25 family.		stringdb	protein	Homo sapiens
stringdb:9606.ENSP00000296543	101	NAA15		9606.ENSP00000296543	NAA15	9606.ENSP00000296543	Q9BXJ9	9606.ENSP00000296543	N(alpha)-acetyltransferase 15, NatA auxiliary subunit; Auxillary subunit of the N-terminal acetyltransferase A (NatA) complex which displays alpha (N-terminal) acetyltransferase activity. The NAT activity may be important for vascular, hematopoietic and neuronal growth and development. Required to control retinal neovascularization in adult ocular endothelial cells. In complex with XRCC6 and XRCC…		stringdb	protein	Homo sapiens
stringdb:9606.ENSP00000011619	102	RANBP9		9606.ENSP00000011619	RANBP9	9606.ENSP00000011619	Q96S59	9606.ENSP00000011619	RAN binding protein 9; May act as an adapter protein to couple membrane receptors to intracellular signaling pathways. May be involved in signaling of ITGB2/LFA-1 and other integrins. Enhances HGF-MET signaling by recruiting Sos and activating the Ras pathway. Enhances dihydrotestosterone-induced transactivation activity of AR, as well as dexamethasone-induced transactivation activity of NR3C1, b…		stringdb	protein	Homo sapiens
stringdb:9606.ENSP00000316589	102	RANBP10		9606.ENSP00000316589	RANBP10	9606.ENSP00000316589	Q6VN20	9606.ENSP00000316589	RAN binding protein 10; Acts as a guanine nucleotide exchange factor (GEF) for RAN GTPase (By similarity). May play an essential role in hemostasis and in maintaining microtubule dynamics with respect to both platelet shape and function (By similarity). May act as an adapter protein to couple membrane receptors to intracellular signaling pathways. Enhances dihydrotestosterone-induced transactivat…		stringdb	protein	Homo sapiens
stringdb:9606.ENSP00000302830	102	MAEA		9606.ENSP00000302830	MAEA	9606.ENSP00000302830	Q7L5Y9	9606.ENSP00000302830	Cell proliferation-inducing gene 5 protein; Plays a role in erythroblast enucleation and in the development of the mature macrophages. Mediates the attachment of erythroid cell to mature macrophages, in correlation with the presence of MAEA at cell surface of mature macrophages; This MAEA- mediated contact inhibits erythroid cells apoptosis. Participates in erythroblastic island formation, which …		stringdb	protein	Homo sapiens
stringdb:9606.ENSP00000420333	102	ARMC8		9606.ENSP00000420333	ARMC8	9606.ENSP00000420333	Q9NV02	9606.ENSP00000420333	Armadillo repeat containing 8		stringdb	protein	Homo sapiens
stringdb:9606.ENSP00000370517	103	PFKP		9606.ENSP00000370517	PFKP	9606.ENSP00000370517	Q01813	9606.ENSP00000370517	ATP-dependent 6-phosphofructokinase, platelet type; Catalyzes the phosphorylation of D-fructose 6-phosphate to fructose 1,6-bisphosphate by ATP, the first committing step of glycolysis; Belongs to the phosphofructokinase type A (PFKA) family. ATP-dependent PFK group I subfamily. Eukaryotic two domain clade "E" sub-subfamily.		stringdb	protein	Homo sapiens
stringdb:9606.ENSP00000269848	103	PFKL		9606.ENSP00000269848	PFKL	9606.ENSP00000269848	P17858	9606.ENSP00000269848	ATP-dependent 6-phosphofructokinase, liver type; Catalyzes the phosphorylation of D-fructose 6-phosphate to fructose 1,6-bisphosphate by ATP, the first committing step of glycolysis; Belongs to the phosphofructokinase type A (PFKA) family. ATP-dependent PFK group I subfamily. Eukaryotic two domain clade "E" sub-subfamily.		stringdb	protein	Homo sapiens
stringdb:9606.ENSP00000443319	103	PFKFB3		9606.ENSP00000443319	PFKFB3	9606.ENSP00000443319	Q16875	9606.ENSP00000443319	6-phosphofructo-2-kinase/fructose-2,6-bisphosphatase 3; Synthesis and degradation of fructose 2,6-bisphosphate; In the C-terminal section; belongs to the phosphoglycerate mutase family.		stringdb	protein	Homo sapiens
stringdb:9606.ENSP00000402103	103	HK1		9606.ENSP00000402103	HK1	9606.ENSP00000402103	P19367	9606.ENSP00000402103	Brain form hexokinase; Hexokinase 1		stringdb	protein	Homo sapiens
stringdb:9606.ENSP00000230461	104	TMEM30A		9606.ENSP00000230461	TMEM30A	9606.ENSP00000230461	Q9NV96	9606.ENSP00000230461	P4-ATPase flippase complex beta subunit TMEM30A; Accessory component of a P4-ATPase flippase complex which catalyzes the hydrolysis of ATP coupled to the transport of aminophospholipids from the outer to the inner leaflet of various membranes and ensures the maintenance of asymmetric distribution of phospholipids. Phospholipid translocation seems also to be implicated in vesicle formation and in …		stringdb	protein	Homo sapiens
stringdb:9606.ENSP00000371084	104	ATP8A1		9606.ENSP00000371084	ATP8A1	9606.ENSP00000371084	Q9Y2Q0	9606.ENSP00000371084	ATPase, aminophospholipid transporter (APLT), class I, type 8A, member 1; Catalytic component of a P4-ATPase flippase complex which catalyzes the hydrolysis of ATP coupled to the transport of aminophospholipids from the outer to the inner leaflet of various membranes and ensures the maintenance of asymmetric distribution of phospholipids. Phospholipid translocation seems also to be implicated in …		stringdb	protein	Homo sapiens
stringdb:9606.ENSP00000332756	104	ATP11C		9606.ENSP00000332756	ATP11C	9606.ENSP00000332756	Q8NB49	9606.ENSP00000332756	P4-ATPase flippase complex alpha subunit ATP11C; Catalytic component of a P4-ATPase flippase complex which catalyzes the hydrolysis of ATP coupled to the transport of aminophospholipids from the outer to the inner leaflet of various membranes and ensures the maintenance of asymmetric distribution of phospholipids. Phospholipid translocation seems also to be implicated in vesicle formation and in …		stringdb	protein	Homo sapiens
stringdb:9606.ENSP00000321195	104	ATP11B		9606.ENSP00000321195	ATP11B	9606.ENSP00000321195	Q9Y2G3	9606.ENSP00000321195	P4-ATPase flippase complex alpha subunit ATP11B; Catalytic component of a P4-ATPase flippase complex which catalyzes the hydrolysis of ATP coupled to the transport of aminophospholipids from the outer to the inner leaflet of various membranes and ensures the maintenance of asymmetric distribution of phospholipids. Phospholipid translocation seems also to be implicated in vesicle formation and in …		stringdb	protein	Homo sapiens
stringdb:9606.ENSP00000357998	105	SEC63		9606.ENSP00000357998	SEC63	9606.ENSP00000357998	Q9UGP8	9606.ENSP00000357998	Translocation protein SEC63 homolog; Required for integral membrane and secreted preprotein translocation across the endoplasmic reticulum membrane; DNAJ heat shock proteins		stringdb	protein	Homo sapiens
stringdb:9606.ENSP00000337688	105	SEC62		9606.ENSP00000337688	SEC62	9606.ENSP00000337688	Q99442	9606.ENSP00000337688	SEC62 homolog (S. cerevisiae); Required for preprotein translocation.		stringdb	protein	Homo sapiens
stringdb:9606.ENSP00000223641	105	SEC61B		9606.ENSP00000223641	SEC61B	9606.ENSP00000223641	P60468	9606.ENSP00000223641	Protein transport protein Sec61 subunit beta; Necessary for protein translocation in the endoplasmic reticulum; Belongs to the SEC61-beta family.		stringdb	protein	Homo sapiens
stringdb:9606.ENSP00000298428	105	SEC61A2		9606.ENSP00000298428	SEC61A2	9606.ENSP00000298428	Q9H9S3	9606.ENSP00000298428	Protein transport protein Sec61 subunit alpha isoform 2; Appears to play a crucial role in the insertion of secretory and membrane polypeptides into the ER. It is required for assembly of membrane and secretory proteins. Found to be tightly associated with membrane-bound ribosomes, either directly or through adaptor proteins (By similarity); Belongs to the SecY/SEC61-alpha family.		stringdb	protein	Homo sapiens
stringdb:9606.ENSP00000269305	106	TP53		9606.ENSP00000269305	TP53	9606.ENSP00000269305	Q8J016	9606.ENSP00000269305	Cellular tumor antigen p53; Acts as a tumor suppressor in many tumor types; induces growth arrest or apoptosis depending on the physiological circumstances and cell type. Involved in cell cycle regulation as a trans-activator that acts to negatively regulate cell division by controlling a set of genes required for this process. One of the activated genes is an inhibitor of cyclin-dependent kinase…		stringdb	protein	Homo sapiens
stringdb:9606.ENSP00000264198	106	MUL1		9606.ENSP00000264198	MUL1	9606.ENSP00000264198	Q969V5	9606.ENSP00000264198	Mitochondrial ubiquitin ligase activator of NFKB 1; Exhibits weak E3 ubiquitin-protein ligase activity. E3 ubiquitin ligases accept ubiquitin from an E2 ubiquitin-conjugating enzyme in the form of a thioester and then directly transfer the ubiquitin to targeted substrates. Can ubiquitinate AKT1 preferentially at 'Lys-284' involving 'Lys-48'-linked polyubiquitination and seems to be involved in re…		stringdb	protein	Homo sapiens
stringdb:9606.ENSP00000360316	106	DHCR24		9606.ENSP00000360316	DHCR24	9606.ENSP00000360316	Q15392	9606.ENSP00000360316	3-beta-hydroxysterol delta-24-reductase; Catalyzes the reduction of the delta-24 double bond of sterol intermediates. Protects cells from oxidative stress by reducing caspase 3 activity during apoptosis induced by oxidative stress. Also protects against amyloid-beta peptide-induced apoptosis; Belongs to the FAD-binding oxidoreductase/transferase type 4 family.		stringdb	protein	Homo sapiens
stringdb:9606.ENSP00000344352	106	ATF3		9606.ENSP00000344352	ATF3	9606.ENSP00000344352	P18847	9606.ENSP00000344352	Cyclic AMP-dependent transcription factor ATF-3; This protein binds the cAMP response element (CRE) (consensus: 5'-GTGACGT[AC][AG]-3'), a sequence present in many viral and cellular promoters. Represses transcription from promoters with ATF sites. It may repress transcription by stabilizing the binding of inhibitory cofactors at the promoter. Isoform 2 activates transcription presumably by seques…		stringdb	protein	Homo sapiens
stringdb:9606.ENSP00000463058	107	RBM8A		9606.ENSP00000463058	RBM8A	9606.ENSP00000463058	Q9Y5S9	9606.ENSP00000463058	RNA binding motif protein 8A; Core component of the splicing-dependent multiprotein exon junction complex (EJC) deposited at splice junctions on mRNAs. The EJC is a dynamic structure consisting of core proteins and several peripheral nuclear and cytoplasmic associated factors that join the complex only transiently either during EJC assembly or during subsequent mRNA metabolism. The EJC marks the …		stringdb	protein	Homo sapiens
stringdb:9606.ENSP00000386156	107	WIBG		9606.ENSP00000386156	PYM1	9606.ENSP00000386156	Q9BRP8	9606.ENSP00000386156	PYM homolog 1 exon junction complex-associated factor; Key regulator of the exon junction complex (EJC), a multiprotein complex that associates immediately upstream of the exon-exon junction on mRNAs and serves as a positional landmark for the intron exon structure of genes and directs post- transcriptional processes in the cytoplasm such as mRNA export, nonsense-mediated mRNA decay (NMD) or tran…		stringdb	protein	Homo sapiens
stringdb:9606.ENSP00000280154	107	PDCD4		9606.ENSP00000280154	PDCD4	9606.ENSP00000280154	Q53EL6	9606.ENSP00000280154	Programmed cell death 4 (neoplastic transformation inhibitor); Inhibits translation initiation and cap-dependent translation. May excert its function by hindering the interaction between EIF4A1 and EIF4G. Inhibits the helicase activity of EIF4A. Modulates the activation of JUN kinase. Down-regulates the expression of MAP4K1, thus inhibiting events important in driving invasion, namely, MAPK85 act…		stringdb	protein	Homo sapiens
stringdb:9606.ENSP00000269349	107	EIF4A3		9606.ENSP00000269349	EIF4A3	9606.ENSP00000269349	P38919	9606.ENSP00000269349	Eukaryotic translation initiation factor 4A isoform 3; ATP-dependent RNA helicase. Core component of the splicing-dependent multiprotein exon junction complex (EJC) deposited at splice junctions on mRNAs. The EJC is a dynamic structure consisting of core proteins and several peripheral nuclear and cytoplasmic associated factors that join the complex only transiently either during EJC assembly or …		stringdb	protein	Homo sapiens
stringdb:9606.ENSP00000379568	108	ACBD5	Receptor.	9606.ENSP00000379568	ACBD5	9606.ENSP00000379568	Q5T8D3	9606.ENSP00000379568	Acyl-CoA-binding domain-containing protein 5; Acyl-CoA binding protein which acts as the peroxisome receptor for pexophagy but is dispensable for aggrephagy and nonselective autophagy. Binds medium- and long-chain acyl-CoA esters.		stringdb	protein	Homo sapiens
stringdb:9606.ENSP00000345656	108	VAPA		9606.ENSP00000345656	VAPA	9606.ENSP00000345656	J3QKM9	9606.ENSP00000345656	VAMP (vesicle-associated membrane protein)-associated protein A, 33kDa; VAMP associated protein A		stringdb	protein	Homo sapiens
stringdb:9606.ENSP00000263233	108	SYP		9606.ENSP00000263233	SYP	9606.ENSP00000263233	P08247	9606.ENSP00000263233	Major synaptic vesicle protein p38; Possibly involved in structural functions as organizing other membrane components or in targeting the vesicles to the plasma membrane. Involved in the regulation of short-term and long-term synaptic plasticity (By similarity); Synaptophysins		stringdb	protein	Homo sapiens
stringdb:9606.ENSP00000399403	109	KLC2		9606.ENSP00000399403	KLC2	9606.ENSP00000399403	Q9H0B6	9606.ENSP00000399403	Kinesin light chain 2; Kinesin is a microtubule-associated force-producing protein that may play a role in organelle transport. The light chain may function in coupling of cargo to the heavy chain or in the modulation of its ATPase activity (By similarity).		stringdb	protein	Homo sapiens
stringdb:9606.ENSP00000307078	109	KIF5B		9606.ENSP00000307078	KIF5B	9606.ENSP00000307078	P33176	9606.ENSP00000307078	Conventional kinesin heavy chain; Microtubule-dependent motor required for normal distribution of mitochondria and lysosomes. Can induce formation of neurite-like membrane protrusions in non-neuronal cells in a ZFYVE27-dependent manner (By similarity). Regulates centrosome and nuclear positioning during mitotic entry. During the G2 phase of the cell cycle in a BICD2-dependent manner, antagonizes …		stringdb	protein	Homo sapiens
stringdb:9606.ENSP00000408979	109	KIF5A		9606.ENSP00000408979	KIF5A	9606.ENSP00000408979	Q12840	9606.ENSP00000408979	Kinesin heavy chain neuron-specific 1; Microtubule-dependent motor required for slow axonal transport of neurofilament proteins (NFH, NFM and NFL). Can induce formation of neurite-like membrane protrusions in non-neuronal cells in a ZFYVE27-dependent manner. The ZFYVE27-KIF5A complex contributes to the vesicular transport of VAPA, VAPB, SURF4, RAB11A, RAB11B and RTN3 proteins in neurons; Belongs …		stringdb	protein	Homo sapiens
stringdb:9606.ENSP00000377385	110	ENSP00000377385		9606.ENSP00000377385	PPAN-P2RY11	9606.ENSP00000377385	A0A0B4J1V8	9606.ENSP00000377385	PPAN-P2RY11 readthrough; Belongs to the G-protein coupled receptor 1 family.		stringdb	protein	Homo sapiens
stringdb:9606.ENSP00000281701	110	NVL		9606.ENSP00000281701	NVL	9606.ENSP00000281701	O15381	9606.ENSP00000281701	Nuclear valosin-containing protein-like; Participates in the assembly of the telomerase holoenzyme and effecting of telomerase activity via its interaction with TERT. May play a role in 60S ribosomal subunit biogenesis; Belongs to the AAA ATPase family.		stringdb	protein	Homo sapiens
stringdb:9606.ENSP00000358563	110	DKC1		9606.ENSP00000358563	DKC1	9606.ENSP00000358563	O60832	9606.ENSP00000358563	H/ACA ribonucleoprotein complex subunit 4; Isoform 1: Required for ribosome biogenesis and telomere maintenance. Probable catalytic subunit of H/ACA small nucleolar ribonucleoprotein (H/ACA snoRNP) complex, which catalyzes pseudouridylation of rRNA. This involves the isomerization of uridine such that the ribose is subsequently attached to C5, instead of the normal N1. Each rRNA can contain up to…		stringdb	protein	Homo sapiens
stringdb:9606.ENSP00000346694	111	HNRNPA2B1		9606.ENSP00000346694	HNRNPA2B1	9606.ENSP00000346694	P22626	9606.ENSP00000346694	Heterogeneous nuclear ribonucleoproteins A2/B1; Heterogeneous nuclear ribonucleoprotein (hnRNP) that associates with nascent pre-mRNAs, packaging them into hnRNP particles. The hnRNP particle arrangement on nascent hnRNA is non- random and sequence-dependent and serves to condense and stabilize the transcripts and minimize tangling and knotting. Packaging plays a role in various processes such as…		stringdb	protein	Homo sapiens
stringdb:9606.ENSP00000225792	111	DDX5		9606.ENSP00000225792	DDX5	9606.ENSP00000225792	P17844	9606.ENSP00000225792	Probable ATP-dependent RNA helicase DDX5; Involved in the alternative regulation of pre-mRNA splicing; its RNA helicase activity is necessary for increasing tau exon 10 inclusion and occurs in a RBM4-dependent manner. Binds to the tau pre-mRNA in the stem-loop region downstream of exon 10. The rate of ATP hydrolysis is highly stimulated by single-stranded RNA. Involved in transcriptional regulati…		stringdb	protein	Homo sapiens
stringdb:9606.ENSP00000380033	111	DDX17		9606.ENSP00000380033	DDX17	9606.ENSP00000380033	Q92841	9606.ENSP00000380033	Probable ATP-dependent RNA helicase DDX17; As an RNA helicase, unwinds RNA and alters RNA structures through ATP binding and hydrolysis. Involved in multiple cellular processes, including pre-mRNA splicing, alternative splicing, ribosomal RNA processing and miRNA processing, as well as transcription regulation. Regulates the alternative splicing of exons exhibiting specific features. For instance…		stringdb	protein	Homo sapiens
stringdb:9606.ENSP00000245206	112	GOT2		9606.ENSP00000245206	GOT2	9606.ENSP00000245206	P00505	9606.ENSP00000245206	Plasma membrane-associated fatty acid-binding protein; Catalyzes the irreversible transamination of the L- tryptophan metabolite L-kynurenine to form kynurenic acid (KA). Plays a key role in amino acid metabolism. Important for metabolite exchange between mitochondria and cytosol. Facilitates cellular uptake of long-chain free fatty acids; Belongs to the class-I pyridoxal-phosphate-dependent amin…		stringdb	protein	Homo sapiens
stringdb:9606.ENSP00000355518	112	FH		9606.ENSP00000355518	FH	9606.ENSP00000355518	P07954	9606.ENSP00000355518	Fumarate hydratase, mitochondrial; Also acts as a tumor suppressor; Belongs to the class-II fumarase/aspartase family. Fumarase subfamily.		stringdb	protein	Homo sapiens
stringdb:9606.ENSP00000216254	112	ACO2		9606.ENSP00000216254	ACO2	9606.ENSP00000216254	Q99798	9606.ENSP00000216254	Aconitate hydratase, mitochondrial; Catalyzes the isomerization of citrate to isocitrate via cis-aconitate; Belongs to the aconitase/IPM isomerase family.		stringdb	protein	Homo sapiens
stringdb:9606.ENSP00000216484	113	SPTLC2		9606.ENSP00000216484	SPTLC2	9606.ENSP00000216484	O15270	9606.ENSP00000216484	Serine palmitoyltransferase, long chain base subunit 2; Serine palmitoyltransferase (SPT). The heterodimer formed with LCB1/SPTLC1 constitutes the catalytic core. The composition of the serine palmitoyltransferase (SPT) complex determines the substrate preference. The SPTLC1-SPTLC2-SPTSSA complex shows a strong preference for C16-CoA substrate, while the SPTLC1-SPTLC2-SPTSSB complex displays a pr…		stringdb	protein	Homo sapiens
stringdb:9606.ENSP00000262554	113	SPTLC1		9606.ENSP00000262554	SPTLC1	9606.ENSP00000262554	O15269	9606.ENSP00000262554	Serine palmitoyltransferase, long chain base subunit 1; Serine palmitoyltransferase (SPT). The heterodimer formed with SPTLC2 or SPTLC3 constitutes the catalytic core. The composition of the serine palmitoyltransferase (SPT) complex determines the substrate preference. The SPTLC1-SPTLC2-SPTSSA complex shows a strong preference for C16-CoA substrate, while the SPTLC1-SPTLC3-SPTSSA isozyme uses bot…		stringdb	protein	Homo sapiens
stringdb:9606.ENSP00000350378	113	GOLGA7		9606.ENSP00000350378	GOLGA7	9606.ENSP00000350378	Q7Z5G4	9606.ENSP00000350378	Golgi complex-associated protein of 16 kDa; May be involved in protein transport from Golgi to cell surface. The ZDHHC9-GOLGA7 complex is a palmitoyltransferase specific for HRAS and NRAS.		stringdb	protein	Homo sapiens
stringdb:9606.ENSP00000373713	114	SACM1L		9606.ENSP00000373713	SACM1L	9606.ENSP00000373713	Q9NTJ5	9606.ENSP00000373713	SAC1 suppressor of actin mutations 1-like (yeast); Phosphoinositide phosphatase that hydrolyzes phosphatidylinositol 3-phosphate (PtdIns(3)P) and phosphatidylinositol 4-phosphate (PtdIns(4)P). Has low activity towards PtdIns(3,5)P2 (By similarity).		stringdb	protein	Homo sapiens
stringdb:9606.ENSP00000357384	114	DPM3		9606.ENSP00000357384	DPM3	9606.ENSP00000357384	Q9P2X0	9606.ENSP00000357384	Dolichyl-phosphate beta-D-mannosyltransferase subunit 3; Stabilizer subunit of the dolichol-phosphate mannose (DPM) synthase complex; tethers catalytic subunit DPM1 to the ER.		stringdb	protein	Homo sapiens
stringdb:9606.ENSP00000360644	114	DPM1		9606.ENSP00000360644	DPM1	9606.ENSP00000360644	O60762	9606.ENSP00000360644	Dolichyl-phosphate mannosyltransferase polypeptide 1, catalytic subunit; Transfers mannose from GDP-mannose to dolichol monophosphate to form dolichol phosphate mannose (Dol-P-Man) which is the mannosyl donor in pathways leading to N-glycosylation, glycosyl phosphatidylinositol membrane anchoring, and O- mannosylation of proteins; catalytic subunit of the dolichol- phosphate mannose (DPM) synthas…		stringdb	protein	Homo sapiens
stringdb:9606.ENSP00000376472	115	STT3A		9606.ENSP00000376472	STT3A	9606.ENSP00000376472	P46977	9606.ENSP00000376472	Dolichyl-diphosphooligosaccharide--protein glycosyltransferase subunit STT3A; Catalytic subunit of the N-oligosaccharyl transferase (OST) complex which catalyzes the transfer of a high mannose oligosaccharide from a lipid-linked oligosaccharide donor to an asparagine residue within an Asn-X-Ser/Thr consensus motif in nascent polypeptide chains. N-glycosylation occurs cotranslationally and the com…		stringdb	protein	Homo sapiens
stringdb:9606.ENSP00000296255	115	RPN1		9606.ENSP00000296255	RPN1	9606.ENSP00000296255	P04843	9606.ENSP00000296255	Dolichyl-diphosphooligosaccharide--protein glycosyltransferase 67 kDa subunit; Essential subunit of the N-oligosaccharyl transferase (OST) complex which catalyzes the transfer of a high mannose oligosaccharide from a lipid-linked oligosaccharide donor to an asparagine residue within an Asn-X-Ser/Thr consensus motif in nascent polypeptide chains; Belongs to the OST1 family.		stringdb	protein	Homo sapiens
stringdb:9606.ENSP00000426167	115	OSTC		9606.ENSP00000426167	OSTC	9606.ENSP00000426167	Q9NRP0	9606.ENSP00000426167	Oligosaccharyltransferase complex subunit (non-catalytic); May act as substrate-specific component of the N- oligosaccharyl transferase (OST) complex which catalyzes the transfer of a high mannose oligosaccharide from a lipid-linked oligosaccharide donor to an asparagine residue within an Asn-X- Ser/Thr consensus motif in nascent polypeptide chains. May be involved in N-glycosylation of APP (amyl…		stringdb	protein	Homo sapiens
stringdb:9606.ENSP00000365256	116	CLCN5	Membrane transport proteins with PDZ motifs	9606.ENSP00000365256	CLCN5	9606.ENSP00000365256	P51795	9606.ENSP00000365256	Chloride channel, voltage-sensitive 5; Proton-coupled chloride transporter. Functions as antiport system and exchanges chloride ions against protons. Important for normal acidification of the endosome lumen. May play an important role in renal tubular function; Belongs to the chloride channel (TC 2.A.49) family. ClC-5/CLCN5 subfamily.		stringdb	protein	Homo sapiens
stringdb:9606.ENSP00000432660	116	CFL1		9606.ENSP00000432660	CFL1	9606.ENSP00000432660	P23528	9606.ENSP00000432660	Cofilin, non-muscle isoform; Binds to F-actin and exhibits pH-sensitive F-actin depolymerizing activity. Regulates actin cytoskeleton dynamics. Important for normal progress through mitosis and normal cytokinesis. Plays a role in the regulation of cell morphology and cytoskeletal organization. Required for the up-regulation of atypical chemokine receptor ACKR2 from endosomal compartment to cell m…		stringdb	protein	Homo sapiens
stringdb:9606.ENSP00000361883	116	CAP1		9606.ENSP00000361883	CAP1	9606.ENSP00000361883	Q01518	9606.ENSP00000361883	CAP, adenylate cyclase-associated protein 1 (yeast); Directly regulates filament dynamics and has been implicated in a number of complex developmental and morphological processes, including mRNA localization and the establishment of cell polarity; Belongs to the CAP family.		stringdb	protein	Homo sapiens
stringdb:9606.ENSP00000313007	117	PABPC1		9606.ENSP00000313007	PABPC1	9606.ENSP00000313007	P11940	9606.ENSP00000313007	poly(A) binding protein, cytoplasmic 1; Binds the poly(A) tail of mRNA, including that of its own transcript. May be involved in cytoplasmic regulatory processes of mRNA metabolism such as pre-mRNA splicing. Its function in translational initiation regulation can either be enhanced by PAIP1 or repressed by PAIP2. Can probably bind to cytoplasmic RNA sequences other than poly(A) in vivo. Involved …		stringdb	protein	Homo sapiens
stringdb:9606.ENSP00000381490	117	LARP4		9606.ENSP00000381490	LARP4	9606.ENSP00000381490	Q71RC2	9606.ENSP00000381490	La ribonucleoprotein domain family, member 4; RNA binding protein that binds to the poly-A tract of mRNA molecules. Associates with the 40S ribosomal subunit and with polysomes. Plays a role in the regulation of mRNA translation. Plays a role in the regulation of cell morphology and cytoskeletal organization; La ribonucleoprotein domain containing		stringdb	protein	Homo sapiens
stringdb:9606.ENSP00000336721	117	LARP1		9606.ENSP00000336721	LARP1	9606.ENSP00000336721	Q6PKG0	9606.ENSP00000336721	La ribonucleoprotein domain family, member 1; RNA-binding protein that promotes translation of specific classes of mRNAs downstream of the mTORC1 complex. Associates with the mRNA 5'cap in an MTOR-dependent manner and associates with mRNAs containing a 5' terminal oligopyrimidine (5'TOP) motif, which is present in mRNAs encoding for ribosomal proteins and several components of the translation mac…		stringdb	protein	Homo sapiens
stringdb:9606.ENSP00000295951	118	SLMAP		9606.ENSP00000295951	SLMAP	9606.ENSP00000295951	Q14BN4	9606.ENSP00000295951	Sarcolemmal membrane-associated protein; May play a role during myoblast fusion; STRIPAK complex		stringdb	protein	Homo sapiens
stringdb:9606.ENSP00000324804	118	PPP2R1A		9606.ENSP00000324804	PPP2R1A	9606.ENSP00000324804	P30153	9606.ENSP00000324804	Serine/threonine-protein phosphatase 2A 65 kDa regulatory subunit A alpha isoform; The PR65 subunit of protein phosphatase 2A serves as a scaffolding molecule to coordinate the assembly of the catalytic subunit and a variable regulatory B subunit. Upon interaction with GNA12 promotes dephosphorylation of microtubule associated protein TAU/MAPT. Required for proper chromosome segregation and for c…		stringdb	protein	Homo sapiens
stringdb:9606.ENSP00000376506	118	PDCD10		9606.ENSP00000376506	PDCD10	9606.ENSP00000376506	Q9BUL8	9606.ENSP00000376506	Cerebral cavernous malformations 3 protein; Promotes cell proliferation. Modulates apoptotic pathways. Increases mitogen-activated protein kinase activity and STK26 activity. Important for cell migration, and for normal structure and assembly of the Golgi complex. Important for KDR/VEGFR2 signaling. Increases the stability of KDR/VEGFR2 and prevents its breakdown. Required for normal cardiovascul…		stringdb	protein	Homo sapiens
stringdb:9606.ENSP00000354837	119	ARHGEF2	PDZ proteins	9606.ENSP00000354837	ARHGEF2	9606.ENSP00000354837	Q92974	9606.ENSP00000354837	Rho/Rac guanine nucleotide exchange factor (GEF) 2; Activates Rho-GTPases by promoting the exchange of GDP for GTP. May be involved in epithelial barrier permeability, cell motility and polarization, dendritic spine morphology, antigen presentation, leukemic cell differentiation, cell cycle regulation, innate immune response, and cancer. Binds Rac-GTPases, but does not seem to promote nucleotide …		stringdb	protein	Homo sapiens
stringdb:9606.ENSP00000400175	119	RHOA		9606.ENSP00000400175	RHOA	9606.ENSP00000400175	P61586	9606.ENSP00000400175	Ras homolog family member A; Regulates a signal transduction pathway linking plasma membrane receptors to the assembly of focal adhesions and actin stress fibers. Involved in a microtubule-dependent signal that is required for the myosin contractile ring formation during cell cycle cytokinesis. Plays an essential role in cleavage furrow formation. Required for the apical junction formation of ker…		stringdb	protein	Homo sapiens
stringdb:9606.ENSP00000471457	119	MYO9B		9606.ENSP00000471457	MYO9B	9606.ENSP00000471457	Q13459	9606.ENSP00000471457	Unconventional myosin-IXb; Myosins are actin-based motor molecules with ATPase activity. Unconventional myosins serve in intracellular movements. Binds actin with high affinity both in the absence and presence of ATP and its mechanochemical activity is inhibited by calcium ions. Also acts as a GTPase activator for RHOA. Plays a role in the regulation of cell migration via its role as RHOA GTPase …		stringdb	protein	Homo sapiens
stringdb:9606.ENSP00000246957	120	TRAP1		9606.ENSP00000246957	TRAP1	9606.ENSP00000246957	Q12931	9606.ENSP00000246957	Tumor necrosis factor type 1 receptor-associated protein; Chaperone that expresses an ATPase activity. Involved in maintaining mitochondrial function and polarization, downstream of PINK1 and mitochondrial complex I. Is a negative regulator of mitochondrial respiration able to modulate the balance between oxidative phosphorylation and aerobic glycolysis. The impact of TRAP1 on mitochondrial respi…		stringdb	protein	Homo sapiens
stringdb:9606.ENSP00000233893	120	HSPE1		9606.ENSP00000233893	HSPE1	9606.ENSP00000233893	P61604	9606.ENSP00000233893	10 kDa heat shock protein, mitochondrial; Co-chaperonin implicated in mitochondrial protein import and macromolecular assembly. Together with Hsp60, facilitates the correct folding of imported proteins. May also prevent misfolding and promote the refolding and proper assembly of unfolded polypeptides generated under stress conditions in the mitochondrial matrix. The functional units of these chap…		stringdb	protein	Homo sapiens
stringdb:9606.ENSP00000373620	120	HSPD1		9606.ENSP00000373620	HSPD1	9606.ENSP00000373620	P10809	9606.ENSP00000373620	60 kDa heat shock protein, mitochondrial; Chaperonin implicated in mitochondrial protein import and macromolecular assembly. Together with Hsp10, facilitates the correct folding of imported proteins. May also prevent misfolding and promote the refolding and proper assembly of unfolded polypeptides generated under stress conditions in the mitochondrial matrix. The functional units of these chapero…		stringdb	protein	Homo sapiens
stringdb:9606.ENSP00000362469	121	SLC2A8		9606.ENSP00000362469	SLC2A8	9606.ENSP00000362469	Q9NY64	9606.ENSP00000362469	Solute carrier family 2 (facilitated glucose transporter), member 8; Insulin-regulated facilitative glucose transporter. Binds cytochalasin B in a glucose-inhibitable manner. Seems to be a dual-specific sugar transporter as it is inhibitable by fructose (By similarity); Solute carriers		stringdb	protein	Homo sapiens
stringdb:9606.ENSP00000292807	121	AP2M1		9606.ENSP00000292807	AP2M1	9606.ENSP00000292807	Q96CW1	9606.ENSP00000292807	Clathrin assembly protein complex 2 mu medium chain; Component of the adaptor protein complex 2 (AP-2). Adaptor protein complexes function in protein transport via transport vesicles in different membrane traffic pathways. Adaptor protein complexes are vesicle coat components and appear to be involved in cargo selection and vesicle formation. AP-2 is involved in clathrin-dependent endocytosis in …		stringdb	protein	Homo sapiens
stringdb:9606.ENSP00000482835	121	AP2B1		9606.ENSP00000482835	AP2B1	9606.ENSP00000482835	P63010	9606.ENSP00000482835	Clathrin assembly protein complex 2 beta large chain; Component of the adaptor protein complex 2 (AP-2). Adaptor protein complexes function in protein transport via transport vesicles in different membrane traffic pathways. Adaptor protein complexes are vesicle coat components and appear to be involved in cargo selection and vesicle formation. AP-2 is involved in clathrin-dependent endocytosis in…		stringdb	protein	Homo sapiens
stringdb:9606.ENSP00000233468	122	SF3B6		9606.ENSP00000233468	SF3B6	9606.ENSP00000233468	Q9Y3B4	9606.ENSP00000233468	Spliceosome-associated protein, 14-kDa; Involved in pre-mRNA splicing as a component of the splicing factor SF3B complex. SF3B complex is required for 'A' complex assembly formed by the stable binding of U2 snRNP to the branchpoint sequence (BPS) in pre-mRNA. Directly contacts the pre-mRNA branch site adenosine for the first catalytic step of splicing. Enters the spliceosome and associates with t…		stringdb	protein	Homo sapiens
stringdb:9606.ENSP00000416534	122	DDX46		9606.ENSP00000416534	DDX46	9606.ENSP00000416534	Q7L014	9606.ENSP00000416534	DEAD (Asp-Glu-Ala-Asp) box polypeptide 46; Plays an essential role in splicing, either prior to, or during splicing A complex formation; Belongs to the DEAD box helicase family. DDX46/PRP5 subfamily.		stringdb	protein	Homo sapiens
stringdb:9606.ENSP00000464050	122	DDX42		9606.ENSP00000464050	DDX42	9606.ENSP00000464050	Q86XP3	9606.ENSP00000464050	Splicing factor 3B-associated 125 kDa protein; ATP-dependent RNA helicase. Binds to partially double- stranded RNAs (dsRNAs) in order to unwind RNA secondary structures. Unwinding is promoted in the presence of single-strand binding proteins. Mediates also RNA duplex formation thereby displacing the single-strand RNA binding protein. ATP and ADP modulate its activity: ATP binding and hydrolysis b…		stringdb	protein	Homo sapiens
stringdb:9606.ENSP00000347839	123	RAB11FIP2	G-proteins	9606.ENSP00000347839	RAB11FIP2	9606.ENSP00000347839	Q7L804	9606.ENSP00000347839	RAB11 family interacting protein 2 (class I); A Rab11 effector binding preferentially phosphatidylinositol 3,4,5-trisphosphate (PtdInsP3) and phosphatidic acid (PA) and acting in the regulation of the transport of vesicles from the endosomal recycling compartment (ERC) to the plasma membrane. Involved in insulin granule exocytosis. Also involved in receptor-mediated endocytosis and membrane traff…		stringdb	protein	Homo sapiens
stringdb:9606.ENSP00000220325	123	EHD4		9606.ENSP00000220325	EHD4	9606.ENSP00000220325	Q9H223	9606.ENSP00000220325	Hepatocellular carcinoma-associated protein 10/11; ATP- and membrane-binding protein that probably controls membrane reorganization/tubulation upon ATP hydrolysis. Plays a role in early endosomal transport; EF-hand domain containing		stringdb	protein	Homo sapiens
stringdb:9606.ENSP00000479153	123	EHD1		9606.ENSP00000479153	EHD1	9606.ENSP00000479153	Q9H4M9	9606.ENSP00000479153	EH domain-containing protein 1; ATP- and membrane-binding protein that controls membrane reorganization/tubulation upon ATP hydrolysis. In vitro causes vesiculation of endocytic membranes. Acts in early endocytic membrane fusion and membrane trafficking of recycling endosomes. Recruited to endosomal membranes upon nerve growth factor stimulation, indirectly regulates neurite outgrowth (By similar…		stringdb	protein	Homo sapiens
stringdb:9606.ENSP00000330289	124	TRAPPC6B		9606.ENSP00000330289	TRAPPC6B	9606.ENSP00000330289	Q86SZ2	9606.ENSP00000330289	Trafficking protein particle complex subunit 6B; May play a role in vesicular transport from endoplasmic reticulum to Golgi; Trafficking protein particle complex		stringdb	protein	Homo sapiens
stringdb:9606.ENSP00000470262	124	TRAPPC5		9606.ENSP00000470262	TRAPPC5	9606.ENSP00000470262	Q8IUR0	9606.ENSP00000470262	Trafficking protein particle complex subunit 5; May play a role in vesicular transport from endoplasmic reticulum to Golgi; Belongs to the TRAPP small subunits family. BET3 subfamily.		stringdb	protein	Homo sapiens
stringdb:9606.ENSP00000283351	124	TRAPPC8		9606.ENSP00000283351	KIAA1012	9606.ENSP00000283351	Q9Y2L5	9606.ENSP00000283351	Trafficking protein particle complex subunit 8; May be involved in endoplasmic reticulum to Golgi apparatus trafficking at a very early stage; Trafficking protein particle complex		stringdb	protein	Homo sapiens
stringdb:9606.ENSP00000441953	125	ORC4		9606.ENSP00000441953	ORC4	9606.ENSP00000441953	O43929	9606.ENSP00000441953	Origin recognition complex, subunit 4; Component of the origin recognition complex (ORC) that binds origins of replication. DNA-binding is ATP-dependent. The specific DNA sequences that define origins of replication have not been identified yet. ORC is required to assemble the pre- replication complex necessary to initiate DNA replication. Binds histone H3 and H4 trimethylation marks H3K9me3, H3K…		stringdb	protein	Homo sapiens
stringdb:9606.ENSP00000234296	125	ORC2		9606.ENSP00000234296	ORC2	9606.ENSP00000234296	Q13416	9606.ENSP00000234296	Origin recognition complex, subunit 2; Component of the origin recognition complex (ORC) that binds origins of replication. DNA-binding is ATP-dependent. The specific DNA sequences that define origins of replication have not been identified yet. ORC is required to assemble the pre- replication complex necessary to initiate DNA replication. Binds histone H3 and H4 trimethylation marks H3K9me3, H3K…		stringdb	protein	Homo sapiens
stringdb:9606.ENSP00000292616	125	LRWD1		9606.ENSP00000292616	LRWD1	9606.ENSP00000292616	Q9UFC0	9606.ENSP00000292616	Leucine-rich repeat and WD repeat-containing protein 1; Required for G1/S transition. Recruits and stabilizes the origin recognition complex (ORC) onto chromatin during G1 to establish pre-replication complex (preRC) and to heterochromatic sites in post-replicated cells. Binds a combination of DNA and histone methylation repressive marks on heterochromatin. Binds histone H3 and H4 trimethylation …		stringdb	protein	Homo sapiens
stringdb:9606.ENSP00000358635	126	SYNCRIP		9606.ENSP00000358635	SYNCRIP	9606.ENSP00000358635	Q96LC2	9606.ENSP00000358635	Synaptotagmin binding, cytoplasmic RNA interacting protein; Heterogenous nuclear ribonucleoprotein (hnRNP) implicated in mRNA processing mechanisms. Component of the CRD- mediated complex that promotes MYC mRNA stability. Isoform 1, isoform 2 and isoform 3 are associated in vitro with pre-mRNA, splicing intermediates and mature mRNA protein complexes. Isoform 1 binds to apoB mRNA AU-rich sequence…		stringdb	protein	Homo sapiens
stringdb:9606.ENSP00000429615	126	ERI1		9606.ENSP00000429615	ERI1	9606.ENSP00000429615	Q8IV48	9606.ENSP00000429615	Histone mRNA 3'-end-specific exoribonuclease; RNA exonuclease that binds to the 3'-end of histone mRNAs and degrades them, suggesting that it plays an essential role in histone mRNA decay after replication. A 2' and 3'-hydroxyl groups at the last nucleotide of the histone 3'-end is required for efficient degradation of RNA substrates. Also able to degrade the 3'-overhangs of short interfering RNA…		stringdb	protein	Homo sapiens
stringdb:9606.ENSP00000481762	126	CSDE1		9606.ENSP00000481762	CSDE1	9606.ENSP00000481762	Q9Y2S4	9606.ENSP00000481762	Cold shock domain containing E1, RNA-binding; RNA-binding protein. Required for internal initiation of translation of human rhinovirus RNA. May be involved in translationally coupled mRNA turnover. Implicated with other RNA- binding proteins in the cytoplasmic deadenylation/translational and decay interplay of the FOS mRNA mediated by the major coding- region determinant of instability (mCRD) dom…		stringdb	protein	Homo sapiens
stringdb:9606.ENSP00000261622	127	SLC7A5	Integrin-interacting transporters	9606.ENSP00000261622	SLC7A5	9606.ENSP00000261622	Q01650	9606.ENSP00000261622	Solute carrier family 7 (amino acid transporter light chain, L system), member 5; Sodium-independent, high-affinity transport of large neutral amino acids such as phenylalanine, tyrosine, leucine, arginine and tryptophan, when associated with SLC3A2/4F2hc. Involved in cellular amino acid uptake. Acts as an amino acid exchanger. Involved in the transport of L-DOPA across the blood- brain barrier, …		stringdb	protein	Homo sapiens
stringdb:9606.ENSP00000280612	127	SLC7A11	Integrin-interacting transporters	9606.ENSP00000280612	SLC7A11	9606.ENSP00000280612	Q9UPY5	9606.ENSP00000280612	Solute carrier family 7 (anionic amino acid transporter light chain, xc- system), member 11; Sodium-independent, high-affinity exchange of anionic amino acids with high specificity for anionic form of cystine and glutamate; Belongs to the amino acid-polyamine-organocation (APC) superfamily. L-type amino acid transporter (LAT) (TC 2.A.3.8) family.		stringdb	protein	Homo sapiens
stringdb:9606.ENSP00000367123	127	SLC3A2	Integrin-interacting transporters	9606.ENSP00000367123	SLC3A2	9606.ENSP00000367123	P08195	9606.ENSP00000367123	Solute carrier family 3 (amino acid transporter heavy chain), member 2; Required for the function of light chain amino-acid transporters. Involved in sodium-independent, high-affinity transport of large neutral amino acids such as phenylalanine, tyrosine, leucine, arginine and tryptophan. Involved in guiding and targeting of LAT1 and LAT2 to the plasma membrane. When associated with SLC7A6 or SLC…		stringdb	protein	Homo sapiens
stringdb:9606.ENSP00000296679	128	WDR41		9606.ENSP00000296679	WDR41	9606.ENSP00000296679	Q9HAD4	9606.ENSP00000296679	WD repeat-containing protein 41; Non-catalytic component of the C9orf72-SMCR8 complex, a complex that has guanine nucleotide exchange factor (GEF) activity and regulates autophagy. The C9orf72-SMCR8 complex promotes the exchange of GDP to GTP, converting inactive GDP-bound RAB8A and RAB39B into their active GTP-bound form, thereby promoting autophagosome maturation. The C9orf72- SMCR8 complex als…		stringdb	protein	Homo sapiens
stringdb:9606.ENSP00000280333	128	DOCK1		9606.ENSP00000280333	DOCK1	9606.ENSP00000280333	Q14185	9606.ENSP00000280333	Dedicator of cytokinesis protein 1; Involved in cytoskeletal rearrangements required for phagocytosis of apoptotic cells and cell motility. Along with DOCK1, mediates CRK/CRKL regulation of epithelial and endothelial cell spreading and migration on type IV collagen. Functions as a guanine nucleotide exchange factor (GEF), which activates Rac Rho small GTPases by exchanging bound GDP for free GTP.…		stringdb	protein	Homo sapiens
stringdb:9606.ENSP00000382379	128	ANKRD28		9606.ENSP00000382379	ANKRD28	9606.ENSP00000382379	O15084	9606.ENSP00000382379	Serine/threonine-protein phosphatase 6 regulatory ankyrin repeat subunit A; Putative regulatory subunit of protein phosphatase 6 (PP6) that may be involved in the recognition of phosphoprotein substrates. Involved in the PP6-mediated dephosphorylation of NFKBIE opposing its degradation in response to TNF-alpha. Selectively inhibits the phosphatase activity of PPP1C. Targets PPP1C to modulate HNRP…		stringdb	protein	Homo sapiens
stringdb:9606.ENSP00000379051	129	PURB		9606.ENSP00000379051	PURB	9606.ENSP00000379051	Q96QR8	9606.ENSP00000379051	Transcriptional activator protein Pur-beta; Has capacity to bind repeated elements in single- stranded DNA such as the purine-rich single strand of the PUR element located upstream of the MYC gene. Plays a role in the control of vascular smooth muscle (VSM) alpha-actin gene transcription as repressor in myoblasts and fibroblasts. Participates in transcriptional and translational regulation of alp…		stringdb	protein	Homo sapiens
stringdb:9606.ENSP00000406046	129	POLD1		9606.ENSP00000406046	POLD1	9606.ENSP00000406046	P28340	9606.ENSP00000406046	Polymerase (DNA directed), delta 1, catalytic subunit; As the catalytic component of the trimeric (Pol-delta3 complex) and tetrameric DNA polymerase delta complexes (Pol-delta4 complex), plays a crucial role in high fidelity genome replication, including in lagging strand synthesis, and repair. Exhibits both DNA polymerase and 3'- to 5'-exonuclease activities. Requires the presence of accessory p…		stringdb	protein	Homo sapiens
stringdb:9606.ENSP00000233146	129	MSH2		9606.ENSP00000233146	MSH2	9606.ENSP00000233146	P43246	9606.ENSP00000233146	DNA mismatch repair protein Msh2; Component of the post-replicative DNA mismatch repair system (MMR). Forms two different heterodimers: MutS alpha (MSH2- MSH6 heterodimer) and MutS beta (MSH2-MSH3 heterodimer) which binds to DNA mismatches thereby initiating DNA repair. When bound, heterodimers bend the DNA helix and shields approximately 20 base pairs. MutS alpha recognizes single base mismatche…		stringdb	protein	Homo sapiens
stringdb:9606.ENSP00000385385	130	PDIA6		9606.ENSP00000385385	PDIA6	9606.ENSP00000385385	Q15084	9606.ENSP00000385385	Protein disulfide isomerase family A, member 6; May function as a chaperone that inhibits aggregation of misfolded proteins. Negatively regulates the unfolded protein response (UPR) through binding to UPR sensors such as ERN1, which in turn inactivates ERN1 signaling. May also regulate the UPR via the EIF2AK3 UPR sensor. Plays a role in platelet aggregation and activation by agonists such as conv…		stringdb	protein	Homo sapiens
stringdb:9606.ENSP00000286091	130	PDIA4		9606.ENSP00000286091	PDIA4	9606.ENSP00000286091	P13667	9606.ENSP00000286091	Protein disulfide isomerase family A member 4; Belongs to the protein disulfide isomerase family.		stringdb	protein	Homo sapiens
stringdb:9606.ENSP00000299767	130	HSP90B1		9606.ENSP00000299767	HSP90B1	9606.ENSP00000299767	P14625	9606.ENSP00000299767	Heat shock protein 90kDa beta (Grp94), member 1; Molecular chaperone that functions in the processing and transport of secreted proteins. When associated with CNPY3, required for proper folding of Toll-like receptors (By similarity). Functions in endoplasmic reticulum associated degradation (ERAD). Has ATPase activity; Belongs to the heat shock protein 90 family.		stringdb	protein	Homo sapiens
stringdb:9606.ENSP00000478982	131	RPP38		9606.ENSP00000478982	RPP38	9606.ENSP00000478982	P78345	9606.ENSP00000478982	Ribonuclease P protein subunit p38; Component of ribonuclease P, a protein complex that generates mature tRNA molecules by cleaving their 5'-ends. RPP38 may associate transiently with RNase P RNA as a factor involved in the transport of H1 RNA to the putative site of its assembly in the cell, the nucleolus; Belongs to the eukaryotic ribosomal protein eL8 family.		stringdb	protein	Homo sapiens
stringdb:9606.ENSP00000389182	131	RPP30		9606.ENSP00000389182	RPP30	9606.ENSP00000389182	P78346	9606.ENSP00000389182	Ribonuclease P protein subunit p30; Component of ribonuclease P, a protein complex that generates mature tRNA molecules by cleaving their 5'-ends.		stringdb	protein	Homo sapiens
stringdb:9606.ENSP00000409799	131	RPP21		9606.ENSP00000409799	RPP21	9606.ENSP00000409799	Q9H633	9606.ENSP00000409799	Ribonuclease P protein subunit p21; Component of ribonuclease P, a protein complex that generates mature tRNA molecules by cleaving their 5'-ends; Belongs to the eukaryotic/archaeal RNase P protein component 4 family.		stringdb	protein	Homo sapiens
stringdb:9606.ENSP00000383973	132	MTA3		9606.ENSP00000383973	MTA3	9606.ENSP00000383973	Q9BTC8	9606.ENSP00000383973	Metastasis associated 1 family, member 3; Plays a role in maintenance of the normal epithelial architecture through the repression of SNAI1 transcription in a histone deacetylase-dependent manner, and thus the regulation of E-cadherin levels. Contributes to transcriptional repression by BCL6; GATA zinc finger domain containing		stringdb	protein	Homo sapiens
stringdb:9606.ENSP00000349508	132	CHD4		9606.ENSP00000349508	CHD4	9606.ENSP00000349508	Q14839	9606.ENSP00000349508	Chromodomain helicase DNA binding protein 4; Component of the histone deacetylase NuRD complex which participates in the remodeling of chromatin by deacetylating histones; Belongs to the SNF2/RAD54 helicase family.		stringdb	protein	Homo sapiens
stringdb:9606.ENSP00000261692	132	CDK2AP1		9606.ENSP00000261692	CDK2AP1	9606.ENSP00000261692	O14519	9606.ENSP00000261692	Cyclin-dependent kinase 2 associated protein 1; Specific inhibitor of the cell-cycle kinase CDK2.		stringdb	protein	Homo sapiens
stringdb:9606.ENSP00000358272	133	NDUFAF4	Respiratory chain complex I	9606.ENSP00000358272	NDUFAF4	9606.ENSP00000358272	Q9P032	9606.ENSP00000358272	NADH dehydrogenase [ubiquinone] 1 alpha subcomplex assembly factor 4; Involved in the assembly of mitochondrial NADH:ubiquinone oxidoreductase complex (complex I). May be involved in cell proliferation and survival of hormone-dependent tumor cells. May be a regulator of breast tumor cell invasion.		stringdb	protein	Homo sapiens
stringdb:9606.ENSP00000418803	133	TIMMDC1		9606.ENSP00000418803	TIMMDC1	9606.ENSP00000418803	Q9NPL8	9606.ENSP00000418803	Translocase of inner mitochondrial membrane domain-containing protein 1; Chaperone protein involved in the assembly of the mitochondrial NADH:ubiquinone oxidoreductase complex (complex I). Participates in constructing the membrane arm of complex I.		stringdb	protein	Homo sapiens
stringdb:9606.ENSP00000370882	133	OCIAD1		9606.ENSP00000370882	OCIAD1	9606.ENSP00000370882	Q9NX40	9606.ENSP00000370882	Ovarian cancer immunoreactive antigen domain containing 1; Maintains stem cell potency (By similarity). Increases STAT3 phosphorylation and controls ERK phosphorylation (By similarity). May act as a scaffold, increasing STAT3 recruitment onto endosomes (By similarity). Involved in integrin-mediated cancer cell adhesion and colony formation in ovarian cancer; Belongs to the OCIAD1 family.		stringdb	protein	Homo sapiens
stringdb:9606.ENSP00000419970	134	POR		9606.ENSP00000419970	POR	9606.ENSP00000419970	P16435	9606.ENSP00000419970	NADPH--cytochrome P450 reductase; This enzyme is required for electron transfer from NADP to cytochrome P450 in microsomes. It can also provide electron transfer to heme oxygenase and cytochrome B5; Belongs to the NADPH--cytochrome P450 reductase family.		stringdb	protein	Homo sapiens
stringdb:9606.ENSP00000217971	134	PGRMC1		9606.ENSP00000217971	PGRMC1	9606.ENSP00000217971	O00264	9606.ENSP00000217971	Membrane-associated progesterone receptor component 1; Component of a progesterone-binding protein complex. Binds progesterone. Has many reported cellular functions (heme homeostasis, interaction with CYPs); Belongs to the cytochrome b5 family. MAPR subfamily.		stringdb	protein	Homo sapiens
stringdb:9606.ENSP00000003100	134	CYP51A1		9606.ENSP00000003100	CYP51A1	9606.ENSP00000003100	Q16850	9606.ENSP00000003100	Cytochrome P450, family 51, subfamily A, polypeptide 1; Catalyzes C14-demethylation of lanosterol; it transforms lanosterol into 4,4'-dimethyl cholesta-8,14,24-triene-3-beta-ol; Cytochrome P450 family 51		stringdb	protein	Homo sapiens
stringdb:9606.ENSP00000263816	135	LRP2	gamma-Secretase complex and its substrates	9606.ENSP00000263816	LRP2	9606.ENSP00000263816	P98164	9606.ENSP00000263816	Low density lipoprotein receptor-related protein 2; Multiligand endocytic receptor (By similarity). Acts together with CUBN to mediate endocytosis of high-density lipoproteins (By similarity). Mediates receptor-mediated uptake of polybasic drugs such as aprotinin, aminoglycosides and polymyxin B (By similarity). In the kidney, mediates the tubular uptake and clearance of leptin (By similarity). A…		stringdb	protein	Homo sapiens
stringdb:9606.ENSP00000376753	135	GIPC1	Focal adhesion complex &PDZ protien	9606.ENSP00000376753	GIPC1	9606.ENSP00000376753	O14908	9606.ENSP00000376753	GIPC PDZ domain containing family, member 1; May be involved in G protein-linked signaling; Belongs to the GIPC family.		stringdb	protein	Homo sapiens
stringdb:9606.ENSP00000358765	135	TPBG		9606.ENSP00000358765	TPBG	9606.ENSP00000358765	Q13641	9606.ENSP00000358765	5T4 oncofetal trophoblast glycoprotein; May function as an inhibitor of Wnt/beta-catenin signaling by indirectly interacting with LRP6 and blocking Wnt3a- dependent LRP6 internalization.		stringdb	protein	Homo sapiens
stringdb:9606.ENSP00000338887	136	LRRC8D	GPCR	9606.ENSP00000338887	LRRC8D	9606.ENSP00000338887	Q7L1W4	9606.ENSP00000338887	Leucine rich repeat containing 8 family, member D; Non-essential component of the volume-regulated anion channel (VRAC, also named VSOAC channel), an anion channel required to maintain a constant cell volume in response to extracellular or intracellular osmotic changes. The VRAC channel conducts iodide better than chloride and may also conduct organic osmolytes like taurine. Channel activity requ…		stringdb	protein	Homo sapiens
stringdb:9606.ENSP00000479953	136	LRRC8E		9606.ENSP00000479953	LRRC8E	9606.ENSP00000479953	Q6NSJ5	9606.ENSP00000479953	Leucine rich repeat containing 8 family, member E; Non-essential component of the volume-regulated anion channel (VRAC, also named VSOAC channel), an anion channel required to maintain a constant cell volume in response to extracellular or intracellular osmotic changes. The VRAC channel conducts iodide better than chloride and may also conduct organic osmolytes like taurine. Channel activity requ…		stringdb	protein	Homo sapiens
stringdb:9606.ENSP00000259324	136	LRRC8A		9606.ENSP00000259324	LRRC8A	9606.ENSP00000259324	Q8IWT6	9606.ENSP00000259324	Leucine rich repeat containing 8 family, member A; Essential component of the volume-regulated anion channel (VRAC, also named VSOAC channel), an anion channel required to maintain a constant cell volume in response to extracellular or intracellular osmotic changes. The VRAC channel conducts iodide better than chloride and may also conduct organic osmolytes like taurine. LRRC8A and LRRC8D are req…		stringdb	protein	Homo sapiens
stringdb:9606.ENSP00000219476	137	TSC2		9606.ENSP00000219476	TSC2	9606.ENSP00000219476	Q8TAZ1	9606.ENSP00000219476	Tuberous sclerosis 2 protein; In complex with TSC1, this tumor suppressor inhibits the nutrient-mediated or growth factor-stimulated phosphorylation of S6K1 and EIF4EBP1 by negatively regulating mTORC1 signaling. Acts as a GTPase-activating protein (GAP) for the small GTPase RHEB, a direct activator of the protein kinase activity of mTORC1. May also play a role in microtubule-mediated protein tra…		stringdb	protein	Homo sapiens
stringdb:9606.ENSP00000296782	137	RICTOR		9606.ENSP00000296782	RICTOR	9606.ENSP00000296782	Q6R327	9606.ENSP00000296782	RPTOR independent companion of MTOR, complex 2; Subunit of mTORC2, which regulates cell growth and survival in response to hormonal signals. mTORC2 is activated by growth factors, but, in contrast to mTORC1, seems to be nutrient- insensitive. mTORC2 seems to function upstream of Rho GTPases to regulate the actin cytoskeleton, probably by activating one or more Rho-type guanine nucleotide exchange…		stringdb	protein	Homo sapiens
stringdb:9606.ENSP00000354558	137	MTOR		9606.ENSP00000354558	MTOR	9606.ENSP00000354558	P42345	9606.ENSP00000354558	FK506-binding protein 12-rapamycin complex-associated protein 1; Serine/threonine protein kinase which is a central regulator of cellular metabolism, growth and survival in response to hormones, growth factors, nutrients, energy and stress signals. MTOR directly or indirectly regulates the phosphorylation of at least 800 proteins. Functions as part of 2 structurally and functionally distinct sign…		stringdb	protein	Homo sapiens
stringdb:9606.ENSP00000364721	138	MAPRE1		9606.ENSP00000364721	MAPRE1	9606.ENSP00000364721	Q15691	9606.ENSP00000364721	Microtubule-associated protein, RP/EB family, member 1; Plus-end tracking protein (+TIP) that binds to the plus- end of microtubules and regulates the dynamics of the microtubule cytoskeleton. Promotes cytoplasmic microtubule nucleation and elongation. May be involved in spindle function by stabilizing microtubules and anchoring them at centrosomes. Also acts as a regulator of minus-end microtubu…		stringdb	protein	Homo sapiens
stringdb:9606.ENSP00000415430	138	GTSE1		9606.ENSP00000415430	GTSE1	9606.ENSP00000415430	Q9NYZ3	9606.ENSP00000415430	G2 and S phase-expressed protein 1; May be involved in p53-induced cell cycle arrest in G2/M phase by interfering with microtubule rearrangements that are required to enter mitosis. Overexpression delays G2/M phase progression.		stringdb	protein	Homo sapiens
stringdb:9606.ENSP00000307959	138	DST		9606.ENSP00000307959	DST	9606.ENSP00000307959	Q96J76	9606.ENSP00000307959	230/240 kDa bullous pemphigoid antigen; Cytoskeletal linker protein. Acts as an integrator of intermediate filaments, actin and microtubule cytoskeleton networks. Required for anchoring either intermediate filaments to the actin cytoskeleton in neural and muscle cells or keratin- containing intermediate filaments to hemidesmosomes in epithelial cells. The proteins may self-aggregate to form filam…		stringdb	protein	Homo sapiens
stringdb:9606.ENSP00000403397	139	ZDHHC17		9606.ENSP00000403397	ZDHHC17	9606.ENSP00000403397	Q8IUH5	9606.ENSP00000403397	Zinc finger DHHC domain-containing protein 17; Palmitoyltransferase specific for a subset of neuronal proteins, including SNAP25, DLG4/PSD95, GAD2, SYT1 and HTT. Palmitoylates MPP1 in erythrocytes. May be involved in the sorting or targeting of critical proteins involved in the initiating events of endocytosis at the plasma membrane. May play a role in Mg(2+) transport; Ankyrin repeat domain cont…		stringdb	protein	Homo sapiens
stringdb:9606.ENSP00000347184	139	HTT		9606.ENSP00000347184	HTT	9606.ENSP00000347184	P42858	9606.ENSP00000347184	Huntington disease protein; May play a role in microtubule-mediated transport or vesicle function; Belongs to the huntingtin family.		stringdb	protein	Homo sapiens
stringdb:9606.ENSP00000479624	139	F8A1		9606.ENSP00000479624	F8A1	9606.ENSP00000479624	P23610	9606.ENSP00000479624	Coagulation factor VIII-associated 1; Not known. Possible housekeeping role.		stringdb	protein	Homo sapiens
stringdb:9606.ENSP00000441875	140	PHB2		9606.ENSP00000441875	PHB2	9606.ENSP00000441875	Q99623	9606.ENSP00000441875	B-cell receptor-associated protein BAP37; Acts as a mediator of transcriptional repression by nuclear hormone receptors via recruitment of histone deacetylases (By similarity). Functions as an estrogen receptor (ER)-selective coregulator that potentiates the inhibitory activities of antiestrogens and represses the activity of estrogens. Competes with NCOA1 for modulation of ER transcriptional act…		stringdb	protein	Homo sapiens
stringdb:9606.ENSP00000479488	140	PHB		9606.ENSP00000479488	PHB	9606.ENSP00000479488	P35232	9606.ENSP00000479488	Prohibitin; Prohibitin inhibits DNA synthesis. It has a role in regulating proliferation. As yet it is unclear if the protein or the mRNA exhibits this effect. May play a role in regulating mitochondrial respiration activity and in aging.		stringdb	protein	Homo sapiens
[truncated: 387 more rows]

## Sheet: Number of nodes & interactions
Screenshot from Cytoscape shows the number of nodes and interactions in each clusters
[truncated: 1 more rows]
