# Supplementary material for: Simple But Efficacious Enrichment of Integral Membrane Proteins and Their Interactions for In-Depth Membrane Proteomics
Source: Mol Cell Proteomics. 2022 Jan 25;21(5):100206. doi: 10.1016/j.mcpro.2022.100206 (PMC9062332; doi:10.1016/j.mcpro.2022.100206)
Supplement: Supplemental Table S4 [file mmc5.xlsx]

## Sheet: Supplemental Table S4
@id	__mclCluster	display name	Protein complex/cluster Fig 7	name	query term	shared name	stringdb::canonical name	stringdb::database identifier	stringdb::description	stringdb::enhancedLabel Passthrough	stringdb::full name	stringdb::namespace	stringdb::node type	stringdb::species
stringdb:9606.ENSP00000418401	1	SRPRB		9606.ENSP00000418401	SRPRB	9606.ENSP00000418401	Q9Y5M8	9606.ENSP00000418401	Signal recognition particle receptor subunit beta; Component of the SRP (signal recognition particle) receptor. Ensures, in conjunction with the signal recognition particle, the correct targeting of the nascent secretory proteins to the endoplasmic reticulum membrane system. Has GTPase activity. May mediate the membrane association of SRPR (By similarity).	label: attribute="display name" labelsize=12 labelAlignment=left outline=true outlineColor=white outlineTransparency=95 outlineWidth=10 background=false color=black dropShadow=false		stringdb	protein	Homo sapiens
stringdb:9606.ENSP00000328023	1	SRPR		9606.ENSP00000328023	SRPRA	9606.ENSP00000328023	P08240	9606.ENSP00000328023	Signal recognition particle receptor (docking protein); Component of the SRP (signal recognition particle) receptor. Ensures, in conjunction with the signal recognition particle, the correct targeting of the nascent secretory proteins to the endoplasmic reticulum membrane system.	label: attribute="display name" labelsize=12 labelAlignment=left outline=true outlineColor=white outlineTransparency=95 outlineWidth=10 background=false color=black dropShadow=false		stringdb	protein	Homo sapiens
stringdb:9606.ENSP00000342181	1	SRP72		9606.ENSP00000342181	SRP72	9606.ENSP00000342181	O76094	9606.ENSP00000342181	Signal recognition particle 72 kDa protein; Signal-recognition-particle assembly has a crucial role in targeting secretory proteins to the rough endoplasmic reticulum membrane. Binds the 7S RNA only in presence of SRP68. This ribonucleoprotein complex might interact directly with the docking protein in the ER membrane and possibly participate in the elongation arrest function; Belongs to the SRP7…	label: attribute="display name" labelsize=12 labelAlignment=left outline=true outlineColor=white outlineTransparency=95 outlineWidth=10 background=false color=black dropShadow=false		stringdb	protein	Homo sapiens
stringdb:9606.ENSP00000400467	1	RPL9		9606.ENSP00000400467	RPL9	9606.ENSP00000400467	P32969	9606.ENSP00000400467	Large ribosomal subunit protein uL6; L ribosomal proteins	label: attribute="display name" labelsize=12 labelAlignment=left outline=true outlineColor=white outlineTransparency=95 outlineWidth=10 background=false color=black dropShadow=false		stringdb	protein	Homo sapiens
stringdb:9606.ENSP00000262584	1	RPL8		9606.ENSP00000262584	RPL8	9606.ENSP00000262584	P62917	9606.ENSP00000262584	Large ribosomal subunit protein uL2; Component of the large ribosomal subunit.	label: attribute="display name" labelsize=12 labelAlignment=left outline=true outlineColor=white outlineTransparency=95 outlineWidth=10 background=false color=black dropShadow=false		stringdb	protein	Homo sapiens
stringdb:9606.ENSP00000361076	1	RPL7A		9606.ENSP00000361076	RPL7A	9606.ENSP00000361076	P62424	9606.ENSP00000361076	Large ribosomal subunit protein eL8; Ribosomal protein L7a	label: attribute="display name" labelsize=12 labelAlignment=left outline=true outlineColor=white outlineTransparency=95 outlineWidth=10 background=false color=black dropShadow=false		stringdb	protein	Homo sapiens
stringdb:9606.ENSP00000339795	1	RPL7		9606.ENSP00000339795	RPL7	9606.ENSP00000339795	P18124	9606.ENSP00000339795	Large ribosomal subunit protein uL30; Component of the large ribosomal subunit. Binds to G-rich structures in 28S rRNA and in mRNAs. Plays a regulatory role in the translation apparatus; inhibits cell-free translation of mRNAs.	label: attribute="display name" labelsize=12 labelAlignment=left outline=true outlineColor=white outlineTransparency=95 outlineWidth=10 background=false color=black dropShadow=false		stringdb	protein	Homo sapiens
stringdb:9606.ENSP00000359345	1	RPL5		9606.ENSP00000359345	RPL5	9606.ENSP00000359345	P46777	9606.ENSP00000359345	Large ribosomal subunit protein uL18; Component of the ribosome, a large ribonucleoprotein complex responsible for the synthesis of proteins in the cell. The small ribosomal subunit (SSU) binds messenger RNAs (mRNAs) and translates the encoded message by selecting cognate aminoacyl- transfer RNA (tRNA) molecules. The large subunit (LSU) contains the ribosomal catalytic site termed the peptidyl tr…	label: attribute="display name" labelsize=12 labelAlignment=left outline=true outlineColor=white outlineTransparency=95 outlineWidth=10 background=false color=black dropShadow=false		stringdb	protein	Homo sapiens
stringdb:9606.ENSP00000464342	1	RPL36		9606.ENSP00000464342	RPL36	9606.ENSP00000464342	Q9Y3U8	9606.ENSP00000464342	Large ribosomal subunit protein eL36; Component of the large ribosomal subunit.	label: attribute="display name" labelsize=12 labelAlignment=left outline=true outlineColor=white outlineTransparency=95 outlineWidth=10 background=false color=black dropShadow=false		stringdb	protein	Homo sapiens
stringdb:9606.ENSP00000419117	1	RPL35A		9606.ENSP00000419117	RPL35A	9606.ENSP00000419117	P18077	9606.ENSP00000419117	Cell growth-inhibiting gene 33 protein; Required for the proliferation and viability of hematopoietic cells. Plays a role in 60S ribosomal subunit formation. The protein was found to bind to both initiator and elongator tRNAs and consequently was assigned to the P site or P and A site.	label: attribute="display name" labelsize=12 labelAlignment=left outline=true outlineColor=white outlineTransparency=95 outlineWidth=10 background=false color=black dropShadow=false		stringdb	protein	Homo sapiens
stringdb:9606.ENSP00000259469	1	RPL35		9606.ENSP00000259469	RPL35	9606.ENSP00000259469	P42766	9606.ENSP00000259469	Large ribosomal subunit protein uL29; Component of the large ribosomal subunit.	label: attribute="display name" labelsize=12 labelAlignment=left outline=true outlineColor=white outlineTransparency=95 outlineWidth=10 background=false color=black dropShadow=false		stringdb	protein	Homo sapiens
stringdb:9606.ENSP00000416429	1	RPL32		9606.ENSP00000416429	RPL32	9606.ENSP00000416429	P62910	9606.ENSP00000416429	Large ribosomal subunit protein eL32; Ribosomal protein L32; Belongs to the eukaryotic ribosomal protein eL32 family.	label: attribute="display name" labelsize=12 labelAlignment=left outline=true outlineColor=white outlineTransparency=95 outlineWidth=10 background=false color=black dropShadow=false		stringdb	protein	Homo sapiens
stringdb:9606.ENSP00000428085	1	RPL30		9606.ENSP00000428085	RPL30	9606.ENSP00000428085	P62888	9606.ENSP00000428085	Large ribosomal subunit protein eL30; Ribosomal protein L30; Belongs to the eukaryotic ribosomal protein eL30 family.	label: attribute="display name" labelsize=12 labelAlignment=left outline=true outlineColor=white outlineTransparency=95 outlineWidth=10 background=false color=black dropShadow=false		stringdb	protein	Homo sapiens
stringdb:9606.ENSP00000452909	1	RPL28		9606.ENSP00000452909	RPL28	9606.ENSP00000452909	P46779	9606.ENSP00000452909	Large ribosomal subunit protein eL28; Component of the large ribosomal subunit; Belongs to the eukaryotic ribosomal protein eL28 family.	label: attribute="display name" labelsize=12 labelAlignment=left outline=true outlineColor=white outlineTransparency=95 outlineWidth=10 background=false color=black dropShadow=false		stringdb	protein	Homo sapiens
stringdb:9606.ENSP00000346015	1	RPL27A		9606.ENSP00000346015	RPL27A	9606.ENSP00000346015	P46776	9606.ENSP00000346015	Large ribosomal subunit protein uL15; Ribosomal protein L27a; Belongs to the universal ribosomal protein uL15 family.	label: attribute="display name" labelsize=12 labelAlignment=left outline=true outlineColor=white outlineTransparency=95 outlineWidth=10 background=false color=black dropShadow=false		stringdb	protein	Homo sapiens
stringdb:9606.ENSP00000464813	1	RPL27		9606.ENSP00000464813	RPL27	9606.ENSP00000464813	P61353	9606.ENSP00000464813	Large ribosomal subunit protein eL27; Component of the large ribosomal subunit. Required for proper rRNA processing and maturation of 28S and 5.8S rRNAs.	label: attribute="display name" labelsize=12 labelAlignment=left outline=true outlineColor=white outlineTransparency=95 outlineWidth=10 background=false color=black dropShadow=false		stringdb	protein	Homo sapiens
stringdb:9606.ENSP00000377640	1	RPL24		9606.ENSP00000377640	RPL24	9606.ENSP00000377640	P83731	9606.ENSP00000377640	Large ribosomal subunit protein eL24; Ribosomal protein L24; Belongs to the eukaryotic ribosomal protein eL24 family.	label: attribute="display name" labelsize=12 labelAlignment=left outline=true outlineColor=white outlineTransparency=95 outlineWidth=10 background=false color=black dropShadow=false		stringdb	protein	Homo sapiens
stringdb:9606.ENSP00000420311	1	RPL23		9606.ENSP00000420311	RPL23	9606.ENSP00000420311	P62829	9606.ENSP00000420311	Large ribosomal subunit protein uL14; Ribosomal protein L23	label: attribute="display name" labelsize=12 labelAlignment=left outline=true outlineColor=white outlineTransparency=95 outlineWidth=10 background=false color=black dropShadow=false		stringdb	protein	Homo sapiens
stringdb:9606.ENSP00000346027	1	RPL21		9606.ENSP00000346027	RPL21	9606.ENSP00000346027	P46778	9606.ENSP00000346027	Large ribosomal subunit protein eL21; Component of the large ribosomal subunit.	label: attribute="display name" labelsize=12 labelAlignment=left outline=true outlineColor=white outlineTransparency=95 outlineWidth=10 background=false color=black dropShadow=false		stringdb	protein	Homo sapiens
stringdb:9606.ENSP00000225430	1	RPL19		9606.ENSP00000225430	RPL19	9606.ENSP00000225430	P84098	9606.ENSP00000225430	Large ribosomal subunit protein eL19; Ribosomal protein L19; Belongs to the eukaryotic ribosomal protein eL19 family.	label: attribute="display name" labelsize=12 labelAlignment=left outline=true outlineColor=white outlineTransparency=95 outlineWidth=10 background=false color=black dropShadow=false		stringdb	protein	Homo sapiens
stringdb:9606.ENSP00000222247	1	RPL18A		9606.ENSP00000222247	RPL18A	9606.ENSP00000222247	Q02543	9606.ENSP00000222247	Large ribosomal subunit protein eL20; Ribosomal protein L18a	label: attribute="display name" labelsize=12 labelAlignment=left outline=true outlineColor=white outlineTransparency=95 outlineWidth=10 background=false color=black dropShadow=false		stringdb	protein	Homo sapiens
stringdb:9606.ENSP00000447001	1	RPL18		9606.ENSP00000447001	RPL18	9606.ENSP00000447001	Q07020	9606.ENSP00000447001	Large ribosomal subunit protein eL18; Component of the large ribosomal subunit; Belongs to the eukaryotic ribosomal protein eL18 family.	label: attribute="display name" labelsize=12 labelAlignment=left outline=true outlineColor=white outlineTransparency=95 outlineWidth=10 background=false color=black dropShadow=false		stringdb	protein	Homo sapiens
stringdb:9606.ENSP00000309334	1	RPL15		9606.ENSP00000309334	RPL15	9606.ENSP00000309334	P61313	9606.ENSP00000309334	Large ribosomal subunit protein eL15; Ribosomal protein L15	label: attribute="display name" labelsize=12 labelAlignment=left outline=true outlineColor=white outlineTransparency=95 outlineWidth=10 background=false color=black dropShadow=false		stringdb	protein	Homo sapiens
stringdb:9606.ENSP00000375730	1	RPL13A		9606.ENSP00000375730	RPL13A	9606.ENSP00000375730	P40429	9606.ENSP00000375730	Large ribosomal subunit protein uL13; Associated with ribosomes but is not required for canonical ribosome function and has extra-ribosomal functions. Component of the GAIT (gamma interferon-activated inhibitor of translation) complex which mediates interferon-gamma-induced transcript-selective translation inhibition in inflammation processes. Upon interferon-gamma activation and subsequent phosp…	label: attribute="display name" labelsize=12 labelAlignment=left outline=true outlineColor=white outlineTransparency=95 outlineWidth=10 background=false color=black dropShadow=false		stringdb	protein	Homo sapiens
stringdb:9606.ENSP00000307889	1	RPL13		9606.ENSP00000307889	RPL13	9606.ENSP00000307889	P26373	9606.ENSP00000307889	Large ribosomal subunit protein eL13; Ribosomal protein L13	label: attribute="display name" labelsize=12 labelAlignment=left outline=true outlineColor=white outlineTransparency=95 outlineWidth=10 background=false color=black dropShadow=false		stringdb	protein	Homo sapiens
stringdb:9606.ENSP00000354739	1	RPL12		9606.ENSP00000354739	RPL12	9606.ENSP00000354739	P30050	9606.ENSP00000354739	Large ribosomal subunit protein uL11; Binds directly to 26S ribosomal RNA.	label: attribute="display name" labelsize=12 labelAlignment=left outline=true outlineColor=white outlineTransparency=95 outlineWidth=10 background=false color=black dropShadow=false		stringdb	protein	Homo sapiens
stringdb:9606.ENSP00000363676	1	RPL11		9606.ENSP00000363676	RPL11	9606.ENSP00000363676	P62913	9606.ENSP00000363676	Large ribosomal subunit protein uL5; Component of the ribosome, a large ribonucleoprotein complex responsible for the synthesis of proteins in the cell. The small ribosomal subunit (SSU) binds messenger RNAs (mRNAs) and translates the encoded message by selecting cognate aminoacyl- transfer RNA (tRNA) molecules. The large subunit (LSU) contains the ribosomal catalytic site termed the peptidyl tra…	label: attribute="display name" labelsize=12 labelAlignment=left outline=true outlineColor=white outlineTransparency=95 outlineWidth=10 background=false color=black dropShadow=false		stringdb	protein	Homo sapiens
stringdb:9606.ENSP00000298283	1	RPL10L		9606.ENSP00000298283	RPL10L	9606.ENSP00000298283	Q96L21	9606.ENSP00000298283	Large ribosomal subunit protein uL16-like; May play a role in compensating for the inactivated X- linked gene during spermatogenesis; L ribosomal proteins	label: attribute="display name" labelsize=12 labelAlignment=left outline=true outlineColor=white outlineTransparency=95 outlineWidth=10 background=false color=black dropShadow=false		stringdb	protein	Homo sapiens
stringdb:9606.ENSP00000363018	1	RPL10A		9606.ENSP00000363018	RPL10A	9606.ENSP00000363018	P62906	9606.ENSP00000363018	Neural precursor cell expressed developmentally down-regulated protein 6; Component of the large ribosomal subunit.	label: attribute="display name" labelsize=12 labelAlignment=left outline=true outlineColor=white outlineTransparency=95 outlineWidth=10 background=false color=black dropShadow=false		stringdb	protein	Homo sapiens
stringdb:9606.ENSP00000318176	1	PRKRA		9606.ENSP00000318176	PRKRA	9606.ENSP00000318176	O75569	9606.ENSP00000318176	Interferon-inducible double-stranded RNA-dependent protein kinase activator A; Activates EIF2AK2/PKR in the absence of double-stranded RNA (dsRNA), leading to phosphorylation of EIF2S1/EFI2-alpha and inhibition of translation and induction of apoptosis. Required for siRNA production by DICER1 and for subsequent siRNA-mediated post- transcriptional gene silencing. Does not seem to be required for …	label: attribute="display name" labelsize=12 labelAlignment=left outline=true outlineColor=white outlineTransparency=95 outlineWidth=10 background=false color=black dropShadow=false		stringdb	protein	Homo sapiens
stringdb:9606.ENSP00000302886	1	PA2G4		9606.ENSP00000302886	PA2G4	9606.ENSP00000302886	Q9UQ80	9606.ENSP00000302886	Proliferation-associated protein 2G4; May play a role in a ERBB3-regulated signal transduction pathway. Seems be involved in growth regulation. Acts a corepressor of the androgen receptor (AR) and is regulated by the ERBB3 ligand neuregulin-1/heregulin (HRG). Inhibits transcription of some E2F1-regulated promoters, probably by recruiting histone acetylase (HAT) activity. Binds RNA. Associates wit…	label: attribute="display name" labelsize=12 labelAlignment=left outline=true outlineColor=white outlineTransparency=95 outlineWidth=10 background=false color=black dropShadow=false		stringdb	protein	Homo sapiens
stringdb:9606.ENSP00000246117	1	NCLN		9606.ENSP00000246117	NCLN	9606.ENSP00000246117	Q9BTX4	9606.ENSP00000246117	Nicastrin-like protein; May antagonize Nodal signaling and subsequent organization of axial structures during mesodermal patterning; Belongs to the nicastrin family.	label: attribute="display name" labelsize=12 labelAlignment=left outline=true outlineColor=white outlineTransparency=95 outlineWidth=10 background=false color=black dropShadow=false		stringdb	protein	Homo sapiens
stringdb:9606.ENSP00000482767	1	LARP4B		9606.ENSP00000482767	LARP4B	9606.ENSP00000482767	Q92615	9606.ENSP00000482767	La ribonucleoprotein domain family, member 4B; Stimulates mRNA translation; La ribonucleoprotein domain containing	label: attribute="display name" labelsize=12 labelAlignment=left outline=true outlineColor=white outlineTransparency=95 outlineWidth=10 background=false color=black dropShadow=false		stringdb	protein	Homo sapiens
stringdb:9606.ENSP00000168216	1	HSD17B10		9606.ENSP00000168216	HSD17B10	9606.ENSP00000168216	Q99714	9606.ENSP00000168216	Endoplasmic reticulum-associated amyloid beta-peptide-binding protein; Mitochondrial dehydrogenase that catalyzes the beta- oxidation at position 17 of androgens and estrogens and has 3- alpha-hydroxysteroid dehydrogenase activity with androsterone. Catalyzes the third step in the beta-oxidation of fatty acids. Carries out oxidative conversions of 7-alpha-OH and 7-beta-OH bile acids. Also exhibit…	label: attribute="display name" labelsize=12 labelAlignment=left outline=true outlineColor=white outlineTransparency=95 outlineWidth=10 background=false color=black dropShadow=false		stringdb	protein	Homo sapiens
stringdb:9606.ENSP00000400142	1	EWSR1		9606.ENSP00000400142	EWSR1	9606.ENSP00000400142	Q01844	9606.ENSP00000400142	Ewing sarcoma breakpoint region 1 protein; Might normally function as a transcriptional repressor. EWS-fusion-proteins (EFPS) may play a role in the tumorigenic process. They may disturb gene expression by mimicking, or interfering with the normal function of CTD-POLII within the transcription initiation complex. They may also contribute to an aberrant activation of the fusion protein target gene…	label: attribute="display name" labelsize=12 labelAlignment=left outline=true outlineColor=white outlineTransparency=95 outlineWidth=10 background=false color=black dropShadow=false		stringdb	protein	Homo sapiens
stringdb:9606.ENSP00000356520	1	DHX9		9606.ENSP00000356520	DHX9	9606.ENSP00000356520	Q08211	9606.ENSP00000356520	DEAH (Asp-Glu-Ala-His) box helicase 9; Multifunctional ATP-dependent nucleic acid helicase that unwinds DNA and RNA in a 3' to 5' direction and that plays important roles in many processes, such as DNA replication, transcriptional activation, post-transcriptional RNA regulation, mRNA translation and RNA-mediated gene silencing. Requires a 3'-single-stranded tail as entry site for acid nuclei unwi…	label: attribute="display name" labelsize=12 labelAlignment=left outline=true outlineColor=white outlineTransparency=95 outlineWidth=10 background=false color=black dropShadow=false		stringdb	protein	Homo sapiens
stringdb:9606.ENSP00000481762	1	CSDE1		9606.ENSP00000481762	CSDE1	9606.ENSP00000481762	Q9Y2S4	9606.ENSP00000481762	Cold shock domain containing E1, RNA-binding; RNA-binding protein. Required for internal initiation of translation of human rhinovirus RNA. May be involved in translationally coupled mRNA turnover. Implicated with other RNA- binding proteins in the cytoplasmic deadenylation/translational and decay interplay of the FOS mRNA mediated by the major coding- region determinant of instability (mCRD) dom…	label: attribute="display name" labelsize=12 labelAlignment=left outline=true outlineColor=white outlineTransparency=95 outlineWidth=10 background=false color=black dropShadow=false		stringdb	protein	Homo sapiens
stringdb:9606.ENSP00000225726	1	CCDC47		9606.ENSP00000225726	CCDC47	9606.ENSP00000225726	Q96A33	9606.ENSP00000225726	Coiled-coil domain containing 47	label: attribute="display name" labelsize=12 labelAlignment=left outline=true outlineColor=white outlineTransparency=95 outlineWidth=10 background=false color=black dropShadow=false		stringdb	protein	Homo sapiens
stringdb:9606.ENSP00000313603	1	ABCF1		9606.ENSP00000313603	ABCF1	9606.ENSP00000313603	Q8NE71	9606.ENSP00000313603	ATP-binding cassette, sub-family F (GCN20), member 1; Isoform 2 is required for efficient Cap- and IRES- mediated mRNA translation initiation. Isoform 2 is not involved in the ribosome biogenesis; ATP binding cassette subfamily F	label: attribute="display name" labelsize=12 labelAlignment=left outline=true outlineColor=white outlineTransparency=95 outlineWidth=10 background=false color=black dropShadow=false		stringdb	protein	Homo sapiens
stringdb:9606.ENSP00000316357	2	USP9X		9606.ENSP00000316357	USP9X	9606.ENSP00000316357	Q93008	9606.ENSP00000316357	Probable ubiquitin carboxyl-terminal hydrolase FAF-X; Deubiquitinase involved both in the processing of ubiquitin precursors and of ubiquitinated proteins. May therefore play an important regulatory role at the level of protein turnover by preventing degradation of proteins through the removal of conjugated ubiquitin. Essential component of TGF-beta/BMP signaling cascade. Regulates chromosome ali…	label: attribute="display name" labelsize=12 labelAlignment=left outline=true outlineColor=white outlineTransparency=95 outlineWidth=10 background=false color=black dropShadow=false		stringdb	protein	Homo sapiens
stringdb:9606.ENSP00000229268	2	USP5		9606.ENSP00000229268	USP5	9606.ENSP00000229268	P45974	9606.ENSP00000229268	Ubiquitin specific peptidase 5 (isopeptidase T); Cleaves linear and branched multiubiquitin polymers with a marked preference for branched polymers. Involved in unanchored 'Lys-48'-linked polyubiquitin disassembly. Binds linear and 'Lys- 63'-linked polyubiquitin with a lower affinity. Knock-down of USP5 causes the accumulation of p53/TP53 and an increase in p53/TP53 transcriptional activity becau…	label: attribute="display name" labelsize=12 labelAlignment=left outline=true outlineColor=white outlineTransparency=95 outlineWidth=10 background=false color=black dropShadow=false		stringdb	protein	Homo sapiens
stringdb:9606.ENSP00000483631	2	USP27X		9606.ENSP00000483631	USP27X	9606.ENSP00000483631	A6NNY8	9606.ENSP00000483631	X-linked ubiquitin carboxyl-terminal hydrolase 27; Deubiquitinase that can reduce the levels of BCL2L11/BIM ubiquitination and stabilize BCL2L11 in response to the RAF-MAPK- degradation signal. By acting on BCL2L11 levels, may counteract the anti-apoptotic effects of MAPK activity; Ubiquitin specific peptidases	label: attribute="display name" labelsize=12 labelAlignment=left outline=true outlineColor=white outlineTransparency=95 outlineWidth=10 background=false color=black dropShadow=false		stringdb	protein	Homo sapiens
stringdb:9606.ENSP00000349722	2	UBE2D3		9606.ENSP00000349722	UBE2D3	9606.ENSP00000349722	H9KV45	9606.ENSP00000349722	Ubiquitin conjugating enzyme E2 D3; Belongs to the ubiquitin-conjugating enzyme family.	label: attribute="display name" labelsize=12 labelAlignment=left outline=true outlineColor=white outlineTransparency=95 outlineWidth=10 background=false color=black dropShadow=false		stringdb	protein	Homo sapiens
stringdb:9606.ENSP00000338413	2	UBA1		9606.ENSP00000338413	UBA1	9606.ENSP00000338413	P22314	9606.ENSP00000338413	Ubiquitin-like modifier activating enzyme 1; Catalyzes the first step in ubiquitin conjugation to mark cellular proteins for degradation through the ubiquitin- proteasome system. Activates ubiquitin by first adenylating its C-terminal glycine residue with ATP, and thereafter linking this residue to the side chain of a cysteine residue in E1, yielding a ubiquitin-E1 thioester and free AMP. Essenti…	label: attribute="display name" labelsize=12 labelAlignment=left outline=true outlineColor=white outlineTransparency=95 outlineWidth=10 background=false color=black dropShadow=false		stringdb	protein	Homo sapiens
stringdb:9606.ENSP00000360034	2	SERBP1		9606.ENSP00000360034	SERBP1	9606.ENSP00000360034	Q9Y4S3	9606.ENSP00000360034	Plasminogen activator inhibitor 1 RNA-binding protein; May play a role in the regulation of mRNA stability. Binds to the 3'-most 134 nt of the SERPINE1/PAI1 mRNA, a region which confers cyclic nucleotide regulation of message decay.	label: attribute="display name" labelsize=12 labelAlignment=left outline=true outlineColor=white outlineTransparency=95 outlineWidth=10 background=false color=black dropShadow=false		stringdb	protein	Homo sapiens
stringdb:9606.ENSP00000346067	2	RPSA		9606.ENSP00000346067	RPSA	9606.ENSP00000346067	P08865	9606.ENSP00000346067	Multidrug resistance-associated protein MGr1-Ag; Required for the assembly and/or stability of the 40S ribosomal subunit. Required for the processing of the 20S rRNA- precursor to mature 18S rRNA in a late step of the maturation of 40S ribosomal subunits. Also functions as a cell surface receptor for laminin. Plays a role in cell adhesion to the basement membrane and in the consequent activation …	label: attribute="display name" labelsize=12 labelAlignment=left outline=true outlineColor=white outlineTransparency=95 outlineWidth=10 background=false color=black dropShadow=false		stringdb	protein	Homo sapiens
stringdb:9606.ENSP00000272317	2	RPS27A		9606.ENSP00000272317	RPS27A	9606.ENSP00000272317	Q9UPK7	9606.ENSP00000272317	Ubiquitin carboxyl extension protein 80; Ubiquitin: Exists either covalently attached to another protein, or free (unanchored). When covalently bound, it is conjugated to target proteins via an isopeptide bond either as a monomer (monoubiquitin), a polymer linked via different Lys residues of the ubiquitin (polyubiquitin chains) or a linear polymer linked via the initiator Met of the ubiquitin (l…	label: attribute="display name" labelsize=12 labelAlignment=left outline=true outlineColor=white outlineTransparency=95 outlineWidth=10 background=false color=black dropShadow=false		stringdb	protein	Homo sapiens
stringdb:9606.ENSP00000348849	2	RPS26		9606.ENSP00000348849	RPS26	9606.ENSP00000348849	P62854	9606.ENSP00000348849	Small ribosomal subunit protein eS26; Ribosomal protein S26; Belongs to the eukaryotic ribosomal protein eS26 family.	label: attribute="display name" labelsize=12 labelAlignment=left outline=true outlineColor=white outlineTransparency=95 outlineWidth=10 background=false color=black dropShadow=false		stringdb	protein	Homo sapiens
stringdb:9606.ENSP00000429374	2	RPS20		9606.ENSP00000429374	RPS20	9606.ENSP00000429374	P60866	9606.ENSP00000429374	Small ribosomal subunit protein uS10; Ribosomal protein S20	label: attribute="display name" labelsize=12 labelAlignment=left outline=true outlineColor=white outlineTransparency=95 outlineWidth=10 background=false color=black dropShadow=false		stringdb	protein	Homo sapiens
stringdb:9606.ENSP00000230050	2	RPS12		9606.ENSP00000230050	RPS12	9606.ENSP00000230050	P25398	9606.ENSP00000230050	Small ribosomal subunit protein eS12; Ribosomal protein S12	label: attribute="display name" labelsize=12 labelAlignment=left outline=true outlineColor=white outlineTransparency=95 outlineWidth=10 background=false color=black dropShadow=false		stringdb	protein	Homo sapiens
stringdb:9606.ENSP00000481646	2	RPS10		9606.ENSP00000481646	RPS10	9606.ENSP00000481646	P46783	9606.ENSP00000481646	Small ribosomal subunit protein eS10; Component of the 40S ribosomal subunit; Belongs to the eukaryotic ribosomal protein eS10 family.	label: attribute="display name" labelsize=12 labelAlignment=left outline=true outlineColor=white outlineTransparency=95 outlineWidth=10 background=false color=black dropShadow=false		stringdb	protein	Homo sapiens
stringdb:9606.ENSP00000322419	2	RPLP2		9606.ENSP00000322419	RPLP2	9606.ENSP00000322419	P05387	9606.ENSP00000322419	Large ribosomal subunit protein P2; Plays an important role in the elongation step of protein synthesis; L ribosomal proteins	label: attribute="display name" labelsize=12 labelAlignment=left outline=true outlineColor=white outlineTransparency=95 outlineWidth=10 background=false color=black dropShadow=false		stringdb	protein	Homo sapiens
stringdb:9606.ENSP00000315112	2	RNF31		9606.ENSP00000315112	RNF31	9606.ENSP00000315112	Q96EP0	9606.ENSP00000315112	Zinc in-between-RING-finger ubiquitin-associated domain protein; E3 ubiquitin-protein ligase component of the LUBAC complex which conjugates linear ('Met-1'-linked) polyubiquitin chains to substrates and plays a key role in NF-kappa-B activation and regulation of inflammation. LUBAC conjugates linear polyubiquitin to IKBKG and RIPK1 and is involved in activation of the canonical NF-kappa-B and th…	label: attribute="display name" labelsize=12 labelAlignment=left outline=true outlineColor=white outlineTransparency=95 outlineWidth=10 background=false color=black dropShadow=false		stringdb	protein	Homo sapiens
stringdb:9606.ENSP00000345917	2	LYAR		9606.ENSP00000345917	LYAR	9606.ENSP00000345917	Q9NX58	9606.ENSP00000345917	Cell growth-regulating nucleolar protein; Zinc fingers C2HC-type	label: attribute="display name" labelsize=12 labelAlignment=left outline=true outlineColor=white outlineTransparency=95 outlineWidth=10 background=false color=black dropShadow=false		stringdb	protein	Homo sapiens
stringdb:9606.ENSP00000340648	2	HUWE1		9606.ENSP00000340648	HUWE1	9606.ENSP00000340648	Q9P0A9	9606.ENSP00000340648	HECT, UBA and WWE domain containing 1, E3 ubiquitin protein ligase; E3 ubiquitin-protein ligase which mediates ubiquitination and subsequent proteasomal degradation of target proteins. Regulates apoptosis by catalyzing the polyubiquitination and degradation of MCL1. Mediates monoubiquitination of DNA polymerase beta (POLB) at 'Lys-41', 'Lys-61' and 'Lys-81', thereby playing a role in base-excisio…	label: attribute="display name" labelsize=12 labelAlignment=left outline=true outlineColor=white outlineTransparency=95 outlineWidth=10 background=false color=black dropShadow=false		stringdb	protein	Homo sapiens
stringdb:9606.ENSP00000310842	2	FANCI		9606.ENSP00000310842	FANCI	9606.ENSP00000310842	Q9NVI1	9606.ENSP00000310842	Fanconi anemia, complementation group I; Plays an essential role in the repair of DNA double- strand breaks by homologous recombination and in the repair of interstrand DNA cross-links (ICLs) by promoting FANCD2 monoubiquitination by FANCL and participating in recruitment to DNA repair sites. Required for maintenance of chromosomal stability. Specifically binds branched DNA: binds both single- st…	label: attribute="display name" labelsize=12 labelAlignment=left outline=true outlineColor=white outlineTransparency=95 outlineWidth=10 background=false color=black dropShadow=false		stringdb	protein	Homo sapiens
stringdb:9606.ENSP00000336702	2	EIF5A		9606.ENSP00000336702	EIF5A	9606.ENSP00000336702	P63241	9606.ENSP00000336702	Eukaryotic translation initiation factor 5A-1; mRNA-binding protein involved in translation elongation. Has an important function at the level of mRNA turnover, probably acting downstream of decapping. Involved in actin dynamics and cell cycle progression, mRNA decay and probably in a pathway involved in stress response and maintenance of cell wall integrity. With syntenin SDCBP, functions as a r…	label: attribute="display name" labelsize=12 labelAlignment=left outline=true outlineColor=white outlineTransparency=95 outlineWidth=10 background=false color=black dropShadow=false		stringdb	protein	Homo sapiens
stringdb:9606.ENSP00000293831	2	EIF4A1		9606.ENSP00000293831	EIF4A1	9606.ENSP00000293831	P60842	9606.ENSP00000293831	Eukaryotic translation initiation factor 4A1; ATP-dependent RNA helicase which is a subunit of the eIF4F complex involved in cap recognition and is required for mRNA binding to ribosome. In the current model of translation initiation, eIF4A unwinds RNA secondary structures in the 5'-UTR of mRNAs which is necessary to allow efficient binding of the small ribosomal subunit, and subsequent scanning …	label: attribute="display name" labelsize=12 labelAlignment=left outline=true outlineColor=white outlineTransparency=95 outlineWidth=10 background=false color=black dropShadow=false		stringdb	protein	Homo sapiens
stringdb:9606.ENSP00000485663	2	EIF3L		9606.ENSP00000485663	EIF3L	9606.ENSP00000485663	Q9Y262	9606.ENSP00000485663	Eukaryotic translation initiation factor 3 subunit 6-interacting protein; Component of the eukaryotic translation initiation factor 3 (eIF-3) complex, which is required for several steps in the initiation of protein synthesis. The eIF-3 complex associates with the 40S ribosome and facilitates the recruitment of eIF-1, eIF-1A, eIF-2:GTP:methionyl-tRNAi and eIF-5 to form the 43S pre- initiation com…	label: attribute="display name" labelsize=12 labelAlignment=left outline=true outlineColor=white outlineTransparency=95 outlineWidth=10 background=false color=black dropShadow=false		stringdb	protein	Homo sapiens
stringdb:9606.ENSP00000248342	2	EIF3K		9606.ENSP00000248342	EIF3K	9606.ENSP00000248342	Q9UBQ5	9606.ENSP00000248342	Eukaryotic translation initiation factor 3 subunit 12; Component of the eukaryotic translation initiation factor 3 (eIF-3) complex, which is required for several steps in the initiation of protein synthesis. The eIF-3 complex associates with the 40S ribosome and facilitates the recruitment of eIF-1, eIF-1A, eIF-2:GTP:methionyl-tRNAi and eIF-5 to form the 43S pre- initiation complex (43S PIC). The…	label: attribute="display name" labelsize=12 labelAlignment=left outline=true outlineColor=white outlineTransparency=95 outlineWidth=10 background=false color=black dropShadow=false		stringdb	protein	Homo sapiens
stringdb:9606.ENSP00000429931	2	EIF3H		9606.ENSP00000429931	EIF3H	9606.ENSP00000429931	O15372	9606.ENSP00000429931	Eukaryotic translation initiation factor 3, subunit H; Component of the eukaryotic translation initiation factor 3 (eIF-3) complex, which is required for several steps in the initiation of protein synthesis. The eIF-3 complex associates with the 40S ribosome and facilitates the recruitment of eIF-1, eIF-1A, eIF-2:GTP:methionyl-tRNAi and eIF-5 to form the 43S pre- initiation complex (43S PIC). The…	label: attribute="display name" labelsize=12 labelAlignment=left outline=true outlineColor=white outlineTransparency=95 outlineWidth=10 background=false color=black dropShadow=false		stringdb	protein	Homo sapiens
stringdb:9606.ENSP00000431800	2	EIF3F		9606.ENSP00000431800	EIF3F	9606.ENSP00000431800	O00303	9606.ENSP00000431800	Eukaryotic translation initiation factor 3, subunit F; Component of the eukaryotic translation initiation factor 3 (eIF-3) complex, which is required for several steps in the initiation of protein synthesis. The eIF-3 complex associates with the 40S ribosome and facilitates the recruitment of eIF-1, eIF-1A, eIF-2:GTP:methionyl-tRNAi and eIF-5 to form the 43S pre- initiation complex (43S PIC). The…	label: attribute="display name" labelsize=12 labelAlignment=left outline=true outlineColor=white outlineTransparency=95 outlineWidth=10 background=false color=black dropShadow=false		stringdb	protein	Homo sapiens
stringdb:9606.ENSP00000220849	2	EIF3E		9606.ENSP00000220849	EIF3E	9606.ENSP00000220849	P60228	9606.ENSP00000220849	Eukaryotic translation initiation factor 3, subunit E; Component of the eukaryotic translation initiation factor 3 (eIF-3) complex, which is required for several steps in the initiation of protein synthesis. The eIF-3 complex associates with the 40S ribosome and facilitates the recruitment of eIF-1, eIF-1A, eIF-2:GTP:methionyl-tRNAi and eIF-5 to form the 43S pre- initiation complex (43S PIC). The…	label: attribute="display name" labelsize=12 labelAlignment=left outline=true outlineColor=white outlineTransparency=95 outlineWidth=10 background=false color=black dropShadow=false		stringdb	protein	Homo sapiens
stringdb:9606.ENSP00000216190	2	EIF3D		9606.ENSP00000216190	EIF3D	9606.ENSP00000216190	O15371	9606.ENSP00000216190	Eukaryotic translation initiation factor 3, subunit D; mRNA cap-binding component of the eukaryotic translation initiation factor 3 (eIF-3) complex, a complex required for several steps in the initiation of protein synthesis of a specialized repertoire of mRNAs. The eIF-3 complex associates with the 40S ribosome and facilitates the recruitment of eIF-1, eIF-1A, eIF-2:GTP:methionyl-tRNAi and eIF-5…	label: attribute="display name" labelsize=12 labelAlignment=left outline=true outlineColor=white outlineTransparency=95 outlineWidth=10 background=false color=black dropShadow=false		stringdb	protein	Homo sapiens
stringdb:9606.ENSP00000307940	2	EEF2		9606.ENSP00000307940	EEF2	9606.ENSP00000307940	P13639	9606.ENSP00000307940	Eukaryotic translation elongation factor 2; Catalyzes the GTP-dependent ribosomal translocation step during translation elongation. During this step, the ribosome changes from the pre-translocational (PRE) to the post- translocational (POST) state as the newly formed A-site-bound peptidyl-tRNA and P-site-bound deacylated tRNA move to the P and E sites, respectively. Catalyzes the coordinated move…	label: attribute="display name" labelsize=12 labelAlignment=left outline=true outlineColor=white outlineTransparency=95 outlineWidth=10 background=false color=black dropShadow=false		stringdb	protein	Homo sapiens
stringdb:9606.ENSP00000217515	3	TXNL1		9606.ENSP00000217515	TXNL1	9606.ENSP00000217515	O43396	9606.ENSP00000217515	32 kDa thioredoxin-related protein; Active thioredoxin with a redox potential of about -250 mV.	label: attribute="display name" labelsize=12 labelAlignment=left outline=true outlineColor=white outlineTransparency=95 outlineWidth=10 background=false color=black dropShadow=false		stringdb	protein	Homo sapiens
stringdb:9606.ENSP00000338039	3	PSMF1		9606.ENSP00000338039	PSMF1	9606.ENSP00000338039	Q92530	9606.ENSP00000338039	Proteasome (prosome, macropain) inhibitor subunit 1 (PI31); Plays an important role in control of proteasome function. Inhibits the hydrolysis of protein and peptide substrates by the 20S proteasome. Also inhibits the activation of the proteasome by the proteasome regulatory proteins PA700 and PA28; Belongs to the proteasome inhibitor PI31 family.	label: attribute="display name" labelsize=12 labelAlignment=left outline=true outlineColor=white outlineTransparency=95 outlineWidth=10 background=false color=black dropShadow=false		stringdb	protein	Homo sapiens
stringdb:9606.ENSP00000293362	3	PSME3		9606.ENSP00000293362	PSME3	9606.ENSP00000293362	P61289	9606.ENSP00000293362	Proteasome (prosome, macropain) activator subunit 3 (PA28 gamma; Ki); Subunit of the 11S REG-gamma (also called PA28-gamma) proteasome regulator, a doughnut-shaped homoheptamer which associates with the proteasome. 11S REG-gamma activates the trypsin-like catalytic subunit of the proteasome but inhibits the chymotrypsin-like and postglutamyl-preferring (PGPH) subunits. Facilitates the MDM2-p53/TP…	label: attribute="display name" labelsize=12 labelAlignment=left outline=true outlineColor=white outlineTransparency=95 outlineWidth=10 background=false color=black dropShadow=false		stringdb	protein	Homo sapiens
stringdb:9606.ENSP00000216802	3	PSME2		9606.ENSP00000216802	PSME2	9606.ENSP00000216802	Q9UL46	9606.ENSP00000216802	Proteasome (prosome, macropain) activator subunit 2 (PA28 beta); Implicated in immunoproteasome assembly and required for efficient antigen processing. The PA28 activator complex enhances the generation of class I binding peptides by altering the cleavage pattern of the proteasome.	label: attribute="display name" labelsize=12 labelAlignment=left outline=true outlineColor=white outlineTransparency=95 outlineWidth=10 background=false color=black dropShadow=false		stringdb	protein	Homo sapiens
stringdb:9606.ENSP00000372155	3	PSME1		9606.ENSP00000372155	PSME1	9606.ENSP00000372155	Q06323	9606.ENSP00000372155	Proteasome (prosome, macropain) activator subunit 1 (PA28 alpha); Implicated in immunoproteasome assembly and required for efficient antigen processing. The PA28 activator complex enhances the generation of class I binding peptides by altering the cleavage pattern of the proteasome.	label: attribute="display name" labelsize=12 labelAlignment=left outline=true outlineColor=white outlineTransparency=95 outlineWidth=10 background=false color=black dropShadow=false		stringdb	protein	Homo sapiens
stringdb:9606.ENSP00000264639	3	PSMD3		9606.ENSP00000264639	PSMD3	9606.ENSP00000264639	O43242	9606.ENSP00000264639	Proteasome (prosome, macropain) 26S subunit, non-ATPase, 3; Component of the 26S proteasome, a multiprotein complex involved in the ATP-dependent degradation of ubiquitinated proteins. This complex plays a key role in the maintenance of protein homeostasis by removing misfolded or damaged proteins, which could impair cellular functions, and by removing proteins whose functions are no longer requi…	label: attribute="display name" labelsize=12 labelAlignment=left outline=true outlineColor=white outlineTransparency=95 outlineWidth=10 background=false color=black dropShadow=false		stringdb	protein	Homo sapiens
stringdb:9606.ENSP00000348442	3	PSMD12		9606.ENSP00000348442	PSMD12	9606.ENSP00000348442	O00232	9606.ENSP00000348442	Proteasome (prosome, macropain) 26S subunit, non-ATPase, 12; Component of the 26S proteasome, a multiprotein complex involved in the ATP-dependent degradation of ubiquitinated proteins. This complex plays a key role in the maintenance of protein homeostasis by removing misfolded or damaged proteins, which could impair cellular functions, and by removing proteins whose functions are no longer requ…	label: attribute="display name" labelsize=12 labelAlignment=left outline=true outlineColor=white outlineTransparency=95 outlineWidth=10 background=false color=black dropShadow=false		stringdb	protein	Homo sapiens
stringdb:9606.ENSP00000261712	3	PSMD11		9606.ENSP00000261712	PSMD11	9606.ENSP00000261712	O00231	9606.ENSP00000261712	Proteasome (prosome, macropain) 26S subunit, non-ATPase, 11; Component of the 26S proteasome, a multiprotein complex involved in the ATP-dependent degradation of ubiquitinated proteins. This complex plays a key role in the maintenance of protein homeostasis by removing misfolded or damaged proteins, which could impair cellular functions, and by removing proteins whose functions are no longer requ…	label: attribute="display name" labelsize=12 labelAlignment=left outline=true outlineColor=white outlineTransparency=95 outlineWidth=10 background=false color=black dropShadow=false		stringdb	protein	Homo sapiens
stringdb:9606.ENSP00000309474	3	PSMD1		9606.ENSP00000309474	PSMD1	9606.ENSP00000309474	Q99460	9606.ENSP00000309474	Proteasome (prosome, macropain) 26S subunit, non-ATPase, 1; Component of the 26S proteasome, a multiprotein complex involved in the ATP-dependent degradation of ubiquitinated proteins. This complex plays a key role in the maintenance of protein homeostasis by removing misfolded or damaged proteins, which could impair cellular functions, and by removing proteins whose functions are no longer requi…	label: attribute="display name" labelsize=12 labelAlignment=left outline=true outlineColor=white outlineTransparency=95 outlineWidth=10 background=false color=black dropShadow=false		stringdb	protein	Homo sapiens
stringdb:9606.ENSP00000310572	3	PSMC5		9606.ENSP00000310572	PSMC5	9606.ENSP00000310572	P62195	9606.ENSP00000310572	Proteasome (prosome, macropain) 26S subunit, ATPase, 5; Component of the 26S proteasome, a multiprotein complex involved in the ATP-dependent degradation of ubiquitinated proteins. This complex plays a key role in the maintenance of protein homeostasis by removing misfolded or damaged proteins, which could impair cellular functions, and by removing proteins whose functions are no longer required.…	label: attribute="display name" labelsize=12 labelAlignment=left outline=true outlineColor=white outlineTransparency=95 outlineWidth=10 background=false color=black dropShadow=false		stringdb	protein	Homo sapiens
stringdb:9606.ENSP00000157812	3	PSMC4		9606.ENSP00000157812	PSMC4	9606.ENSP00000157812	P43686	9606.ENSP00000157812	Proteasome (prosome, macropain) 26S subunit, ATPase, 4; Component of the 26S proteasome, a multiprotein complex involved in the ATP-dependent degradation of ubiquitinated proteins. This complex plays a key role in the maintenance of protein homeostasis by removing misfolded or damaged proteins, which could impair cellular functions, and by removing proteins whose functions are no longer required.…	label: attribute="display name" labelsize=12 labelAlignment=left outline=true outlineColor=white outlineTransparency=95 outlineWidth=10 background=false color=black dropShadow=false		stringdb	protein	Homo sapiens
stringdb:9606.ENSP00000481029	3	PSMC3		9606.ENSP00000481029	PSMC3	9606.ENSP00000481029	P17980	9606.ENSP00000481029	Proteasome (prosome, macropain) 26S subunit, ATPase, 3; Component of the 26S proteasome, a multiprotein complex involved in the ATP-dependent degradation of ubiquitinated proteins. This complex plays a key role in the maintenance of protein homeostasis by removing misfolded or damaged proteins, which could impair cellular functions, and by removing proteins whose functions are no longer required.…	label: attribute="display name" labelsize=12 labelAlignment=left outline=true outlineColor=white outlineTransparency=95 outlineWidth=10 background=false color=black dropShadow=false		stringdb	protein	Homo sapiens
stringdb:9606.ENSP00000391211	3	PSMC2		9606.ENSP00000391211	PSMC2	9606.ENSP00000391211	P35998	9606.ENSP00000391211	Proteasome (prosome, macropain) 26S subunit, ATPase, 2; Component of the 26S proteasome, a multiprotein complex involved in the ATP-dependent degradation of ubiquitinated proteins. This complex plays a key role in the maintenance of protein homeostasis by removing misfolded or damaged proteins, which could impair cellular functions, and by removing proteins whose functions are no longer required.…	label: attribute="display name" labelsize=12 labelAlignment=left outline=true outlineColor=white outlineTransparency=95 outlineWidth=10 background=false color=black dropShadow=false		stringdb	protein	Homo sapiens
stringdb:9606.ENSP00000261303	3	PSMC1		9606.ENSP00000261303	PSMC1	9606.ENSP00000261303	P62191	9606.ENSP00000261303	Proteasome (prosome, macropain) 26S subunit, ATPase, 1; Component of the 26S proteasome, a multiprotein complex involved in the ATP-dependent degradation of ubiquitinated proteins. This complex plays a key role in the maintenance of protein homeostasis by removing misfolded or damaged proteins, which could impair cellular functions, and by removing proteins whose functions are no longer required.…	label: attribute="display name" labelsize=12 labelAlignment=left outline=true outlineColor=white outlineTransparency=95 outlineWidth=10 background=false color=black dropShadow=false		stringdb	protein	Homo sapiens
stringdb:9606.ENSP00000362334	3	PSMB2		9606.ENSP00000362334	PSMB2	9606.ENSP00000362334	P49721	9606.ENSP00000362334	Proteasome (prosome, macropain) subunit, beta type, 2; Component of the 20S core proteasome complex involved in the proteolytic degradation of most intracellular proteins. This complex plays numerous essential roles within the cell by associating with different regulatory particles. Associated with two 19S regulatory particles, forms the 26S proteasome and thus participates in the ATP-dependent d…	label: attribute="display name" labelsize=12 labelAlignment=left outline=true outlineColor=white outlineTransparency=95 outlineWidth=10 background=false color=black dropShadow=false		stringdb	protein	Homo sapiens
stringdb:9606.ENSP00000044462	3	PSMA4		9606.ENSP00000044462	PSMA4	9606.ENSP00000044462	P25789	9606.ENSP00000044462	Proteasome (prosome, macropain) subunit, alpha type, 4; Component of the 20S core proteasome complex involved in the proteolytic degradation of most intracellular proteins. This complex plays numerous essential roles within the cell by associating with different regulatory particles. Associated with two 19S regulatory particles, forms the 26S proteasome and thus participates in the ATP-dependent …	label: attribute="display name" labelsize=12 labelAlignment=left outline=true outlineColor=white outlineTransparency=95 outlineWidth=10 background=false color=black dropShadow=false		stringdb	protein	Homo sapiens
stringdb:9606.ENSP00000414359	3	PSMA1		9606.ENSP00000414359	PSMA1	9606.ENSP00000414359	P25786	9606.ENSP00000414359	Proteasome (prosome, macropain) subunit, alpha type, 1; Component of the 20S core proteasome complex involved in the proteolytic degradation of most intracellular proteins. This complex plays numerous essential roles within the cell by associating with different regulatory particles. Associated with two 19S regulatory particles, forms the 26S proteasome and thus participates in the ATP-dependent …	label: attribute="display name" labelsize=12 labelAlignment=left outline=true outlineColor=white outlineTransparency=95 outlineWidth=10 background=false color=black dropShadow=false		stringdb	protein	Homo sapiens
stringdb:9606.ENSP00000259335	3	KIAA0368		9606.ENSP00000259335	ECPAS	9606.ENSP00000259335	Q5VYK3	9606.ENSP00000259335	Proteasome-associated protein ECM29 homolog; Adapter/scaffolding protein that binds to the 26S proteasome, motor proteins and other compartment specific proteins. May couple the proteasome to different compartments including endosome, endoplasmic reticulum and centrosome. May play a role in ERAD and other enhanced proteolyis.	label: attribute="display name" labelsize=12 labelAlignment=left outline=true outlineColor=white outlineTransparency=95 outlineWidth=10 background=false color=black dropShadow=false		stringdb	protein	Homo sapiens
stringdb:9606.ENSP00000302896	4	RPS9		9606.ENSP00000302896	RPS9	9606.ENSP00000302896	P46781	9606.ENSP00000302896	Small ribosomal subunit protein uS4; Ribosomal protein S9	label: attribute="display name" labelsize=12 labelAlignment=left outline=true outlineColor=white outlineTransparency=95 outlineWidth=10 background=false color=black dropShadow=false		stringdb	protein	Homo sapiens
stringdb:9606.ENSP00000379888	4	RPS8		9606.ENSP00000379888	RPS8	9606.ENSP00000379888	P62241	9606.ENSP00000379888	Small ribosomal subunit protein eS8; Ribosomal protein S8; Belongs to the eukaryotic ribosomal protein eS8 family.	label: attribute="display name" labelsize=12 labelAlignment=left outline=true outlineColor=white outlineTransparency=95 outlineWidth=10 background=false color=black dropShadow=false		stringdb	protein	Homo sapiens
stringdb:9606.ENSP00000339095	4	RPS7		9606.ENSP00000339095	RPS7	9606.ENSP00000339095	P62081	9606.ENSP00000339095	Small ribosomal subunit protein eS7; Required for rRNA maturation; Belongs to the eukaryotic ribosomal protein eS7 family.	label: attribute="display name" labelsize=12 labelAlignment=left outline=true outlineColor=white outlineTransparency=95 outlineWidth=10 background=false color=black dropShadow=false		stringdb	protein	Homo sapiens
stringdb:9606.ENSP00000369757	4	RPS6		9606.ENSP00000369757	RPS6	9606.ENSP00000369757	P62753	9606.ENSP00000369757	Small ribosomal subunit protein eS6; May play an important role in controlling cell growth and proliferation through the selective translation of particular classes of mRNA; S ribosomal proteins	label: attribute="display name" labelsize=12 labelAlignment=left outline=true outlineColor=white outlineTransparency=95 outlineWidth=10 background=false color=black dropShadow=false		stringdb	protein	Homo sapiens
stringdb:9606.ENSP00000472985	4	RPS5		9606.ENSP00000472985	RPS5	9606.ENSP00000472985	P46782	9606.ENSP00000472985	Small ribosomal subunit protein uS7; Ribosomal protein S5; Belongs to the universal ribosomal protein uS7 family.	label: attribute="display name" labelsize=12 labelAlignment=left outline=true outlineColor=white outlineTransparency=95 outlineWidth=10 background=false color=black dropShadow=false		stringdb	protein	Homo sapiens
stringdb:9606.ENSP00000362744	4	RPS4X		9606.ENSP00000362744	RPS4X	9606.ENSP00000362744	P62701	9606.ENSP00000362744	Ribosomal protein S4, X-linked; Belongs to the eukaryotic ribosomal protein eS4 family.	label: attribute="display name" labelsize=12 labelAlignment=left outline=true outlineColor=white outlineTransparency=95 outlineWidth=10 background=false color=black dropShadow=false		stringdb	protein	Homo sapiens
stringdb:9606.ENSP00000296674	4	RPS23		9606.ENSP00000296674	RPS23	9606.ENSP00000296674	P62266	9606.ENSP00000296674	Small ribosomal subunit protein uS12; Component of the ribosome, a large ribonucleoprotein complex responsible for the synthesis of proteins in the cell. The small ribosomal subunit (SSU) binds messenger RNAs (mRNAs) and translates the encoded message by selecting cognate aminoacyl-transfer RNA (tRNA) molecules. The large subunit (LSU) contains the ribosomal catalytic site termed the peptidyl tra…	label: attribute="display name" labelsize=12 labelAlignment=left outline=true outlineColor=white outlineTransparency=95 outlineWidth=10 background=false color=black dropShadow=false		stringdb	protein	Homo sapiens
stringdb:9606.ENSP00000393241	4	RPS18		9606.ENSP00000393241	RPS18	9606.ENSP00000393241	P62269	9606.ENSP00000393241	Small ribosomal subunit protein uS13; Located at the top of the head of the 40S subunit, it contacts several helices of the 18S rRNA; S ribosomal proteins	label: attribute="display name" labelsize=12 labelAlignment=left outline=true outlineColor=white outlineTransparency=95 outlineWidth=10 background=false color=black dropShadow=false		stringdb	protein	Homo sapiens
stringdb:9606.ENSP00000251453	4	RPS16		9606.ENSP00000251453	RPS16	9606.ENSP00000251453	P62249	9606.ENSP00000251453	Small ribosomal subunit protein uS9; Ribosomal protein S16	label: attribute="display name" labelsize=12 labelAlignment=left outline=true outlineColor=white outlineTransparency=95 outlineWidth=10 background=false color=black dropShadow=false		stringdb	protein	Homo sapiens
stringdb:9606.ENSP00000467466	4	RPS15		9606.ENSP00000467466	RPS15	9606.ENSP00000467466	P62841	9606.ENSP00000467466	Small ribosomal subunit protein uS19; Ribosomal protein S15	label: attribute="display name" labelsize=12 labelAlignment=left outline=true outlineColor=white outlineTransparency=95 outlineWidth=10 background=false color=black dropShadow=false		stringdb	protein	Homo sapiens
stringdb:9606.ENSP00000385958	4	RPS14		9606.ENSP00000385958	RPS14	9606.ENSP00000385958	P62263	9606.ENSP00000385958	Small ribosomal subunit protein uS11; Ribosomal protein S14	label: attribute="display name" labelsize=12 labelAlignment=left outline=true outlineColor=white outlineTransparency=95 outlineWidth=10 background=false color=black dropShadow=false		stringdb	protein	Homo sapiens
stringdb:9606.ENSP00000435777	4	RPS13		9606.ENSP00000435777	RPS13	9606.ENSP00000435777	P62277	9606.ENSP00000435777	Small ribosomal subunit protein uS15; Ribosomal protein S13	label: attribute="display name" labelsize=12 labelAlignment=left outline=true outlineColor=white outlineTransparency=95 outlineWidth=10 background=false color=black dropShadow=false		stringdb	protein	Homo sapiens
stringdb:9606.ENSP00000270625	4	RPS11		9606.ENSP00000270625	RPS11	9606.ENSP00000270625	P62280	9606.ENSP00000270625	Small ribosomal subunit protein uS17; Ribosomal protein S11; Belongs to the universal ribosomal protein uS17 family.	label: attribute="display name" labelsize=12 labelAlignment=left outline=true outlineColor=white outlineTransparency=95 outlineWidth=10 background=false color=black dropShadow=false		stringdb	protein	Homo sapiens
stringdb:9606.ENSP00000454746	4	ENSP00000454746		9606.ENSP00000454746	H3BN98	9606.ENSP00000454746	H3BN98	9606.ENSP00000454746	Uncharacterized protein	label: attribute="display name" labelsize=12 labelAlignment=left outline=true outlineColor=white outlineTransparency=95 outlineWidth=10 background=false color=black dropShadow=false		stringdb	protein	Homo sapiens
stringdb:9606.ENSP00000230340	4	BYSL		9606.ENSP00000230340	BYSL	9606.ENSP00000230340	Q13895	9606.ENSP00000230340	Bystin-like; Required for processing of 20S pre-rRNA precursor and biogenesis of 40S ribosomal subunits. May be required for trophinin-dependent regulation of cell adhesion during implantation of human embryos; Belongs to the bystin family.	label: attribute="display name" labelsize=12 labelAlignment=left outline=true outlineColor=white outlineTransparency=95 outlineWidth=10 background=false color=black dropShadow=false		stringdb	protein	Homo sapiens
stringdb:9606.ENSP00000296577	4	ABCE1		9606.ENSP00000296577	ABCE1	9606.ENSP00000296577	P61221	9606.ENSP00000296577	ATP-binding cassette, sub-family E (OABP), member 1; Antagonizes the binding of 2-5A (5'-phosphorylated 2',5'-linked oligoadenylates) by RNase L through direct interaction with RNase L and therefore inhibits its endoribonuclease activity. May play a central role in the regulation of mRNA turnover. Antagonizes the anti-viral effect of the interferon-regulated 2-5A/RNase L pathway. May act as a cha…	label: attribute="display name" labelsize=12 labelAlignment=left outline=true outlineColor=white outlineTransparency=95 outlineWidth=10 background=false color=black dropShadow=false		stringdb	protein	Homo sapiens
stringdb:9606.ENSP00000258301	5	STX6		9606.ENSP00000258301	STX6	9606.ENSP00000258301	O43752	9606.ENSP00000258301	Syntaxin 6; Involved in intracellular vesicle trafficking; Syntaxins	label: attribute="display name" labelsize=12 labelAlignment=left outline=true outlineColor=white outlineTransparency=95 outlineWidth=10 background=false color=black dropShadow=false		stringdb	protein	Homo sapiens
stringdb:9606.ENSP00000376792	5	VTI1A		9606.ENSP00000376792	VTI1A	9606.ENSP00000376792	Q96AJ9	9606.ENSP00000376792	Vesicle transport through interaction with t-SNAREs homolog 1A; V-SNARE that mediates vesicle transport pathways through interactions with t-SNAREs on the target membrane. These interactions are proposed to mediate aspects of the specificity of vesicle trafficking and to promote fusion of the lipid bilayers. Involved in vesicular transport from the late endosomes to the trans-Golgi network. Along…	label: attribute="display name" labelsize=12 labelAlignment=left outline=true outlineColor=white outlineTransparency=95 outlineWidth=10 background=false color=black dropShadow=false		stringdb	protein	Homo sapiens
stringdb:9606.ENSP00000401435	5	VPS53		9606.ENSP00000401435	VPS53	9606.ENSP00000401435	Q5VIR6	9606.ENSP00000401435	Vacuolar protein sorting-associated protein 53 homolog; Acts as component of the GARP complex that is involved in retrograde transport from early and late endosomes to the trans-Golgi network (TGN). The GARP complex is required for the maintenance of the cycling of mannose 6-phosphate receptors between the TGN and endosomes, this cycling is necessary for proper lysosomal sorting of acid hydrolase…	label: attribute="display name" labelsize=12 labelAlignment=left outline=true outlineColor=white outlineTransparency=95 outlineWidth=10 background=false color=black dropShadow=false		stringdb	protein	Homo sapiens
stringdb:9606.ENSP00000409952	5	VPS52		9606.ENSP00000409952	VPS52	9606.ENSP00000409952	Q8N1B4	9606.ENSP00000409952	Vacuolar protein sorting-associated protein 52 homolog; Acts as component of the GARP complex that is involved in retrograde transport from early and late endosomes to the trans-Golgi network (TGN). The GARP complex is required for the maintenance of the cycling of mannose 6-phosphate receptors between the TGN and endosomes, this cycling is necessary for proper lysosomal sorting of acid hydrolase…	label: attribute="display name" labelsize=12 labelAlignment=left outline=true outlineColor=white outlineTransparency=95 outlineWidth=10 background=false color=black dropShadow=false		stringdb	protein	Homo sapiens
stringdb:9606.ENSP00000279281	5	VPS51		9606.ENSP00000279281	VPS51	9606.ENSP00000279281	Q9UID3	9606.ENSP00000279281	Vacuolar protein sorting-associated protein 51 homolog; Acts as component of the GARP complex that is involved in retrograde transport from early and late endosomes to the trans-Golgi network (TGN). The GARP complex is required for the maintenance of protein retrieval from endosomes to the TGN, acid hydrolase sorting, lysosome function, endosomal cholesterol traffic and autophagy. VPS51 participa…	label: attribute="display name" labelsize=12 labelAlignment=left outline=true outlineColor=white outlineTransparency=95 outlineWidth=10 background=false color=black dropShadow=false		stringdb	protein	Homo sapiens
stringdb:9606.ENSP00000358126	5	VPS45		9606.ENSP00000358126	VPS45	9606.ENSP00000358126	Q9NRW7	9606.ENSP00000358126	Vacuolar protein sorting 45 homolog (S. cerevisiae); May play a role in vesicle-mediated protein trafficking from the Golgi stack through the trans-Golgi network.	label: attribute="display name" labelsize=12 labelAlignment=left outline=true outlineColor=white outlineTransparency=95 outlineWidth=10 background=false color=black dropShadow=false		stringdb	protein	Homo sapiens
stringdb:9606.ENSP00000263864	5	VAMP8		9606.ENSP00000263864	VAMP8	9606.ENSP00000263864	Q9BV40	9606.ENSP00000263864	Vesicle-associated membrane protein 8; SNAREs, soluble N-ethylmaleimide-sensitive factor- attachment protein receptors, are essential proteins for fusion of cellular membranes. SNAREs localized on opposing membranes assemble to form a trans-SNARE complex, an extended, parallel four alpha-helical bundle that drives membrane fusion. VAMP8 is a SNARE involved in autophagy through the direct control …	label: attribute="display name" labelsize=12 labelAlignment=left outline=true outlineColor=white outlineTransparency=95 outlineWidth=10 background=false color=black dropShadow=false		stringdb	protein	Homo sapiens
stringdb:9606.ENSP00000054666	5	VAMP3		9606.ENSP00000054666	VAMP3	9606.ENSP00000054666	Q15836	9606.ENSP00000054666	Vesicle-associated membrane protein 3; SNARE involved in vesicular transport from the late endosomes to the trans-Golgi network; Belongs to the synaptobrevin family.	label: attribute="display name" labelsize=12 labelAlignment=left outline=true outlineColor=white outlineTransparency=95 outlineWidth=10 background=false color=black dropShadow=false		stringdb	protein	Homo sapiens
stringdb:9606.ENSP00000321826	5	STXBP5		9606.ENSP00000321826	STXBP5	9606.ENSP00000321826	Q5T5C0	9606.ENSP00000321826	Lethal(2) giant larvae protein homolog 3; Plays a regulatory role in calcium-dependent exocytosis and neurotransmitter release. Inhibits membrane fusion between transport vesicles and the plasma membrane. May modulate the assembly of trans-SNARE complexes between transport vesicles and the plasma membrane. Inhibits translocation of GLUT4 from intracellular vesicles to the plasma membrane. Compete…	label: attribute="display name" labelsize=12 labelAlignment=left outline=true outlineColor=white outlineTransparency=95 outlineWidth=10 background=false color=black dropShadow=false		stringdb	protein	Homo sapiens
stringdb:9606.ENSP00000305255	5	STX8		9606.ENSP00000305255	STX8	9606.ENSP00000305255	Q9UNK0	9606.ENSP00000305255	Syntaxin 8; Vesicle trafficking protein that functions in the early secretory pathway, possibly by mediating retrograde transport from cis-Golgi membranes to the ER; Belongs to the syntaxin family.	label: attribute="display name" labelsize=12 labelAlignment=left outline=true outlineColor=white outlineTransparency=95 outlineWidth=10 background=false color=black dropShadow=false		stringdb	protein	Homo sapiens
stringdb:9606.ENSP00000338562	5	STX3		9606.ENSP00000338562	STX3	9606.ENSP00000338562	Q13277	9606.ENSP00000338562	Syntaxin 3; Potentially involved in docking of synaptic vesicles at presynaptic active zones; Belongs to the syntaxin family.	label: attribute="display name" labelsize=12 labelAlignment=left outline=true outlineColor=white outlineTransparency=95 outlineWidth=10 background=false color=black dropShadow=false		stringdb	protein	Homo sapiens
stringdb:9606.ENSP00000360183	5	STX16		9606.ENSP00000360183	STX16	9606.ENSP00000360183	Q9H1T7	9606.ENSP00000360183	Syntaxin 16; SNARE involved in vesicular transport from the late endosomes to the trans-Golgi network; Belongs to the syntaxin family.	label: attribute="display name" labelsize=12 labelAlignment=left outline=true outlineColor=white outlineTransparency=95 outlineWidth=10 background=false color=black dropShadow=false		stringdb	protein	Homo sapiens
stringdb:9606.ENSP00000363054	5	STX12		9606.ENSP00000363054	STX12	9606.ENSP00000363054	Q86Y82	9606.ENSP00000363054	Syntaxin 12; SNARE that acts to regulate protein transport between late endosomes and the trans-Golgi network. The SNARE complex containing STX6, STX12, VAMP4 and VTI1A mediates vesicle fusion (in vitro) (By similarity). Through complex formation with GRIP1, GRIA2 and NSG1 controls the intracellular fate of AMPAR and the endosomal sorting of the GRIA2 subunit toward recycling and membrane targeti…	label: attribute="display name" labelsize=12 labelAlignment=left outline=true outlineColor=white outlineTransparency=95 outlineWidth=10 background=false color=black dropShadow=false		stringdb	protein	Homo sapiens
stringdb:9606.ENSP00000314157	5	SNAP47		9606.ENSP00000314157	SNAP47	9606.ENSP00000314157	Q96FE1	9606.ENSP00000314157	Synaptosomal-associated 47 kDa protein; Plays a role in intracellular membrane fusion.	label: attribute="display name" labelsize=12 labelAlignment=left outline=true outlineColor=white outlineTransparency=95 outlineWidth=10 background=false color=black dropShadow=false		stringdb	protein	Homo sapiens
stringdb:9606.ENSP00000215730	5	SNAP29		9606.ENSP00000215730	SNAP29	9606.ENSP00000215730	O95721	9606.ENSP00000215730	Vesicle-membrane fusion protein SNAP-29; SNAREs, soluble N-ethylmaleimide-sensitive factor- attachment protein receptors, are essential proteins for fusion of cellular membranes. SNAREs localized on opposing membranes assemble to form a trans-SNARE complex, an extended, parallel four alpha-helical bundle that drives membrane fusion. SNAP29 is a SNARE involved in autophagy through the direct contr…	label: attribute="display name" labelsize=12 labelAlignment=left outline=true outlineColor=white outlineTransparency=95 outlineWidth=10 background=false color=black dropShadow=false		stringdb	protein	Homo sapiens
stringdb:9606.ENSP00000231668	5	BNIP1		9606.ENSP00000231668	BNIP1	9606.ENSP00000231668		9606.ENSP00000231668	BCL2/adenovirus E1B 19kDa interacting protein 1; BCL2 homology region 3 only	label: attribute="display name" labelsize=12 labelAlignment=left outline=true outlineColor=white outlineTransparency=95 outlineWidth=10 background=false color=black dropShadow=false		stringdb	protein	Homo sapiens
stringdb:9606.ENSP00000354876	6	MT-CO2	Respiratory chain complex IV	9606.ENSP00000354876	MT-CO2	9606.ENSP00000354876	P00403	9606.ENSP00000354876	Mitochondrially encoded cytochrome c oxidase II; Cytochrome c oxidase is the component of the respiratory chain that catalyzes the reduction of oxygen to water. Subunits 1- 3 form the functional core of the enzyme complex. Subunit 2 transfers the electrons from cytochrome c via its binuclear copper A center to the bimetallic center of the catalytic subunit 1.	label: attribute="display name" labelsize=12 labelAlignment=left outline=true outlineColor=white outlineTransparency=95 outlineWidth=10 background=false color=black dropShadow=false		stringdb	protein	Homo sapiens
stringdb:9606.ENSP00000425759	6	COX7C	Respiratory chain complex IV	9606.ENSP00000425759	COX7C	9606.ENSP00000425759	P15954	9606.ENSP00000425759	Cytochrome c oxidase subunit 7C, mitochondrial; This protein is one of the nuclear-coded polypeptide chains of cytochrome c oxidase, the terminal oxidase in mitochondrial electron transport.	label: attribute="display name" labelsize=12 labelAlignment=left outline=true outlineColor=white outlineTransparency=95 outlineWidth=10 background=false color=black dropShadow=false		stringdb	protein	Homo sapiens
stringdb:9606.ENSP00000359098	6	COX7A2	Respiratory chain complex IV	9606.ENSP00000359098	COX7A2	9606.ENSP00000359098	P14406	9606.ENSP00000359098	Cytochrome c oxidase subunit VIIa polypeptide 2 (liver); This protein is one of the nuclear-coded polypeptide chains of cytochrome c oxidase, the terminal oxidase in mitochondrial electron transport.	label: attribute="display name" labelsize=12 labelAlignment=left outline=true outlineColor=white outlineTransparency=95 outlineWidth=10 background=false color=black dropShadow=false		stringdb	protein	Homo sapiens
stringdb:9606.ENSP00000428895	6	COX6C	Respiratory chain complex IV	9606.ENSP00000428895	COX6C	9606.ENSP00000428895	P09669	9606.ENSP00000428895	Cytochrome c oxidase polypeptide VIc; This protein is one of the nuclear-coded polypeptide chains of cytochrome c oxidase, the terminal oxidase in mitochondrial electron transport.	label: attribute="display name" labelsize=12 labelAlignment=left outline=true outlineColor=white outlineTransparency=95 outlineWidth=10 background=false color=black dropShadow=false		stringdb	protein	Homo sapiens
stringdb:9606.ENSP00000258424	6	COX5B	Respiratory chain complex IV	9606.ENSP00000258424	COX5B	9606.ENSP00000258424	P10606	9606.ENSP00000258424	Cytochrome c oxidase subunit 5B, mitochondrial; This protein is one of the nuclear-coded polypeptide chains of cytochrome c oxidase, the terminal oxidase in mitochondrial electron transport.	label: attribute="display name" labelsize=12 labelAlignment=left outline=true outlineColor=white outlineTransparency=95 outlineWidth=10 background=false color=black dropShadow=false		stringdb	protein	Homo sapiens
stringdb:9606.ENSP00000317780	6	COX5A	Respiratory chain complex IV	9606.ENSP00000317780	COX5A	9606.ENSP00000317780	P20674	9606.ENSP00000317780	Cytochrome c oxidase subunit 5A, mitochondrial; This is the heme A-containing chain of cytochrome c oxidase, the terminal oxidase in mitochondrial electron transport.	label: attribute="display name" labelsize=12 labelAlignment=left outline=true outlineColor=white outlineTransparency=95 outlineWidth=10 background=false color=black dropShadow=false		stringdb	protein	Homo sapiens
stringdb:9606.ENSP00000457513	6	COX4I1	Respiratory chain complex IV	9606.ENSP00000457513	COX4I1	9606.ENSP00000457513	P13073	9606.ENSP00000457513	Cytochrome c oxidase subunit 4 isoform 1, mitochondrial; This protein is one of the nuclear-coded polypeptide chains of cytochrome c oxidase, the terminal oxidase in mitochondrial electron transport.	label: attribute="display name" labelsize=12 labelAlignment=left outline=true outlineColor=white outlineTransparency=95 outlineWidth=10 background=false color=black dropShadow=false		stringdb	protein	Homo sapiens
stringdb:9606.ENSP00000367939	6	UQCRQ	Respiratory chain complex III	9606.ENSP00000367939	UQCRQ	9606.ENSP00000367939	O14949	9606.ENSP00000367939	Ubiquinol-cytochrome c reductase complex ubiquinone-binding protein QP-C; This is a component of the ubiquinol-cytochrome c reductase complex (complex III or cytochrome b-c1 complex), which is part of the mitochondrial respiratory chain. This subunit, together with cytochrome b, binds to ubiquinone; Belongs to the UQCRQ/QCR8 family.	label: attribute="display name" labelsize=12 labelAlignment=left outline=true outlineColor=white outlineTransparency=95 outlineWidth=10 background=false color=black dropShadow=false		stringdb	protein	Homo sapiens
stringdb:9606.ENSP00000309565	6	UQCRH	Respiratory chain complex III	9606.ENSP00000309565	UQCRH	9606.ENSP00000309565	P07919	9606.ENSP00000309565	Ubiquinol-cytochrome c reductase complex 11 kDa protein; This is a component of the ubiquinol-cytochrome c reductase complex (complex III or cytochrome b-c1 complex), which is part of the mitochondrial respiratory chain. This protein may mediate formation of the complex between cytochromes c and c1; Belongs to the UQCRH/QCR6 family.	label: attribute="display name" labelsize=12 labelAlignment=left outline=true outlineColor=white outlineTransparency=95 outlineWidth=10 background=false color=black dropShadow=false		stringdb	protein	Homo sapiens
stringdb:9606.ENSP00000203407	6	UQCRC1	Respiratory chain complex III	9606.ENSP00000203407	UQCRC1	9606.ENSP00000203407	P31930	9606.ENSP00000203407	Ubiquinol-cytochrome-c reductase complex core protein 1; This is a component of the ubiquinol-cytochrome c reductase complex (complex III or cytochrome b-c1 complex), which is part of the mitochondrial respiratory chain. This protein may mediate formation of the complex between cytochromes c and c1; M16 metallopeptidases	label: attribute="display name" labelsize=12 labelAlignment=left outline=true outlineColor=white outlineTransparency=95 outlineWidth=10 background=false color=black dropShadow=false		stringdb	protein	Homo sapiens
stringdb:9606.ENSP00000430494	6	UQCRB	Respiratory chain complex III	9606.ENSP00000430494	UQCRB	9606.ENSP00000430494	P14927	9606.ENSP00000430494	Ubiquinol-cytochrome c reductase complex 14 kDa protein; This is a component of the ubiquinol-cytochrome c reductase complex (complex III or cytochrome b-c1 complex), which is part of the mitochondrial respiratory chain. This component is involved in redox-linked proton pumping; Belongs to the UQCRB/QCR7 family.	label: attribute="display name" labelsize=12 labelAlignment=left outline=true outlineColor=white outlineTransparency=95 outlineWidth=10 background=false color=black dropShadow=false		stringdb	protein	Homo sapiens
stringdb:9606.ENSP00000467262	6	UQCR11	Respiratory chain complex III	9606.ENSP00000467262	UQCR11	9606.ENSP00000467262	O14957	9606.ENSP00000467262	Ubiquinol-cytochrome c reductase complex 6.4 kDa protein; This is a component of the ubiquinol-cytochrome c reductase complex (complex III or cytochrome b-c1 complex), which is part of the mitochondrial respiratory chain; Belongs to the UQCR11/QCR10 family.	label: attribute="display name" labelsize=12 labelAlignment=left outline=true outlineColor=white outlineTransparency=95 outlineWidth=10 background=false color=black dropShadow=false		stringdb	protein	Homo sapiens
stringdb:9606.ENSP00000317159	6	CYC1	Respiratory chain complex III	9606.ENSP00000317159	CYC1	9606.ENSP00000317159	P08574	9606.ENSP00000317159	Ubiquinol-cytochrome-c reductase complex cytochrome c1 subunit; This is the heme-containing component of the cytochrome b-c1 complex, which accepts electrons from Rieske protein and transfers electrons to cytochrome c in the mitochondrial respiratory chain; Apoptosome	label: attribute="display name" labelsize=12 labelAlignment=left outline=true outlineColor=white outlineTransparency=95 outlineWidth=10 background=false color=black dropShadow=false		stringdb	protein	Homo sapiens
stringdb:9606.ENSP00000330787	6	NDUFB1	Respiratory chain complex I	9606.ENSP00000330787	NDUFB1	9606.ENSP00000330787	O75438	9606.ENSP00000330787	NADH dehydrogenase [ubiquinone] 1 beta subcomplex subunit 1; Accessory subunit of the mitochondrial membrane respiratory chain NADH dehydrogenase (Complex I) that is believed not to be involved in catalysis. Complex I functions in the transfer of electrons from NADH to the respiratory chain. The immediate electron acceptor for the enzyme is believed to be ubiquinone.	label: attribute="display name" labelsize=12 labelAlignment=left outline=true outlineColor=white outlineTransparency=95 outlineWidth=10 background=false color=black dropShadow=false		stringdb	protein	Homo sapiens
stringdb:9606.ENSP00000339720	6	NDUFA4	Respiratory chain complex I	9606.ENSP00000339720	NDUFA4	9606.ENSP00000339720	O00483	9606.ENSP00000339720	NADH-ubiquinone oxidoreductase MLRQ subunit; Cytochrome c oxidase (COX, complex IV) is the terminal component of the mitochondrial respiratory chain that catalyzes the reduction of oxygen to water. Required for complex IV maintenance.	label: attribute="display name" labelsize=12 labelAlignment=left outline=true outlineColor=white outlineTransparency=95 outlineWidth=10 background=false color=black dropShadow=false		stringdb	protein	Homo sapiens
stringdb:9606.ENSP00000413908	6	BCS1L		9606.ENSP00000413908	BCS1L	9606.ENSP00000413908	Q9Y276	9606.ENSP00000413908	BC1 (ubiquinol-cytochrome c reductase) synthesis-like; Chaperone necessary for the assembly of mitochondrial respiratory chain complex III. Plays an important role in the maintenance of mitochondrial tubular networks, respiratory chain assembly and formation of the LETM1 complex; AAA ATPases	label: attribute="display name" labelsize=12 labelAlignment=left outline=true outlineColor=white outlineTransparency=95 outlineWidth=10 background=false color=black dropShadow=false		stringdb	protein	Homo sapiens
stringdb:9606.ENSP00000380466	7	RPL23L		9606.ENSP00000380466	MRPL23	9606.ENSP00000380466	Q16540	9606.ENSP00000380466	Mitochondrial ribosomal protein L23	label: attribute="display name" labelsize=12 labelAlignment=left outline=true outlineColor=white outlineTransparency=95 outlineWidth=10 background=false color=black dropShadow=false		stringdb	protein	Homo sapiens
stringdb:9606.ENSP00000483491	7	OXA1L		9606.ENSP00000483491	OXA1L	9606.ENSP00000483491	Q15070	9606.ENSP00000483491	Mitochondrial inner membrane protein OXA1L; Required for the insertion of integral membrane proteins into the mitochondrial inner membrane. Essential for the activity and assembly of cytochrome oxidase. Required for the correct biogenesis of ATP synthase and complex I in mitochondria; Belongs to the OXA1/ALB3/YidC family.	label: attribute="display name" labelsize=12 labelAlignment=left outline=true outlineColor=white outlineTransparency=95 outlineWidth=10 background=false color=black dropShadow=false		stringdb	protein	Homo sapiens
stringdb:9606.ENSP00000177742	7	MRPS34		9606.ENSP00000177742	MRPS34	9606.ENSP00000177742	P82930	9606.ENSP00000177742	Mitochondrial small ribosomal subunit protein mS34; Required for mitochondrial translation, plays a role in maintaining the stability of the small ribosomal subunit and the 12S rRNA that are required for mitoribosome formation.	label: attribute="display name" labelsize=12 labelAlignment=left outline=true outlineColor=white outlineTransparency=95 outlineWidth=10 background=false color=black dropShadow=false		stringdb	protein	Homo sapiens
stringdb:9606.ENSP00000318158	7	MRPS24		9606.ENSP00000318158	MRPS24	9606.ENSP00000318158	Q96EL2	9606.ENSP00000318158	Mitochondrial ribosomal protein S24; Belongs to the universal ribosomal protein uS3 family.	label: attribute="display name" labelsize=12 labelAlignment=left outline=true outlineColor=white outlineTransparency=95 outlineWidth=10 background=false color=black dropShadow=false		stringdb	protein	Homo sapiens
stringdb:9606.ENSP00000418008	7	MRPS22		9606.ENSP00000418008	MRPS22	9606.ENSP00000418008	P82650	9606.ENSP00000418008	Mitochondrial ribosomal protein S22; Belongs to the mitochondrion-specific ribosomal protein mS22 family.	label: attribute="display name" labelsize=12 labelAlignment=left outline=true outlineColor=white outlineTransparency=95 outlineWidth=10 background=false color=black dropShadow=false		stringdb	protein	Homo sapiens
stringdb:9606.ENSP00000417602	7	MRPL47		9606.ENSP00000417602	MRPL47	9606.ENSP00000417602	Q9HD33	9606.ENSP00000417602	Nasopharyngeal carcinoma metastasis-related protein 1; Mitochondrial ribosomal protein L47	label: attribute="display name" labelsize=12 labelAlignment=left outline=true outlineColor=white outlineTransparency=95 outlineWidth=10 background=false color=black dropShadow=false		stringdb	protein	Homo sapiens
stringdb:9606.ENSP00000258383	7	MRPL44		9606.ENSP00000258383	MRPL44	9606.ENSP00000258383	Q9H9J2	9606.ENSP00000258383	Mitochondrial large ribosomal subunit protein mL44; Component of the 39S subunit of mitochondrial ribosome. May have a function in the assembly/stability of nascent mitochondrial polypeptides exiting the ribosome; Mitochondrial ribosomal proteins	label: attribute="display name" labelsize=12 labelAlignment=left outline=true outlineColor=white outlineTransparency=95 outlineWidth=10 background=false color=black dropShadow=false		stringdb	protein	Homo sapiens
stringdb:9606.ENSP00000339844	7	MRPL43		9606.ENSP00000339844	MRPL43	9606.ENSP00000339844	Q8N983	9606.ENSP00000339844	Mitochondrial ribosomal protein L43	label: attribute="display name" labelsize=12 labelAlignment=left outline=true outlineColor=white outlineTransparency=95 outlineWidth=10 background=false color=black dropShadow=false		stringdb	protein	Homo sapiens
stringdb:9606.ENSP00000360498	7	MRPL41		9606.ENSP00000360498	MRPL41	9606.ENSP00000360498	Q8IXM3	9606.ENSP00000360498	Bcl-2-interacting mitochondrial ribosomal protein L41; Component of the mitochondrial ribosome large subunit. Also involved in apoptosis and cell cycle. Enhances p53/TP53 stability, thereby contributing to p53/TP53-induced apoptosis in response to growth-inhibitory condition. Enhances p53/TP53 translocation to the mitochondria. Has the ability to arrest the cell cycle at the G1 phase, possibly by…	label: attribute="display name" labelsize=12 labelAlignment=left outline=true outlineColor=white outlineTransparency=95 outlineWidth=10 background=false color=black dropShadow=false		stringdb	protein	Homo sapiens
stringdb:9606.ENSP00000253099	7	MRPL4		9606.ENSP00000253099	MRPL4	9606.ENSP00000253099	Q9BYD3	9606.ENSP00000253099	Mitochondrial ribosomal protein L4; Belongs to the universal ribosomal protein uL4 family.	label: attribute="display name" labelsize=12 labelAlignment=left outline=true outlineColor=white outlineTransparency=95 outlineWidth=10 background=false color=black dropShadow=false		stringdb	protein	Homo sapiens
stringdb:9606.ENSP00000199706	7	MRPL28		9606.ENSP00000199706	MRPL28	9606.ENSP00000199706	Q13084	9606.ENSP00000199706	Melanoma-associated antigen recognized by T-lymphocytes; Mitochondrial ribosomal protein L28	label: attribute="display name" labelsize=12 labelAlignment=left outline=true outlineColor=white outlineTransparency=95 outlineWidth=10 background=false color=black dropShadow=false		stringdb	protein	Homo sapiens
stringdb:9606.ENSP00000354580	7	MRPL21		9606.ENSP00000354580	MRPL21	9606.ENSP00000354580	Q7Z2W9	9606.ENSP00000354580	Mitochondrial ribosomal protein L21	label: attribute="display name" labelsize=12 labelAlignment=left outline=true outlineColor=white outlineTransparency=95 outlineWidth=10 background=false color=black dropShadow=false		stringdb	protein	Homo sapiens
stringdb:9606.ENSP00000373404	7	MRPL2		9606.ENSP00000373404	MRPL2	9606.ENSP00000373404	Q5T653	9606.ENSP00000373404	Mitochondrial ribosomal protein L2; Belongs to the universal ribosomal protein uL2 family.	label: attribute="display name" labelsize=12 labelAlignment=left outline=true outlineColor=white outlineTransparency=95 outlineWidth=10 background=false color=black dropShadow=false		stringdb	protein	Homo sapiens
stringdb:9606.ENSP00000260102	7	MRPL15		9606.ENSP00000260102	MRPL15	9606.ENSP00000260102	Q9P015	9606.ENSP00000260102	Mitochondrial ribosomal protein L15	label: attribute="display name" labelsize=12 labelAlignment=left outline=true outlineColor=white outlineTransparency=95 outlineWidth=10 background=false color=black dropShadow=false		stringdb	protein	Homo sapiens
stringdb:9606.ENSP00000290208	7	MRPL10		9606.ENSP00000290208	MRPL10	9606.ENSP00000290208	Q7Z7H8	9606.ENSP00000290208	Mitochondrial ribosomal protein L10; Belongs to the universal ribosomal protein uL10 family.	label: attribute="display name" labelsize=12 labelAlignment=left outline=true outlineColor=white outlineTransparency=95 outlineWidth=10 background=false color=black dropShadow=false		stringdb	protein	Homo sapiens
stringdb:9606.ENSP00000284320	8	TOMM70A		9606.ENSP00000284320	TOMM70	9606.ENSP00000284320	O94826	9606.ENSP00000284320	Translocase of outer mitochondrial membrane 70 homolog A (S. cerevisiae); Receptor that accelerates the import of all mitochondrial precursor proteins.	label: attribute="display name" labelsize=12 labelAlignment=left outline=true outlineColor=white outlineTransparency=95 outlineWidth=10 background=false color=black dropShadow=false		stringdb	protein	Homo sapiens
stringdb:9606.ENSP00000381859	8	TOMM6		9606.ENSP00000381859	TOMM6	9606.ENSP00000381859	Q96B49	9606.ENSP00000381859	Translocase of outer mitochondrial membrane complex; Belongs to the Tom6 family.	label: attribute="display name" labelsize=12 labelAlignment=left outline=true outlineColor=white outlineTransparency=95 outlineWidth=10 background=false color=black dropShadow=false		stringdb	protein	Homo sapiens
stringdb:9606.ENSP00000438204	8	TOMM5		9606.ENSP00000438204	TOMM5	9606.ENSP00000438204	Q8N4H5	9606.ENSP00000438204	Translocase of outer mitochondrial membrane complex	label: attribute="display name" labelsize=12 labelAlignment=left outline=true outlineColor=white outlineTransparency=95 outlineWidth=10 background=false color=black dropShadow=false		stringdb	protein	Homo sapiens
stringdb:9606.ENSP00000410339	8	TOMM40		9606.ENSP00000410339	TOMM40	9606.ENSP00000410339	O96008	9606.ENSP00000410339	Translocase of outer mitochondrial membrane 40 homolog (yeast); Channel-forming protein essential for import of protein precursors into mitochondria; Belongs to the Tom40 family.	label: attribute="display name" labelsize=12 labelAlignment=left outline=true outlineColor=white outlineTransparency=95 outlineWidth=10 background=false color=black dropShadow=false		stringdb	protein	Homo sapiens
stringdb:9606.ENSP00000216034	8	TOMM22		9606.ENSP00000216034	TOMM22	9606.ENSP00000216034	Q9NS69	9606.ENSP00000216034	Translocase of outer mitochondrial membrane 22 homolog (yeast); Central receptor component of the translocase of the outer membrane of mitochondria (TOM complex) responsible for the recognition and translocation of cytosolically synthesized mitochondrial preproteins. Together with the peripheral receptor TOM20 functions as the transit peptide receptor and facilitates the movement of preproteins i…	label: attribute="display name" labelsize=12 labelAlignment=left outline=true outlineColor=white outlineTransparency=95 outlineWidth=10 background=false color=black dropShadow=false		stringdb	protein	Homo sapiens
stringdb:9606.ENSP00000361993	8	TIMM8A		9606.ENSP00000361993	TIMM8A	9606.ENSP00000361993	O60220	9606.ENSP00000361993	Translocase of inner mitochondrial membrane 8 homolog A (yeast); Mitochondrial intermembrane chaperone that participates in the import and insertion of some multi-pass transmembrane proteins into the mitochondrial inner membrane. Also required for the transfer of beta-barrel precursors from the TOM complex to the sorting and assembly machinery (SAM complex) of the outer membrane. Acts as a chaper…	label: attribute="display name" labelsize=12 labelAlignment=left outline=true outlineColor=white outlineTransparency=95 outlineWidth=10 background=false color=black dropShadow=false		stringdb	protein	Homo sapiens
stringdb:9606.ENSP00000345445	8	SAMM50		9606.ENSP00000345445	SAMM50	9606.ENSP00000345445	Q9Y512	9606.ENSP00000345445	Sorting and assembly machinery component 50 homolog; Plays a crucial role in the maintenance of the structure of mitochondrial cristae and the proper assembly of the mitochondrial respiratory chain complexes. Required for the assembly of TOMM40 into the TOM complex.	label: attribute="display name" labelsize=12 labelAlignment=left outline=true outlineColor=white outlineTransparency=95 outlineWidth=10 background=false color=black dropShadow=false		stringdb	protein	Homo sapiens
stringdb:9606.ENSP00000357360	8	MTX1		9606.ENSP00000357360	MTX1	9606.ENSP00000357360	Q13505	9606.ENSP00000357360	Mitochondrial outer membrane import complex protein 1; Involved in transport of proteins into the mitochondrion. Essential for embryonic development (By similarity).	label: attribute="display name" labelsize=12 labelAlignment=left outline=true outlineColor=white outlineTransparency=95 outlineWidth=10 background=false color=black dropShadow=false		stringdb	protein	Homo sapiens
stringdb:9606.ENSP00000387262	8	IMMT		9606.ENSP00000387262	IMMT	9606.ENSP00000387262	Q8TAJ5	9606.ENSP00000387262	Cell proliferation-inducing gene 4/52 protein; Component of the MICOS complex, a large protein complex of the mitochondrial inner membrane that plays crucial roles in the maintenance of crista junctions, inner membrane architecture, and formation of contact sites to the outer membrane. Plays an important role in the maintenance of the MICOS complex stability and the mitochondrial cristae morpholo…	label: attribute="display name" labelsize=12 labelAlignment=left outline=true outlineColor=white outlineTransparency=95 outlineWidth=10 background=false color=black dropShadow=false		stringdb	protein	Homo sapiens
stringdb:9606.ENSP00000366800	8	DNAJC11		9606.ENSP00000366800	DNAJC11	9606.ENSP00000366800	Q9NVH1	9606.ENSP00000366800	DnaJ (Hsp40) homolog, subfamily C, member 11; Isoform 1: Required for mitochondrial inner membrane organization. Seems to function through its association with the MICOS complex and the mitochondrial outer membrane sorting assembly machinery (SAM) complex; Belongs to the DNAJC11 family.	label: attribute="display name" labelsize=12 labelAlignment=left outline=true outlineColor=white outlineTransparency=95 outlineWidth=10 background=false color=black dropShadow=false		stringdb	protein	Homo sapiens
stringdb:9606.ENSP00000262570	8	CHCHD3		9606.ENSP00000262570	CHCHD3	9606.ENSP00000262570	Q9NX63	9606.ENSP00000262570	Coiled-coil-helix-coiled-coil-helix domain-containing protein 3; Component of the MICOS complex, a large protein complex of the mitochondrial inner membrane that plays crucial roles in the maintenance of crista junctions, inner membrane architecture, and formation of contact sites to the outer membrane. Has also been shown to function as a transcription factor which binds to the BAG1 promoter and…	label: attribute="display name" labelsize=12 labelAlignment=left outline=true outlineColor=white outlineTransparency=95 outlineWidth=10 background=false color=black dropShadow=false		stringdb	protein	Homo sapiens
stringdb:9606.ENSP00000368528	8	APOO		9606.ENSP00000368528	APOO	9606.ENSP00000368528	Q9BUR5	9606.ENSP00000368528	MICOS complex subunit MIC23; Component of the MICOS complex, a large protein complex of the mitochondrial inner membrane that plays crucial roles in the maintenance of crista junctions, inner membrane architecture, and formation of contact sites to the outer membrane. Plays a crucial role in crista junction formation and mitochondrial function. Can promote cardiac lipotoxicity by enhancing mitoch…	label: attribute="display name" labelsize=12 labelAlignment=left outline=true outlineColor=white outlineTransparency=95 outlineWidth=10 background=false color=black dropShadow=false		stringdb	protein	Homo sapiens
stringdb:9606.ENSP00000299705	9	TMED3		9606.ENSP00000299705	TMED3	9606.ENSP00000299705	Q9Y3Q3	9606.ENSP00000299705	Transmembrane emp24 protein transport domain containing 3; Potential role in vesicular protein trafficking, mainly in the early secretory pathway. Contributes to the coupled localization of TMED2 and TMED10 in the cis-Golgi network; Belongs to the EMP24/GP25L family.	label: attribute="display name" labelsize=12 labelAlignment=left outline=true outlineColor=white outlineTransparency=95 outlineWidth=10 background=false color=black dropShadow=false		stringdb	protein	Homo sapiens
stringdb:9606.ENSP00000270176	9	SCYL1		9606.ENSP00000270176	SCYL1	9606.ENSP00000270176	Q96KG9	9606.ENSP00000270176	Telomerase transcriptional element-interacting factor; Regulates COPI-mediated retrograde protein traffic at the interface between the Golgi apparatus and the endoplasmic reticulum. Involved in the maintenance of the Golgi apparatus morphology. Has no detectable kinase activity in vitro.	label: attribute="display name" labelsize=12 labelAlignment=left outline=true outlineColor=white outlineTransparency=95 outlineWidth=10 background=false color=black dropShadow=false		stringdb	protein	Homo sapiens
stringdb:9606.ENSP00000449270	9	COPZ1		9606.ENSP00000449270	COPZ1	9606.ENSP00000449270	P61923	9606.ENSP00000449270	Coatomer protein complex, subunit zeta 1; The coatomer is a cytosolic protein complex that binds to dilysine motifs and reversibly associates with Golgi non- clathrin-coated vesicles, which further mediate biosynthetic protein transport from the ER, via the Golgi up to the trans Golgi network. Coatomer complex is required for budding from Golgi membranes, and is essential for the retrograde Golgi…	label: attribute="display name" labelsize=12 labelAlignment=left outline=true outlineColor=white outlineTransparency=95 outlineWidth=10 background=false color=black dropShadow=false		stringdb	protein	Homo sapiens
stringdb:9606.ENSP00000402346	9	COPG2		9606.ENSP00000402346	COPG2	9606.ENSP00000402346	Q9UBF2	9606.ENSP00000402346	Coatomer protein complex, subunit gamma 2; The coatomer is a cytosolic protein complex that binds to dilysine motifs and reversibly associates with Golgi non- clathrin-coated vesicles, which further mediate biosynthetic protein transport from the ER, via the Golgi up to the trans Golgi network. Coatomer complex is required for budding from Golgi membranes, and is essential for the retrograde Golg…	label: attribute="display name" labelsize=12 labelAlignment=left outline=true outlineColor=white outlineTransparency=95 outlineWidth=10 background=false color=black dropShadow=false		stringdb	protein	Homo sapiens
stringdb:9606.ENSP00000325002	9	COPG1		9606.ENSP00000325002	COPG1	9606.ENSP00000325002	Q9Y678	9606.ENSP00000325002	Coatomer protein complex, subunit gamma 1; The coatomer is a cytosolic protein complex that binds to dilysine motifs and reversibly associates with Golgi non- clathrin-coated vesicles, which further mediate biosynthetic protein transport from the ER, via the Golgi up to the trans Golgi network. Coatomer complex is required for budding from Golgi membranes, and is essential for the retrograde Golg…	label: attribute="display name" labelsize=12 labelAlignment=left outline=true outlineColor=white outlineTransparency=95 outlineWidth=10 background=false color=black dropShadow=false		stringdb	protein	Homo sapiens
stringdb:9606.ENSP00000262812	9	COPE		9606.ENSP00000262812	COPE	9606.ENSP00000262812	O14579	9606.ENSP00000262812	Coatomer protein complex, subunit epsilon; The coatomer is a cytosolic protein complex that binds to dilysine motifs and reversibly associates with Golgi non- clathrin-coated vesicles, which further mediate biosynthetic protein transport from the ER, via the Golgi up to the trans Golgi network. The coatomer complex is required for budding from Golgi membranes, and is essential for the retrograde …	label: attribute="display name" labelsize=12 labelAlignment=left outline=true outlineColor=white outlineTransparency=95 outlineWidth=10 background=false color=black dropShadow=false		stringdb	protein	Homo sapiens
stringdb:9606.ENSP00000329419	9	COPB2		9606.ENSP00000329419	COPB2	9606.ENSP00000329419	P35606	9606.ENSP00000329419	Coatomer protein complex, subunit beta 2 (beta prime); The coatomer is a cytosolic protein complex that binds to dilysine motifs and reversibly associates with Golgi non- clathrin-coated vesicles, which further mediate biosynthetic protein transport from the ER, via the Golgi up to the trans Golgi network. Coatomer complex is required for budding from Golgi membranes, and is essential for the ret…	label: attribute="display name" labelsize=12 labelAlignment=left outline=true outlineColor=white outlineTransparency=95 outlineWidth=10 background=false color=black dropShadow=false		stringdb	protein	Homo sapiens
stringdb:9606.ENSP00000249923	9	COPB1		9606.ENSP00000249923	COPB1	9606.ENSP00000249923	P53618	9606.ENSP00000249923	Coatomer protein complex, subunit beta 1; The coatomer is a cytosolic protein complex that binds to dilysine motifs and reversibly associates with Golgi non- clathrin-coated vesicles, which further mediate biosynthetic protein transport from the ER, via the Golgi up to the trans Golgi network. Coatomer complex is required for budding from Golgi membranes, and is essential for the retrograde Golgi…	label: attribute="display name" labelsize=12 labelAlignment=left outline=true outlineColor=white outlineTransparency=95 outlineWidth=10 background=false color=black dropShadow=false		stringdb	protein	Homo sapiens
stringdb:9606.ENSP00000320081	9	C3orf58		9606.ENSP00000320081	DIPK2A	9606.ENSP00000320081	Q8NDZ4	9606.ENSP00000320081	Hypoxia and AKT-induced stem cell factor; May play a role in cardiomyocyte proliferation through paracrine signaling and activation of the PPI3K-AKT-CDK7 signaling cascade; Belongs to the DIA1 family.	label: attribute="display name" labelsize=12 labelAlignment=left outline=true outlineColor=white outlineTransparency=95 outlineWidth=10 background=false color=black dropShadow=false		stringdb	protein	Homo sapiens
stringdb:9606.ENSP00000306010	9	ARF4		9606.ENSP00000306010	ARF4	9606.ENSP00000306010	P18085	9606.ENSP00000306010	ADP-ribosylation factor 4; GTP-binding protein that functions as an allosteric activator of the cholera toxin catalytic subunit, an ADP- ribosyltransferase. Involved in protein trafficking; may modulate vesicle budding and uncoating within the Golgi apparatus; ARF GTPase family	label: attribute="display name" labelsize=12 labelAlignment=left outline=true outlineColor=white outlineTransparency=95 outlineWidth=10 background=false color=black dropShadow=false		stringdb	protein	Homo sapiens
stringdb:9606.ENSP00000256682	9	ARF3		9606.ENSP00000256682	ARF3	9606.ENSP00000256682	P61204	9606.ENSP00000256682	ADP-ribosylation factor 3; GTP-binding protein that functions as an allosteric activator of the cholera toxin catalytic subunit, an ADP- ribosyltransferase. Involved in protein trafficking; may modulate vesicle budding and uncoating within the Golgi apparatus; Belongs to the small GTPase superfamily. Arf family.	label: attribute="display name" labelsize=12 labelAlignment=left outline=true outlineColor=white outlineTransparency=95 outlineWidth=10 background=false color=black dropShadow=false		stringdb	protein	Homo sapiens
stringdb:9606.ENSP00000264028	9	ARCN1		9606.ENSP00000264028	ARCN1	9606.ENSP00000264028	P48444	9606.ENSP00000264028	Coatomer subunit delta; Component of the coatomer, a cytosolic protein complex that binds to dilysine motifs and reversibly associates with Golgi non-clathrin-coated vesicles, which further mediate biosynthetic protein transport from the ER, via the Golgi up to the trans Golgi network. The coatomer complex is required for budding from Golgi membranes, and is essential for the retrograde Golgi-to-…	label: attribute="display name" labelsize=12 labelAlignment=left outline=true outlineColor=white outlineTransparency=95 outlineWidth=10 background=false color=black dropShadow=false		stringdb	protein	Homo sapiens
stringdb:9606.ENSP00000384302	10	WDR43		9606.ENSP00000384302	WDR43	9606.ENSP00000384302	Q15061	9606.ENSP00000384302	U3 small nucleolar RNA-associated protein 5 homolog; Ribosome biogenesis factor. Involved in nucleolar processing of pre-18S ribosomal RNA. Required for optimal pre- ribosomal RNA transcription by RNA polymerase I; Belongs to the UTP5 family.	label: attribute="display name" labelsize=12 labelAlignment=left outline=true outlineColor=white outlineTransparency=95 outlineWidth=10 background=false color=black dropShadow=false		stringdb	protein	Homo sapiens
stringdb:9606.ENSP00000308179	10	WDR3		9606.ENSP00000308179	WDR3	9606.ENSP00000308179	Q9UNX4	9606.ENSP00000308179	WD repeat-containing protein 3; WD repeat domain containing; Belongs to the WD repeat WDR3/UTP12 family.	label: attribute="display name" labelsize=12 labelAlignment=left outline=true outlineColor=white outlineTransparency=95 outlineWidth=10 background=false color=black dropShadow=false		stringdb	protein	Homo sapiens
stringdb:9606.ENSP00000225298	10	UTP18		9606.ENSP00000225298	UTP18	9606.ENSP00000225298	Q9Y5J1	9606.ENSP00000225298	UTP18 small subunit (SSU) processome component homolog (yeast); Involved in nucleolar processing of pre-18S ribosomal RNA; UTPb subcomplex	label: attribute="display name" labelsize=12 labelAlignment=left outline=true outlineColor=white outlineTransparency=95 outlineWidth=10 background=false color=black dropShadow=false		stringdb	protein	Homo sapiens
stringdb:9606.ENSP00000446184	10	RRP12		9606.ENSP00000446184	RRP12	9606.ENSP00000446184	Q5JTH9	9606.ENSP00000446184	Ribosomal RNA processing 12 homolog (S. cerevisiae); Armadillo-like helical domain containing	label: attribute="display name" labelsize=12 labelAlignment=left outline=true outlineColor=white outlineTransparency=95 outlineWidth=10 background=false color=black dropShadow=false		stringdb	protein	Homo sapiens
stringdb:9606.ENSP00000264279	10	NOP58		9606.ENSP00000264279	NOP58	9606.ENSP00000264279	Q9Y2X3	9606.ENSP00000264279	NOP58 ribonucleoprotein; Required for 60S ribosomal subunit biogenesis (By similarity). Core component of box C/D small nucleolar ribonucleoprotein (snoRNP) particles. Required for the biogenesis of box C/D snoRNAs such as U3, U8 and U14 snoRNAs; Belongs to the NOP5/NOP56 family.	label: attribute="display name" labelsize=12 labelAlignment=left outline=true outlineColor=white outlineTransparency=95 outlineWidth=10 background=false color=black dropShadow=false		stringdb	protein	Homo sapiens
stringdb:9606.ENSP00000370589	10	NOP56		9606.ENSP00000370589	NOP56	9606.ENSP00000370589	O00567	9606.ENSP00000370589	NOP56 ribonucleoprotein; Involved in the early to middle stages of 60S ribosomal subunit biogenesis. Core component of box C/D small nucleolar ribonucleoprotein (snoRNP) particles. Required for the biogenesis of box C/D snoRNAs such U3, U8 and U14 snoRNAs; Belongs to the NOP5/NOP56 family.	label: attribute="display name" labelsize=12 labelAlignment=left outline=true outlineColor=white outlineTransparency=95 outlineWidth=10 background=false color=black dropShadow=false		stringdb	protein	Homo sapiens
stringdb:9606.ENSP00000405068	10	NOP14		9606.ENSP00000405068	NOP14	9606.ENSP00000405068	P78316	9606.ENSP00000405068	Nucleolar complex protein 14; Involved in nucleolar processing of pre-18S ribosomal RNA. Has a role in the nuclear export of 40S pre-ribosomal subunit to the cytoplasm (By similarity); Belongs to the NOP14 family.	label: attribute="display name" labelsize=12 labelAlignment=left outline=true outlineColor=white outlineTransparency=95 outlineWidth=10 background=false color=black dropShadow=false		stringdb	protein	Homo sapiens
stringdb:9606.ENSP00000328854	10	NOC4L		9606.ENSP00000328854	NOC4L	9606.ENSP00000328854	Q9BVI4	9606.ENSP00000328854	Nucleolar complex associated 4 homolog (S. cerevisiae); Armadillo-like helical domain containing; Belongs to the CBF/MAK21 family.	label: attribute="display name" labelsize=12 labelAlignment=left outline=true outlineColor=white outlineTransparency=95 outlineWidth=10 background=false color=black dropShadow=false		stringdb	protein	Homo sapiens
stringdb:9606.ENSP00000257829	10	NAT10		9606.ENSP00000257829	NAT10	9606.ENSP00000257829	Q9H0A0	9606.ENSP00000257829	N-acetyltransferase 10 (GCN5-related); RNA cytidine acetyltransferase with specificity toward both 18S rRNA and tRNAs. Catalyzes the formation of N(4)-acetylcytidine (ac4C) at positions 1337 and 1842 in 18S rRNA (By similarity). Required for early nucleolar cleavages of precursor rRNA at sites A0, A1 and A2 during 18S rRNA synthesis. Catalyzes the formation of ac4C in serine and leucine tRNAs (By…	label: attribute="display name" labelsize=12 labelAlignment=left outline=true outlineColor=white outlineTransparency=95 outlineWidth=10 background=false color=black dropShadow=false		stringdb	protein	Homo sapiens
stringdb:9606.ENSP00000355541	10	HEATR1		9606.ENSP00000355541	HEATR1	9606.ENSP00000355541	Q9H583	9606.ENSP00000355541	U3 small nucleolar RNA-associated protein 10 homolog; Ribosome biogenesis factor. Involved in nucleolar processing of pre-18S ribosomal RNA. Required for optimal pre- ribosomal RNA transcription by RNA polymerase I; Belongs to the HEATR1/UTP10 family.	label: attribute="display name" labelsize=12 labelAlignment=left outline=true outlineColor=white outlineTransparency=95 outlineWidth=10 background=false color=black dropShadow=false		stringdb	protein	Homo sapiens
stringdb:9606.ENSP00000221801	10	FBL		9606.ENSP00000221801	FBL	9606.ENSP00000221801	P22087	9606.ENSP00000221801	rRNA 2'-O-methyltransferase fibrillarin; S-adenosyl-L-methionine-dependent methyltransferase that has the ability to methylate both RNAs and proteins. Involved in pre-rRNA processing by catalyzing the site-specific 2'-hydroxyl methylation of ribose moieties in pre-ribosomal RNA. Site specificity is provided by a guide RNA that base pairs with the substrate. Methylation occurs at a characteristic …	label: attribute="display name" labelsize=12 labelAlignment=left outline=true outlineColor=white outlineTransparency=95 outlineWidth=10 background=false color=black dropShadow=false		stringdb	protein	Homo sapiens
stringdb:9606.ENSP00000350698	10	DDX47		9606.ENSP00000350698	DDX47	9606.ENSP00000350698	Q9H0S4	9606.ENSP00000350698	DEAD (Asp-Glu-Ala-Asp) box polypeptide 47; Involved in apoptosis. May have a role in rRNA processing and mRNA splicing. Associates with pre-rRNA precursors; Belongs to the DEAD box helicase family. DDX47/RRP3 subfamily.	label: attribute="display name" labelsize=12 labelAlignment=left outline=true outlineColor=white outlineTransparency=95 outlineWidth=10 background=false color=black dropShadow=false		stringdb	protein	Homo sapiens
stringdb:9606.ENSP00000446007	11	VIM		9606.ENSP00000446007	VIM	9606.ENSP00000446007	Q96ML2	9606.ENSP00000446007	Vimentin; Vimentins are class-III intermediate filaments found in various non-epithelial cells, especially mesenchymal cells. Vimentin is attached to the nucleus, endoplasmic reticulum, and mitochondria, either laterally or terminally.	label: attribute="display name" labelsize=12 labelAlignment=left outline=true outlineColor=white outlineTransparency=95 outlineWidth=10 background=false color=black dropShadow=false		stringdb	protein	Homo sapiens
stringdb:9606.ENSP00000351777	11	VCP		9606.ENSP00000351777	VCP	9606.ENSP00000351777	P55072	9606.ENSP00000351777	Transitional endoplasmic reticulum ATPase; Necessary for the fragmentation of Golgi stacks during mitosis and for their reassembly after mitosis. Involved in the formation of the transitional endoplasmic reticulum (tER). The transfer of membranes from the endoplasmic reticulum to the Golgi apparatus occurs via 50-70 nm transition vesicles which derive from part-rough, part-smooth transitional ele…	label: attribute="display name" labelsize=12 labelAlignment=left outline=true outlineColor=white outlineTransparency=95 outlineWidth=10 background=false color=black dropShadow=false		stringdb	protein	Homo sapiens
stringdb:9606.ENSP00000272638	11	UBXN4		9606.ENSP00000272638	UBXN4	9606.ENSP00000272638	Q92575	9606.ENSP00000272638	UBX domain-containing protein 2; Involved in endoplasmic reticulum-associated protein degradation (ERAD). Acts as a platform to recruit both UBQLN1 and VCP to the ER during ERAD; UBX domain containing	label: attribute="display name" labelsize=12 labelAlignment=left outline=true outlineColor=white outlineTransparency=95 outlineWidth=10 background=false color=black dropShadow=false		stringdb	protein	Homo sapiens
stringdb:9606.ENSP00000346130	11	SVIP		9606.ENSP00000346130	SVIP	9606.ENSP00000346130	Q8NHG7	9606.ENSP00000346130	Small VCP interacting protein; Belongs to the SVIP family.	label: attribute="display name" labelsize=12 labelAlignment=left outline=true outlineColor=white outlineTransparency=95 outlineWidth=10 background=false color=black dropShadow=false		stringdb	protein	Homo sapiens
stringdb:9606.ENSP00000375914	11	RHBDD1		9606.ENSP00000375914	RHBDD1	9606.ENSP00000375914	Q8TEB9	9606.ENSP00000375914	Rhomboid domain-containing protein 1; Intramembrane-cleaving serine protease that cleaves single transmembrane or multi-pass membrane proteins in the hydrophobic plane of the membrane, luminal loops and juxtamembrane regions. Involved in regulated intramembrane proteolysis and the subsequent release of functional polypeptides from their membrane anchors. Functional component of endoplasmic reticu…	label: attribute="display name" labelsize=12 labelAlignment=left outline=true outlineColor=white outlineTransparency=95 outlineWidth=10 background=false color=black dropShadow=false		stringdb	protein	Homo sapiens
stringdb:9606.ENSP00000380460	11	PLAA		9606.ENSP00000380460	PLAA	9606.ENSP00000380460	Q9Y263	9606.ENSP00000380460	Phospholipase A-2-activating protein; Plays a role in protein ubiquitination, sorting and degradation through its association with VCP. Involved in ubiquitin-mediated membrane proteins trafficking to late endosomes in an ESCRT-dependent manner, and hence plays a role in synaptic vesicle recycling (By similarity). May play a role in macroautophagy, regulating for instance the clearance of damaged …	label: attribute="display name" labelsize=12 labelAlignment=left outline=true outlineColor=white outlineTransparency=95 outlineWidth=10 background=false color=black dropShadow=false		stringdb	protein	Homo sapiens
stringdb:9606.ENSP00000381237	11	HM13		9606.ENSP00000381237	HM13	9606.ENSP00000381237	A0A0C4DGU3	9606.ENSP00000381237	Histocompatibility minor 13	label: attribute="display name" labelsize=12 labelAlignment=left outline=true outlineColor=white outlineTransparency=95 outlineWidth=10 background=false color=black dropShadow=false		stringdb	protein	Homo sapiens
stringdb:9606.ENSP00000379457	11	FAF1		9606.ENSP00000379457	FAF1	9606.ENSP00000379457	Q9UNN5	9606.ENSP00000379457	Fas (TNFRSF6) associated factor 1; Potentiates but cannot initiate FAS-induced apoptosis; UBX domain containing	label: attribute="display name" labelsize=12 labelAlignment=left outline=true outlineColor=white outlineTransparency=95 outlineWidth=10 background=false color=black dropShadow=false		stringdb	protein	Homo sapiens
stringdb:9606.ENSP00000158771	11	DERL2		9606.ENSP00000158771	DERL2	9606.ENSP00000158771	Q9GZP9	9606.ENSP00000158771	Degradation in endoplasmic reticulum protein 2; Functional component of endoplasmic reticulum-associated degradation (ERAD) for misfolded lumenal glycoproteins, but not that of misfolded nonglycoproteins. May act by forming a channel that allows the retrotranslocation of misfolded glycoproteins into the cytosol where they are ubiquitinated and degraded by the proteasome. May mediate the interacti…	label: attribute="display name" labelsize=12 labelAlignment=left outline=true outlineColor=white outlineTransparency=95 outlineWidth=10 background=false color=black dropShadow=false		stringdb	protein	Homo sapiens
stringdb:9606.ENSP00000259512	11	DERL1		9606.ENSP00000259512	DERL1	9606.ENSP00000259512	Q9BUN8	9606.ENSP00000259512	Degradation in endoplasmic reticulum protein 1; Functional component of endoplasmic reticulum-associated degradation (ERAD) for misfolded lumenal proteins. May act by forming a channel that allows the retrotranslocation of misfolded proteins into the cytosol where they are ubiquitinated and degraded by the proteasome. May mediate the interaction between VCP and the misfolded protein. Also involve…	label: attribute="display name" labelsize=12 labelAlignment=left outline=true outlineColor=white outlineTransparency=95 outlineWidth=10 background=false color=black dropShadow=false		stringdb	protein	Homo sapiens
stringdb:9606.ENSP00000321617	11	ANKZF1		9606.ENSP00000321617	ANKZF1	9606.ENSP00000321617	Q9H8Y5	9606.ENSP00000321617	Ankyrin repeat and zinc finger domain-containing protein 1; Plays a role in the cellular response to hydrogen peroxide and in the maintenance of mitochondrial integrity under conditions of cellular stress. Involved in the endoplasmic reticulum (ER)-associated degradation (ERAD) pathway (By similarity); Belongs to the ANKZF1/VMS1 family.	label: attribute="display name" labelsize=12 labelAlignment=left outline=true outlineColor=white outlineTransparency=95 outlineWidth=10 background=false color=black dropShadow=false		stringdb	protein	Homo sapiens
stringdb:9606.ENSP00000274140	11	MARCHF6		9606.ENSP00000274140	MARCHF6	9606.ENSP00000274140	O60337	9606.ENSP00000274140	Membrane-associated ring finger (C3HC4) 6, E3 ubiquitin protein ligase; E3 ubiquitin-protein ligase that promotes ubiquitination of DIO2, leading to its degradation. E3 ubiquitin ligases accept ubiquitin from an E2 ubiquitin-conjugating enzyme in the form of a thioester and then directly transfer the ubiquitin to targeted substrates. May cooperate with UBE2G1; Membrane associated ring-CH-type fin…	label: attribute="display name" labelsize=12 labelAlignment=left outline=true outlineColor=white outlineTransparency=95 outlineWidth=10 background=false color=black dropShadow=false		stringdb	protein	Homo sapiens
stringdb:9606.ENSP00000222256	12	RAB3A		9606.ENSP00000222256	RAB3A	9606.ENSP00000222256	P20336	9606.ENSP00000222256	RAB3A, member RAS oncogene family; Involved in exocytosis by regulating a late step in synaptic vesicle fusion. Could play a role in neurotransmitter release by regulating membrane flow in the nerve terminal; RAB, member RAS oncogene GTPases	label: attribute="display name" labelsize=12 labelAlignment=left outline=true outlineColor=white outlineTransparency=95 outlineWidth=10 background=false color=black dropShadow=false		stringdb	protein	Homo sapiens
stringdb:9606.ENSP00000408411	12	LAMP2		9606.ENSP00000408411	LAMP2	9606.ENSP00000408411	P13473	9606.ENSP00000408411	Lysosome-associated membrane glycoprotein 2; Plays an important role in chaperone-mediated autophagy, a process that mediates lysosomal degradation of proteins in response to various stresses and as part of the normal turnover of proteins with a long biological half-live. Functions by binding target proteins, such as GAPDH and MLLT11, and targeting them for lysosomal degradation. Plays a role in …	label: attribute="display name" labelsize=12 labelAlignment=left outline=true outlineColor=white outlineTransparency=95 outlineWidth=10 background=false color=black dropShadow=false		stringdb	protein	Homo sapiens
stringdb:9606.ENSP00000255631	12	HSPBP1		9606.ENSP00000255631	HSPBP1	9606.ENSP00000255631	Q9NZL4	9606.ENSP00000255631	HSPA (heat shock 70kDa) binding protein, cytoplasmic cochaperone 1; Inhibits HSPA1A chaperone activity by changing the conformation of the ATP-binding domain of HSPA1A and interfering with ATP binding. Interferes with ubiquitination mediated by STUB1 and inhibits chaperone-assisted degradation of immature CFTR; Armadillo-like helical domain containing	label: attribute="display name" labelsize=12 labelAlignment=left outline=true outlineColor=white outlineTransparency=95 outlineWidth=10 background=false color=black dropShadow=false		stringdb	protein	Homo sapiens
stringdb:9606.ENSP00000432083	12	HSPA8		9606.ENSP00000432083	HSPA8	9606.ENSP00000432083	P11142	9606.ENSP00000432083	Lipopolysaccharide-associated protein 1; Molecular chaperone implicated in a wide variety of cellular processes, including protection of the proteome from stress, folding and transport of newly synthesized polypeptides, activation of proteolysis of misfolded proteins and the formation and dissociation of protein complexes. Plays a pivotal role in the protein quality control system, ensuring the c…	label: attribute="display name" labelsize=12 labelAlignment=left outline=true outlineColor=white outlineTransparency=95 outlineWidth=10 background=false color=black dropShadow=false		stringdb	protein	Homo sapiens
stringdb:9606.ENSP00000354111	12	DNAJC5		9606.ENSP00000354111	DNAJC5	9606.ENSP00000354111	Q9H3Z4	9606.ENSP00000354111	DnaJ (Hsp40) homolog, subfamily C, member 5; Acts as a general chaperone in regulated exocytosis (By similarity). Acts as a co-chaperone for the SNARE protein SNAP-25 (By similarity). Involved in the calcium-mediated control of a late stage of exocytosis (By similarity). May have an important role in presynaptic function. May be involved in calcium-dependent neurotransmitter release at nerve endi…	label: attribute="display name" labelsize=12 labelAlignment=left outline=true outlineColor=white outlineTransparency=95 outlineWidth=10 background=false color=black dropShadow=false		stringdb	protein	Homo sapiens
stringdb:9606.ENSP00000260818	12	DNAJC13		9606.ENSP00000260818	DNAJC13	9606.ENSP00000260818	O75165	9606.ENSP00000260818	DnaJ (Hsp40) homolog, subfamily C, member 13; Involved in membrane trafficking through early endosomes, such as the early endosome to recycling endosome transport implicated in the recycling of transferrin and the early endosome to late endosome transport implicated in degradation of EGF and EGFR. Involved in the regulation of endosomal membrane tubulation and regulates th dynamics of SNX1 on the…	label: attribute="display name" labelsize=12 labelAlignment=left outline=true outlineColor=white outlineTransparency=95 outlineWidth=10 background=false color=black dropShadow=false		stringdb	protein	Homo sapiens
stringdb:9606.ENSP00000262177	12	DNAJB6		9606.ENSP00000262177	DNAJB6	9606.ENSP00000262177	Q6FIC8	9606.ENSP00000262177	DnaJ (Hsp40) homolog, subfamily B, member 6; Plays an indispensable role in the organization of KRT8/KRT18 filaments. Acts as an endogenous molecular chaperone for neuronal proteins including huntingtin. Suppresses aggregation and toxicity of polyglutamine-containing, aggregation-prone proteins. Isoform B but not isoform A inhibits huntingtin aggregation. Has a stimulatory effect on the ATPase ac…	label: attribute="display name" labelsize=12 labelAlignment=left outline=true outlineColor=white outlineTransparency=95 outlineWidth=10 background=false color=black dropShadow=false		stringdb	protein	Homo sapiens
stringdb:9606.ENSP00000404381	12	DNAJB14		9606.ENSP00000404381	DNAJB14	9606.ENSP00000404381	Q8TBM8	9606.ENSP00000404381	DnaJ (Hsp40) homolog, subfamily B, member 14; Acts as a co-chaperone with HSPA8/Hsc70; required to promote protein folding and trafficking, prevent aggregation of client proteins, and promote unfolded proteins to endoplasmic reticulum-associated degradation (ERAD) pathway. Acts by determining HSPA8/Hsc70's ATPase and polypeptide-binding activities. Can also act independently of HSPA8/Hsc70: toget…	label: attribute="display name" labelsize=12 labelAlignment=left outline=true outlineColor=white outlineTransparency=95 outlineWidth=10 background=false color=black dropShadow=false		stringdb	protein	Homo sapiens
stringdb:9606.ENSP00000345575	12	DNAJB12		9606.ENSP00000345575	DNAJB12	9606.ENSP00000345575	Q9NXW2	9606.ENSP00000345575	DnaJ (Hsp40) homolog, subfamily B, member 12; Acts as a co-chaperone with HSPA8/Hsc70; required to promote protein folding and trafficking, prevent aggregation of client proteins, and promote unfolded proteins to endoplasmic reticulum-associated degradation (ERAD) pathway. Acts by determining HSPA8/Hsc70's ATPase and polypeptide-binding activities. Can also act independently of HSPA8/Hsc70: toget…	label: attribute="display name" labelsize=12 labelAlignment=left outline=true outlineColor=white outlineTransparency=95 outlineWidth=10 background=false color=black dropShadow=false		stringdb	protein	Homo sapiens
stringdb:9606.ENSP00000314030	12	DNAJA2		9606.ENSP00000314030	DNAJA2	9606.ENSP00000314030	O60884	9606.ENSP00000314030	Cell cycle progression restoration gene 3 protein; Co-chaperone of Hsc70. Stimulates ATP hydrolysis and the folding of unfolded proteins mediated by HSPA1A/B (in vitro); DNAJ heat shock proteins	label: attribute="display name" labelsize=12 labelAlignment=left outline=true outlineColor=white outlineTransparency=95 outlineWidth=10 background=false color=black dropShadow=false		stringdb	protein	Homo sapiens
stringdb:9606.ENSP00000359727	12	BAG2		9606.ENSP00000359727	BAG2	9606.ENSP00000359727	O95816	9606.ENSP00000359727	BAG family molecular chaperone regulator 2; Co-chaperone for HSP70 and HSC70 chaperone proteins. Acts as a nucleotide-exchange factor (NEF) promoting the release of ADP from the HSP70 and HSC70 proteins thereby triggering client/substrate protein release; BCL2 associated athanogene family	label: attribute="display name" labelsize=12 labelAlignment=left outline=true outlineColor=white outlineTransparency=95 outlineWidth=10 background=false color=black dropShadow=false		stringdb	protein	Homo sapiens
stringdb:9606.ENSP00000420514	12	BAG1		9606.ENSP00000420514	BAG1	9606.ENSP00000420514	Q99933	9606.ENSP00000420514	BAG family molecular chaperone regulator 1; Co-chaperone for HSP70 and HSC70 chaperone proteins. Acts as a nucleotide-exchange factor (NEF) promoting the release of ADP from the HSP70 and HSC70 proteins thereby triggering client/substrate protein release. Nucleotide release is mediated via its binding to the nucleotide-binding domain (NBD) of HSPA8/HSC70 where as the substrate release is mediated…	label: attribute="display name" labelsize=12 labelAlignment=left outline=true outlineColor=white outlineTransparency=95 outlineWidth=10 background=false color=black dropShadow=false		stringdb	protein	Homo sapiens
stringdb:9606.ENSP00000389445	13	UBAP2L		9606.ENSP00000389445	UBAP2L	9606.ENSP00000389445	Q14157	9606.ENSP00000389445	Ubiquitin associated protein 2-like; Plays an important role in the activity of long-term repopulating hematopoietic stem cells (LT-HSCs).	label: attribute="display name" labelsize=12 labelAlignment=left outline=true outlineColor=white outlineTransparency=95 outlineWidth=10 background=false color=black dropShadow=false		stringdb	protein	Homo sapiens
stringdb:9606.ENSP00000369424	13	RBBP7		9606.ENSP00000369424	RBBP7	9606.ENSP00000369424	Q16576	9606.ENSP00000369424	Nucleosome-remodeling factor subunit RBAP46; Core histone-binding subunit that may target chromatin remodeling factors, histone acetyltransferases and histone deacetylases to their histone substrates in a manner that is regulated by nucleosomal DNA. Component of several complexes which regulate chromatin metabolism. These include the type B histone acetyltransferase (HAT) complex, which is requir…	label: attribute="display name" labelsize=12 labelAlignment=left outline=true outlineColor=white outlineTransparency=95 outlineWidth=10 background=false color=black dropShadow=false		stringdb	protein	Homo sapiens
stringdb:9606.ENSP00000255120	13	NASP		9606.ENSP00000255120	NASP	9606.ENSP00000255120	Q9BTW2	9606.ENSP00000255120	Nuclear autoantigenic sperm protein (histone-binding); Required for DNA replication, normal cell cycle progression and cell proliferation. Forms a cytoplasmic complex with HSP90 and H1 linker histones and stimulates HSP90 ATPase activity. NASP and H1 histone are subsequently released from the complex and translocate to the nucleus where the histone is released for binding to DNA.	label: attribute="display name" labelsize=12 labelAlignment=left outline=true outlineColor=white outlineTransparency=95 outlineWidth=10 background=false color=black dropShadow=false		stringdb	protein	Homo sapiens
stringdb:9606.ENSP00000278823	13	MTA2		9606.ENSP00000278823	MTA2	9606.ENSP00000278823	O94776	9606.ENSP00000278823	P53 target protein in deacetylase complex; May be involved in the regulation of gene expression as repressor and activator. The repression might be related to covalent modification of histone proteins; GATA zinc finger domain containing	label: attribute="display name" labelsize=12 labelAlignment=left outline=true outlineColor=white outlineTransparency=95 outlineWidth=10 background=false color=black dropShadow=false		stringdb	protein	Homo sapiens
stringdb:9606.ENSP00000333633	13	MTA1		9606.ENSP00000333633	MTA1	9606.ENSP00000333633	Q13330	9606.ENSP00000333633	Metastasis-associated protein MTA1; Transcriptional coregulator which can act as both a transcriptional corepressor and coactivator. As a part of the histone-deacetylase multiprotein complex (NuRD), regulates transcription of its targets by modifying the acetylation status of the target chromatin and cofactor accessibility to the target DNA. In conjunction with other components of NuRD, acts as a…	label: attribute="display name" labelsize=12 labelAlignment=left outline=true outlineColor=white outlineTransparency=95 outlineWidth=10 background=false color=black dropShadow=false		stringdb	protein	Homo sapiens
stringdb:9606.ENSP00000256429	13	MBD2		9606.ENSP00000256429	MBD2	9606.ENSP00000256429	Q9UBB5	9606.ENSP00000256429	Methyl-CpG-binding domain protein 2; Binds CpG islands in promoters where the DNA is methylated at position 5 of cytosine within CpG dinucleotides. Binds hemimethylated DNA as well. Recruits histone deacetylases and DNA methyltransferases. Acts as transcriptional repressor and plays a role in gene silencing. Functions as a scaffold protein, targeting GATAD2A and GATAD2B to chromatin to promote re…	label: attribute="display name" labelsize=12 labelAlignment=left outline=true outlineColor=white outlineTransparency=95 outlineWidth=10 background=false color=black dropShadow=false		stringdb	protein	Homo sapiens
stringdb:9606.ENSP00000414109	13	HJURP		9606.ENSP00000414109	HJURP	9606.ENSP00000414109	Q8NCD3	9606.ENSP00000414109	Fetal liver-expressing gene 1 protein; Centromeric protein that plays a central role in the incorporation and maintenance of histone H3-like variant CENPA at centromeres. Acts as a specific chaperone for CENPA and is required for the incorporation of newly synthesized CENPA molecules into nucleosomes at replicated centromeres. Prevents CENPA-H4 tetramerization and prevents premature DNA binding b…	label: attribute="display name" labelsize=12 labelAlignment=left outline=true outlineColor=white outlineTransparency=95 outlineWidth=10 background=false color=black dropShadow=false		stringdb	protein	Homo sapiens
stringdb:9606.ENSP00000264108	13	HAT1		9606.ENSP00000264108	HAT1	9606.ENSP00000264108	O14929	9606.ENSP00000264108	Histone acetyltransferase type B catalytic subunit; Acetylates soluble but not nucleosomal histone H4 at 'Lys-5' (H4K5ac) and 'Lys-12' (H4K12ac) and, to a lesser extent, acetylates histone H2A at 'Lys-5' (H2AK5ac). Has intrinsic substrate specificity that modifies lysine in recognition sequence GXGKXG. May be involved in nucleosome assembly during DNA replication and repair as part of the histone…	label: attribute="display name" labelsize=12 labelAlignment=left outline=true outlineColor=white outlineTransparency=95 outlineWidth=10 background=false color=black dropShadow=false		stringdb	protein	Homo sapiens
stringdb:9606.ENSP00000349508	13	CHD4		9606.ENSP00000349508	CHD4	9606.ENSP00000349508	Q14839	9606.ENSP00000349508	Chromodomain helicase DNA binding protein 4; Component of the histone deacetylase NuRD complex which participates in the remodeling of chromatin by deacetylating histones; Belongs to the SNF2/RAD54 helicase family.	label: attribute="display name" labelsize=12 labelAlignment=left outline=true outlineColor=white outlineTransparency=95 outlineWidth=10 background=false color=black dropShadow=false		stringdb	protein	Homo sapiens
stringdb:9606.ENSP00000369716	13	CHD3		9606.ENSP00000369716	CHD3	9606.ENSP00000369716	Q12873	9606.ENSP00000369716	Chromodomain helicase DNA binding protein 3; Component of the histone deacetylase NuRD complex which participates in the remodeling of chromatin by deacetylating histones. Required for anchoring centrosomal pericentrin in both interphase and mitosis, for spindle organization and centrosome integrity; Belongs to the SNF2/RAD54 helicase family.	label: attribute="display name" labelsize=12 labelAlignment=left outline=true outlineColor=white outlineTransparency=95 outlineWidth=10 background=false color=black dropShadow=false		stringdb	protein	Homo sapiens
stringdb:9606.ENSP00000262213	14	TRAM1		9606.ENSP00000262213	TRAM1	9606.ENSP00000262213	Q15629	9606.ENSP00000262213	Translocating chain-associated membrane protein 1; Stimulatory or required for the translocation of secretory proteins across the ER membrane; TLC domain containing	label: attribute="display name" labelsize=12 labelAlignment=left outline=true outlineColor=white outlineTransparency=95 outlineWidth=10 background=false color=black dropShadow=false		stringdb	protein	Homo sapiens
stringdb:9606.ENSP00000295770	14	STT3B		9606.ENSP00000295770	STT3B	9606.ENSP00000295770	Q8TCJ2	9606.ENSP00000295770	Dolichyl-diphosphooligosaccharide--protein glycosyltransferase subunit STT3B; Catalytic subunit of the N-oligosaccharyl transferase (OST) complex which catalyzes the transfer of a high mannose oligosaccharide from a lipid-linked oligosaccharide donor to an asparagine residue within an Asn-X-Ser/Thr consensus motif in nascent polypeptide chains. N-glycosylation occurs cotranslationally and the com…	label: attribute="display name" labelsize=12 labelAlignment=left outline=true outlineColor=white outlineTransparency=95 outlineWidth=10 background=false color=black dropShadow=false		stringdb	protein	Homo sapiens
stringdb:9606.ENSP00000317331	14	SSR4		9606.ENSP00000317331	SSR4	9606.ENSP00000317331	P51571	9606.ENSP00000317331	Translocon-associated protein subunit delta; TRAP proteins are part of a complex whose function is to bind calcium to the ER membrane and thereby regulate the retention of ER resident proteins; Belongs to the TRAP-delta family.	label: attribute="display name" labelsize=12 labelAlignment=left outline=true outlineColor=white outlineTransparency=95 outlineWidth=10 background=false color=black dropShadow=false		stringdb	protein	Homo sapiens
stringdb:9606.ENSP00000265044	14	SSR3		9606.ENSP00000265044	SSR3	9606.ENSP00000265044	Q9UNL2	9606.ENSP00000265044	Signal sequence receptor, gamma (translocon-associated protein gamma); TRAP proteins are part of a complex whose function is to bind calcium to the ER membrane and thereby regulate the retention of ER resident proteins; Belongs to the TRAP-gamma family.	label: attribute="display name" labelsize=12 labelAlignment=left outline=true outlineColor=white outlineTransparency=95 outlineWidth=10 background=false color=black dropShadow=false		stringdb	protein	Homo sapiens
stringdb:9606.ENSP00000244763	14	SSR1		9606.ENSP00000244763	SSR1	9606.ENSP00000244763	Q9UN49	9606.ENSP00000244763	Translocon-associated protein subunit alpha; TRAP proteins are part of a complex whose function is to bind calcium to the ER membrane and thereby regulate the retention of ER resident proteins. May be involved in the recycling of the translocation apparatus after completion of the translocation process or may function as a membrane-bound chaperone facilitating folding of translocated proteins; Mi…	label: attribute="display name" labelsize=12 labelAlignment=left outline=true outlineColor=white outlineTransparency=95 outlineWidth=10 background=false color=black dropShadow=false		stringdb	protein	Homo sapiens
stringdb:9606.ENSP00000228506	14	MLEC		9606.ENSP00000228506	MLEC	9606.ENSP00000228506	Q14165	9606.ENSP00000228506	Malectin; Carbohydrate-binding protein with a strong ligand preference for Glc2-N-glycan. May play a role in the early steps of protein N-glycosylation (By similarity); Oligosaccharyltransferase complex subunits	label: attribute="display name" labelsize=12 labelAlignment=left outline=true outlineColor=white outlineTransparency=95 outlineWidth=10 background=false color=black dropShadow=false		stringdb	protein	Homo sapiens
stringdb:9606.ENSP00000354649	14	MAGT1		9606.ENSP00000354649	MAGT1	9606.ENSP00000354649	Q9H0U3	9606.ENSP00000354649	Implantation-associated protein; Acts as accessory component of the N-oligosaccharyl transferase (OST) complex which catalyzes the transfer of a high mannose oligosaccharide from a lipid-linked oligosaccharide donor to an asparagine residue within an Asn-X-Ser/Thr consensus motif in nascent polypeptide chains. Involved in N-glycosylation of STT3B-dependent substrates. Specifically required for th…	label: attribute="display name" labelsize=12 labelAlignment=left outline=true outlineColor=white outlineTransparency=95 outlineWidth=10 background=false color=black dropShadow=false		stringdb	protein	Homo sapiens
stringdb:9606.ENSP00000295682	14	KRTCAP2		9606.ENSP00000295682	KRTCAP2	9606.ENSP00000295682	Q8N6L1	9606.ENSP00000295682	Keratinocyte associated protein 2; Acts as accessory component of the N-oligosaccharyl transferase (OST) complex which catalyzes the transfer of a high mannose oligosaccharide from a lipid-linked oligosaccharide donor to an asparagine residue within an Asn-X-Ser/Thr consensus motif in nascent polypeptide chains. Required for efficient substrate- specific N-glycosylation probably involving the STT…	label: attribute="display name" labelsize=12 labelAlignment=left outline=true outlineColor=white outlineTransparency=95 outlineWidth=10 background=false color=black dropShadow=false		stringdb	protein	Homo sapiens
stringdb:9606.ENSP00000399457	14	DDOST		9606.ENSP00000399457	DDOST	9606.ENSP00000399457	P39656	9606.ENSP00000399457	Dolichyl-diphosphooligosaccharide--protein glycosyltransferase subunit (non-catalytic); Essential subunit of the N-oligosaccharyl transferase (OST) complex which catalyzes the transfer of a high mannose oligosaccharide from a lipid-linked oligosaccharide donor to an asparagine residue within an Asn-X-Ser/Thr consensus motif in nascent polypeptide chains. Required for the assembly of both SST3A- a…	label: attribute="display name" labelsize=12 labelAlignment=left outline=true outlineColor=white outlineTransparency=95 outlineWidth=10 background=false color=black dropShadow=false		stringdb	protein	Homo sapiens
stringdb:9606.ENSP00000250498	14	DAD1		9606.ENSP00000250498	DAD1	9606.ENSP00000250498	P61803	9606.ENSP00000250498	Dolichyl-diphosphooligosaccharide--protein glycosyltransferase subunit DAD1; Essential subunit of the N-oligosaccharyl transferase (OST) complex which catalyzes the transfer of a high mannose oligosaccharide from a lipid-linked oligosaccharide donor to an asparagine residue within an Asn-X-Ser/Thr consensus motif in nascent polypeptide chains. Required for the assembly of both SST3A- and SS3B-con…	label: attribute="display name" labelsize=12 labelAlignment=left outline=true outlineColor=white outlineTransparency=95 outlineWidth=10 background=false color=black dropShadow=false		stringdb	protein	Homo sapiens
stringdb:9606.ENSP00000359645	15	RBMX		9606.ENSP00000359645	RBMX	9606.ENSP00000359645	P38159	9606.ENSP00000359645	Heterogeneous nuclear ribonucleoprotein G; RNA-binding protein that plays several role in the regulation of pre- and post-transcriptional processes. Implicated in tissue-specific regulation of gene transcription and alternative splicing of several pre-mRNAs. Binds to and stimulates transcription from the tumor suppressor TXNIP gene promoter; may thus be involved in tumor suppression. When associa…	label: attribute="display name" labelsize=12 labelAlignment=left outline=true outlineColor=white outlineTransparency=95 outlineWidth=10 background=false color=black dropShadow=false		stringdb	protein	Homo sapiens
stringdb:9606.ENSP00000305556	15	PCBP1		9606.ENSP00000305556	PCBP1	9606.ENSP00000305556	Q15365	9606.ENSP00000305556	Heterogeneous nuclear ribonucleoprotein E1; Single-stranded nucleic acid binding protein that binds preferentially to oligo dC. In case of infection by poliovirus, plays a role in initiation of viral RNA replication in concert with the viral protein 3CD.	label: attribute="display name" labelsize=12 labelAlignment=left outline=true outlineColor=white outlineTransparency=95 outlineWidth=10 background=false color=black dropShadow=false		stringdb	protein	Homo sapiens
stringdb:9606.ENSP00000349168	15	HNRNPH1		9606.ENSP00000349168	HNRNPH1	9606.ENSP00000349168	P31943	9606.ENSP00000349168	Heterogeneous nuclear ribonucleoprotein H1 (H); This protein is a component of the heterogeneous nuclear ribonucleoprotein (hnRNP) complexes which provide the substrate for the processing events that pre-mRNAs undergo before becoming functional, translatable mRNAs in the cytoplasm. Mediates pre-mRNA alternative splicing regulation. Inhibits, together with CUGBP1, insulin receptor (IR) pre-mRNA ex…	label: attribute="display name" labelsize=12 labelAlignment=left outline=true outlineColor=white outlineTransparency=95 outlineWidth=10 background=false color=black dropShadow=false		stringdb	protein	Homo sapiens
stringdb:9606.ENSP00000400433	15	HNRNPF		9606.ENSP00000400433	HNRNPF	9606.ENSP00000400433	P52597	9606.ENSP00000400433	Heterogeneous nuclear ribonucleoprotein F; Component of the heterogeneous nuclear ribonucleoprotein (hnRNP) complexes which provide the substrate for the processing events that pre-mRNAs undergo before becoming functional, translatable mRNAs in the cytoplasm. Plays a role in the regulation of alternative splicing events. Binds G-rich sequences in pre-mRNAs and keeps target RNA in an unfolded stat…	label: attribute="display name" labelsize=12 labelAlignment=left outline=true outlineColor=white outlineTransparency=95 outlineWidth=10 background=false color=black dropShadow=false		stringdb	protein	Homo sapiens
stringdb:9606.ENSP00000451291	15	HNRNPC		9606.ENSP00000451291	HNRNPC	9606.ENSP00000451291	Q96HK7	9606.ENSP00000451291	Heterogeneous nuclear ribonucleoprotein C (C1/C2); Binds pre-mRNA and nucleates the assembly of 40S hnRNP particles. Interacts with poly-U tracts in the 3'-UTR or 5'-UTR of mRNA and modulates the stability and the level of translation of bound mRNA molecules. Single HNRNPC tetramers bind 230-240 nucleotides. Trimers of HNRNPC tetramers bind 700 nucleotides. May play a role in the early steps of s…	label: attribute="display name" labelsize=12 labelAlignment=left outline=true outlineColor=white outlineTransparency=95 outlineWidth=10 background=false color=black dropShadow=false		stringdb	protein	Homo sapiens
stringdb:9606.ENSP00000346694	15	HNRNPA2B1		9606.ENSP00000346694	HNRNPA2B1	9606.ENSP00000346694	P22626	9606.ENSP00000346694	Heterogeneous nuclear ribonucleoproteins A2/B1; Heterogeneous nuclear ribonucleoprotein (hnRNP) that associates with nascent pre-mRNAs, packaging them into hnRNP particles. The hnRNP particle arrangement on nascent hnRNA is non- random and sequence-dependent and serves to condense and stabilize the transcripts and minimize tangling and knotting. Packaging plays a role in various processes such as…	label: attribute="display name" labelsize=12 labelAlignment=left outline=true outlineColor=white outlineTransparency=95 outlineWidth=10 background=false color=black dropShadow=false		stringdb	protein	Homo sapiens
stringdb:9606.ENSP00000225792	15	DDX5		9606.ENSP00000225792	DDX5	9606.ENSP00000225792	P17844	9606.ENSP00000225792	Probable ATP-dependent RNA helicase DDX5; Involved in the alternative regulation of pre-mRNA splicing; its RNA helicase activity is necessary for increasing tau exon 10 inclusion and occurs in a RBM4-dependent manner. Binds to the tau pre-mRNA in the stem-loop region downstream of exon 10. The rate of ATP hydrolysis is highly stimulated by single-stranded RNA. Involved in transcriptional regulati…	label: attribute="display name" labelsize=12 labelAlignment=left outline=true outlineColor=white outlineTransparency=95 outlineWidth=10 background=false color=black dropShadow=false		stringdb	protein	Homo sapiens
stringdb:9606.ENSP00000380033	15	DDX17		9606.ENSP00000380033	DDX17	9606.ENSP00000380033	Q92841	9606.ENSP00000380033	Probable ATP-dependent RNA helicase DDX17; As an RNA helicase, unwinds RNA and alters RNA structures through ATP binding and hydrolysis. Involved in multiple cellular processes, including pre-mRNA splicing, alternative splicing, ribosomal RNA processing and miRNA processing, as well as transcription regulation. Regulates the alternative splicing of exons exhibiting specific features. For instance…	label: attribute="display name" labelsize=12 labelAlignment=left outline=true outlineColor=white outlineTransparency=95 outlineWidth=10 background=false color=black dropShadow=false		stringdb	protein	Homo sapiens
stringdb:9606.ENSP00000435926	15	CELF1		9606.ENSP00000435926	CELF1	9606.ENSP00000435926	Q92879	9606.ENSP00000435926	Embryo deadenylation element-binding protein homolog; RNA-binding protein implicated in the regulation of several post-transcriptional events. Involved in pre-mRNA alternative splicing, mRNA translation and stability. Mediates exon inclusion and/or exclusion in pre-mRNA that are subject to tissue-specific and developmentally regulated alternative splicing. Specifically activates exon 5 inclusion …	label: attribute="display name" labelsize=12 labelAlignment=left outline=true outlineColor=white outlineTransparency=95 outlineWidth=10 background=false color=black dropShadow=false		stringdb	protein	Homo sapiens
stringdb:9606.ENSP00000348886	16	STOML2		9606.ENSP00000348886	STOML2	9606.ENSP00000348886	Q9UJZ1	9606.ENSP00000348886	Stomatin-like protein 2, mitochondrial; Mitochondrial protein that probably regulates the biogenesis and the activity of mitochondria. Stimulates cardiolipin biosynthesis, binds cardiolipin-enriched membranes where it recruits and stabilizes some proteins including prohibitin and may therefore act in the organization of functional microdomains in mitochondrial membranes. Through regulation of the…	label: attribute="display name" labelsize=12 labelAlignment=left outline=true outlineColor=white outlineTransparency=95 outlineWidth=10 background=false color=black dropShadow=false		stringdb	protein	Homo sapiens
stringdb:9606.ENSP00000215904	16	PDXP		9606.ENSP00000215904	PDXP	9606.ENSP00000215904	Q96GD0	9606.ENSP00000215904	Pyridoxal (pyridoxine, vitamin B6) phosphatase; Protein serine phosphatase that dephosphorylates 'Ser-3' in cofilin and probably also dephosphorylates phospho-serine residues in DSTN. Regulates cofilin-dependent actin cytoskeleton reorganization. Required for normal progress through mitosis and normal cytokinesis. Does not dephosphorylate phospho-threonines in LIMK1. Does not dephosphorylate pept…	label: attribute="display name" labelsize=12 labelAlignment=left outline=true outlineColor=white outlineTransparency=95 outlineWidth=10 background=false color=black dropShadow=false		stringdb	protein	Homo sapiens
stringdb:9606.ENSP00000360609	16	HSP90AB1		9606.ENSP00000360609	HSP90AB1	9606.ENSP00000360609	P08238	9606.ENSP00000360609	Heat shock protein 90kDa alpha (cytosolic), class B member 1; Molecular chaperone that promotes the maturation, structural maintenance and proper regulation of specific target proteins involved for instance in cell cycle control and signal transduction. Undergoes a functional cycle that is linked to its ATPase activity. This cycle probably induces conformational changes in the client proteins, th…	label: attribute="display name" labelsize=12 labelAlignment=left outline=true outlineColor=white outlineTransparency=95 outlineWidth=10 background=false color=black dropShadow=false		stringdb	protein	Homo sapiens
stringdb:9606.ENSP00000335153	16	HSP90AA1		9606.ENSP00000335153	HSP90AA1	9606.ENSP00000335153	P07900	9606.ENSP00000335153	Heat shock protein 90kDa alpha (cytosolic), class A member 1; Molecular chaperone that promotes the maturation, structural maintenance and proper regulation of specific target proteins involved for instance in cell cycle control and signal transduction. Undergoes a functional cycle that is linked to its ATPase activity which is essential for its chaperone activity. This cycle probably induces con…	label: attribute="display name" labelsize=12 labelAlignment=left outline=true outlineColor=white outlineTransparency=95 outlineWidth=10 background=false color=black dropShadow=false		stringdb	protein	Homo sapiens
stringdb:9606.ENSP00000329002	16	HAX1		9606.ENSP00000329002	HAX1	9606.ENSP00000329002	O00165	9606.ENSP00000329002	HCLS1 associated protein X-1; Recruits the Arp2/3 complex to the cell cortex and regulates reorganization of the cortical actin cytoskeleton via its interaction with KCNC3 and the Arp2/3 complex. Slows down the rate of inactivation of KCNC3 channels. Promotes GNA13-mediated cell migration. Involved in the clathrin-mediated endocytosis pathway. May be involved in internalization of ABC transporter…	label: attribute="display name" labelsize=12 labelAlignment=left outline=true outlineColor=white outlineTransparency=95 outlineWidth=10 background=false color=black dropShadow=false		stringdb	protein	Homo sapiens
stringdb:9606.ENSP00000406463	16	DNAJC7		9606.ENSP00000406463	DNAJC7	9606.ENSP00000406463	Q99615	9606.ENSP00000406463	DnaJ (Hsp40) homolog, subfamily C, member 7; Acts as co-chaperone regulating the molecular chaperones HSP70 and HSP90 in folding of steroid receptors, such as the glucocorticoid receptor and the progesterone receptor. Proposed to act as a recycling chaperone by facilitating the return of chaperone substrates to early stages of chaperoning if further folding is required. In vitro, induces ATP-inde…	label: attribute="display name" labelsize=12 labelAlignment=left outline=true outlineColor=white outlineTransparency=95 outlineWidth=10 background=false color=black dropShadow=false		stringdb	protein	Homo sapiens
stringdb:9606.ENSP00000222005	16	CDC37		9606.ENSP00000222005	CDC37	9606.ENSP00000222005	Q16543	9606.ENSP00000222005	Hsp90 chaperone protein kinase-targeting subunit; Co-chaperone that binds to numerous kinases and promotes their interaction with the Hsp90 complex, resulting in stabilization and promotion of their activity. Inhibits HSP90AA1 ATPase activity.	label: attribute="display name" labelsize=12 labelAlignment=left outline=true outlineColor=white outlineTransparency=95 outlineWidth=10 background=false color=black dropShadow=false		stringdb	protein	Homo sapiens
stringdb:9606.ENSP00000279146	16	AIP		9606.ENSP00000279146	AIP	9606.ENSP00000279146	O00170	9606.ENSP00000279146	Aryl hydrocarbon receptor interacting protein; May play a positive role in AHR-mediated (aromatic hydrocarbon receptor) signaling, possibly by influencing its receptivity for ligand and/or its nuclear targeting; FKBP prolyl isomerases	label: attribute="display name" labelsize=12 labelAlignment=left outline=true outlineColor=white outlineTransparency=95 outlineWidth=10 background=false color=black dropShadow=false		stringdb	protein	Homo sapiens
stringdb:9606.ENSP00000216479	16	AHSA1		9606.ENSP00000216479	AHSA1	9606.ENSP00000216479	O95433	9606.ENSP00000216479	AHA1, activator of heat shock 90kDa protein ATPase homolog 1 (yeast); Acts as a co-chaperone of HSP90AA1. Activates the ATPase activity of HSP90AA1 leading to increase in its chaperone activity. Competes with the inhibitory co-chaperone FNIP1 for binding to HSP90AA1, thereby providing a reciprocal regulatory mechanism for chaperoning of client proteins.	label: attribute="display name" labelsize=12 labelAlignment=left outline=true outlineColor=white outlineTransparency=95 outlineWidth=10 background=false color=black dropShadow=false		stringdb	protein	Homo sapiens
stringdb:9606.ENSP00000378721	17	SEC31A		9606.ENSP00000378721	SEC31A	9606.ENSP00000378721	Q6ZU90	9606.ENSP00000378721	Protein transport protein Sec31A; Component of the coat protein complex II (COPII) which promotes the formation of transport vesicles from the endoplasmic reticulum (ER). The coat has two main functions, the physical deformation of the endoplasmic reticulum membrane into vesicles and the selection of cargo molecules (By similarity); WD repeat domain containing	label: attribute="display name" labelsize=12 labelAlignment=left outline=true outlineColor=white outlineTransparency=95 outlineWidth=10 background=false color=black dropShadow=false		stringdb	protein	Homo sapiens
stringdb:9606.ENSP00000343405	17	SEC24C		9606.ENSP00000343405	SEC24C	9606.ENSP00000343405	P53992	9606.ENSP00000343405	Protein transport protein Sec24C; Component of the coat protein complex II (COPII) which promotes the formation of transport vesicles from the endoplasmic reticulum (ER). The coat has two main functions, the physical deformation of the endoplasmic reticulum membrane into vesicles and the selection of cargo molecules for their transport to the Golgi complex. Plays a central role in cargo selection…	label: attribute="display name" labelsize=12 labelAlignment=left outline=true outlineColor=white outlineTransparency=95 outlineWidth=10 background=false color=black dropShadow=false		stringdb	protein	Homo sapiens
stringdb:9606.ENSP00000428564	17	SEC24B		9606.ENSP00000428564	SEC24B	9606.ENSP00000428564	O95487	9606.ENSP00000428564	Protein transport protein Sec24B; Component of the coat protein complex II (COPII) which promotes the formation of transport vesicles from the endoplasmic reticulum (ER). The coat has two main functions, the physical deformation of the endoplasmic reticulum membrane into vesicles and the selection of cargo molecules for their transport to the Golgi complex. Plays a central role in cargo selection…	label: attribute="display name" labelsize=12 labelAlignment=left outline=true outlineColor=white outlineTransparency=95 outlineWidth=10 background=false color=black dropShadow=false		stringdb	protein	Homo sapiens
stringdb:9606.ENSP00000381823	17	SEC24A		9606.ENSP00000381823	SEC24A	9606.ENSP00000381823	O95486	9606.ENSP00000381823	Protein transport protein Sec24A; Component of the coat protein complex II (COPII) which promotes the formation of transport vesicles from the endoplasmic reticulum (ER). The coat has two main functions, the physical deformation of the endoplasmic reticulum membrane into vesicles and the selection of cargo molecules for their transport to the Golgi complex. Plays a central role in cargo selection…	label: attribute="display name" labelsize=12 labelAlignment=left outline=true outlineColor=white outlineTransparency=95 outlineWidth=10 background=false color=black dropShadow=false		stringdb	protein	Homo sapiens
stringdb:9606.ENSP00000338844	17	SEC23B		9606.ENSP00000338844	SEC23B	9606.ENSP00000338844	Q15437	9606.ENSP00000338844	Protein transport protein Sec23B; Component of the coat protein complex II (COPII) which promotes the formation of transport vesicles from the endoplasmic reticulum (ER). The coat has two main functions, the physical deformation of the endoplasmic reticulum membrane into vesicles and the selection of cargo molecules for their transport to the Golgi complex.	label: attribute="display name" labelsize=12 labelAlignment=left outline=true outlineColor=white outlineTransparency=95 outlineWidth=10 background=false color=black dropShadow=false		stringdb	protein	Homo sapiens
stringdb:9606.ENSP00000306881	17	SEC23A		9606.ENSP00000306881	SEC23A	9606.ENSP00000306881	Q15436	9606.ENSP00000306881	Protein transport protein Sec23A; Component of the coat protein complex II (COPII) which promotes the formation of transport vesicles from the endoplasmic reticulum (ER). The coat has two main functions, the physical deformation of the endoplasmic reticulum membrane into vesicles and the selection of cargo molecules for their transport to the Golgi complex; Belongs to the SEC23/SEC24 family. SEC2…	label: attribute="display name" labelsize=12 labelAlignment=left outline=true outlineColor=white outlineTransparency=95 outlineWidth=10 background=false color=black dropShadow=false		stringdb	protein	Homo sapiens
stringdb:9606.ENSP00000325827	17	SEC16A		9606.ENSP00000325827	SEC16A	9606.ENSP00000325827	O15027	9606.ENSP00000325827	Protein transport protein Sec16A; Defines endoplasmic reticulum exit sites (ERES) and is required for secretory cargo traffic from the endoplasmic reticulum to the Golgi apparatus. SAR1A-GTP-dependent assembly of SEC16A on the ER membrane forms an organized scaffold defining an ERES. Required for normal transitional endoplasmic reticulum (tER) organization.	label: attribute="display name" labelsize=12 labelAlignment=left outline=true outlineColor=white outlineTransparency=95 outlineWidth=10 background=false color=black dropShadow=false		stringdb	protein	Homo sapiens
stringdb:9606.ENSP00000265565	17	SCAP		9606.ENSP00000265565	SCAP	9606.ENSP00000265565	Q12770	9606.ENSP00000265565	Sterol regulatory element-binding protein cleavage-activating protein; Escort protein required for cholesterol as well as lipid homeostasis. Regulates export of the SCAP/SREBF complex from the ER upon low cholesterol. Formation of a ternary complex with INSIG at high sterol concentrations leads to masking of an ER-export signal in SCAP and retention of the complex in the ER. Low sterol concentrat…	label: attribute="display name" labelsize=12 labelAlignment=left outline=true outlineColor=white outlineTransparency=95 outlineWidth=10 background=false color=black dropShadow=false		stringdb	protein	Homo sapiens
stringdb:9606.ENSP00000236192	18	VAMP4		9606.ENSP00000236192	VAMP4	9606.ENSP00000236192	O75379	9606.ENSP00000236192	Vesicle-associated membrane protein 4; Involved in the pathway that functions to remove an inhibitor (probably synaptotagmin-4) of calcium-triggered exocytosis during the maturation of secretory granules. May be a marker for this sorting pathway that is critical for remodeling the secretory response of granule; Vesicle associated membrane proteins	label: attribute="display name" labelsize=12 labelAlignment=left outline=true outlineColor=white outlineTransparency=95 outlineWidth=10 background=false color=black dropShadow=false		stringdb	protein	Homo sapiens
stringdb:9606.ENSP00000294179	18	STX5		9606.ENSP00000294179	STX5	9606.ENSP00000294179	Q13190	9606.ENSP00000294179	Syntaxin 5; Mediates endoplasmic reticulum to Golgi transport. Together with p115/USO1 and GM130/GOLGA2, involved in vesicle tethering and fusion at the cis-Golgi membrane to maintain the stacked and inter-connected structure of the Golgi apparatus; Syntaxins	label: attribute="display name" labelsize=12 labelAlignment=left outline=true outlineColor=white outlineTransparency=95 outlineWidth=10 background=false color=black dropShadow=false		stringdb	protein	Homo sapiens
stringdb:9606.ENSP00000310521	18	SEC22A		9606.ENSP00000310521	SEC22A	9606.ENSP00000310521	Q96IW7	9606.ENSP00000310521	SEC22 vesicle trafficking protein homolog A (S. cerevisiae); May be involved in vesicle transport between the ER and the Golgi complex; SNAREs	label: attribute="display name" labelsize=12 labelAlignment=left outline=true outlineColor=white outlineTransparency=95 outlineWidth=10 background=false color=black dropShadow=false		stringdb	protein	Homo sapiens
stringdb:9606.ENSP00000381293	18	NSF		9606.ENSP00000381293	NSF	9606.ENSP00000381293	P46459	9606.ENSP00000381293	N-ethylmaleimide-sensitive fusion protein; Required for vesicle-mediated transport. Catalyzes the fusion of transport vesicles within the Golgi cisternae. Is also required for transport from the endoplasmic reticulum to the Golgi stack. Seems to function as a fusion protein required for the delivery of cargo proteins to all compartments of the Golgi stack independent of vesicle origin. Interactio…	label: attribute="display name" labelsize=12 labelAlignment=left outline=true outlineColor=white outlineTransparency=95 outlineWidth=10 background=false color=black dropShadow=false		stringdb	protein	Homo sapiens
stringdb:9606.ENSP00000225724	18	GOSR1		9606.ENSP00000225724	GOSR1	9606.ENSP00000225724	O95249	9606.ENSP00000225724	Golgi SNAP receptor complex member 1; Involved in transport from the ER to the Golgi apparatus as well as in intra-Golgi transport. It belongs to a super-family of proteins called t-SNAREs or soluble NSF (N-ethylmaleimide- sensitive factor) attachment protein receptor. May play a protective role against hydrogen peroxide induced cytotoxicity under glutathione depleted conditions in neuronal cells…	label: attribute="display name" labelsize=12 labelAlignment=left outline=true outlineColor=white outlineTransparency=95 outlineWidth=10 background=false color=black dropShadow=false		stringdb	protein	Homo sapiens
stringdb:9606.ENSP00000417354	18	GOLIM4		9606.ENSP00000417354	GOLIM4	9606.ENSP00000417354	O00461	9606.ENSP00000417354	Golgi-localized phosphoprotein of 130 kDa; Plays a role in endosome to Golgi protein trafficking; mediates protein transport along the late endosome-bypass pathway from the early endosome to the Golgi.	label: attribute="display name" labelsize=12 labelAlignment=left outline=true outlineColor=white outlineTransparency=95 outlineWidth=10 background=false color=black dropShadow=false		stringdb	protein	Homo sapiens
stringdb:9606.ENSP00000372210	18	BET1L		9606.ENSP00000372210	BET1L	9606.ENSP00000372210	Q9NYM9	9606.ENSP00000372210	Bet1 golgi vesicular membrane trafficking protein-like; Vesicle SNARE required for targeting and fusion of retrograde transport vesicles with the Golgi complex. Required for the integrity of the Golgi complex (By similarity); SNAREs	label: attribute="display name" labelsize=12 labelAlignment=left outline=true outlineColor=white outlineTransparency=95 outlineWidth=10 background=false color=black dropShadow=false		stringdb	protein	Homo sapiens
stringdb:9606.ENSP00000222547	18	BET1		9606.ENSP00000222547	BET1	9606.ENSP00000222547	O15155	9606.ENSP00000222547	Bet1 golgi vesicular membrane trafficking protein; Required for vesicular transport from the ER to the Golgi complex. Functions as a SNARE involved in the docking process of ER-derived vesicles with the cis-Golgi membrane (By similarity); SNAREs	label: attribute="display name" labelsize=12 labelAlignment=left outline=true outlineColor=white outlineTransparency=95 outlineWidth=10 background=false color=black dropShadow=false		stringdb	protein	Homo sapiens
stringdb:9606.ENSP00000356807	19	TIPRL		9606.ENSP00000356807	TIPRL	9606.ENSP00000356807	O75663	9606.ENSP00000356807	Putative MAPK-activating protein PM10; May be a allosteric regulator of serine/threonine- protein phosphatase 2A (PP2A). Isoform 1 inhibits catalytic activity of the PP2A(D) core complex in vitro. The PP2A(C):TIPRL complex does not show phosphatase activity. Acts as negative regulator of serine/threonine-protein phosphatase 4 probably by inhibiting the formation of the active PPP4C:PPP4R2 complex…	label: attribute="display name" labelsize=12 labelAlignment=left outline=true outlineColor=white outlineTransparency=95 outlineWidth=10 background=false color=black dropShadow=false		stringdb	protein	Homo sapiens
stringdb:9606.ENSP00000295951	19	SLMAP		9606.ENSP00000295951	SLMAP	9606.ENSP00000295951	Q14BN4	9606.ENSP00000295951	Sarcolemmal membrane-associated protein; May play a role during myoblast fusion; STRIPAK complex	label: attribute="display name" labelsize=12 labelAlignment=left outline=true outlineColor=white outlineTransparency=95 outlineWidth=10 background=false color=black dropShadow=false		stringdb	protein	Homo sapiens
stringdb:9606.ENSP00000412324	19	PPP2R5C		9606.ENSP00000412324	PPP2R5C	9606.ENSP00000412324	Q13362	9606.ENSP00000412324	Serine/threonine-protein phosphatase 2A 56 kDa regulatory subunit gamma isoform; The B regulatory subunit might modulate substrate selectivity and catalytic activity, and also might direct the localization of the catalytic enzyme to a particular subcellular compartment. The PP2A-PPP2R5C holoenzyme may specifically dephosphorylate and activate TP53 and play a role in DNA damage- induced inhibition…	label: attribute="display name" labelsize=12 labelAlignment=left outline=true outlineColor=white outlineTransparency=95 outlineWidth=10 background=false color=black dropShadow=false		stringdb	protein	Homo sapiens
stringdb:9606.ENSP00000324804	19	PPP2R1A		9606.ENSP00000324804	PPP2R1A	9606.ENSP00000324804	P30153	9606.ENSP00000324804	Serine/threonine-protein phosphatase 2A 65 kDa regulatory subunit A alpha isoform; The PR65 subunit of protein phosphatase 2A serves as a scaffolding molecule to coordinate the assembly of the catalytic subunit and a variable regulatory B subunit. Upon interaction with GNA12 promotes dephosphorylation of microtubule associated protein TAU/MAPT. Required for proper chromosome segregation and for c…	label: attribute="display name" labelsize=12 labelAlignment=left outline=true outlineColor=white outlineTransparency=95 outlineWidth=10 background=false color=black dropShadow=false		stringdb	protein	Homo sapiens
stringdb:9606.ENSP00000418447	19	PPP2CA		9606.ENSP00000418447	PPP2CA	9606.ENSP00000418447	P67775	9606.ENSP00000418447	Serine/threonine-protein phosphatase 2A catalytic subunit alpha isoform; PP2A is the major phosphatase for microtubule-associated proteins (MAPs). PP2A can modulate the activity of phosphorylase B kinase casein kinase 2, mitogen-stimulated S6 kinase, and MAP-2 kinase. Cooperates with SGO2 to protect centromeric cohesin from separase-mediated cleavage in oocytes specifically during meiosis I (By s…	label: attribute="display name" labelsize=12 labelAlignment=left outline=true outlineColor=white outlineTransparency=95 outlineWidth=10 background=false color=black dropShadow=false		stringdb	protein	Homo sapiens
stringdb:9606.ENSP00000268459	19	NKD1		9606.ENSP00000268459	NKD1	9606.ENSP00000268459	Q969G9	9606.ENSP00000268459	Naked cuticle homolog 1 (Drosophila); Cell autonomous antagonist of the canonical Wnt signaling pathway. May activate a second Wnt signaling pathway that controls planar cell polarity; EF-hand domain containing	label: attribute="display name" labelsize=12 labelAlignment=left outline=true outlineColor=white outlineTransparency=95 outlineWidth=10 background=false color=black dropShadow=false		stringdb	protein	Homo sapiens
stringdb:9606.ENSP00000461749	19	CTDNEP1		9606.ENSP00000461749	CTDNEP1	9606.ENSP00000461749	O95476	9606.ENSP00000461749	Serine/threonine-protein phosphatase dullard; Serine/threonine protein phosphatase forming with CNEP1R1 an active phosphatase complex that dephosphorylates and may activate LPIN1 and LPIN2. LPIN1 and LPIN2 are phosphatidate phosphatases that catalyze the conversion of phosphatidic acid to diacylglycerol and control the metabolism of fatty acids at different levels. May indirectly modulate the lip…	label: attribute="display name" labelsize=12 labelAlignment=left outline=true outlineColor=white outlineTransparency=95 outlineWidth=10 background=false color=black dropShadow=false		stringdb	protein	Homo sapiens
stringdb:9606.ENSP00000350686	19	ANKLE2		9606.ENSP00000350686	ANKLE2	9606.ENSP00000350686	Q86XL3	9606.ENSP00000350686	Ankyrin repeat and LEM domain-containing protein 2; Involved in mitotic nuclear envelope reassembly by promoting dephosphorylation of BAF/BANF1 during mitotic exit. Coordinates the control of BAF/BANF1 dephosphorylation by inhibiting VRK1 kinase and promoting dephosphorylation of BAF/BANF1 by protein phosphatase 2A (PP2A), thereby facilitating nuclear envelope assembly. It is unclear whether it a…	label: attribute="display name" labelsize=12 labelAlignment=left outline=true outlineColor=white outlineTransparency=95 outlineWidth=10 background=false color=black dropShadow=false		stringdb	protein	Homo sapiens
stringdb:9606.ENSP00000386443	20	TGOLN2		9606.ENSP00000386443	TGOLN2	9606.ENSP00000386443	Q96QL2	9606.ENSP00000386443	Trans-Golgi network integral membrane protein 2; May be involved in regulating membrane traffic to and from trans-Golgi network.	label: attribute="display name" labelsize=12 labelAlignment=left outline=true outlineColor=white outlineTransparency=95 outlineWidth=10 background=false color=black dropShadow=false		stringdb	protein	Homo sapiens
stringdb:9606.ENSP00000362469	20	SLC2A8		9606.ENSP00000362469	SLC2A8	9606.ENSP00000362469	Q9NY64	9606.ENSP00000362469	Solute carrier family 2 (facilitated glucose transporter), member 8; Insulin-regulated facilitative glucose transporter. Binds cytochalasin B in a glucose-inhibitable manner. Seems to be a dual-specific sugar transporter as it is inhibitable by fructose (By similarity); Solute carriers	label: attribute="display name" labelsize=12 labelAlignment=left outline=true outlineColor=white outlineTransparency=95 outlineWidth=10 background=false color=black dropShadow=false		stringdb	protein	Homo sapiens
stringdb:9606.ENSP00000454303	20	AP5B1		9606.ENSP00000454303	AP5B1	9606.ENSP00000454303	Q2VPB7	9606.ENSP00000454303	Adaptor-related protein complex 5, beta 1 subunit; As part of AP-5, a probable fifth adaptor protein complex it may be involved in endosomal transport; Armadillo-like helical domain containing	label: attribute="display name" labelsize=12 labelAlignment=left outline=true outlineColor=white outlineTransparency=95 outlineWidth=10 background=false color=black dropShadow=false		stringdb	protein	Homo sapiens
stringdb:9606.ENSP00000482835	20	AP2B1		9606.ENSP00000482835	AP2B1	9606.ENSP00000482835	P63010	9606.ENSP00000482835	Clathrin assembly protein complex 2 beta large chain; Component of the adaptor protein complex 2 (AP-2). Adaptor protein complexes function in protein transport via transport vesicles in different membrane traffic pathways. Adaptor protein complexes are vesicle coat components and appear to be involved in cargo selection and vesicle formation. AP-2 is involved in clathrin-dependent endocytosis in…	label: attribute="display name" labelsize=12 labelAlignment=left outline=true outlineColor=white outlineTransparency=95 outlineWidth=10 background=false color=black dropShadow=false		stringdb	protein	Homo sapiens
stringdb:9606.ENSP00000327694	20	AP2A2		9606.ENSP00000327694	AP2A2	9606.ENSP00000327694	O94973	9606.ENSP00000327694	Clathrin assembly protein complex 2 alpha-C large chain; Component of the adaptor protein complex 2 (AP-2). Adaptor protein complexes function in protein transport via transport vesicles in different membrane traffic pathways. Adaptor protein complexes are vesicle coat components and appear to be involved in cargo selection and vesicle formation. AP-2 is involved in clathrin-dependent endocytosis…	label: attribute="display name" labelsize=12 labelAlignment=left outline=true outlineColor=white outlineTransparency=95 outlineWidth=10 background=false color=black dropShadow=false		stringdb	protein	Homo sapiens
stringdb:9606.ENSP00000388996	20	AP1M1		9606.ENSP00000388996	AP1M1	9606.ENSP00000388996	Q9BXS5	9606.ENSP00000388996	Clathrin assembly protein complex 1 mu-1 medium chain 1; Subunit of clathrin-associated adaptor protein complex 1 that plays a role in protein sorting in the trans-Golgi network (TGN) and endosomes. The AP complexes mediate the recruitment of clathrin to membranes and the recognition of sorting signals within the cytosolic tails of transmembrane cargo molecules.	label: attribute="display name" labelsize=12 labelAlignment=left outline=true outlineColor=white outlineTransparency=95 outlineWidth=10 background=false color=black dropShadow=false		stringdb	protein	Homo sapiens
stringdb:9606.ENSP00000350199	20	AP1B1		9606.ENSP00000350199	AP1B1	9606.ENSP00000350199	Q10567	9606.ENSP00000350199	Clathrin assembly protein complex 1 beta large chain; Subunit of clathrin-associated adaptor protein complex 1 that plays a role in protein sorting in the late-Golgi/trans-Golgi network (TGN) and/or endosomes. The AP complexes mediate both the recruitment of clathrin to membranes and the recognition of sorting signals within the cytosolic tails of transmembrane cargo molecules.	label: attribute="display name" labelsize=12 labelAlignment=left outline=true outlineColor=white outlineTransparency=95 outlineWidth=10 background=false color=black dropShadow=false		stringdb	protein	Homo sapiens
stringdb:9606.ENSP00000386456	20	AAK1		9606.ENSP00000386456	AAK1	9606.ENSP00000386456	Q2M2I8	9606.ENSP00000386456	AP2-associated protein kinase 1; Regulates clathrin-mediated endocytosis by phosphorylating the AP2M1/mu2 subunit of the adaptor protein complex 2 (AP-2) which ensures high affinity binding of AP-2 to cargo membrane proteins during the initial stages of endocytosis. Isoform 1 and isoform 2 display similar levels of kinase activity towards AP2M1. Regulates phosphorylation of other AP-2 subunits as…	label: attribute="display name" labelsize=12 labelAlignment=left outline=true outlineColor=white outlineTransparency=95 outlineWidth=10 background=false color=black dropShadow=false		stringdb	protein	Homo sapiens
stringdb:9606.ENSP00000248958	21	SDF2L1		9606.ENSP00000248958	SDF2L1	9606.ENSP00000248958	Q9HCN8	9606.ENSP00000248958	Stromal cell derived factor 2 like 1	label: attribute="display name" labelsize=12 labelAlignment=left outline=true outlineColor=white outlineTransparency=95 outlineWidth=10 background=false color=black dropShadow=false		stringdb	protein	Homo sapiens
stringdb:9606.ENSP00000480150	21	HYOU1		9606.ENSP00000480150	HYOU1	9606.ENSP00000480150	Q9Y4L1	9606.ENSP00000480150	170 kDa glucose-regulated protein; Has a pivotal role in cytoprotective cellular mechanisms triggered by oxygen deprivation. May play a role as a molecular chaperone and participate in protein folding; Belongs to the heat shock protein 70 family.	label: attribute="display name" labelsize=12 labelAlignment=left outline=true outlineColor=white outlineTransparency=95 outlineWidth=10 background=false color=black dropShadow=false		stringdb	protein	Homo sapiens
stringdb:9606.ENSP00000324173	21	HSPA5		9606.ENSP00000324173	HSPA5	9606.ENSP00000324173	P11021	9606.ENSP00000324173	Heat shock 70kDa protein 5 (glucose-regulated protein, 78kDa); Plays a role in facilitating the assembly of multimeric protein complexes inside the endoplasmic reticulum. Involved in the correct folding of proteins and degradation of misfolded proteins via its interaction with DNAJC10, probably to facilitate the release of DNAJC10 from its substrate (By similarity); Belongs to the heat shock prot…	label: attribute="display name" labelsize=12 labelAlignment=left outline=true outlineColor=white outlineTransparency=95 outlineWidth=10 background=false color=black dropShadow=false		stringdb	protein	Homo sapiens
stringdb:9606.ENSP00000285667	21	HSPA13		9606.ENSP00000285667	HSPA13	9606.ENSP00000285667	P48723	9606.ENSP00000285667	Stress-70 protein chaperone microsome-associated 60 kDa protein; Has peptide-independent ATPase activity; Heat shock 70kDa proteins	label: attribute="display name" labelsize=12 labelAlignment=left outline=true outlineColor=white outlineTransparency=95 outlineWidth=10 background=false color=black dropShadow=false		stringdb	protein	Homo sapiens
stringdb:9606.ENSP00000264065	21	DNAJC10		9606.ENSP00000264065	DNAJC10	9606.ENSP00000264065	Q96K38	9606.ENSP00000264065	Endoplasmic reticulum DNA J domain-containing protein 5; Endoplasmic reticulum disulfide reductase involved both in the correct folding of proteins and degradation of misfolded proteins. Required for efficient folding of proteins in the endoplasmic reticulum by catalyzing the removal of non-native disulfide bonds formed during the folding of proteins, such as LDLR. Also involved in endoplasmic re…	label: attribute="display name" labelsize=12 labelAlignment=left outline=true outlineColor=white outlineTransparency=95 outlineWidth=10 background=false color=black dropShadow=false		stringdb	protein	Homo sapiens
stringdb:9606.ENSP00000366179	21	DNAJC1		9606.ENSP00000366179	DNAJC1	9606.ENSP00000366179	Q96KC8	9606.ENSP00000366179	DnaJ (Hsp40) homolog, subfamily C, member 1; May modulate protein synthesis; DNAJ heat shock proteins	label: attribute="display name" labelsize=12 labelAlignment=left outline=true outlineColor=white outlineTransparency=95 outlineWidth=10 background=false color=black dropShadow=false		stringdb	protein	Homo sapiens
stringdb:9606.ENSP00000414398	21	DNAJB11		9606.ENSP00000414398	DNAJB11	9606.ENSP00000414398	Q9UBS4	9606.ENSP00000414398	Endoplasmic reticulum DNA J domain-containing protein 3; Serves as a co-chaperone for HSPA5. Binds directly to both unfolded proteins that are substrates for ERAD and nascent unfolded peptide chains, but dissociates from the HSPA5-unfolded protein complex before folding is completed. May help recruiting HSPA5 and other chaperones to the substrate. Stimulates HSPA5 ATPase activity; DNAJ heat shock…	label: attribute="display name" labelsize=12 labelAlignment=left outline=true outlineColor=white outlineTransparency=95 outlineWidth=10 background=false color=black dropShadow=false		stringdb	protein	Homo sapiens
stringdb:9606.ENSP00000306220	22	MMGT1		9606.ENSP00000306220	MMGT1	9606.ENSP00000306220	Q8N4V1	9606.ENSP00000306220	ER membrane protein complex subunit 5; Mediates Mg(2+) transport; Belongs to the membrane magnesium transporter (TC 1.A.67) family.	label: attribute="display name" labelsize=12 labelAlignment=left outline=true outlineColor=white outlineTransparency=95 outlineWidth=10 background=false color=black dropShadow=false		stringdb	protein	Homo sapiens
stringdb:9606.ENSP00000256545	22	EMC7		9606.ENSP00000256545	EMC7	9606.ENSP00000256545	Q9NPA0	9606.ENSP00000256545	ER membrane protein complex subunit 7	label: attribute="display name" labelsize=12 labelAlignment=left outline=true outlineColor=white outlineTransparency=95 outlineWidth=10 background=false color=black dropShadow=false		stringdb	protein	Homo sapiens
stringdb:9606.ENSP00000380322	22	EMC6		9606.ENSP00000380322	EMC6	9606.ENSP00000380322	Q9BV81	9606.ENSP00000380322	ER membrane protein complex subunit 6; Belongs to the EMC6 family.	label: attribute="display name" labelsize=12 labelAlignment=left outline=true outlineColor=white outlineTransparency=95 outlineWidth=10 background=false color=black dropShadow=false		stringdb	protein	Homo sapiens
stringdb:9606.ENSP00000267750	22	EMC4		9606.ENSP00000267750	EMC4	9606.ENSP00000267750	Q5J8M3	9606.ENSP00000267750	Cell proliferation-inducing gene 17 protein; May mediate anti-apoptotic activity.	label: attribute="display name" labelsize=12 labelAlignment=left outline=true outlineColor=white outlineTransparency=95 outlineWidth=10 background=false color=black dropShadow=false		stringdb	protein	Homo sapiens
stringdb:9606.ENSP00000245046	22	EMC3		9606.ENSP00000245046	EMC3	9606.ENSP00000245046	Q9P0I2	9606.ENSP00000245046	ER membrane protein complex subunit 3	label: attribute="display name" labelsize=12 labelAlignment=left outline=true outlineColor=white outlineTransparency=95 outlineWidth=10 background=false color=black dropShadow=false		stringdb	protein	Homo sapiens
stringdb:9606.ENSP00000334037	22	EMC10		9606.ENSP00000334037	EMC10	9606.ENSP00000334037	Q5UCC4	9606.ENSP00000334037	Hematopoietic signal peptide-containing membrane domain-containing protein 1; ER membrane protein complex subunit 10; Belongs to the EMC10 family.	label: attribute="display name" labelsize=12 labelAlignment=left outline=true outlineColor=white outlineTransparency=95 outlineWidth=10 background=false color=black dropShadow=false		stringdb	protein	Homo sapiens
stringdb:9606.ENSP00000420608	22	EMC1		9606.ENSP00000420608	EMC1	9606.ENSP00000420608	Q8N766	9606.ENSP00000420608	ER membrane protein complex subunit 1; Belongs to the EMC1 family.	label: attribute="display name" labelsize=12 labelAlignment=left outline=true outlineColor=white outlineTransparency=95 outlineWidth=10 background=false color=black dropShadow=false		stringdb	protein	Homo sapiens
stringdb:9606.ENSP00000375727	23	GNG4	G-proteins	9606.ENSP00000375727	GNG4	9606.ENSP00000375727	P50150	9606.ENSP00000375727	Guanine nucleotide-binding protein G(I)/G(S)/G(O) subunit gamma-4; Guanine nucleotide-binding proteins (G proteins) are involved as a modulator or transducer in various transmembrane signaling systems. The beta and gamma chains are required for the GTPase activity, for replacement of GDP by GTP, and for G protein- effector interaction.	label: attribute="display name" labelsize=12 labelAlignment=left outline=true outlineColor=white outlineTransparency=95 outlineWidth=10 background=false color=black dropShadow=false		stringdb	protein	Homo sapiens
stringdb:9606.ENSP00000286548	23	GNAQ	G-proteins	9606.ENSP00000286548	GNAQ	9606.ENSP00000286548	P50148	9606.ENSP00000286548	Guanine nucleotide binding protein (G protein), q polypeptide; Guanine nucleotide-binding proteins (G proteins) are involved as modulators or transducers in various transmembrane signaling systems. Regulates B-cell selection and survival and is required to prevent B-cell-dependent autoimmunity. Regulates chemotaxis of BM-derived neutrophils and dendritic cells (in vitro) (By similarity); Belongs …	label: attribute="display name" labelsize=12 labelAlignment=left outline=true outlineColor=white outlineTransparency=95 outlineWidth=10 background=false color=black dropShadow=false		stringdb	protein	Homo sapiens
stringdb:9606.ENSP00000358867	23	GNAI3	G-proteins	9606.ENSP00000358867	GNAI3	9606.ENSP00000358867	P08754	9606.ENSP00000358867	Guanine nucleotide binding protein (G protein), alpha inhibiting activity polypeptide 3; Heterotrimeric guanine nucleotide-binding proteins (G proteins) function as transducers downstream of G protein-coupled receptors (GPCRs) in numerous signaling cascades. The alpha chain contains the guanine nucleotide binding site and alternates between an active, GTP-bound state and an inactive, GDP-bound st…	label: attribute="display name" labelsize=12 labelAlignment=left outline=true outlineColor=white outlineTransparency=95 outlineWidth=10 background=false color=black dropShadow=false		stringdb	protein	Homo sapiens
stringdb:9606.ENSP00000343027	23	GNAI1	G-proteins	9606.ENSP00000343027	GNAI1	9606.ENSP00000343027	Q9UGA4	9606.ENSP00000343027	Guanine nucleotide binding protein (G protein), alpha inhibiting activity polypeptide 1; Guanine nucleotide-binding proteins (G proteins) function as transducers downstream of G protein-coupled receptors (GPCRs) in numerous signaling cascades. The alpha chain contains the guanine nucleotide binding site and alternates between an active, GTP-bound state and an inactive, GDP-bound state. Signaling …	label: attribute="display name" labelsize=12 labelAlignment=left outline=true outlineColor=white outlineTransparency=95 outlineWidth=10 background=false color=black dropShadow=false		stringdb	protein	Homo sapiens
stringdb:9606.ENSP00000400717	23	GNA13	G-proteins	9606.ENSP00000400717	GNA13	9606.ENSP00000400717	Q14344	9606.ENSP00000400717	Guanine nucleotide binding protein (G protein), alpha 13; Guanine nucleotide-binding proteins (G proteins) are involved as modulators or transducers in various transmembrane signaling systems. Activates effector molecule RhoA by binding and activating RhoGEFs (ARHGEF1/p115RhoGEF, ARHGEF11/PDZ-RhoGEF and ARHGEF12/LARG). GNA13-dependent Rho signaling subsequently regulates transcription factor AP-1…	label: attribute="display name" labelsize=12 labelAlignment=left outline=true outlineColor=white outlineTransparency=95 outlineWidth=10 background=false color=black dropShadow=false		stringdb	protein	Homo sapiens
stringdb:9606.ENSP00000078429	23	GNA11	G-proteins	9606.ENSP00000078429	GNA11	9606.ENSP00000078429	P29992	9606.ENSP00000078429	Guanine nucleotide binding protein (G protein), alpha 11 (Gq class); Guanine nucleotide-binding proteins (G proteins) are involved as modulators or transducers in various transmembrane signaling systems. Acts as an activator of phospholipase C; G protein subunits alpha, group q	label: attribute="display name" labelsize=12 labelAlignment=left outline=true outlineColor=white outlineTransparency=95 outlineWidth=10 background=false color=black dropShadow=false		stringdb	protein	Homo sapiens
stringdb:9606.ENSP00000325941	23	RIC8A		9606.ENSP00000325941	RIC8A	9606.ENSP00000325941	Q9NPQ8	9606.ENSP00000325941	RIC8 guanine nucleotide exchange factor A; Guanine nucleotide exchange factor (GEF), which can activate some, but not all, G-alpha proteins. Able to activate GNAI1, GNAO1 and GNAQ, but not GNAS by exchanging bound GDP for free GTP. Involved in regulation of microtubule pulling forces during mitotic movement of chromosomes by stimulating G(i)-alpha protein, possibly leading to release G(i)-alpha-G…	label: attribute="display name" labelsize=12 labelAlignment=left outline=true outlineColor=white outlineTransparency=95 outlineWidth=10 background=false color=black dropShadow=false		stringdb	protein	Homo sapiens
stringdb:9606.ENSP00000333255	24	VMA21		9606.ENSP00000333255	VMA21	9606.ENSP00000333255	Q3ZAQ7	9606.ENSP00000333255	Vacuolar ATPase assembly integral membrane protein VMA21; Required for the assembly of the V0 complex of the vacuolar ATPase (V-ATPase) in the endoplasmic reticulum.	label: attribute="display name" labelsize=12 labelAlignment=left outline=true outlineColor=white outlineTransparency=95 outlineWidth=10 background=false color=black dropShadow=false		stringdb	protein	Homo sapiens
stringdb:9606.ENSP00000259229	24	CCDC115		9606.ENSP00000259229	CCDC115	9606.ENSP00000259229	Q96NT0	9606.ENSP00000259229	Coiled-coil domain-containing protein 115; Accessory component of the proton-transporting vacuolar (V)-ATPase protein pump involved in intracellular iron homeostasis. In aerobic conditions, required for intracellular iron homeostasis, thus triggering the activity of Fe(2+) prolyl hydroxylase (PHD) enzymes, and leading to HIF1A hydroxylation and subsequent proteasomal degradation. Necessary for en…	label: attribute="display name" labelsize=12 labelAlignment=left outline=true outlineColor=white outlineTransparency=95 outlineWidth=10 background=false color=black dropShadow=false		stringdb	protein	Homo sapiens
stringdb:9606.ENSP00000417378	24	ATP6V1F		9606.ENSP00000417378	ATP6V1F	9606.ENSP00000417378		9606.ENSP00000417378	ATPase H+ transporting V1 subunit F; V-type ATPases	label: attribute="display name" labelsize=12 labelAlignment=left outline=true outlineColor=white outlineTransparency=95 outlineWidth=10 background=false color=black dropShadow=false		stringdb	protein	Homo sapiens
stringdb:9606.ENSP00000276390	24	ATP6V1B2		9606.ENSP00000276390	ATP6V1B2	9606.ENSP00000276390	P21281	9606.ENSP00000276390	ATPase, H+ transporting, lysosomal 56/58kDa, V1 subunit B2; Non-catalytic subunit of the peripheral V1 complex of vacuolar ATPase. V-ATPase is responsible for acidifying a variety of intracellular compartments in eukaryotic cells; Belongs to the ATPase alpha/beta chains family.	label: attribute="display name" labelsize=12 labelAlignment=left outline=true outlineColor=white outlineTransparency=95 outlineWidth=10 background=false color=black dropShadow=false		stringdb	protein	Homo sapiens
stringdb:9606.ENSP00000273398	24	ATP6V1A		9606.ENSP00000273398	ATP6V1A	9606.ENSP00000273398	P38606	9606.ENSP00000273398	ATPase, H+ transporting, lysosomal 70kDa, V1 subunit A; Catalytic subunit of the peripheral V1 complex of vacuolar ATPase. V-ATPase vacuolar ATPase is responsible for acidifying a variety of intracellular compartments in eukaryotic cells. In aerobic conditions, involved in intracellular iron homeostasis, thus triggering the activity of Fe(2+) prolyl hydroxylase (PHD) enzymes, and leading to HIF1A…	label: attribute="display name" labelsize=12 labelAlignment=left outline=true outlineColor=white outlineTransparency=95 outlineWidth=10 background=false color=black dropShadow=false		stringdb	protein	Homo sapiens
stringdb:9606.ENSP00000332247	24	ATP6V0A2		9606.ENSP00000332247	ATP6V0A2	9606.ENSP00000332247	Q9Y487	9606.ENSP00000332247	Vacuolar proton translocating ATPase 116 kDa subunit a isoform 2; Part of the proton channel of V-ATPases. Essential component of the endosomal pH-sensing machinery. May play a role in maintaining the Golgi functions, such as glycosylation maturation, by controlling the Golgi pH. In aerobic conditions, involved in intracellular iron homeostasis, thus triggering the activity of Fe(2+) prolyl hydro…	label: attribute="display name" labelsize=12 labelAlignment=left outline=true outlineColor=white outlineTransparency=95 outlineWidth=10 background=false color=black dropShadow=false		stringdb	protein	Homo sapiens
stringdb:9606.ENSP00000367697	24	ATP6AP2		9606.ENSP00000367697	ATP6AP2	9606.ENSP00000367697	Q9UG89	9606.ENSP00000367697	Vacuolar ATP synthase membrane sector-associated protein M8-9; Functions as a renin and prorenin cellular receptor. May mediate renin-dependent cellular responses by activating ERK1 and ERK2. By increasing the catalytic efficiency of renin in AGT/angiotensinogen conversion to angiotensin I, it may also play a role in the renin-angiotensin system (RAS).	label: attribute="display name" labelsize=12 labelAlignment=left outline=true outlineColor=white outlineTransparency=95 outlineWidth=10 background=false color=black dropShadow=false		stringdb	protein	Homo sapiens
stringdb:9606.ENSP00000281031	25	NDUFC2	Respiratory chain complex I	9606.ENSP00000281031	NDUFC2	9606.ENSP00000281031	O95298	9606.ENSP00000281031	NADH dehydrogenase (ubiquinone) 1, subcomplex unknown, 2, 14.5kDa; Accessory subunit of the mitochondrial membrane respiratory chain NADH dehydrogenase (Complex I), that is believed not to be involved in catalysis. Complex I functions in the transfer of electrons from NADH to the respiratory chain. The immediate electron acceptor for the enzyme is believed to be ubiquinone.	label: attribute="display name" labelsize=12 labelAlignment=left outline=true outlineColor=white outlineTransparency=95 outlineWidth=10 background=false color=black dropShadow=false		stringdb	protein	Homo sapiens
stringdb:9606.ENSP00000276689	25	NDUFB9	Respiratory chain complex I	9606.ENSP00000276689	NDUFB9	9606.ENSP00000276689	Q9Y6M9	9606.ENSP00000276689	NADH dehydrogenase (ubiquinone) 1 beta subcomplex, 9, 22kDa; Accessory subunit of the mitochondrial membrane respiratory chain NADH dehydrogenase (Complex I), that is believed to be not involved in catalysis. Complex I functions in the transfer of electrons from NADH to the respiratory chain. The immediate electron acceptor for the enzyme is believed to be ubiquinone.	label: attribute="display name" labelsize=12 labelAlignment=left outline=true outlineColor=white outlineTransparency=95 outlineWidth=10 background=false color=black dropShadow=false		stringdb	protein	Homo sapiens
stringdb:9606.ENSP00000184266	25	NDUFB4	Respiratory chain complex I	9606.ENSP00000184266	NDUFB4	9606.ENSP00000184266	O95168	9606.ENSP00000184266	NADH dehydrogenase (ubiquinone) 1 beta subcomplex, 4, 15kDa; Accessory subunit of the mitochondrial membrane respiratory chain NADH dehydrogenase (Complex I), that is believed not to be involved in catalysis. Complex I functions in the transfer of electrons from NADH to the respiratory chain. The immediate electron acceptor for the enzyme is believed to be ubiquinone.	label: attribute="display name" labelsize=12 labelAlignment=left outline=true outlineColor=white outlineTransparency=95 outlineWidth=10 background=false color=black dropShadow=false		stringdb	protein	Homo sapiens
stringdb:9606.ENSP00000268668	25	NDUFB10	Respiratory chain complex I	9606.ENSP00000268668	NDUFB10	9606.ENSP00000268668	O96000	9606.ENSP00000268668	NADH dehydrogenase (ubiquinone) 1 beta subcomplex, 10, 22kDa; Accessory subunit of the mitochondrial membrane respiratory chain NADH dehydrogenase (Complex I), that is believed not to be involved in catalysis. Complex I functions in the transfer of electrons from NADH to the respiratory chain. The immediate electron acceptor for the enzyme is believed to be ubiquinone; NADH:ubiquinone oxidoreduct…	label: attribute="display name" labelsize=12 labelAlignment=left outline=true outlineColor=white outlineTransparency=95 outlineWidth=10 background=false color=black dropShadow=false		stringdb	protein	Homo sapiens
stringdb:9606.ENSP00000362873	25	NDUFA8	Respiratory chain complex I	9606.ENSP00000362873	NDUFA8	9606.ENSP00000362873	P51970	9606.ENSP00000362873	NADH dehydrogenase (ubiquinone) 1 alpha subcomplex, 8, 19kDa; Accessory subunit of the mitochondrial membrane respiratory chain NADH dehydrogenase (Complex I), that is believed not to be involved in catalysis. Complex I functions in the transfer of electrons from NADH to the respiratory chain. The immediate electron acceptor for the enzyme is believed to be ubiquinone; NADH:ubiquinone oxidoreduct…	label: attribute="display name" labelsize=12 labelAlignment=left outline=true outlineColor=white outlineTransparency=95 outlineWidth=10 background=false color=black dropShadow=false		stringdb	protein	Homo sapiens
stringdb:9606.ENSP00000423673	25	NDUFA13	Respiratory chain complex I	9606.ENSP00000423673	NDUFA13	9606.ENSP00000423673	Q9P0J0	9606.ENSP00000423673	Gene associated with retinoic and interferon-induced mortality 19 protein; Accessory subunit of the mitochondrial membrane respiratory chain NADH dehydrogenase (Complex I), that is believed not to be involved in catalysis. Complex I functions in the transfer of electrons from NADH to the respiratory chain. The immediate electron acceptor for the enzyme is believed to be ubiquinone. Involved in th…	label: attribute="display name" labelsize=12 labelAlignment=left outline=true outlineColor=white outlineTransparency=95 outlineWidth=10 background=false color=black dropShadow=false		stringdb	protein	Homo sapiens
stringdb:9606.ENSP00000355046	25	MT-ND2	Respiratory chain complex I	9606.ENSP00000355046	MT-ND2	9606.ENSP00000355046	P03891	9606.ENSP00000355046	Mitochondrially encoded NADH dehydrogenase 2; Core subunit of the mitochondrial membrane respiratory chain NADH dehydrogenase (Complex I) that is believed to belong to the minimal assembly required for catalysis. Complex I functions in the transfer of electrons from NADH to the respiratory chain. The immediate electron acceptor for the enzyme is believed to be ubiquinone (By similarity); NADH:ubi…	label: attribute="display name" labelsize=12 labelAlignment=left outline=true outlineColor=white outlineTransparency=95 outlineWidth=10 background=false color=black dropShadow=false		stringdb	protein	Homo sapiens
stringdb:9606.ENSP00000296181	26	ITGB5	Integrins subunits	9606.ENSP00000296181	ITGB5	9606.ENSP00000296181	P18084	9606.ENSP00000296181	Integrin, beta 5; Integrin alpha-V/beta-5 (ITGAV:ITGB5) is a receptor for fibronectin. It recognizes the sequence R-G-D in its ligand.	label: attribute="display name" labelsize=12 labelAlignment=left outline=true outlineColor=white outlineTransparency=95 outlineWidth=10 background=false color=black dropShadow=false		stringdb	protein	Homo sapiens
stringdb:9606.ENSP00000379350	26	ITGB1	Integrins subunits	9606.ENSP00000379350	ITGB1	9606.ENSP00000379350	Q13090	9606.ENSP00000379350	Integrin, beta 1 (fibronectin receptor, beta polypeptide, antigen CD29 includes MDF2, MSK12); Integrins alpha-1/beta-1, alpha-2/beta-1, alpha-10/beta- 1 and alpha-11/beta-1 are receptors for collagen. Integrins alpha- 1/beta-1 and alpha-2/beta-2 recognize the proline-hydroxylated sequence G-F-P-G-E-R in collagen. Integrins alpha-2/beta-1, alpha- 3/beta-1, alpha-4/beta-1, alpha-5/beta-1, alpha-8/b…	label: attribute="display name" labelsize=12 labelAlignment=left outline=true outlineColor=white outlineTransparency=95 outlineWidth=10 background=false color=black dropShadow=false		stringdb	protein	Homo sapiens
stringdb:9606.ENSP00000293379	26	ITGA5	Integrins subunits	9606.ENSP00000293379	ITGA5	9606.ENSP00000293379	P08648	9606.ENSP00000293379	Integrin, alpha 5 (fibronectin receptor, alpha polypeptide); Integrin alpha-5/beta-1 is a receptor for fibronectin and fibrinogen. It recognizes the sequence R-G-D in its ligands. ITGA5:ITGB1 binds to PLA2G2A via a site (site 2) which is distinct from the classical ligand-binding site (site 1) and this induces integrin conformational changes and enhanced ligand binding to site 1. ITGA5:ITGB1 acts…	label: attribute="display name" labelsize=12 labelAlignment=left outline=true outlineColor=white outlineTransparency=95 outlineWidth=10 background=false color=black dropShadow=false		stringdb	protein	Homo sapiens
stringdb:9606.ENSP00000296585	26	ITGA2	Integrins subunits	9606.ENSP00000296585	ITGA2	9606.ENSP00000296585	P17301	9606.ENSP00000296585	Integrin, alpha 2 (CD49B, alpha 2 subunit of VLA-2 receptor); Integrin alpha-2/beta-1 is a receptor for laminin, collagen, collagen C-propeptides, fibronectin and E-cadherin. It recognizes the proline-hydroxylated sequence G-F-P-G-E-R in collagen. It is responsible for adhesion of platelets and other cells to collagens, modulation of collagen and collagenase gene expression, force generation and …	label: attribute="display name" labelsize=12 labelAlignment=left outline=true outlineColor=white outlineTransparency=95 outlineWidth=10 background=false color=black dropShadow=false		stringdb	protein	Homo sapiens
stringdb:9606.ENSP00000349436	26	ADAM15	Integrin-interacting transmembrane proteins	9606.ENSP00000349436	ADAM15	9606.ENSP00000349436	Q71S69	9606.ENSP00000349436	Metalloproteinase-like, disintegrin-like, and cysteine-rich protein 15; Active metalloproteinase with gelatinolytic and collagenolytic activity. Plays a role in the wound healing process. Mediates both heterotypic intraepithelial cell/T-cell interactions and homotypic T-cell aggregation. Inhibits beta-1 integrin-mediated cell adhesion and migration of airway smooth muscle cells. Suppresses cell m…	label: attribute="display name" labelsize=12 labelAlignment=left outline=true outlineColor=white outlineTransparency=95 outlineWidth=10 background=false color=black dropShadow=false		stringdb	protein	Homo sapiens
stringdb:9606.ENSP00000252999	26	LAMA5	Integrin ligands	9606.ENSP00000252999	LAMA5	9606.ENSP00000252999	O15230	9606.ENSP00000252999	Laminin-10 subunit alpha; Binding to cells via a high affinity receptor, laminin is thought to mediate the attachment, migration and organization of cells into tissues during embryonic development by interacting with other extracellular matrix components.	label: attribute="display name" labelsize=12 labelAlignment=left outline=true outlineColor=white outlineTransparency=95 outlineWidth=10 background=false color=black dropShadow=false		stringdb	protein	Homo sapiens
stringdb:9606.ENSP00000316029	26	TLN1	Focal adhesion complex	9606.ENSP00000316029	TLN1	9606.ENSP00000316029	Q9Y490	9606.ENSP00000316029	Talin 1; Probably involved in connections of major cytoskeletal structures to the plasma membrane. High molecular weight cytoskeletal protein concentrated at regions of cell-substratum contact and, in lymphocytes, at cell-cell contacts (By similarity); FERM domain containing	label: attribute="display name" labelsize=12 labelAlignment=left outline=true outlineColor=white outlineTransparency=95 outlineWidth=10 background=false color=black dropShadow=false		stringdb	protein	Homo sapiens
stringdb:9606.ENSP00000330945	27	TMED9		9606.ENSP00000330945	TMED9	9606.ENSP00000330945	Q9BVK6	9606.ENSP00000330945	Transmembrane emp24 protein transport domain containing 9; Appears to be involved in vesicular protein trafficking, mainly in the early secretory pathway. In COPI vesicle-mediated retrograde transport involved in the coatomer recruitment to membranes of the early secretory pathway. Increases coatomer- dependent activity of ARFGAP2. Thought to play a crucial role in the specific retention of p24 c…	label: attribute="display name" labelsize=12 labelAlignment=left outline=true outlineColor=white outlineTransparency=95 outlineWidth=10 background=false color=black dropShadow=false		stringdb	protein	Homo sapiens
stringdb:9606.ENSP00000404042	27	TMED4		9606.ENSP00000404042	TMED4	9606.ENSP00000404042	Q7Z7H5	9606.ENSP00000404042	Transmembrane emp24 protein transport domain containing 4; Involved in vesicular protein trafficking, mainly in the early secretory pathway. targeting. Involved in the maintenance of the Golgi apparatus. Appears to play a role in the biosynthesis of secreted cargo including processing. Involved in endoplasmic reticulum stress response. May play a role in the regulation of heat-shock response and …	label: attribute="display name" labelsize=12 labelAlignment=left outline=true outlineColor=white outlineTransparency=95 outlineWidth=10 background=false color=black dropShadow=false		stringdb	protein	Homo sapiens
stringdb:9606.ENSP00000303145	27	TMED10		9606.ENSP00000303145	TMED10	9606.ENSP00000303145	P49755	9606.ENSP00000303145	Transmembrane emp24-like trafficking protein 10 (yeast); Involved in vesicular protein trafficking. Mainly functions in the early secretory pathway. Thought to act as cargo receptor at the lumenal side for incorporation of secretory cargo molecules into transport vesicles and to be involved in vesicle coat formation at the cytoplasmic side. In COPII vesicle-mediated anterograde transport involved…	label: attribute="display name" labelsize=12 labelAlignment=left outline=true outlineColor=white outlineTransparency=95 outlineWidth=10 background=false color=black dropShadow=false		stringdb	protein	Homo sapiens
stringdb:9606.ENSP00000214869	27	TMED1		9606.ENSP00000214869	TMED1	9606.ENSP00000214869	Q13445	9606.ENSP00000214869	Transmembrane emp24 protein transport domain containing 1; Potential role in vesicular protein trafficking, mainly in the early secretory pathway. May act as a cargo receptor at the lumenal side for incorporation of secretory cargo molecules into transport vesicles and may be involved in vesicle coat formation at the cytoplasmic side; Transmembrane p24 trafficking proteins	label: attribute="display name" labelsize=12 labelAlignment=left outline=true outlineColor=white outlineTransparency=95 outlineWidth=10 background=false color=black dropShadow=false		stringdb	protein	Homo sapiens
stringdb:9606.ENSP00000361057	27	SURF4		9606.ENSP00000361057	SURF4	9606.ENSP00000361057	O15260	9606.ENSP00000361057	Surfeit locus protein 4; May play a role in the maintenance of the architecture of the endoplasmic reticulum-Golgi intermediate compartment and of the Golgi; Belongs to the SURF4 family.	label: attribute="display name" labelsize=12 labelAlignment=left outline=true outlineColor=white outlineTransparency=95 outlineWidth=10 background=false color=black dropShadow=false		stringdb	protein	Homo sapiens
stringdb:9606.ENSP00000225927	27	NAGLU		9606.ENSP00000225927	NAGLU	9606.ENSP00000225927	P54802	9606.ENSP00000225927	N-acetyl-alpha-glucosaminidase; Involved in the degradation of heparan sulfate.	label: attribute="display name" labelsize=12 labelAlignment=left outline=true outlineColor=white outlineTransparency=95 outlineWidth=10 background=false color=black dropShadow=false		stringdb	protein	Homo sapiens
stringdb:9606.ENSP00000303366	27	LMAN2		9606.ENSP00000303366	LMAN2	9606.ENSP00000303366	Q12907	9606.ENSP00000303366	Vesicular integral-membrane protein VIP36; Plays a role as an intracellular lectin in the early secretory pathway. Interacts with N-acetyl-D-galactosamine and high-mannose type glycans and may also bind to O-linked glycans. Involved in the transport and sorting of glycoproteins carrying high mannose-type glycans (By similarity).	label: attribute="display name" labelsize=12 labelAlignment=left outline=true outlineColor=white outlineTransparency=95 outlineWidth=10 background=false color=black dropShadow=false		stringdb	protein	Homo sapiens
stringdb:9606.ENSP00000355605	28	EXOC8		9606.ENSP00000355605	EXOC8	9606.ENSP00000355605	Q8IYI6	9606.ENSP00000355605	Exocyst complex 84 kDa subunit; Component of the exocyst complex involved in the docking of exocytic vesicles with fusion sites on the plasma membrane; Belongs to the EXO84 family.	label: attribute="display name" labelsize=12 labelAlignment=left outline=true outlineColor=white outlineTransparency=95 outlineWidth=10 background=false color=black dropShadow=false		stringdb	protein	Homo sapiens
stringdb:9606.ENSP00000272427	28	EXOC6B		9606.ENSP00000272427	EXOC6B	9606.ENSP00000272427	Q9Y2D4	9606.ENSP00000272427	Exocyst complex component Sec15B; Component of the exocyst complex involved in the docking of exocytic vesicles with fusion sites on the plasma membrane; Belongs to the SEC15 family.	label: attribute="display name" labelsize=12 labelAlignment=left outline=true outlineColor=white outlineTransparency=95 outlineWidth=10 background=false color=black dropShadow=false		stringdb	protein	Homo sapiens
stringdb:9606.ENSP00000260762	28	EXOC6		9606.ENSP00000260762	EXOC6	9606.ENSP00000260762	Q8TAG9	9606.ENSP00000260762	Exocyst complex component Sec15A; Component of the exocyst complex involved in the docking of exocytic vesicles with fusion sites on the plasma membrane. Together with RAB11A, RAB3IP, RAB8A, PARD3, PRKCI, ANXA2, CDC42 and DNMBP promotes transcytosis of PODXL to the apical membrane initiation sites (AMIS), apical surface formation and lumenogenesis (By similarity).	label: attribute="display name" labelsize=12 labelAlignment=left outline=true outlineColor=white outlineTransparency=95 outlineWidth=10 background=false color=black dropShadow=false		stringdb	protein	Homo sapiens
stringdb:9606.ENSP00000253861	28	EXOC4		9606.ENSP00000253861	EXOC4	9606.ENSP00000253861	Q96A65	9606.ENSP00000253861	Exocyst complex component Sec8; Component of the exocyst complex involved in the docking of exocytic vesicles with fusion sites on the plasma membrane.	label: attribute="display name" labelsize=12 labelAlignment=left outline=true outlineColor=white outlineTransparency=95 outlineWidth=10 background=false color=black dropShadow=false		stringdb	protein	Homo sapiens
stringdb:9606.ENSP00000425587	28	EXOC3		9606.ENSP00000425587	EXOC3	9606.ENSP00000425587	O60645	9606.ENSP00000425587	Exocyst complex component Sec6; Component of the exocyst complex involved in the docking of exocytic vesicles with fusion sites on the plasma membrane.	label: attribute="display name" labelsize=12 labelAlignment=left outline=true outlineColor=white outlineTransparency=95 outlineWidth=10 background=false color=black dropShadow=false		stringdb	protein	Homo sapiens
stringdb:9606.ENSP00000230449	28	EXOC2		9606.ENSP00000230449	EXOC2	9606.ENSP00000230449	Q96KP1	9606.ENSP00000230449	Exocyst complex component Sec5; Component of the exocyst complex involved in the docking of exocytic vesicles with fusion sites on the plasma membrane; Belongs to the SEC5 family.	label: attribute="display name" labelsize=12 labelAlignment=left outline=true outlineColor=white outlineTransparency=95 outlineWidth=10 background=false color=black dropShadow=false		stringdb	protein	Homo sapiens
stringdb:9606.ENSP00000370695	28	EXOC1		9606.ENSP00000370695	EXOC1	9606.ENSP00000370695	Q9NV70	9606.ENSP00000370695	Exocyst complex component Sec3; Component of the exocyst complex involved in the docking of exocytic vesicles with fusion sites on the plasma membrane.	label: attribute="display name" labelsize=12 labelAlignment=left outline=true outlineColor=white outlineTransparency=95 outlineWidth=10 background=false color=black dropShadow=false		stringdb	protein	Homo sapiens
stringdb:9606.ENSP00000264951	29	XRN1		9606.ENSP00000264951	XRN1	9606.ENSP00000264951	Q8IZH2	9606.ENSP00000264951	Strand-exchange protein 1 homolog; Major 5'-3' exoribonuclease involved in mRNA decay. Required for the 5'-3'-processing of the G4 tetraplex-containing DNA and RNA substrates. The kinetic of hydrolysis is faster for G4 RNA tetraplex than for G4 DNA tetraplex and monomeric RNA tetraplex. Binds to RNA and DNA (By similarity). Plays a role in replication-dependent histone mRNA degradation. May act a…	label: attribute="display name" labelsize=12 labelAlignment=left outline=true outlineColor=white outlineTransparency=95 outlineWidth=10 background=false color=black dropShadow=false		stringdb	protein	Homo sapiens
stringdb:9606.ENSP00000446271	29	LSM14A		9606.ENSP00000446271	LSM14A	9606.ENSP00000446271	Q8ND56	9606.ENSP00000446271	Putative alpha-synuclein-binding protein; Essential for formation of P-bodies, cytoplasmic structures that provide storage sites for non-translating mRNAs; LSm proteins	label: attribute="display name" labelsize=12 labelAlignment=left outline=true outlineColor=white outlineTransparency=95 outlineWidth=10 background=false color=black dropShadow=false		stringdb	protein	Homo sapiens
stringdb:9606.ENSP00000351811	29	EDC4		9606.ENSP00000351811	EDC4	9606.ENSP00000351811	Q6P2E9	9606.ENSP00000351811	Human enhancer of decapping large subunit; In the process of mRNA degradation, seems to play a role in mRNA decapping. Component of a complex containing DCP2 and DCP1A which functions in decapping of ARE-containing mRNAs. Promotes complex formation between DCP1A and DCP2. Enhances the catalytic activity of DCP2 (in vitro); WD repeat domain containing	label: attribute="display name" labelsize=12 labelAlignment=left outline=true outlineColor=white outlineTransparency=95 outlineWidth=10 background=false color=black dropShadow=false		stringdb	protein	Homo sapiens
stringdb:9606.ENSP00000320503	29	EDC3		9606.ENSP00000320503	EDC3	9606.ENSP00000320503	Q96F86	9606.ENSP00000320503	YjeF N-terminal domain-containing protein 2; Binds single-stranded RNA. Involved in the process of mRNA degradation and in the positive regulation of mRNA decapping. May play a role in spermiogenesis and oogenesis.	label: attribute="display name" labelsize=12 labelAlignment=left outline=true outlineColor=white outlineTransparency=95 outlineWidth=10 background=false color=black dropShadow=false		stringdb	protein	Homo sapiens
stringdb:9606.ENSP00000478754	29	DDX6		9606.ENSP00000478754	DDX6	9606.ENSP00000478754	P26196	9606.ENSP00000478754	Probable ATP-dependent RNA helicase DDX6; In the process of mRNA degradation, plays a role in mRNA decapping. Blocks autophagy in nutrient-rich conditions by repressing the expression of ATG-related genes through degration of their transcripts; Belongs to the DEAD box helicase family. DDX6/DHH1 subfamily.	label: attribute="display name" labelsize=12 labelAlignment=left outline=true outlineColor=white outlineTransparency=95 outlineWidth=10 background=false color=black dropShadow=false		stringdb	protein	Homo sapiens
stringdb:9606.ENSP00000373715	29	DCP2		9606.ENSP00000373715	DCP2	9606.ENSP00000373715	Q8IU60	9606.ENSP00000373715	Nucleoside diphosphate-linked moiety X motif 20; Decapping metalloenzyme that catalyzes the cleavage of the cap structure on mRNAs. Removes the 7-methyl guanine cap structure from mRNA molecules, yielding a 5'-phosphorylated mRNA fragment and 7m-GDP. Necessary for the degradation of mRNAs, both in normal mRNA turnover and in nonsense-mediated mRNA decay. Plays a role in replication-dependent hist…	label: attribute="display name" labelsize=12 labelAlignment=left outline=true outlineColor=white outlineTransparency=95 outlineWidth=10 background=false color=black dropShadow=false		stringdb	protein	Homo sapiens
stringdb:9606.ENSP00000378917	29	ATXN2L		9606.ENSP00000378917	ATXN2L	9606.ENSP00000378917	Q8WWM7	9606.ENSP00000378917	Ataxin-2-related protein; Involved in the regulation of stress granule and P-body formation; Belongs to the ataxin-2 family.	label: attribute="display name" labelsize=12 labelAlignment=left outline=true outlineColor=white outlineTransparency=95 outlineWidth=10 background=false color=black dropShadow=false		stringdb	protein	Homo sapiens
stringdb:9606.ENSP00000440045	30	ATP2A2		9606.ENSP00000440045	ATP2A2	9606.ENSP00000440045	P16615	9606.ENSP00000440045	Calcium-transporting ATPase sarcoplasmic reticulum type, slow twitch skeletal muscle isoform; This magnesium-dependent enzyme catalyzes the hydrolysis of ATP coupled with the translocation of calcium from the cytosol to the sarcoplasmic reticulum lumen. Isoform 2 is involved in the regulation of the contraction/relaxation cycle. Acts as a regulator of TNFSF11-mediated Ca(2+) signaling pathways vi…	label: attribute="display name" labelsize=12 labelAlignment=left outline=true outlineColor=white outlineTransparency=95 outlineWidth=10 background=false color=black dropShadow=false		stringdb	protein	Homo sapiens
stringdb:9606.ENSP00000286371	30	ATP1B3		9606.ENSP00000286371	ATP1B3	9606.ENSP00000286371	P54709	9606.ENSP00000286371	Sodium/potassium-transporting ATPase subunit beta-3; This is the non-catalytic component of the active enzyme, which catalyzes the hydrolysis of ATP coupled with the exchange of Na(+) and K(+) ions across the plasma membrane. The exact function of the beta-3 subunit is not known; ATPase Na+/K+ transporting subunits	label: attribute="display name" labelsize=12 labelAlignment=left outline=true outlineColor=white outlineTransparency=95 outlineWidth=10 background=false color=black dropShadow=false		stringdb	protein	Homo sapiens
stringdb:9606.ENSP00000356790	30	ATP1B1		9606.ENSP00000356790	ATP1B1	9606.ENSP00000356790	P05026	9606.ENSP00000356790	Sodium/potassium-transporting ATPase subunit beta-1; This is the non-catalytic component of the active enzyme, which catalyzes the hydrolysis of ATP coupled with the exchange of Na(+) and K(+) ions across the plasma membrane. The beta subunit regulates, through assembly of alpha/beta heterodimers, the number of sodium pumps transported to the plasma membrane; ATPase Na+/K+ transporting subunits	label: attribute="display name" labelsize=12 labelAlignment=left outline=true outlineColor=white outlineTransparency=95 outlineWidth=10 background=false color=black dropShadow=false		stringdb	protein	Homo sapiens
stringdb:9606.ENSP00000444688	30	ATP1A3		9606.ENSP00000444688	ATP1A3	9606.ENSP00000444688	P13637	9606.ENSP00000444688	Sodium/potassium-transporting ATPase subunit alpha-3; This is the catalytic component of the active enzyme, which catalyzes the hydrolysis of ATP coupled with the exchange of sodium and potassium ions across the plasma membrane. This action creates the electrochemical gradient of sodium and potassium ions, providing the energy for active transport of various nutrients; Belongs to the cation trans…	label: attribute="display name" labelsize=12 labelAlignment=left outline=true outlineColor=white outlineTransparency=95 outlineWidth=10 background=false color=black dropShadow=false		stringdb	protein	Homo sapiens
stringdb:9606.ENSP00000354490	30	ATP1A2		9606.ENSP00000354490	ATP1A2	9606.ENSP00000354490	P50993	9606.ENSP00000354490	Sodium/potassium-transporting ATPase subunit alpha-2; This is the catalytic component of the active enzyme, which catalyzes the hydrolysis of ATP coupled with the exchange of sodium and potassium ions across the plasma membrane. This action creates the electrochemical gradient of sodium and potassium, providing the energy for active transport of various nutrients; Belongs to the cation transport …	label: attribute="display name" labelsize=12 labelAlignment=left outline=true outlineColor=white outlineTransparency=95 outlineWidth=10 background=false color=black dropShadow=false		stringdb	protein	Homo sapiens
stringdb:9606.ENSP00000445306	30	ATP1A1		9606.ENSP00000445306	ATP1A1	9606.ENSP00000445306	Q9UJ21	9606.ENSP00000445306	Sodium/potassium-transporting ATPase subunit alpha-1; This is the catalytic component of the active enzyme, which catalyzes the hydrolysis of ATP coupled with the exchange of sodium and potassium ions across the plasma membrane. This action creates the electrochemical gradient of sodium and potassium ions, providing the energy for active transport of various nutrients; ATPase Na+/K+ transporting …	label: attribute="display name" labelsize=12 labelAlignment=left outline=true outlineColor=white outlineTransparency=95 outlineWidth=10 background=false color=black dropShadow=false		stringdb	protein	Homo sapiens
stringdb:9606.ENSP00000265316	30	ABCB6		9606.ENSP00000265316	ABCB6	9606.ENSP00000265316	Q9NP58	9606.ENSP00000265316	ATP-binding cassette sub-family B member 6, mitochondrial; Binds heme and porphyrins and functions in their ATP- dependent uptake into the mitochondria. Plays a crucial role in heme synthesis; Belongs to the ABC transporter superfamily. ABCB family. Heavy Metal importer (TC 3.A.1.210) subfamily.	label: attribute="display name" labelsize=12 labelAlignment=left outline=true outlineColor=white outlineTransparency=95 outlineWidth=10 background=false color=black dropShadow=false		stringdb	protein	Homo sapiens
stringdb:9606.ENSP00000354632	31	MT-ATP6	Respiratory chain complex V	9606.ENSP00000354632	MT-ATP6	9606.ENSP00000354632	Q8WCX6	9606.ENSP00000354632	Mitochondrially encoded ATP synthase 6; Mitochondrial membrane ATP synthase (F(1)F(0) ATP synthase or Complex V) produces ATP from ADP in the presence of a proton gradient across the membrane which is generated by electron transport complexes of the respiratory chain. F-type ATPases consist of two structural domains, F(1) - containing the extramembraneous catalytic core and F(0) - containing the …	label: attribute="display name" labelsize=12 labelAlignment=left outline=true outlineColor=white outlineTransparency=95 outlineWidth=10 background=false color=black dropShadow=false		stringdb	protein	Homo sapiens
stringdb:9606.ENSP00000358840	31	USMG5		9606.ENSP00000358840	ATP5MD	9606.ENSP00000358840	Q96IX5	9606.ENSP00000358840	Up-regulated during skeletal muscle growth 5 homolog (mouse); Plays a critical role in maintaining the ATP synthase population in mitochondria.	label: attribute="display name" labelsize=12 labelAlignment=left outline=true outlineColor=white outlineTransparency=95 outlineWidth=10 background=false color=black dropShadow=false		stringdb	protein	Homo sapiens
stringdb:9606.ENSP00000306003	31	ATP5I		9606.ENSP00000306003	ATP5ME	9606.ENSP00000306003	P56385	9606.ENSP00000306003	ATP synthase, H+ transporting, mitochondrial Fo complex, subunit E; Mitochondrial membrane ATP synthase (F(1)F(0) ATP synthase or Complex V) produces ATP from ADP in the presence of a proton gradient across the membrane which is generated by electron transport complexes of the respiratory chain. F-type ATPases consist of two structural domains, F(1) - containing the extramembraneous catalytic cor…	label: attribute="display name" labelsize=12 labelAlignment=left outline=true outlineColor=white outlineTransparency=95 outlineWidth=10 background=false color=black dropShadow=false		stringdb	protein	Homo sapiens
stringdb:9606.ENSP00000301587	31	ATP5H		9606.ENSP00000301587	ATP5PD	9606.ENSP00000301587	O75947	9606.ENSP00000301587	ATP synthase, H+ transporting, mitochondrial Fo complex, subunit d; Mitochondrial membrane ATP synthase (F(1)F(0) ATP synthase or Complex V) produces ATP from ADP in the presence of a proton gradient across the membrane which is generated by electron transport complexes of the respiratory chain. F-type ATPases consist of two structural domains, F(1) - containing the extramembraneous catalytic cor…	label: attribute="display name" labelsize=12 labelAlignment=left outline=true outlineColor=white outlineTransparency=95 outlineWidth=10 background=false color=black dropShadow=false		stringdb	protein	Homo sapiens
stringdb:9606.ENSP00000349142	31	ATP5C1		9606.ENSP00000349142	ATP5F1C	9606.ENSP00000349142	P36542	9606.ENSP00000349142	ATP synthase, H+ transporting, mitochondrial F1 complex, gamma polypeptide 1; Mitochondrial membrane ATP synthase (F(1)F(0) ATP synthase or Complex V) produces ATP from ADP in the presence of a proton gradient across the membrane which is generated by electron transport complexes of the respiratory chain. F-type ATPases consist of two structural domains, F(1) - containing the extramembraneous cat…	label: attribute="display name" labelsize=12 labelAlignment=left outline=true outlineColor=white outlineTransparency=95 outlineWidth=10 background=false color=black dropShadow=false		stringdb	protein	Homo sapiens
stringdb:9606.ENSP00000262030	31	ATP5B		9606.ENSP00000262030	ATP5F1B	9606.ENSP00000262030	P06576	9606.ENSP00000262030	ATP synthase, H+ transporting, mitochondrial F1 complex, beta polypeptide; Mitochondrial membrane ATP synthase (F(1)F(0) ATP synthase or Complex V) produces ATP from ADP in the presence of a proton gradient across the membrane which is generated by electron transport complexes of the respiratory chain. F-type ATPases consist of two structural domains, F(1) - containing the extramembraneous cataly…	label: attribute="display name" labelsize=12 labelAlignment=left outline=true outlineColor=white outlineTransparency=95 outlineWidth=10 background=false color=black dropShadow=false		stringdb	protein	Homo sapiens
stringdb:9606.ENSP00000381736	31	ATP5A1		9606.ENSP00000381736	ATP5F1A	9606.ENSP00000381736	Q9BTV8	9606.ENSP00000381736	ATP synthase, H+ transporting, mitochondrial F1 complex, alpha subunit 1, cardiac muscle; Mitochondrial membrane ATP synthase (F(1)F(0) ATP synthase or Complex V) produces ATP from ADP in the presence of a proton gradient across the membrane which is generated by electron transport complexes of the respiratory chain. F-type ATPases consist of two structural domains, F(1) - containing the extramem…	label: attribute="display name" labelsize=12 labelAlignment=left outline=true outlineColor=white outlineTransparency=95 outlineWidth=10 background=false color=black dropShadow=false		stringdb	protein	Homo sapiens
stringdb:9606.ENSP00000380074	32	SLC38A9		9606.ENSP00000380074	SLC38A9	9606.ENSP00000380074	Q8NBW4	9606.ENSP00000380074	Sodium-coupled neutral amino acid transporter 9; Lysosomal amino acid transporter involved in the activation of mTORC1 in response to amino acids. Probably acts as an amino acid sensor of the Rag GTPases and Ragulator complexes, 2 complexes involved in amino acid sensing and activation of mTORC1, a signaling complex promoting cell growth in response to growth factors, energy levels, and amino aci…	label: attribute="display name" labelsize=12 labelAlignment=left outline=true outlineColor=white outlineTransparency=95 outlineWidth=10 background=false color=black dropShadow=false		stringdb	protein	Homo sapiens
stringdb:9606.ENSP00000262850	32	RRAGB		9606.ENSP00000262850	RRAGB	9606.ENSP00000262850	Q5VZM2	9606.ENSP00000262850	Ras-related GTP-binding protein B; Guanine nucleotide-binding protein that plays a crucial role in the cellular response to amino acid availability through regulation of the mTORC1 signaling cascade. Forms heterodimeric Rag complexes with RRAGC or RRAGD and cycles between an inactive GDP-bound and an active GTP-bound form. In its active form participates in the relocalization of mTORC1 to the lys…	label: attribute="display name" labelsize=12 labelAlignment=left outline=true outlineColor=white outlineTransparency=95 outlineWidth=10 background=false color=black dropShadow=false		stringdb	protein	Homo sapiens
stringdb:9606.ENSP00000343118	32	LAMTOR4		9606.ENSP00000343118	LAMTOR4	9606.ENSP00000343118	Q0VGL1	9606.ENSP00000343118	Late endosomal/lysosomal adaptor and MAPK and MTOR activator 4; As part of the Ragulator complex it is involved in amino acid sensing and activation of mTORC1, a signaling complex promoting cell growth in response to growth factors, energy levels, and amino acids. Activated by amino acids through a mechanism involving the lysosomal V-ATPase, the Ragulator functions as a guanine nucleotide exchang…	label: attribute="display name" labelsize=12 labelAlignment=left outline=true outlineColor=white outlineTransparency=95 outlineWidth=10 background=false color=black dropShadow=false		stringdb	protein	Homo sapiens
stringdb:9606.ENSP00000424183	32	LAMTOR3		9606.ENSP00000424183	LAMTOR3	9606.ENSP00000424183	Q9UHA4	9606.ENSP00000424183	Mitogen-activated protein kinase kinase 1-interacting protein 1; As part of the Ragulator complex it is involved in amino acid sensing and activation of mTORC1, a signaling complex promoting cell growth in response to growth factors, energy levels, and amino acids. Activated by amino acids through a mechanism involving the lysosomal V-ATPase, the Ragulator functions as a guanine nucleotide exchan…	label: attribute="display name" labelsize=12 labelAlignment=left outline=true outlineColor=white outlineTransparency=95 outlineWidth=10 background=false color=black dropShadow=false		stringdb	protein	Homo sapiens
stringdb:9606.ENSP00000357288	32	LAMTOR2		9606.ENSP00000357288	LAMTOR2	9606.ENSP00000357288	Q9Y2Q5	9606.ENSP00000357288	Late endosomal/lysosomal adaptor and MAPK and MTOR activator 2; As part of the Ragulator complex it is involved in amino acid sensing and activation of mTORC1, a signaling complex promoting cell growth in response to growth factors, energy levels, and amino acids. Activated by amino acids through a mechanism involving the lysosomal V-ATPase, the Ragulator functions as a guanine nucleotide exchang…	label: attribute="display name" labelsize=12 labelAlignment=left outline=true outlineColor=white outlineTransparency=95 outlineWidth=10 background=false color=black dropShadow=false		stringdb	protein	Homo sapiens
stringdb:9606.ENSP00000278671	32	LAMTOR1		9606.ENSP00000278671	LAMTOR1	9606.ENSP00000278671	Q6IAA8	9606.ENSP00000278671	Late endosomal/lysosomal adaptor and MAPK and MTOR activator 1; As part of the Ragulator complex it is involved in amino acid sensing and activation of mTORC1, a signaling complex promoting cell growth in response to growth factors, energy levels, and amino acids. Activated by amino acids through a mechanism involving the lysosomal V-ATPase, the Ragulator functions as a guanine nucleotide exchang…	label: attribute="display name" labelsize=12 labelAlignment=left outline=true outlineColor=white outlineTransparency=95 outlineWidth=10 background=false color=black dropShadow=false		stringdb	protein	Homo sapiens
stringdb:9606.ENSP00000317123	33	SNRNP200		9606.ENSP00000317123	SNRNP200	9606.ENSP00000317123	O75643	9606.ENSP00000317123	Activating signal cointegrator 1 complex subunit 3-like 1; RNA helicase that plays an essential role in pre-mRNA splicing as component of the U5 snRNP and U4/U6-U5 tri-snRNP complexes. Involved in spliceosome assembly, activation and disassembly. Mediates changes in the dynamic network of RNA-RNA interactions in the spliceosome. Catalyzes the ATP-dependent unwinding of U4/U6 RNA duplices, an esse…	label: attribute="display name" labelsize=12 labelAlignment=left outline=true outlineColor=white outlineTransparency=95 outlineWidth=10 background=false color=black dropShadow=false		stringdb	protein	Homo sapiens
stringdb:9606.ENSP00000460348	33	PRPF8		9606.ENSP00000460348	PRPF8	9606.ENSP00000460348	Q6P2Q9	9606.ENSP00000460348	Pre-mRNA-processing-splicing factor 8; Functions as a scaffold that mediates the ordered assembly of spliceosomal proteins and snRNAs. Required for the assembly of the U4/U6-U5 tri-snRNP complex. Functions as scaffold that positions spliceosomal U2, U5 and U6 snRNAs at splice sites on pre-mRNA substrates, so that splicing can occur. Interacts with both the 5' and the 3' splice site.	label: attribute="display name" labelsize=12 labelAlignment=left outline=true outlineColor=white outlineTransparency=95 outlineWidth=10 background=false color=black dropShadow=false		stringdb	protein	Homo sapiens
stringdb:9606.ENSP00000266079	33	PRPF6		9606.ENSP00000266079	PRPF6	9606.ENSP00000266079	O94906	9606.ENSP00000266079	Androgen receptor N-terminal domain-transactivating protein 1; Involved in pre-mRNA splicing as component of the U4/U6- U5 tri-snRNP complex, one of the building blocks of the spliceosome. Enhances dihydrotestosterone-induced transactivation activity of AR, as well as dexamethasone-induced transactivation activity of NR3C1, but does not affect estrogen-induced transactivation; U5 small nucleolar …	label: attribute="display name" labelsize=12 labelAlignment=left outline=true outlineColor=white outlineTransparency=95 outlineWidth=10 background=false color=black dropShadow=false		stringdb	protein	Homo sapiens
stringdb:9606.ENSP00000319341	33	LSM10		9606.ENSP00000319341	LSM10	9606.ENSP00000319341	Q969L4	9606.ENSP00000319341	U7 snRNA-associated Sm-like protein LSm10; Appears to function in the U7 snRNP complex that is involved in histone 3'-end processing. Increases U7 snRNA levels but not histone 3'-end pre-mRNA processing activity, when overexpressed. Required for cell cycle progression from G1 to S phases. Binds specifically to U7 snRNA. Binds to the downstream cleavage product (DCP) of histone pre-mRNA in a U7 sn…	label: attribute="display name" labelsize=12 labelAlignment=left outline=true outlineColor=white outlineTransparency=95 outlineWidth=10 background=false color=black dropShadow=false		stringdb	protein	Homo sapiens
stringdb:9606.ENSP00000318690	33	GCFC2		9606.ENSP00000318690	GCFC2	9606.ENSP00000318690	P16383	9606.ENSP00000318690	GC-rich sequence DNA-binding factor 2; Factor that represses transcription. It binds to the GC- rich sequences (5'-GCGGGGC-3') present in the epidermal growth factor receptor, beta-actin, and calcium-dependent protease promoters. Involved in pre-mRNA splicing through regulating spliceosome C complex formation. May play a role during late-stage splicing events and turnover of excised inrons; Belon…	label: attribute="display name" labelsize=12 labelAlignment=left outline=true outlineColor=white outlineTransparency=95 outlineWidth=10 background=false color=black dropShadow=false		stringdb	protein	Homo sapiens
stringdb:9606.ENSP00000392094	33	EFTUD2		9606.ENSP00000392094	EFTUD2	9606.ENSP00000392094	Q15029	9606.ENSP00000392094	Elongation factor Tu GTP-binding domain-containing protein 2; Component of the U5 snRNP and the U4/U6-U5 tri-snRNP complex required for pre-mRNA splicing. Binds GTP; Belongs to the TRAFAC class translation factor GTPase superfamily. Classic translation factor GTPase family. EF-G/EF-2 subfamily.	label: attribute="display name" labelsize=12 labelAlignment=left outline=true outlineColor=white outlineTransparency=95 outlineWidth=10 background=false color=black dropShadow=false		stringdb	protein	Homo sapiens
stringdb:9606.ENSP00000390722	34	SLC25A17		9606.ENSP00000390722	SLC25A17	9606.ENSP00000390722	O43808	9606.ENSP00000390722	Solute carrier family 25 (mitochondrial carrier; peroxisomal membrane protein, 34kDa), member 17; Peroxisomal transporter for multiple cofactors like coenzyme A (CoA), flavin adenine dinucleotide (FAD), flavin mononucleotide (FMN) and nucleotide adenosine monophosphate (AMP), and to a lesser extent for nicotinamide adenine dinucleotide (NAD(+)), adenosine diphosphate (ADP) and adenosine 3',5'- di…	label: attribute="display name" labelsize=12 labelAlignment=left outline=true outlineColor=white outlineTransparency=95 outlineWidth=10 background=false color=black dropShadow=false		stringdb	protein	Homo sapiens
stringdb:9606.ENSP00000356563	34	PEX3		9606.ENSP00000356563	PEX3	9606.ENSP00000356563	P56589	9606.ENSP00000356563	Peroxisomal assembly protein PEX3; Involved in peroxisome biosynthesis and integrity. Assembles membrane vesicles before the matrix proteins are translocated. As a docking factor for PEX19, is necessary for the import of peroxisomal membrane proteins in the peroxisomes; Belongs to the peroxin-3 family.	label: attribute="display name" labelsize=12 labelAlignment=left outline=true outlineColor=white outlineTransparency=95 outlineWidth=10 background=false color=black dropShadow=false		stringdb	protein	Homo sapiens
stringdb:9606.ENSP00000241041	34	PEX16		9606.ENSP00000241041	PEX16	9606.ENSP00000241041	Q9Y5Y5	9606.ENSP00000241041	Peroxisomal membrane protein PEX16; Required for peroxisome membrane biogenesis. May play a role in early stages of peroxisome assembly. Can recruit other peroxisomal proteins, such as PEX3 and PMP34, to de novo peroxisomes derived from the endoplasmic reticulum (ER). May function as receptor for PEX3; Belongs to the peroxin-16 family.	label: attribute="display name" labelsize=12 labelAlignment=left outline=true outlineColor=white outlineTransparency=95 outlineWidth=10 background=false color=black dropShadow=false		stringdb	protein	Homo sapiens
stringdb:9606.ENSP00000358312	34	PEX11B		9606.ENSP00000358312	PEX11B	9606.ENSP00000358312	O96011	9606.ENSP00000358312	Peroxisomal biogenesis factor 11 beta; Involved in peroxisomal proliferation. May regulate peroxisome division by recruiting the dynamin-related GTPase DNM1L to the peroxisomal membrane. Promotes membrane protrusion and elongation on the peroxisomal surface; Belongs to the peroxin-11 family.	label: attribute="display name" labelsize=12 labelAlignment=left outline=true outlineColor=white outlineTransparency=95 outlineWidth=10 background=false color=black dropShadow=false		stringdb	protein	Homo sapiens
stringdb:9606.ENSP00000359233	34	ABCD3		9606.ENSP00000359233	ABCD3	9606.ENSP00000359233	P28288	9606.ENSP00000359233	ATP-binding cassette, sub-family D (ALD), member 3; Probable transporter involved in the transport of branched-chain fatty acids and C27 bile acids into the peroxisome; the latter function is a crucial step in bile acid biosynthesis. The nucleotide-binding fold acts as an ATP- binding subunit with ATPase activity.	label: attribute="display name" labelsize=12 labelAlignment=left outline=true outlineColor=white outlineTransparency=95 outlineWidth=10 background=false color=black dropShadow=false		stringdb	protein	Homo sapiens
stringdb:9606.ENSP00000218104	34	ABCD1		9606.ENSP00000218104	ABCD1	9606.ENSP00000218104	P33897	9606.ENSP00000218104	ATP-binding cassette, sub-family D (ALD), member 1; Probable transporter. The nucleotide-binding fold acts as an ATP-binding subunit with ATPase activity; Belongs to the ABC transporter superfamily. ABCD family. Peroxisomal fatty acyl CoA transporter (TC 3.A.1.203) subfamily.	label: attribute="display name" labelsize=12 labelAlignment=left outline=true outlineColor=white outlineTransparency=95 outlineWidth=10 background=false color=black dropShadow=false		stringdb	protein	Homo sapiens
stringdb:9606.ENSP00000231572	35	RARS		9606.ENSP00000231572	RARS1	9606.ENSP00000231572	P54136	9606.ENSP00000231572	Arginine--tRNA ligase, cytoplasmic; Forms part of a macromolecular complex that catalyzes the attachment of specific amino acids to cognate tRNAs during protein synthesis. Modulates the secretion of AIMP1 and may be involved in generation of the inflammatory cytokine EMAP2 from AIMP1; Aminoacyl tRNA synthetases, Class I	label: attribute="display name" labelsize=12 labelAlignment=left outline=true outlineColor=white outlineTransparency=95 outlineWidth=10 background=false color=black dropShadow=false		stringdb	protein	Homo sapiens
stringdb:9606.ENSP00000325448	35	KARS		9606.ENSP00000325448	KARS1	9606.ENSP00000325448	Q15046	9606.ENSP00000325448	Lysyl-tRNA synthetase; Catalyzes the specific attachment of an amino acid to its cognate tRNA in a 2 step reaction: the amino acid (AA) is first activated by ATP to form AA-AMP and then transferred to the acceptor end of the tRNA. When secreted, acts as a signaling molecule that induces immune response through the activation of monocyte/macrophages. Catalyzes the synthesis of the signaling molecu…	label: attribute="display name" labelsize=12 labelAlignment=left outline=true outlineColor=white outlineTransparency=95 outlineWidth=10 background=false color=black dropShadow=false		stringdb	protein	Homo sapiens
stringdb:9606.ENSP00000369038	35	EEF1E1		9606.ENSP00000369038	EEF1E1	9606.ENSP00000369038	O43324	9606.ENSP00000369038	Aminoacyl tRNA synthetase complex-interacting multifunctional protein 3; Positive modulator of ATM response to DNA damage.	label: attribute="display name" labelsize=12 labelAlignment=left outline=true outlineColor=white outlineTransparency=95 outlineWidth=10 background=false color=black dropShadow=false		stringdb	protein	Homo sapiens
stringdb:9606.ENSP00000264161	35	DARS		9606.ENSP00000264161	DARS1	9606.ENSP00000264161	P14868	9606.ENSP00000264161	Cell proliferation-inducing gene 40 protein; Catalyzes the specific attachment of an amino acid to its cognate tRNA in a 2 step reaction: the amino acid (AA) is first activated by ATP to form AA-AMP and then transferred to the acceptor end of the tRNA; Belongs to the class-II aminoacyl-tRNA synthetase family. Type 2 subfamily.	label: attribute="display name" labelsize=12 labelAlignment=left outline=true outlineColor=white outlineTransparency=95 outlineWidth=10 background=false color=black dropShadow=false		stringdb	protein	Homo sapiens
stringdb:9606.ENSP00000223029	35	AIMP2		9606.ENSP00000223029	AIMP2	9606.ENSP00000223029	Q13155	9606.ENSP00000223029	Aminoacyl tRNA synthetase complex-interacting multifunctional protein 2; Required for assembly and stability of the aminoacyl- tRNA synthase complex. Mediates ubiquitination and degradation of FUBP1, a transcriptional activator of MYC, leading to MYC down-regulation which is required for aveolar type II cell differentiation. Blocks MDM2-mediated ubiquitination and degradation of p53/TP53. Functio…	label: attribute="display name" labelsize=12 labelAlignment=left outline=true outlineColor=white outlineTransparency=95 outlineWidth=10 background=false color=black dropShadow=false		stringdb	protein	Homo sapiens
stringdb:9606.ENSP00000378191	35	AIMP1		9606.ENSP00000378191	AIMP1	9606.ENSP00000378191	Q12904	9606.ENSP00000378191	Aminoacyl tRNA synthetase complex-interacting multifunctional protein 1; Non-catalytic component of the multisynthase complex. Stimulates the catalytic activity of cytoplasmic arginyl-tRNA synthase. Binds tRNA. Possesses inflammatory cytokine activity. Negatively regulates TGF-beta signaling through stabilization of SMURF2 by binding to SMURF2 and inhibiting its SMAD7-mediated degradation. Involv…	label: attribute="display name" labelsize=12 labelAlignment=left outline=true outlineColor=white outlineTransparency=95 outlineWidth=10 background=false color=black dropShadow=false		stringdb	protein	Homo sapiens
stringdb:9606.ENSP00000404833	36	TAPBP		9606.ENSP00000404833	TAPBP	9606.ENSP00000404833	Q9UIZ6	9606.ENSP00000404833	TAP binding protein (tapasin); Involved in the association of MHC class I with transporter associated with antigen processing (TAP) and in the assembly of MHC class I with peptide (peptide loading); C1-set domain containing	label: attribute="display name" labelsize=12 labelAlignment=left outline=true outlineColor=white outlineTransparency=95 outlineWidth=10 background=false color=black dropShadow=false		stringdb	protein	Homo sapiens
stringdb:9606.ENSP00000054950	36	RCN1		9606.ENSP00000054950	RCN1	9606.ENSP00000054950	Q15293	9606.ENSP00000054950	Reticulocalbin 1, EF-hand calcium binding domain; May regulate calcium-dependent activities in the endoplasmic reticulum lumen or post-ER compartment; EF-hand domain containing	label: attribute="display name" labelsize=12 labelAlignment=left outline=true outlineColor=white outlineTransparency=95 outlineWidth=10 background=false color=black dropShadow=false		stringdb	protein	Homo sapiens
stringdb:9606.ENSP00000466134	36	PRKCSH		9606.ENSP00000466134	PRKCSH	9606.ENSP00000466134	P14314	9606.ENSP00000466134	Protein kinase C substrate 60.1 kDa protein heavy chain; Regulatory subunit of glucosidase II; EF-hand domain containing	label: attribute="display name" labelsize=12 labelAlignment=left outline=true outlineColor=white outlineTransparency=95 outlineWidth=10 background=false color=black dropShadow=false		stringdb	protein	Homo sapiens
stringdb:9606.ENSP00000340466	36	GANAB		9606.ENSP00000340466	GANAB	9606.ENSP00000340466	Q14697	9606.ENSP00000340466	Glucosidase, alpha; neutral AB; Cleaves sequentially the 2 innermost alpha-1,3-linked glucose residues from the Glc(2)Man(9)GlcNAc(2) oligosaccharide precursor of immature glycoproteins. Required for PKD1/Polycystin-1 and PKD2/Polycystin-2 maturation and localization to the cell surface and cilia; Belongs to the glycosyl hydrolase 31 family.	label: attribute="display name" labelsize=12 labelAlignment=left outline=true outlineColor=white outlineTransparency=95 outlineWidth=10 background=false color=black dropShadow=false		stringdb	protein	Homo sapiens
stringdb:9606.ENSP00000438248	36	CALU		9606.ENSP00000438248	CALU	9606.ENSP00000438248	Q96RL3	9606.ENSP00000438248	IEF SSP 9302; Involved in regulation of vitamin K-dependent carboxylation of multiple N-terminal glutamate residues. Seems to inhibit gamma-carboxylase GGCX. Binds 7 calcium ions with a low affinity (By similarity); Belongs to the CREC family.	label: attribute="display name" labelsize=12 labelAlignment=left outline=true outlineColor=white outlineTransparency=95 outlineWidth=10 background=false color=black dropShadow=false		stringdb	protein	Homo sapiens
stringdb:9606.ENSP00000320866	36	CALR		9606.ENSP00000320866	CALR	9606.ENSP00000320866	P27797	9606.ENSP00000320866	Endoplasmic reticulum resident protein 60; Calcium-binding chaperone that promotes folding, oligomeric assembly and quality control in the endoplasmic reticulum (ER) via the calreticulin/calnexin cycle. This lectin interacts transiently with almost all of the monoglucosylated glycoproteins that are synthesized in the ER. Interacts with the DNA-binding domain of NR3C1 and mediates its nuclear expo…	label: attribute="display name" labelsize=12 labelAlignment=left outline=true outlineColor=white outlineTransparency=95 outlineWidth=10 background=false color=black dropShadow=false		stringdb	protein	Homo sapiens
stringdb:9606.ENSP00000351137	37	XAB2		9606.ENSP00000351137	XAB2	9606.ENSP00000351137	Q9HCS7	9606.ENSP00000351137	Pre-mRNA-splicing factor SYF1; Involved in transcription-coupled repair (TCR), transcription and pre-mRNA splicing; Belongs to the crooked-neck family.	label: attribute="display name" labelsize=12 labelAlignment=left outline=true outlineColor=white outlineTransparency=95 outlineWidth=10 background=false color=black dropShadow=false		stringdb	protein	Homo sapiens
stringdb:9606.ENSP00000261167	37	WBP11		9606.ENSP00000261167	WBP11	9606.ENSP00000261167	Q9Y2W2	9606.ENSP00000261167	Splicing factor that interacts with PQBP-1 and PP1; Activates pre-mRNA splicing. May inhibit PP1 phosphatase activity; Protein phosphatase 1 regulatory subunits	label: attribute="display name" labelsize=12 labelAlignment=left outline=true outlineColor=white outlineTransparency=95 outlineWidth=10 background=false color=black dropShadow=false		stringdb	protein	Homo sapiens
stringdb:9606.ENSP00000227524	37	PRPF19		9606.ENSP00000227524	PRPF19	9606.ENSP00000227524	Q9UMS4	9606.ENSP00000227524	RING-type E3 ubiquitin transferase PRP19; Ubiquitin-protein ligase which is a core component of several complexes mainly involved pre-mRNA splicing and DNA repair. Core component of the PRP19C/Prp19 complex/NTC/Nineteen complex which is part of the spliceosome and participates in its assembly, its remodeling and is required for its activity. During assembly of the spliceosome, mediates 'Lys-63'-l…	label: attribute="display name" labelsize=12 labelAlignment=left outline=true outlineColor=white outlineTransparency=95 outlineWidth=10 background=false color=black dropShadow=false		stringdb	protein	Homo sapiens
stringdb:9606.ENSP00000424417	37	PLRG1		9606.ENSP00000424417	PLRG1	9606.ENSP00000424417	O43660	9606.ENSP00000424417	Pleiotropic regulator 1; Component of the PRP19-CDC5L complex that forms an integral part of the spliceosome and is required for activating pre-mRNA splicing.	label: attribute="display name" labelsize=12 labelAlignment=left outline=true outlineColor=white outlineTransparency=95 outlineWidth=10 background=false color=black dropShadow=false		stringdb	protein	Homo sapiens
stringdb:9606.ENSP00000464050	37	DDX42		9606.ENSP00000464050	DDX42	9606.ENSP00000464050	Q86XP3	9606.ENSP00000464050	Splicing factor 3B-associated 125 kDa protein; ATP-dependent RNA helicase. Binds to partially double- stranded RNAs (dsRNAs) in order to unwind RNA secondary structures. Unwinding is promoted in the presence of single-strand binding proteins. Mediates also RNA duplex formation thereby displacing the single-strand RNA binding protein. ATP and ADP modulate its activity: ATP binding and hydrolysis b…	label: attribute="display name" labelsize=12 labelAlignment=left outline=true outlineColor=white outlineTransparency=95 outlineWidth=10 background=false color=black dropShadow=false		stringdb	protein	Homo sapiens
stringdb:9606.ENSP00000415078	37	CACTIN		9606.ENSP00000415078	CACTIN	9606.ENSP00000415078	Q8WUQ7	9606.ENSP00000415078	Cactin, spliceosome C complex subunit; Involved in the regulation of innate immune response. Acts as negative regulator of Toll-like receptor and interferon- regulatory factor (IRF) signaling pathways. Contributes to the regulation of transcriptional activation of NF-kappa-B target genes in response to endogenous proinflammatory stimuli. May play a role during early embryonic development. Probabl…	label: attribute="display name" labelsize=12 labelAlignment=left outline=true outlineColor=white outlineTransparency=95 outlineWidth=10 background=false color=black dropShadow=false		stringdb	protein	Homo sapiens
stringdb:9606.ENSP00000294383	38	USP24		9606.ENSP00000294383	USP24	9606.ENSP00000294383	Q9UPU5	9606.ENSP00000294383	Ubiquitin-specific-processing protease 24; Protease that can remove conjugated ubiquitin from target proteins and polyubiquitin chains. Deubiquitinates DDB2, preventing its proteasomal degradation; Ubiquitin specific peptidases	label: attribute="display name" labelsize=12 labelAlignment=left outline=true outlineColor=white outlineTransparency=95 outlineWidth=10 background=false color=black dropShadow=false		stringdb	protein	Homo sapiens
stringdb:9606.ENSP00000269305	38	TP53		9606.ENSP00000269305	TP53	9606.ENSP00000269305	Q8J016	9606.ENSP00000269305	Cellular tumor antigen p53; Acts as a tumor suppressor in many tumor types; induces growth arrest or apoptosis depending on the physiological circumstances and cell type. Involved in cell cycle regulation as a trans-activator that acts to negatively regulate cell division by controlling a set of genes required for this process. One of the activated genes is an inhibitor of cyclin-dependent kinase…	label: attribute="display name" labelsize=12 labelAlignment=left outline=true outlineColor=white outlineTransparency=95 outlineWidth=10 background=false color=black dropShadow=false		stringdb	protein	Homo sapiens
stringdb:9606.ENSP00000415430	38	GTSE1		9606.ENSP00000415430	GTSE1	9606.ENSP00000415430	Q9NYZ3	9606.ENSP00000415430	G2 and S phase-expressed protein 1; May be involved in p53-induced cell cycle arrest in G2/M phase by interfering with microtubule rearrangements that are required to enter mitosis. Overexpression delays G2/M phase progression.	label: attribute="display name" labelsize=12 labelAlignment=left outline=true outlineColor=white outlineTransparency=95 outlineWidth=10 background=false color=black dropShadow=false		stringdb	protein	Homo sapiens
stringdb:9606.ENSP00000377192	38	G6PD		9606.ENSP00000377192	G6PD	9606.ENSP00000377192	P11413	9606.ENSP00000377192	Glucose-6-phosphate 1-dehydrogenase; Catalyzes the rate-limiting step of the oxidative pentose-phosphate pathway, which represents a route for the dissimilation of carbohydrates besides glycolysis. The main function of this enzyme is to provide reducing power (NADPH) and pentose phosphates for fatty acid and nucleic acid synthesis; Belongs to the glucose-6-phosphate dehydrogenase family.	label: attribute="display name" labelsize=12 labelAlignment=left outline=true outlineColor=white outlineTransparency=95 outlineWidth=10 background=false color=black dropShadow=false		stringdb	protein	Homo sapiens
stringdb:9606.ENSP00000360316	38	DHCR24		9606.ENSP00000360316	DHCR24	9606.ENSP00000360316	Q15392	9606.ENSP00000360316	3-beta-hydroxysterol delta-24-reductase; Catalyzes the reduction of the delta-24 double bond of sterol intermediates. Protects cells from oxidative stress by reducing caspase 3 activity during apoptosis induced by oxidative stress. Also protects against amyloid-beta peptide-induced apoptosis; Belongs to the FAD-binding oxidoreductase/transferase type 4 family.	label: attribute="display name" labelsize=12 labelAlignment=left outline=true outlineColor=white outlineTransparency=95 outlineWidth=10 background=false color=black dropShadow=false		stringdb	protein	Homo sapiens
stringdb:9606.ENSP00000325690	38	CARM1		9606.ENSP00000325690	CARM1	9606.ENSP00000325690	Q86X55	9606.ENSP00000325690	Coactivator-associated arginine methyltransferase 1; Methylates (mono- and asymmetric dimethylation) the guanidino nitrogens of arginyl residues in several proteins involved in DNA packaging, transcription regulation, pre-mRNA splicing, and mRNA stability. Recruited to promoters upon gene activation together with histone acetyltransferases from EP300/P300 and p160 families, methylates histone H3 …	label: attribute="display name" labelsize=12 labelAlignment=left outline=true outlineColor=white outlineTransparency=95 outlineWidth=10 background=false color=black dropShadow=false		stringdb	protein	Homo sapiens
stringdb:9606.ENSP00000428924	39	LYN	Focal adhesion complex	9606.ENSP00000428924	LYN	9606.ENSP00000428924	P07948	9606.ENSP00000428924	V-yes-1 Yamaguchi sarcoma viral related oncogene homolog; Non-receptor tyrosine-protein kinase that transmits signals from cell surface receptors and plays an important role in the regulation of innate and adaptive immune responses, hematopoiesis, responses to growth factors and cytokines, integrin signaling, but also responses to DNA damage and genotoxic agents. Functions primarily as negative r…	label: attribute="display name" labelsize=12 labelAlignment=left outline=true outlineColor=white outlineTransparency=95 outlineWidth=10 background=false color=black dropShadow=false		stringdb	protein	Homo sapiens
stringdb:9606.ENSP00000346671	39	FYN	Focal adhesion complex	9606.ENSP00000346671	FYN	9606.ENSP00000346671	P06241	9606.ENSP00000346671	FYN proto-oncogene, Src family tyrosine kinase; Non-receptor tyrosine-protein kinase that plays a role in many biological processes including regulation of cell growth and survival, cell adhesion, integrin-mediated signaling, cytoskeletal remodeling, cell motility, immune response and axon guidance. Inactive FYN is phosphorylated on its C-terminal tail within the catalytic domain. Following activ…	label: attribute="display name" labelsize=12 labelAlignment=left outline=true outlineColor=white outlineTransparency=95 outlineWidth=10 background=false color=black dropShadow=false		stringdb	protein	Homo sapiens
stringdb:9606.ENSP00000369756	39	PTPRA		9606.ENSP00000369756	PTPRA	9606.ENSP00000369756	P18433	9606.ENSP00000369756	Receptor-type tyrosine-protein phosphatase alpha; Protein tyrosine phosphatase, receptor type A; Belongs to the protein-tyrosine phosphatase family. Receptor class 4 subfamily.	label: attribute="display name" labelsize=12 labelAlignment=left outline=true outlineColor=white outlineTransparency=95 outlineWidth=10 background=false color=black dropShadow=false		stringdb	protein	Homo sapiens
stringdb:9606.ENSP00000264036	39	MCAM		9606.ENSP00000264036	MCAM	9606.ENSP00000264036	P43121	9606.ENSP00000264036	S-endo 1 endothelial-associated antigen; Plays a role in cell adhesion, and in cohesion of the endothelial monolayer at intercellular junctions in vascular tissue. Its expression may allow melanoma cells to interact with cellular elements of the vascular system, thereby enhancing hematogeneous tumor spread. Could be an adhesion molecule active in neural crest cells during embryonic development. A…	label: attribute="display name" labelsize=12 labelAlignment=left outline=true outlineColor=white outlineTransparency=95 outlineWidth=10 background=false color=black dropShadow=false		stringdb	protein	Homo sapiens
stringdb:9606.ENSP00000381070	39	MAP2K7		9606.ENSP00000381070	MAP2K7	9606.ENSP00000381070	O14733	9606.ENSP00000381070	Dual specificity mitogen-activated protein kinase kinase 7; Dual specificity protein kinase which acts as an essential component of the MAP kinase signal transduction pathway. Essential component of the stress-activated protein kinase/c-Jun N-terminal kinase (SAP/JNK) signaling pathway. With MAP2K4/MKK4, is the one of the only known kinase to directly activate the stress-activated protein kinase/…	label: attribute="display name" labelsize=12 labelAlignment=left outline=true outlineColor=white outlineTransparency=95 outlineWidth=10 background=false color=black dropShadow=false		stringdb	protein	Homo sapiens
stringdb:9606.ENSP00000352257	40	XRCC6		9606.ENSP00000352257	XRCC6	9606.ENSP00000352257	P12956	9606.ENSP00000352257	X-ray repair complementing defective repair in Chinese hamster cells 6; Single-stranded DNA-dependent ATP-dependent helicase. Has a role in chromosome translocation. The DNA helicase II complex binds preferentially to fork-like ends of double-stranded DNA in a cell cycle-dependent manner. It works in the 3'-5' direction. Binding to DNA may be mediated by XRCC6. Involved in DNA non-homologous end …	label: attribute="display name" labelsize=12 labelAlignment=left outline=true outlineColor=white outlineTransparency=95 outlineWidth=10 background=false color=black dropShadow=false		stringdb	protein	Homo sapiens
stringdb:9606.ENSP00000375978	40	XRCC5		9606.ENSP00000375978	XRCC5	9606.ENSP00000375978	P13010	9606.ENSP00000375978	ATP-dependent DNA helicase II 80 kDa subunit; Single-stranded DNA-dependent ATP-dependent helicase. Has a role in chromosome translocation. The DNA helicase II complex binds preferentially to fork-like ends of double-stranded DNA in a cell cycle-dependent manner. It works in the 3'-5' direction. Binding to DNA may be mediated by XRCC6. Involved in DNA non-homologous end joining (NHEJ) required fo…	label: attribute="display name" labelsize=12 labelAlignment=left outline=true outlineColor=white outlineTransparency=95 outlineWidth=10 background=false color=black dropShadow=false		stringdb	protein	Homo sapiens
stringdb:9606.ENSP00000313420	40	PRKDC		9606.ENSP00000313420	PRKDC	9606.ENSP00000313420	P78527	9606.ENSP00000313420	Protein kinase, DNA-activated, catalytic polypeptide; Serine/threonine-protein kinase that acts as a molecular sensor for DNA damage. Involved in DNA non-homologous end joining (NHEJ) required for double-strand break (DSB) repair and V(D)J recombination. Must be bound to DNA to express its catalytic properties. Promotes processing of hairpin DNA structures in V(D)J recombination by activation of …	label: attribute="display name" labelsize=12 labelAlignment=left outline=true outlineColor=white outlineTransparency=95 outlineWidth=10 background=false color=black dropShadow=false		stringdb	protein	Homo sapiens
stringdb:9606.ENSP00000323511	40	PNKP		9606.ENSP00000323511	PNKP	9606.ENSP00000323511	Q96T60	9606.ENSP00000323511	Bifunctional polynucleotide phosphatase/kinase; Plays a key role in the repair of DNA damage, functioning as part of both the non-homologous end-joining (NHEJ) and base excision repair (BER) pathways. Through its two catalytic activities, PNK ensures that DNA termini are compatible with extension and ligation by either removing 3'-phosphates from, or by phosphorylating 5'-hydroxyl groups on, the …	label: attribute="display name" labelsize=12 labelAlignment=left outline=true outlineColor=white outlineTransparency=95 outlineWidth=10 background=false color=black dropShadow=false		stringdb	protein	Homo sapiens
stringdb:9606.ENSP00000240316	40	COIL		9606.ENSP00000240316	COIL	9606.ENSP00000240316	P38432	9606.ENSP00000240316	P80-coilin; Component of nuclear coiled bodies, also known as Cajal bodies or CBs, which are involved in the modification and assembly of nucleoplasmic snRNPs; Belongs to the coilin family.	label: attribute="display name" labelsize=12 labelAlignment=left outline=true outlineColor=white outlineTransparency=95 outlineWidth=10 background=false color=black dropShadow=false		stringdb	protein	Homo sapiens
stringdb:9606.ENSP00000476117	41	WDR18		9606.ENSP00000476117	WDR18	9606.ENSP00000476117	Q9BV38	9606.ENSP00000476117	WD repeat-containing protein 18; Functions as a component of the Five Friends of Methylated CHTOP (5FMC) complex; the 5FMC complex is recruited to ZNF148 by methylated CHTOP, leading to desumoylation of ZNF148 and subsequent transactivation of ZNF148 target genes. Component of the PELP1 complex involved in the nucleolar steps of 28S rRNA maturation and the subsequent nucleoplasmic transit of the …	label: attribute="display name" labelsize=12 labelAlignment=left outline=true outlineColor=white outlineTransparency=95 outlineWidth=10 background=false color=black dropShadow=false		stringdb	protein	Homo sapiens
stringdb:9606.ENSP00000364037	41	TEX10		9606.ENSP00000364037	TEX10	9606.ENSP00000364037	Q9NXF1	9606.ENSP00000364037	Testis-expressed protein 10; Functions as a component of the Five Friends of Methylated CHTOP (5FMC) complex; the 5FMC complex is recruited to ZNF148 by methylated CHTOP, leading to desumoylation of ZNF148 and subsequent transactivation of ZNF148 target genes. Component of the PELP1 complex involved in the nucleolar steps of 28S rRNA maturation and the subsequent nucleoplasmic transit of the pre-…	label: attribute="display name" labelsize=12 labelAlignment=left outline=true outlineColor=white outlineTransparency=95 outlineWidth=10 background=false color=black dropShadow=false		stringdb	protein	Homo sapiens
stringdb:9606.ENSP00000366934	41	NOL9		9606.ENSP00000366934	NOL9	9606.ENSP00000366934	Q5SY16	9606.ENSP00000366934	Polynucleotide 5'-hydroxyl-kinase NOL9; Polynucleotide 5'-kinase involved in rRNA processing. The kinase activity is required for the processing of the 32S precursor into 5.8S and 28S rRNAs, more specifically for the generation of the major 5.8S(S) form. In vitro, has both DNA and RNA 5'-kinase activities. Probably binds RNA; Belongs to the Clp1 family. NOL9/GRC3 subfamily.	label: attribute="display name" labelsize=12 labelAlignment=left outline=true outlineColor=white outlineTransparency=95 outlineWidth=10 background=false color=black dropShadow=false		stringdb	protein	Homo sapiens
stringdb:9606.ENSP00000363944	41	LAS1L		9606.ENSP00000363944	LAS1L	9606.ENSP00000363944	Q9Y4W2	9606.ENSP00000363944	Ribosomal biogenesis protein LAS1L; Involved in the biogenesis of the 60S ribosomal subunit. Required for maturation of the 28S rRNA. Functions as a component of the Five Friends of Methylated CHTOP (5FMC) complex; the 5FMC complex is recruited to ZNF148 by methylated CHTOP, leading to desumoylation of ZNF148 and subsequent transactivation of ZNF148 target genes.	label: attribute="display name" labelsize=12 labelAlignment=left outline=true outlineColor=white outlineTransparency=95 outlineWidth=10 background=false color=black dropShadow=false		stringdb	protein	Homo sapiens
stringdb:9606.ENSP00000309555	41	HCFC1		9606.ENSP00000309555	HCFC1	9606.ENSP00000309555	P51610	9606.ENSP00000309555	VP16 accessory protein; Involved in control of the cell cycle. Also antagonizes transactivation by ZBTB17 and GABP2; represses ZBTB17 activation of the p15(INK4b) promoter and inhibits its ability to recruit p300. Coactivator for EGR2 and GABP2. Tethers the chromatin modifying Set1/Ash2 histone H3 'Lys-4' methyltransferase (H3K4me) and Sin3 histone deacetylase (HDAC) complexes (involved in the ac…	label: attribute="display name" labelsize=12 labelAlignment=left outline=true outlineColor=white outlineTransparency=95 outlineWidth=10 background=false color=black dropShadow=false		stringdb	protein	Homo sapiens
stringdb:9606.ENSP00000296755	42	MAP1B		9606.ENSP00000296755	MAP1B	9606.ENSP00000296755	P46821	9606.ENSP00000296755	Microtubule-associated protein 1B; Facilitates tyrosination of alpha-tubulin in neuronal microtubules (By similarity). Phosphorylated MAP1B may play a role in the cytoskeletal changes that accompany neurite extension. Possibly MAP1B binds to at least two tubulin subunits in the polymer, and this bridging of subunits might be involved in nucleating microtubule polymerization and in stabilizing mic…	label: attribute="display name" labelsize=12 labelAlignment=left outline=true outlineColor=white outlineTransparency=95 outlineWidth=10 background=false color=black dropShadow=false		stringdb	protein	Homo sapiens
stringdb:9606.ENSP00000258198	42	DYNC1LI2		9606.ENSP00000258198	DYNC1LI2	9606.ENSP00000258198	O43237	9606.ENSP00000258198	Dynein, cytoplasmic 1, light intermediate chain 2; Acts as one of several non-catalytic accessory components of the cytoplasmic dynein 1 complex that are thought to be involved in linking dynein to cargos and to adapter proteins that regulate dynein function. Cytoplasmic dynein 1 acts as a motor for the intracellular retrograde motility of vesicles and organelles along microtubules. May play a ro…	label: attribute="display name" labelsize=12 labelAlignment=left outline=true outlineColor=white outlineTransparency=95 outlineWidth=10 background=false color=black dropShadow=false		stringdb	protein	Homo sapiens
stringdb:9606.ENSP00000273130	42	DYNC1LI1		9606.ENSP00000273130	DYNC1LI1	9606.ENSP00000273130	Q9Y6G9	9606.ENSP00000273130	Dynein, cytoplasmic 1, light intermediate chain 1; Acts as one of several non-catalytic accessory components of the cytoplasmic dynein 1 complex that are thought to be involved in linking dynein to cargos and to adapter proteins that regulate dynein function. Cytoplasmic dynein 1 acts as a motor for the intracellular retrograde motility of vesicles and organelles along microtubules. May play a ro…	label: attribute="display name" labelsize=12 labelAlignment=left outline=true outlineColor=white outlineTransparency=95 outlineWidth=10 background=false color=black dropShadow=false		stringdb	protein	Homo sapiens
stringdb:9606.ENSP00000348965	42	DYNC1H1		9606.ENSP00000348965	DYNC1H1	9606.ENSP00000348965	Q14204	9606.ENSP00000348965	Dynein, cytoplasmic 1, heavy chain 1; Cytoplasmic dynein 1 acts as a motor for the intracellular retrograde motility of vesicles and organelles along microtubules. Dynein has ATPase activity; the force-producing power stroke is thought to occur on release of ADP. Plays a role in mitotic spindle assembly and metaphase plate congression; Belongs to the dynein heavy chain family.	label: attribute="display name" labelsize=12 labelAlignment=left outline=true outlineColor=white outlineTransparency=95 outlineWidth=10 background=false color=black dropShadow=false		stringdb	protein	Homo sapiens
stringdb:9606.ENSP00000408910	42	DCTN2		9606.ENSP00000408910	DCTN2	9606.ENSP00000408910	Q13561	9606.ENSP00000408910	50 kDa dynein-associated polypeptide; Modulates cytoplasmic dynein binding to an organelle, and plays a role in prometaphase chromosome alignment and spindle organization during mitosis. Involved in anchoring microtubules to centrosomes. May play a role in synapse formation during brain development; Dynactin	label: attribute="display name" labelsize=12 labelAlignment=left outline=true outlineColor=white outlineTransparency=95 outlineWidth=10 background=false color=black dropShadow=false		stringdb	protein	Homo sapiens
stringdb:9606.ENSP00000356448	43	TPR		9606.ENSP00000356448	TPR	9606.ENSP00000356448	P12270	9606.ENSP00000356448	Translocated promoter region, nuclear basket protein; Component of the nuclear pore complex (NPC), a complex required for the trafficking across the nuclear envelope. Functions as a scaffolding element in the nuclear phase of the NPC essential for normal nucleocytoplasmic transport of proteins and mRNAs, plays a role in the establishment of nuclear-peripheral chromatin compartmentalization in int…	label: attribute="display name" labelsize=12 labelAlignment=left outline=true outlineColor=white outlineTransparency=95 outlineWidth=10 background=false color=black dropShadow=false		stringdb	protein	Homo sapiens
stringdb:9606.ENSP00000258742	43	NUPL2		9606.ENSP00000258742	NUP42	9606.ENSP00000258742	O15504	9606.ENSP00000258742	Nucleoporin-like protein 2; Required for the export of mRNAs containing poly(A) tails from the nucleus into the cytoplasm. In case of infection by HIV-1, it may participate in the docking of viral Vpr at the nuclear envelope.	label: attribute="display name" labelsize=12 labelAlignment=left outline=true outlineColor=white outlineTransparency=95 outlineWidth=10 background=false color=black dropShadow=false		stringdb	protein	Homo sapiens
stringdb:9606.ENSP00000458954	43	NUP88		9606.ENSP00000458954	NUP88	9606.ENSP00000458954	Q99567	9606.ENSP00000458954	Nuclear pore complex protein Nup88; Essential component of nuclear pore complex; Nucleoporins	label: attribute="display name" labelsize=12 labelAlignment=left outline=true outlineColor=white outlineTransparency=95 outlineWidth=10 background=false color=black dropShadow=false		stringdb	protein	Homo sapiens
stringdb:9606.ENSP00000361658	43	NUP188		9606.ENSP00000361658	NUP188	9606.ENSP00000361658	Q5SRE5	9606.ENSP00000361658	Nucleoporin NUP188 homolog; May function as a component of the nuclear pore complex (NPC); Armadillo-like helical domain containing	label: attribute="display name" labelsize=12 labelAlignment=left outline=true outlineColor=white outlineTransparency=95 outlineWidth=10 background=false color=black dropShadow=false		stringdb	protein	Homo sapiens
stringdb:9606.ENSP00000360483	43	NDC1		9606.ENSP00000360483	NDC1	9606.ENSP00000360483	Q9BTX1	9606.ENSP00000360483	NDC1 transmembrane nucleoporin; Component of the nuclear pore complex (NPC), which plays a key role in de novo assembly and insertion of NPC in the nuclear envelope. Required for NPC and nuclear envelope assembly, possibly by forming a link between the nuclear envelope membrane and soluble nucleoporins, thereby anchoring the NPC in the membrane.	label: attribute="display name" labelsize=12 labelAlignment=left outline=true outlineColor=white outlineTransparency=95 outlineWidth=10 background=false color=black dropShadow=false		stringdb	protein	Homo sapiens
stringdb:9606.ENSP00000222008	44	RABAC1	G-proteins-modify	9606.ENSP00000222008	RABAC1	9606.ENSP00000222008	Q9UI14	9606.ENSP00000222008	Prenylated Rab acceptor protein 1; General Rab protein regulator required for vesicle formation from the Golgi complex. May control vesicle docking and fusion by mediating the action of Rab GTPases to the SNARE complexes. In addition it inhibits the removal of Rab GTPases from the membrane by GDI; Belongs to the PRA1 family.	label: attribute="display name" labelsize=12 labelAlignment=left outline=true outlineColor=white outlineTransparency=95 outlineWidth=10 background=false color=black dropShadow=false		stringdb	protein	Homo sapiens
stringdb:9606.ENSP00000470262	44	TRAPPC5		9606.ENSP00000470262	TRAPPC5	9606.ENSP00000470262	Q8IUR0	9606.ENSP00000470262	Trafficking protein particle complex subunit 5; May play a role in vesicular transport from endoplasmic reticulum to Golgi; Belongs to the TRAPP small subunits family. BET3 subfamily.	label: attribute="display name" labelsize=12 labelAlignment=left outline=true outlineColor=white outlineTransparency=95 outlineWidth=10 background=false color=black dropShadow=false		stringdb	protein	Homo sapiens
stringdb:9606.ENSP00000310226	44	RAB1B		9606.ENSP00000310226	RAB1B	9606.ENSP00000310226	Q9H0U4	9606.ENSP00000310226	RAB1B, member RAS oncogene family; The small GTPases Rab are key regulators of intracellular membrane trafficking, from the formation of transport vesicles to their fusion with membranes. Rabs cycle between an inactive GDP-bound form and an active GTP-bound form that is able to recruit to membranes different set of downstream effectors directly responsible for vesicle formation, movement, tetheri…	label: attribute="display name" labelsize=12 labelAlignment=left outline=true outlineColor=white outlineTransparency=95 outlineWidth=10 background=false color=black dropShadow=false		stringdb	protein	Homo sapiens
stringdb:9606.ENSP00000387286	44	RAB1A		9606.ENSP00000387286	RAB1A	9606.ENSP00000387286	P62820	9606.ENSP00000387286	RAB1A, member RAS oncogene family; The small GTPases Rab are key regulators of intracellular membrane trafficking, from the formation of transport vesicles to their fusion with membranes. Rabs cycle between an inactive GDP-bound form and an active GTP-bound form that is able to recruit to membranes different sets of downstream effectors directly responsible for vesicle formation, movement, tether…	label: attribute="display name" labelsize=12 labelAlignment=left outline=true outlineColor=white outlineTransparency=95 outlineWidth=10 background=false color=black dropShadow=false		stringdb	protein	Homo sapiens
stringdb:9606.ENSP00000333547	44	RAB11B		9606.ENSP00000333547	RAB11B	9606.ENSP00000333547	Q8NI07	9606.ENSP00000333547	RAB11B, member RAS oncogene family; The small GTPases Rab are key regulators of intracellular membrane trafficking, from the formation of transport vesicles to their fusion with membranes. Rabs cycle between an inactive GDP-bound form and an active GTP-bound form that is able to recruit to membranes different set of downstream effectors directly responsible for vesicle formation, movement, tether…	label: attribute="display name" labelsize=12 labelAlignment=left outline=true outlineColor=white outlineTransparency=95 outlineWidth=10 background=false color=black dropShadow=false		stringdb	protein	Homo sapiens
stringdb:9606.ENSP00000223129	45	RPA3		9606.ENSP00000223129	RPA3	9606.ENSP00000223129	P35244	9606.ENSP00000223129	Replication protein A 14 kDa subunit; As part of the heterotrimeric replication protein A complex (RPA/RP-A), binds and stabilizes single-stranded DNA intermediates that form during DNA replication or upon DNA stress. It prevents their reannealing and in parallel, recruits and activates different proteins and complexes involved in DNA metabolism. Thereby, it plays an essential role both in DNA re…	label: attribute="display name" labelsize=12 labelAlignment=left outline=true outlineColor=white outlineTransparency=95 outlineWidth=10 background=false color=black dropShadow=false		stringdb	protein	Homo sapiens
stringdb:9606.ENSP00000268124	45	POLG		9606.ENSP00000268124	POLG	9606.ENSP00000268124	P54098	9606.ENSP00000268124	Mitochondrial DNA polymerase catalytic subunit; Involved in the replication of mitochondrial DNA. Associates with mitochondrial DNA; Belongs to the DNA polymerase type-A family.	label: attribute="display name" labelsize=12 labelAlignment=left outline=true outlineColor=white outlineTransparency=95 outlineWidth=10 background=false color=black dropShadow=false		stringdb	protein	Homo sapiens
stringdb:9606.ENSP00000406046	45	POLD1		9606.ENSP00000406046	POLD1	9606.ENSP00000406046	P28340	9606.ENSP00000406046	Polymerase (DNA directed), delta 1, catalytic subunit; As the catalytic component of the trimeric (Pol-delta3 complex) and tetrameric DNA polymerase delta complexes (Pol-delta4 complex), plays a crucial role in high fidelity genome replication, including in lagging strand synthesis, and repair. Exhibits both DNA polymerase and 3'- to 5'-exonuclease activities. Requires the presence of accessory p…	label: attribute="display name" labelsize=12 labelAlignment=left outline=true outlineColor=white outlineTransparency=95 outlineWidth=10 background=false color=black dropShadow=false		stringdb	protein	Homo sapiens
stringdb:9606.ENSP00000234420	45	MSH6		9606.ENSP00000234420	MSH6	9606.ENSP00000234420	P52701	9606.ENSP00000234420	DNA mismatch repair protein Msh6; Component of the post-replicative DNA mismatch repair system (MMR). Heterodimerizes with MSH2 to form MutS alpha, which binds to DNA mismatches thereby initiating DNA repair. When bound, MutS alpha bends the DNA helix and shields approximately 20 base pairs, and recognizes single base mismatches and dinucleotide insertion-deletion loops (IDL) in the DNA. After mi…	label: attribute="display name" labelsize=12 labelAlignment=left outline=true outlineColor=white outlineTransparency=95 outlineWidth=10 background=false color=black dropShadow=false		stringdb	protein	Homo sapiens
stringdb:9606.ENSP00000233146	45	MSH2		9606.ENSP00000233146	MSH2	9606.ENSP00000233146	P43246	9606.ENSP00000233146	DNA mismatch repair protein Msh2; Component of the post-replicative DNA mismatch repair system (MMR). Forms two different heterodimers: MutS alpha (MSH2- MSH6 heterodimer) and MutS beta (MSH2-MSH3 heterodimer) which binds to DNA mismatches thereby initiating DNA repair. When bound, heterodimers bend the DNA helix and shields approximately 20 base pairs. MutS alpha recognizes single base mismatche…	label: attribute="display name" labelsize=12 labelAlignment=left outline=true outlineColor=white outlineTransparency=95 outlineWidth=10 background=false color=black dropShadow=false		stringdb	protein	Homo sapiens
stringdb:9606.ENSP00000379287	46	YWHAZ		9606.ENSP00000379287	YWHAZ	9606.ENSP00000379287	Q6NUR9	9606.ENSP00000379287	Tyrosine 3-monooxygenase/tryptophan 5-monooxygenase activation protein, zeta; Adapter protein implicated in the regulation of a large spectrum of both general and specialized signaling pathways. Binds to a large number of partners, usually by recognition of a phosphoserine or phosphothreonine motif. Binding generally results in the modulation of the activity of the binding partner; Belongs to the…	label: attribute="display name" labelsize=12 labelAlignment=left outline=true outlineColor=white outlineTransparency=95 outlineWidth=10 background=false color=black dropShadow=false		stringdb	protein	Homo sapiens
stringdb:9606.ENSP00000371267	46	YWHAQ		9606.ENSP00000371267	YWHAQ	9606.ENSP00000371267	P27348	9606.ENSP00000371267	Tyrosine 3-monooxygenase/tryptophan 5-monooxygenase activation protein, theta; Adapter protein implicated in the regulation of a large spectrum of both general and specialized signaling pathways. Binds to a large number of partners, usually by recognition of a phosphoserine or phosphothreonine motif. Binding generally results in the modulation of the activity of the binding partner. Negatively re…	label: attribute="display name" labelsize=12 labelAlignment=left outline=true outlineColor=white outlineTransparency=95 outlineWidth=10 background=false color=black dropShadow=false		stringdb	protein	Homo sapiens
stringdb:9606.ENSP00000248975	46	YWHAH		9606.ENSP00000248975	YWHAH	9606.ENSP00000248975	Q04917	9606.ENSP00000248975	Tyrosine 3-monooxygenase/tryptophan 5-monooxygenase activation protein, eta; Adapter protein implicated in the regulation of a large spectrum of both general and specialized signaling pathways. Binds to a large number of partners, usually by recognition of a phosphoserine or phosphothreonine motif. Binding generally results in the modulation of the activity of the binding partner. Negatively regu…	label: attribute="display name" labelsize=12 labelAlignment=left outline=true outlineColor=white outlineTransparency=95 outlineWidth=10 background=false color=black dropShadow=false		stringdb	protein	Homo sapiens
stringdb:9606.ENSP00000381216	46	KHSRP		9606.ENSP00000381216	KHSRP	9606.ENSP00000381216	Q92945	9606.ENSP00000381216	Far upstream element-binding protein 2; Binds to the dendritic targeting element and may play a role in mRNA trafficking (By similarity). Part of a ternary complex that binds to the downstream control sequence (DCS) of the pre-mRNA. Mediates exon inclusion in transcripts that are subject to tissue-specific alternative splicing. May interact with single- stranded DNA from the far-upstream element …	label: attribute="display name" labelsize=12 labelAlignment=left outline=true outlineColor=white outlineTransparency=95 outlineWidth=10 background=false color=black dropShadow=false		stringdb	protein	Homo sapiens
stringdb:9606.ENSP00000386710	46	ATG9A		9606.ENSP00000386710	ATG9A	9606.ENSP00000386710	Q9HAG7	9606.ENSP00000386710	Autophagy-related protein 9A; Involved in autophagy and cytoplasm to vacuole transport (Cvt) vesicle formation. Plays a key role in the organization of the preautophagosomal structure/phagophore assembly site (PAS), the nucleating site for formation of the sequestering vesicle. Cycles between a juxta-nuclear trans-Golgi network compartment and late endosomes. Nutrient starvation induces accumulat…	label: attribute="display name" labelsize=12 labelAlignment=left outline=true outlineColor=white outlineTransparency=95 outlineWidth=10 background=false color=black dropShadow=false		stringdb	protein	Homo sapiens
stringdb:9606.ENSP00000377061	47	PLXNA1	Receptors with PDZ motifs	9606.ENSP00000377061	PLXNA1	9606.ENSP00000377061	Q9UIW2	9606.ENSP00000377061	Semaphorin receptor NOV; Coreceptor for SEMA3A, SEMA3C, SEMA3F and SEMA6D. Necessary for signaling by class 3 semaphorins and subsequent remodeling of the cytoskeleton. Plays a role in axon guidance, invasive growth and cell migration. Class 3 semaphorins bind to a complex composed of a neuropilin and a plexin. The plexin modulates the affinity of the complex for specific semaphorins, and its cyt…	label: attribute="display name" labelsize=12 labelAlignment=left outline=true outlineColor=white outlineTransparency=95 outlineWidth=10 background=false color=black dropShadow=false		stringdb	protein	Homo sapiens
stringdb:9606.ENSP00000348461	47	RAC1		9606.ENSP00000348461	RAC1	9606.ENSP00000348461	P63000	9606.ENSP00000348461	Ras-related C3 botulinum toxin substrate 1 (rho family, small GTP binding protein Rac1); Plasma membrane-associated small GTPase which cycles between active GTP-bound and inactive GDP-bound states. In its active state, binds to a variety of effector proteins to regulate cellular responses such as secretory processes, phagocytosis of apoptotic cells, epithelial cell polarization and growth-factor …	label: attribute="display name" labelsize=12 labelAlignment=left outline=true outlineColor=white outlineTransparency=95 outlineWidth=10 background=false color=black dropShadow=false		stringdb	protein	Homo sapiens
stringdb:9606.ENSP00000354451	47	IQGAP3		9606.ENSP00000354451	IQGAP3	9606.ENSP00000354451	Q86VI3	9606.ENSP00000354451	IQ motif containing GTPase activating protein 3	label: attribute="display name" labelsize=12 labelAlignment=left outline=true outlineColor=white outlineTransparency=95 outlineWidth=10 background=false color=black dropShadow=false		stringdb	protein	Homo sapiens
stringdb:9606.ENSP00000251157	47	DOCK7		9606.ENSP00000251157	DOCK7	9606.ENSP00000251157	Q96NG6	9606.ENSP00000251157	Dedicator of cytokinesis protein 7; Functions as a guanine nucleotide exchange factor (GEF), which activates Rac1 and Rac3 Rho small GTPases by exchanging bound GDP for free GTP. Does not have a GEF activity for CDC42. Required for STMN1 'Ser-15' phosphorylation during axon formation and consequently for neuronal polarization. Has a role in pigmentation (By similarity). Involved in the regulation…	label: attribute="display name" labelsize=12 labelAlignment=left outline=true outlineColor=white outlineTransparency=95 outlineWidth=10 background=false color=black dropShadow=false		stringdb	protein	Homo sapiens
stringdb:9606.ENSP00000261623	47	CYBA		9606.ENSP00000261623	CYBA	9606.ENSP00000261623	P13498	9606.ENSP00000261623	Superoxide-generating NADPH oxidase light chain subunit; Critical component of the membrane-bound oxidase of phagocytes that generates superoxide. Associates with NOX3 to form a functional NADPH oxidase constitutively generating superoxide.	label: attribute="display name" labelsize=12 labelAlignment=left outline=true outlineColor=white outlineTransparency=95 outlineWidth=10 background=false color=black dropShadow=false		stringdb	protein	Homo sapiens
stringdb:9606.ENSP00000217446	48	PIGU		9606.ENSP00000217446	PIGU	9606.ENSP00000217446	Q9H490	9606.ENSP00000217446	Phosphatidylinositol glycan anchor biosynthesis class U protein; Component of the GPI transamidase complex. May be involved in the recognition of either the GPI attachment signal or the lipid portion of GPI; Phosphatidylinositol glycan anchor biosynthesis	label: attribute="display name" labelsize=12 labelAlignment=left outline=true outlineColor=white outlineTransparency=95 outlineWidth=10 background=false color=black dropShadow=false		stringdb	protein	Homo sapiens
stringdb:9606.ENSP00000279036	48	PIGT		9606.ENSP00000279036	PIGT	9606.ENSP00000279036	Q9BQY8	9606.ENSP00000279036	Phosphatidylinositol glycan anchor biosynthesis, class T; Component of the GPI transamidase complex. Essential for transfer of GPI to proteins, particularly for formation of carbonyl intermediates; Belongs to the PIGT family.	label: attribute="display name" labelsize=12 labelAlignment=left outline=true outlineColor=white outlineTransparency=95 outlineWidth=10 background=false color=black dropShadow=false		stringdb	protein	Homo sapiens
stringdb:9606.ENSP00000309430	48	PIGS		9606.ENSP00000309430	PIGS	9606.ENSP00000309430	Q96S52	9606.ENSP00000309430	Phosphatidylinositol glycan anchor biosynthesis, class S; Component of the GPI transamidase complex. Essential for transfer of GPI to proteins, particularly for formation of carbonyl intermediates; Belongs to the PIGS family.	label: attribute="display name" labelsize=12 labelAlignment=left outline=true outlineColor=white outlineTransparency=95 outlineWidth=10 background=false color=black dropShadow=false		stringdb	protein	Homo sapiens
stringdb:9606.ENSP00000359848	48	PIGK		9606.ENSP00000359848	PIGK	9606.ENSP00000359848	Q92643	9606.ENSP00000359848	Phosphatidylinositol glycan anchor biosynthesis, class K; Mediates GPI anchoring in the endoplasmic reticulum, by replacing a protein's C-terminal GPI attachment signal peptide with a pre-assembled GPI. During this transamidation reaction, the GPI transamidase forms a carbonyl intermediate with the substrate protein; Belongs to the peptidase C13 family.	label: attribute="display name" labelsize=12 labelAlignment=left outline=true outlineColor=white outlineTransparency=95 outlineWidth=10 background=false color=black dropShadow=false		stringdb	protein	Homo sapiens
stringdb:9606.ENSP00000347206	48	GPAA1		9606.ENSP00000347206	GPAA1	9606.ENSP00000347206	O43292	9606.ENSP00000347206	Glycosylphosphatidylinositol anchor attachment 1 protein; Essential for GPI-anchoring of precursor proteins but not for GPI synthesis. Acts before or during formation of the carbonyl intermediate.	label: attribute="display name" labelsize=12 labelAlignment=left outline=true outlineColor=white outlineTransparency=95 outlineWidth=10 background=false color=black dropShadow=false		stringdb	protein	Homo sapiens
stringdb:9606.ENSP00000392270	49	STRAP		9606.ENSP00000392270	STRAP	9606.ENSP00000392270	Q9Y3F4	9606.ENSP00000392270	Serine-threonine kinase receptor-associated protein; The SMN complex plays a catalyst role in the assembly of small nuclear ribonucleoproteins (snRNPs), the building blocks of the spliceosome. Thereby, plays an important role in the splicing of cellular pre-mRNAs. Most spliceosomal snRNPs contain a common set of Sm proteins SNRPB, SNRPD1, SNRPD2, SNRPD3, SNRPE, SNRPF and SNRPG that assemble in a …	label: attribute="display name" labelsize=12 labelAlignment=left outline=true outlineColor=white outlineTransparency=95 outlineWidth=10 background=false color=black dropShadow=false		stringdb	protein	Homo sapiens
stringdb:9606.ENSP00000285873	49	GEMIN5		9606.ENSP00000285873	GEMIN5	9606.ENSP00000285873	Q8TEQ6	9606.ENSP00000285873	Gem (nuclear organelle) associated protein 5; Required for the assembly of the SMN complex that plays a catalyst role in the assembly of small nuclear ribonucleoproteins (snRNPs), the building blocks of the spliceosome. Thereby, plays an important role in the splicing of cellular pre- mRNAs. Most spliceosomal snRNPs contain a common set of Sm proteins SNRPB, SNRPD1, SNRPD2, SNRPD3, SNRPE, SNRPF a…	label: attribute="display name" labelsize=12 labelAlignment=left outline=true outlineColor=white outlineTransparency=95 outlineWidth=10 background=false color=black dropShadow=false		stringdb	protein	Homo sapiens
stringdb:9606.ENSP00000321706	49	GEMIN4		9606.ENSP00000321706	GEMIN4	9606.ENSP00000321706	P57678	9606.ENSP00000321706	Gem (nuclear organelle) associated protein 4; The SMN complex plays a catalyst role in the assembly of small nuclear ribonucleoproteins (snRNPs), the building blocks of the spliceosome. Thereby, plays an important role in the splicing of cellular pre-mRNAs. Most spliceosomal snRNPs contain a common set of Sm proteins SNRPB, SNRPD1, SNRPD2, SNRPD3, SNRPE, SNRPF and SNRPG that assemble in a heptame…	label: attribute="display name" labelsize=12 labelAlignment=left outline=true outlineColor=white outlineTransparency=95 outlineWidth=10 background=false color=black dropShadow=false		stringdb	protein	Homo sapiens
stringdb:9606.ENSP00000308533	49	GEMIN2		9606.ENSP00000308533	GEMIN2	9606.ENSP00000308533	O14893	9606.ENSP00000308533	Survival of motor neuron protein-interacting protein 1; The SMN complex plays a catalyst role in the assembly of small nuclear ribonucleoproteins (snRNPs), the building blocks of the spliceosome. Thereby, plays an important role in the splicing of cellular pre-mRNAs. Most spliceosomal snRNPs contain a common set of Sm proteins SNRPB, SNRPD1, SNRPD2, SNRPD3, SNRPE, SNRPF and SNRPG that assemble in…	label: attribute="display name" labelsize=12 labelAlignment=left outline=true outlineColor=white outlineTransparency=95 outlineWidth=10 background=false color=black dropShadow=false		stringdb	protein	Homo sapiens
stringdb:9606.ENSP00000358716	49	DDX20		9606.ENSP00000358716	DDX20	9606.ENSP00000358716	Q9UHI6	9606.ENSP00000358716	DEAD (Asp-Glu-Ala-Asp) box polypeptide 20; The SMN complex plays a catalyst role in the assembly of small nuclear ribonucleoproteins (snRNPs), the building blocks of the spliceosome. Thereby, plays an important role in the splicing of cellular pre-mRNAs. Most spliceosomal snRNPs contain a common set of Sm proteins SNRPB, SNRPD1, SNRPD2, SNRPD3, SNRPE, SNRPF and SNRPG that assemble in a heptameric…	label: attribute="display name" labelsize=12 labelAlignment=left outline=true outlineColor=white outlineTransparency=95 outlineWidth=10 background=false color=black dropShadow=false		stringdb	protein	Homo sapiens
stringdb:9606.ENSP00000362153	50	GNL2	G-proteins	9606.ENSP00000362153	GNL2	9606.ENSP00000362153	Q13823	9606.ENSP00000362153	Guanine nucleotide binding protein-like 2 (nucleolar); GTPase that associates with pre-60S ribosomal subunits in the nucleolus and is required for their nuclear export and maturation.	label: attribute="display name" labelsize=12 labelAlignment=left outline=true outlineColor=white outlineTransparency=95 outlineWidth=10 background=false color=black dropShadow=false		stringdb	protein	Homo sapiens
stringdb:9606.ENSP00000358400	50	MDN1		9606.ENSP00000358400	MDN1	9606.ENSP00000358400	Q9NU22	9606.ENSP00000358400	Dynein-related AAA-ATPase MDN1; Nuclear chaperone required for maturation and nuclear export of pre-60S ribosome subunits. Functions at successive maturation steps to remove ribosomal factors at critical transition points, first driving the exit of early pre- 60S particles from the nucleolus and then driving late pre-60S particles from the nucleus (By similarity). At an early stage in 60S maturat…	label: attribute="display name" labelsize=12 labelAlignment=left outline=true outlineColor=white outlineTransparency=95 outlineWidth=10 background=false color=black dropShadow=false		stringdb	protein	Homo sapiens
stringdb:9606.ENSP00000354040	50	GTPBP4		9606.ENSP00000354040	GTPBP4	9606.ENSP00000354040	Q9BZE4	9606.ENSP00000354040	Chronic renal failure gene protein; Involved in the biogenesis of the 60S ribosomal subunit; Belongs to the TRAFAC class OBG-HflX-like GTPase superfamily. OBG GTPase family. NOG subfamily.	label: attribute="display name" labelsize=12 labelAlignment=left outline=true outlineColor=white outlineTransparency=95 outlineWidth=10 background=false color=black dropShadow=false		stringdb	protein	Homo sapiens
stringdb:9606.ENSP00000481495	50	DDX24		9606.ENSP00000481495	DDX24	9606.ENSP00000481495	Q9GZR7	9606.ENSP00000481495	DEAD (Asp-Glu-Ala-Asp) box helicase 24; ATP-dependent RNA helicase; Belongs to the DEAD box helicase family. DDX24/MAK5 subfamily.	label: attribute="display name" labelsize=12 labelAlignment=left outline=true outlineColor=white outlineTransparency=95 outlineWidth=10 background=false color=black dropShadow=false		stringdb	protein	Homo sapiens
stringdb:9606.ENSP00000263239	50	DDX18		9606.ENSP00000263239	DDX18	9606.ENSP00000263239	Q9NVP1	9606.ENSP00000263239	DEAD (Asp-Glu-Ala-Asp) box polypeptide 18; Probable RNA-dependent helicase; Belongs to the DEAD box helicase family. DDX18/HAS1 subfamily.	label: attribute="display name" labelsize=12 labelAlignment=left outline=true outlineColor=white outlineTransparency=95 outlineWidth=10 background=false color=black dropShadow=false		stringdb	protein	Homo sapiens
stringdb:9606.ENSP00000374409	51	PKP4		9606.ENSP00000374409	PKP4	9606.ENSP00000374409	Q99569	9606.ENSP00000374409	Plakophilin 4; Plays a role as a regulator of Rho activity during cytokinesis. May play a role in junctional plaques; Armadillo repeat containing	label: attribute="display name" labelsize=12 labelAlignment=left outline=true outlineColor=white outlineTransparency=95 outlineWidth=10 background=false color=black dropShadow=false		stringdb	protein	Homo sapiens
stringdb:9606.ENSP00000070846	51	PKP2		9606.ENSP00000070846	PKP2	9606.ENSP00000070846	Q99959	9606.ENSP00000070846	Plakophilin 2; May play a role in junctional plaques; Armadillo repeat containing	label: attribute="display name" labelsize=12 labelAlignment=left outline=true outlineColor=white outlineTransparency=95 outlineWidth=10 background=false color=black dropShadow=false		stringdb	protein	Homo sapiens
stringdb:9606.ENSP00000261590	51	DSG2	gamma-Secretase complex and its substrates	9606.ENSP00000261590	DSG2	9606.ENSP00000261590	Q14126	9606.ENSP00000261590	Cadherin family member 5; Component of intercellular desmosome junctions. Involved in the interaction of plaque proteins and intermediate filaments mediating cell-cell adhesion; Desmosomal cadherins	label: attribute="display name" labelsize=12 labelAlignment=left outline=true outlineColor=white outlineTransparency=95 outlineWidth=10 background=false color=black dropShadow=false		stringdb	protein	Homo sapiens
stringdb:9606.ENSP00000377508	51	JUP		9606.ENSP00000377508	JUP	9606.ENSP00000377508	P14923	9606.ENSP00000377508	Junction plakoglobin; Common junctional plaque protein. The membrane- associated plaques are architectural elements in an important strategic position to influence the arrangement and function of both the cytoskeleton and the cells within the tissue. The presence of plakoglobin in both the desmosomes and in the intermediate junctions suggests that it plays a central role in the structure and func…	label: attribute="display name" labelsize=12 labelAlignment=left outline=true outlineColor=white outlineTransparency=95 outlineWidth=10 background=false color=black dropShadow=false		stringdb	protein	Homo sapiens
stringdb:9606.ENSP00000369129	51	DSP		9606.ENSP00000369129	DSP	9606.ENSP00000369129	P15924	9606.ENSP00000369129	250/210 kDa paraneoplastic pemphigus antigen; Major high molecular weight protein of desmosomes. Involved in the organization of the desmosomal cadherin- plakoglobin complexes into discrete plasma membrane domains and in the anchoring of intermediate filaments to the desmosomes; Belongs to the plakin or cytolinker family.	label: attribute="display name" labelsize=12 labelAlignment=left outline=true outlineColor=white outlineTransparency=95 outlineWidth=10 background=false color=black dropShadow=false		stringdb	protein	Homo sapiens
stringdb:9606.ENSP00000216554	52	EIF5		9606.ENSP00000216554	EIF5	9606.ENSP00000216554	P55010	9606.ENSP00000216554	Eukaryotic translation initiation factor 5; Catalyzes the hydrolysis of GTP bound to the 40S ribosomal initiation complex (40S.mRNA.Met-tRNA[F].eIF-2.GTP) with the subsequent joining of a 60S ribosomal subunit resulting in the release of eIF-2 and the guanine nucleotide. The subsequent joining of a 60S ribosomal subunit results in the formation of a functional 80S initiation complex (80S.mRNA.Met…	label: attribute="display name" labelsize=12 labelAlignment=left outline=true outlineColor=white outlineTransparency=95 outlineWidth=10 background=false color=black dropShadow=false		stringdb	protein	Homo sapiens
stringdb:9606.ENSP00000362688	52	EIF3I		9606.ENSP00000362688	EIF3I	9606.ENSP00000362688	Q13347	9606.ENSP00000362688	Eukaryotic translation initiation factor 3, subunit I; Component of the eukaryotic translation initiation factor 3 (eIF-3) complex, which is required for several steps in the initiation of protein synthesis. The eIF-3 complex associates with the 40S ribosome and facilitates the recruitment of eIF-1, eIF-1A, eIF-2:GTP:methionyl-tRNAi and eIF-5 to form the 43S pre- initiation complex (43S PIC). The…	label: attribute="display name" labelsize=12 labelAlignment=left outline=true outlineColor=white outlineTransparency=95 outlineWidth=10 background=false color=black dropShadow=false		stringdb	protein	Homo sapiens
stringdb:9606.ENSP00000256383	52	EIF2S1		9606.ENSP00000256383	EIF2S1	9606.ENSP00000256383	P05198	9606.ENSP00000256383	Eukaryotic translation initiation factor 2, subunit 1 alpha, 35kDa; Functions in the early steps of protein synthesis by forming a ternary complex with GTP and initiator tRNA. This complex binds to a 40S ribosomal subunit, followed by mRNA binding to form a 43S pre-initiation complex. Junction of the 60S ribosomal subunit to form the 80S initiation complex is preceded by hydrolysis of the GTP bou…	label: attribute="display name" labelsize=12 labelAlignment=left outline=true outlineColor=white outlineTransparency=95 outlineWidth=10 background=false color=black dropShadow=false		stringdb	protein	Homo sapiens
stringdb:9606.ENSP00000353575	52	EIF2B3		9606.ENSP00000353575	EIF2B3	9606.ENSP00000353575	Q9NR50	9606.ENSP00000353575	Eukaryotic translation initiation factor 2B, subunit 3 gamma, 58kDa; Catalyzes the exchange of eukaryotic initiation factor 2-bound GDP for GTP; Belongs to the eIF-2B gamma/epsilon subunits family.	label: attribute="display name" labelsize=12 labelAlignment=left outline=true outlineColor=white outlineTransparency=95 outlineWidth=10 background=false color=black dropShadow=false		stringdb	protein	Homo sapiens
stringdb:9606.ENSP00000416250	52	EIF2B1		9606.ENSP00000416250	EIF2B1	9606.ENSP00000416250	Q14232	9606.ENSP00000416250	Eukaryotic translation initiation factor 2B, subunit 1 alpha, 26kDa; Catalyzes the exchange of eukaryotic initiation factor 2-bound GDP for GTP.	label: attribute="display name" labelsize=12 labelAlignment=left outline=true outlineColor=white outlineTransparency=95 outlineWidth=10 background=false color=black dropShadow=false		stringdb	protein	Homo sapiens
stringdb:9606.ENSP00000327821	53	XPOT		9606.ENSP00000327821	XPOT	9606.ENSP00000327821	O43592	9606.ENSP00000327821	Exportin(tRNA); Mediates the nuclear export of aminoacylated tRNAs. In the nucleus binds to tRNA and to the GTPase Ran in its active GTP- bound form. Docking of this trimeric complex to the nuclear pore complex (NPC) is mediated through binding to nucleoporins. Upon transit of a nuclear export complex into the cytoplasm, disassembling of the complex and hydrolysis of Ran-GTP to Ran-GDP (induced b…	label: attribute="display name" labelsize=12 labelAlignment=left outline=true outlineColor=white outlineTransparency=95 outlineWidth=10 background=false color=black dropShadow=false		stringdb	protein	Homo sapiens
stringdb:9606.ENSP00000446215	53	RAN		9606.ENSP00000446215	RAN	9606.ENSP00000446215	Q9CZA2	9606.ENSP00000446215	Androgen receptor-associated protein 24; GTPase involved in nucleocytoplasmic transport, participating both to the import and the export from the nucleus of proteins and RNAs. Switches between a cytoplasmic GDP- and a nuclear GTP-bound state by nucleotide exchange and GTP hydrolysis. Nuclear import receptors such as importin beta bind their substrates only in the absence of GTP-bound RAN and rele…	label: attribute="display name" labelsize=12 labelAlignment=left outline=true outlineColor=white outlineTransparency=95 outlineWidth=10 background=false color=black dropShadow=false		stringdb	protein	Homo sapiens
stringdb:9606.ENSP00000369042	53	IPO7		9606.ENSP00000369042	IPO7	9606.ENSP00000369042	O95373	9606.ENSP00000369042	Ran-binding protein 7; Functions in nuclear protein import, either by acting as autonomous nuclear transport receptor or as an adapter-like protein in association with the importin-beta subunit KPNB1. Acting autonomously, is thought to serve itself as receptor for nuclear localization signals (NLS) and to promote translocation of import substrates through the nuclear pore complex (NPC) by an ener…	label: attribute="display name" labelsize=12 labelAlignment=left outline=true outlineColor=white outlineTransparency=95 outlineWidth=10 background=false color=black dropShadow=false		stringdb	protein	Homo sapiens
stringdb:9606.ENSP00000261574	53	IPO5		9606.ENSP00000261574	IPO5	9606.ENSP00000261574	O00410	9606.ENSP00000261574	Importin subunit beta-3; Functions in nuclear protein import as nuclear transport receptor. Serves as receptor for nuclear localization signals (NLS) in cargo substrates. Is thought to mediate docking of the importin/substrate complex to the nuclear pore complex (NPC) through binding to nucleoporin and the complex is subsequently translocated through the pore by an energy requiring, Ran- dependen…	label: attribute="display name" labelsize=12 labelAlignment=left outline=true outlineColor=white outlineTransparency=95 outlineWidth=10 background=false color=black dropShadow=false		stringdb	protein	Homo sapiens
stringdb:9606.ENSP00000346453	53	IPO4		9606.ENSP00000346453	IPO4	9606.ENSP00000346453	Q8TEX9	9606.ENSP00000346453	Ran-binding protein 4; Functions in nuclear protein import as nuclear transport receptor. Serves as receptor for nuclear localization signals (NLS) in cargo substrates. Is thought to mediate docking of the importin/substrate complex to the nuclear pore complex (NPC) through binding to nucleoporin and the complex is subsequently translocated through the pore by an energy requiring, Ran- dependent …	label: attribute="display name" labelsize=12 labelAlignment=left outline=true outlineColor=white outlineTransparency=95 outlineWidth=10 background=false color=black dropShadow=false		stringdb	protein	Homo sapiens
stringdb:9606.ENSP00000401470	54	RANGAP1		9606.ENSP00000401470	RANGAP1	9606.ENSP00000401470	P46060	9606.ENSP00000401470	Ran GTPase activating protein 1; GTPase activator for the nuclear Ras-related regulatory protein Ran, converting it to the putatively inactive GDP-bound state.	label: attribute="display name" labelsize=12 labelAlignment=left outline=true outlineColor=white outlineTransparency=95 outlineWidth=10 background=false color=black dropShadow=false		stringdb	protein	Homo sapiens
stringdb:9606.ENSP00000283195	54	RANBP2		9606.ENSP00000283195	RANBP2	9606.ENSP00000283195	P49792	9606.ENSP00000283195	Nuclear pore complex protein Nup358; E3 SUMO-protein ligase which facilitates SUMO1 and SUMO2 conjugation by UBE2I. Involved in transport factor (Ran-GTP, karyopherin)-mediated protein import via the F-G repeat-containing domain which acts as a docking site for substrates. Binds single- stranded RNA (in vitro). May bind DNA. Component of the nuclear export pathway. Specific docking site for the n…	label: attribute="display name" labelsize=12 labelAlignment=left outline=true outlineColor=white outlineTransparency=95 outlineWidth=10 background=false color=black dropShadow=false		stringdb	protein	Homo sapiens
stringdb:9606.ENSP00000352400	54	NUP214		9606.ENSP00000352400	NUP214	9606.ENSP00000352400	P35658	9606.ENSP00000352400	Nuclear pore complex protein Nup214; May serve as a docking site in the receptor-mediated import of substrates across the nuclear pore complex; Nucleoporins	label: attribute="display name" labelsize=12 labelAlignment=left outline=true outlineColor=white outlineTransparency=95 outlineWidth=10 background=false color=black dropShadow=false		stringdb	protein	Homo sapiens
stringdb:9606.ENSP00000254508	54	NUP210		9606.ENSP00000254508	NUP210	9606.ENSP00000254508	Q8TEM1	9606.ENSP00000254508	Nuclear envelope pore membrane protein POM 210; Nucleoporin essential for nuclear pore assembly and fusion, nuclear pore spacing, as well as structural integrity; Nucleoporins	label: attribute="display name" labelsize=12 labelAlignment=left outline=true outlineColor=white outlineTransparency=95 outlineWidth=10 background=false color=black dropShadow=false		stringdb	protein	Homo sapiens
stringdb:9606.ENSP00000357005	55	F11R	Integrins subunits	9606.ENSP00000357005	F11R	9606.ENSP00000357005	Q9Y624	9606.ENSP00000357005	Junctional adhesion molecule 1; Seems to play a role in epithelial tight junction formation. Appears early in primordial forms of cell junctions and recruits PARD3. The association of the PARD6- PARD3 complex may prevent the interaction of PARD3 with JAM1, thereby preventing tight junction assembly (By similarity). Plays a role in regulating monocyte transmigration involved in integrity of epithe…	label: attribute="display name" labelsize=12 labelAlignment=left outline=true outlineColor=white outlineTransparency=95 outlineWidth=10 background=false color=black dropShadow=false		stringdb	protein	Homo sapiens
stringdb:9606.ENSP00000228251	55	YBX3		9606.ENSP00000228251	YBX3	9606.ENSP00000228251	P16989	9606.ENSP00000228251	Single-strand DNA-binding protein NF-GMB; Binds to the GM-CSF promoter. Seems to act as a repressor. Binds also to full-length mRNA and to short RNA sequences containing the consensus site 5'-UCCAUCA-3'. May have a role in translation repression (By similarity); Y box binding proteins	label: attribute="display name" labelsize=12 labelAlignment=left outline=true outlineColor=white outlineTransparency=95 outlineWidth=10 background=false color=black dropShadow=false		stringdb	protein	Homo sapiens
stringdb:9606.ENSP00000281537	55	TJP1		9606.ENSP00000281537	TJP1	9606.ENSP00000281537	Q07157	9606.ENSP00000281537	Tight junction protein ZO-1; The N-terminal may be involved in transducing a signal required for tight junction assembly, while the C-terminal may have specific properties of tight junctions. The alpha domain might be involved in stabilizing junctions. Plays a role in the regulation of cell migration by targeting CDC42BPB to the leading edge of migrating cells; Belongs to the MAGUK family.	label: attribute="display name" labelsize=12 labelAlignment=left outline=true outlineColor=white outlineTransparency=95 outlineWidth=10 background=false color=black dropShadow=false		stringdb	protein	Homo sapiens
stringdb:9606.ENSP00000347379	55	OCLN		9606.ENSP00000347379	OCLN	9606.ENSP00000347379	Q16625	9606.ENSP00000347379	Occludin; May play a role in the formation and regulation of the tight junction (TJ) paracellular permeability barrier. It is able to induce adhesion when expressed in cells lacking tight junctions; Protein phosphatase 1 regulatory subunits	label: attribute="display name" labelsize=12 labelAlignment=left outline=true outlineColor=white outlineTransparency=95 outlineWidth=10 background=false color=black dropShadow=false		stringdb	protein	Homo sapiens
stringdb:9606.ENSP00000332198	56	NOP10		9606.ENSP00000332198	NOP10	9606.ENSP00000332198	Q9NPE3	9606.ENSP00000332198	H/ACA ribonucleoprotein complex subunit 3; Required for ribosome biogenesis and telomere maintenance. Part of the H/ACA small nucleolar ribonucleoprotein (H/ACA snoRNP) complex, which catalyzes pseudouridylation of rRNA. This involves the isomerization of uridine such that the ribose is subsequently attached to C5, instead of the normal N1. Each rRNA can contain up to 100 pseudouridine ("psi") re…	label: attribute="display name" labelsize=12 labelAlignment=left outline=true outlineColor=white outlineTransparency=95 outlineWidth=10 background=false color=black dropShadow=false		stringdb	protein	Homo sapiens
stringdb:9606.ENSP00000274054	56	NAF1		9606.ENSP00000274054	NAF1	9606.ENSP00000274054	Q96HR8	9606.ENSP00000274054	H/ACA ribonucleoprotein complex non-core subunit NAF1; RNA-binding protein required for the maturation of box H/ACA snoRNPs complex and ribosome biogenesis. During assembly of the H/ACA snoRNPs complex, it associates with the complex and disappears during maturation of the complex and is replaced by NOLA1/GAR1 to yield mature H/ACA snoRNPs complex. Probably competes with NOLA1/GAR1 for binding wi…	label: attribute="display name" labelsize=12 labelAlignment=left outline=true outlineColor=white outlineTransparency=95 outlineWidth=10 background=false color=black dropShadow=false		stringdb	protein	Homo sapiens
stringdb:9606.ENSP00000377385	56	ENSP00000377385		9606.ENSP00000377385	PPAN-P2RY11	9606.ENSP00000377385	A0A0B4J1V8	9606.ENSP00000377385	PPAN-P2RY11 readthrough; Belongs to the G-protein coupled receptor 1 family.	label: attribute="display name" labelsize=12 labelAlignment=left outline=true outlineColor=white outlineTransparency=95 outlineWidth=10 background=false color=black dropShadow=false		stringdb	protein	Homo sapiens
stringdb:9606.ENSP00000358563	56	DKC1		9606.ENSP00000358563	DKC1	9606.ENSP00000358563	O60832	9606.ENSP00000358563	H/ACA ribonucleoprotein complex subunit 4; Isoform 1: Required for ribosome biogenesis and telomere maintenance. Probable catalytic subunit of H/ACA small nucleolar ribonucleoprotein (H/ACA snoRNP) complex, which catalyzes pseudouridylation of rRNA. This involves the isomerization of uridine such that the ribose is subsequently attached to C5, instead of the normal N1. Each rRNA can contain up to…	label: attribute="display name" labelsize=12 labelAlignment=left outline=true outlineColor=white outlineTransparency=95 outlineWidth=10 background=false color=black dropShadow=false		stringdb	protein	Homo sapiens
stringdb:9606.ENSP00000428845	57	VDAC3		9606.ENSP00000428845	VDAC3	9606.ENSP00000428845	Q9Y277	9606.ENSP00000428845	Voltage-dependent anion-selective channel protein 3; Forms a channel through the mitochondrial outer membrane that allows diffusion of small hydrophilic molecules; Belongs to the eukaryotic mitochondrial porin family.	label: attribute="display name" labelsize=12 labelAlignment=left outline=true outlineColor=white outlineTransparency=95 outlineWidth=10 background=false color=black dropShadow=false		stringdb	protein	Homo sapiens
stringdb:9606.ENSP00000361635	57	VDAC2		9606.ENSP00000361635	VDAC2	9606.ENSP00000361635	P45880	9606.ENSP00000361635	Voltage-dependent anion-selective channel protein 2; Forms a channel through the mitochondrial outer membrane that allows diffusion of small hydrophilic molecules. The channel adopts an open conformation at low or zero membrane potential and a closed conformation at potentials above 30-40 mV. The open state has a weak anion selectivity whereas the closed state is cation- selective; Belongs to the…	label: attribute="display name" labelsize=12 labelAlignment=left outline=true outlineColor=white outlineTransparency=95 outlineWidth=10 background=false color=black dropShadow=false		stringdb	protein	Homo sapiens
stringdb:9606.ENSP00000265333	57	VDAC1		9606.ENSP00000265333	VDAC1	9606.ENSP00000265333	P21796	9606.ENSP00000265333	Voltage-dependent anion-selective channel protein 1; Forms a channel through the mitochondrial outer membrane and also the plasma membrane. The channel at the outer mitochondrial membrane allows diffusion of small hydrophilic molecules; in the plasma membrane it is involved in cell volume regulation and apoptosis. It adopts an open conformation at low or zero membrane potential and a closed confo…	label: attribute="display name" labelsize=12 labelAlignment=left outline=true outlineColor=white outlineTransparency=95 outlineWidth=10 background=false color=black dropShadow=false		stringdb	protein	Homo sapiens
stringdb:9606.ENSP00000379563	57	TSPO		9606.ENSP00000379563	TSPO	9606.ENSP00000379563	P30536	9606.ENSP00000379563	Peripheral-type benzodiazepine receptor; Can bind protoporphyrin IX and may play a role in the transport of porphyrins and heme (By similarity). Promotes the transport of cholesterol across mitochondrial membranes and may play a role in lipid metabolism, but its precise physiological role is controversial. It is apparently not required for steroid hormone biosynthesis. Was initially identified as…	label: attribute="display name" labelsize=12 labelAlignment=left outline=true outlineColor=white outlineTransparency=95 outlineWidth=10 background=false color=black dropShadow=false		stringdb	protein	Homo sapiens
stringdb:9606.ENSP00000359297	58	NSDHL		9606.ENSP00000359297	NSDHL	9606.ENSP00000359297	Q15738	9606.ENSP00000359297	Sterol-4-alpha-carboxylate 3-dehydrogenase, decarboxylating; Involved in the sequential removal of two C-4 methyl groups in post-squalene cholesterol biosynthesis; Short chain dehydrogenase/reductase superfamily	label: attribute="display name" labelsize=12 labelAlignment=left outline=true outlineColor=white outlineTransparency=95 outlineWidth=10 background=false color=black dropShadow=false		stringdb	protein	Homo sapiens
stringdb:9606.ENSP00000261507	58	MSMO1		9606.ENSP00000261507	MSMO1	9606.ENSP00000261507	Q15800	9606.ENSP00000261507	Methylsterol monooxygenase 1; Catalyzes the first step in the removal of the two C-4 methyl groups of 4,4-dimethylzymosterol; Belongs to the sterol desaturase family.	label: attribute="display name" labelsize=12 labelAlignment=left outline=true outlineColor=white outlineTransparency=95 outlineWidth=10 background=false color=black dropShadow=false		stringdb	protein	Homo sapiens
stringdb:9606.ENSP00000254521	58	HSD17B7		9606.ENSP00000254521	HSD17B7	9606.ENSP00000254521	P56937	9606.ENSP00000254521	Short chain dehydrogenase/reductase family 37C member 1; Responsible for the reduction of the keto group on the C-3 of sterols; Short chain dehydrogenase/reductase superfamily	label: attribute="display name" labelsize=12 labelAlignment=left outline=true outlineColor=white outlineTransparency=95 outlineWidth=10 background=false color=black dropShadow=false		stringdb	protein	Homo sapiens
stringdb:9606.ENSP00000256319	58	C14orf1		9606.ENSP00000256319	ERG28	9606.ENSP00000256319	Q9UKR5	9606.ENSP00000256319	Probable ergosterol biosynthetic protein 28; Chromosome 14 open reading frame 1; Belongs to the ERG28 family.	label: attribute="display name" labelsize=12 labelAlignment=left outline=true outlineColor=white outlineTransparency=95 outlineWidth=10 background=false color=black dropShadow=false		stringdb	protein	Homo sapiens
stringdb:9606.ENSP00000358674	59	UBL4A		9606.ENSP00000358674	UBL4A	9606.ENSP00000358674	P11441	9606.ENSP00000358674	Ubiquitin-like protein GDX; As part of a cytosolic protein quality control complex, the BAG6/BAT3 complex, maintains misfolded and hydrophobic patches-containing proteins in a soluble state and participates to their proper delivery to the endoplasmic reticulum or alternatively can promote their sorting to the proteasome where they undergo degradation. The BAG6/BAT3 complex is involved in the post…	label: attribute="display name" labelsize=12 labelAlignment=left outline=true outlineColor=white outlineTransparency=95 outlineWidth=10 background=false color=black dropShadow=false		stringdb	protein	Homo sapiens
stringdb:9606.ENSP00000292363	59	RNF126		9606.ENSP00000292363	RNF126	9606.ENSP00000292363	Q9BV68	9606.ENSP00000292363	E3 ubiquitin-protein ligase RNF126; E3 ubiquitin-protein ligase that mediates ubiquitination oF target proteins. Depending on the associated E2 ligase, mediates 'Lys-48'- and 'Lys-63'-linked polyubiquitination of substrates (By similarity). Part of a BAG6-dependent quality control process ensuring that proteins of the secretory pathway that are mislocalized to the cytosol are degraded by the prot…	label: attribute="display name" labelsize=12 labelAlignment=left outline=true outlineColor=white outlineTransparency=95 outlineWidth=10 background=false color=black dropShadow=false		stringdb	protein	Homo sapiens
stringdb:9606.ENSP00000265857	59	GET4		9606.ENSP00000265857	GET4	9606.ENSP00000265857	Q7L5D6	9606.ENSP00000265857	Transmembrane domain recognition complex 35 kDa subunit; As part of a cytosolic protein quality control complex, the BAG6/BAT3 complex, maintains misfolded and hydrophobic patches-containing proteins in a soluble state and participates to their proper delivery to the endoplasmic reticulum or alternatively can promote their sorting to the proteasome where they undergo degradation. The BAG6/BAT3 co…	label: attribute="display name" labelsize=12 labelAlignment=left outline=true outlineColor=white outlineTransparency=95 outlineWidth=10 background=false color=black dropShadow=false		stringdb	protein	Homo sapiens
stringdb:9606.ENSP00000365131	59	BAG6		9606.ENSP00000365131	BAG6	9606.ENSP00000365131	Q5SRP9	9606.ENSP00000365131	BAG family molecular chaperone regulator 6; ATP-independent molecular chaperone preventing the aggregation of misfolded and hydrophobic patches-containing proteins. Functions as part of a cytosolic protein quality control complex, the BAG6/BAT3 complex, which maintains these client proteins in a soluble state and participates to their proper delivery to the endoplasmic reticulum or alternatively …	label: attribute="display name" labelsize=12 labelAlignment=left outline=true outlineColor=white outlineTransparency=95 outlineWidth=10 background=false color=black dropShadow=false		stringdb	protein	Homo sapiens
stringdb:9606.ENSP00000263897	60	USE1		9606.ENSP00000263897	USE1	9606.ENSP00000263897	Q9NZ43	9606.ENSP00000263897	Unconventional SNARE in the ER 1 homolog (S. cerevisiae); SNARE that may be involved in targeting and fusion of Golgi-derived retrograde transport vesicles with the ER; SNAREs	label: attribute="display name" labelsize=12 labelAlignment=left outline=true outlineColor=white outlineTransparency=95 outlineWidth=10 background=false color=black dropShadow=false		stringdb	protein	Homo sapiens
stringdb:9606.ENSP00000305810	60	STX18		9606.ENSP00000305810	STX18	9606.ENSP00000305810	Q9P2W9	9606.ENSP00000305810	Cell growth-inhibiting gene 9 protein; Syntaxin that may be involved in targeting and fusion of Golgi-derived retrograde transport vesicles with the ER; Syntaxins	label: attribute="display name" labelsize=12 labelAlignment=left outline=true outlineColor=white outlineTransparency=95 outlineWidth=10 background=false color=black dropShadow=false		stringdb	protein	Homo sapiens
stringdb:9606.ENSP00000463393	60	SEC22B		9606.ENSP00000463393	SEC22B	9606.ENSP00000463393	O75396	9606.ENSP00000463393	SEC22 vesicle trafficking protein homolog B (S. cerevisiae) (gene/pseudogene); SNARE involved in targeting and fusion of ER-derived transport vesicles with the Golgi complex as well as Golgi-derived retrograde transport vesicles with the ER; Belongs to the synaptobrevin family.	label: attribute="display name" labelsize=12 labelAlignment=left outline=true outlineColor=white outlineTransparency=95 outlineWidth=10 background=false color=black dropShadow=false		stringdb	protein	Homo sapiens
stringdb:9606.ENSP00000281513	60	NBAS		9606.ENSP00000281513	NBAS	9606.ENSP00000281513	A2RRP1	9606.ENSP00000281513	Neuroblastoma-amplified gene protein; Involved in Golgi-to-endoplasmic reticulum (ER) retrograde transport; the function is proposed to depend on its association in the NRZ complex which is believed to play a role in SNARE assembly at the ER.	label: attribute="display name" labelsize=12 labelAlignment=left outline=true outlineColor=white outlineTransparency=95 outlineWidth=10 background=false color=black dropShadow=false		stringdb	protein	Homo sapiens
stringdb:9606.ENSP00000276066	61	RAB41	G-proteins-modify	9606.ENSP00000276066	RAB41	9606.ENSP00000276066	Q5JT25	9606.ENSP00000276066	RAB41, member RAS oncogene family; Required for normal Golgi ribbon organization and ER-to- Golgi trafficking; RAB, member RAS oncogene GTPases	label: attribute="display name" labelsize=12 labelAlignment=left outline=true outlineColor=white outlineTransparency=95 outlineWidth=10 background=false color=black dropShadow=false		stringdb	protein	Homo sapiens
stringdb:9606.ENSP00000397441	61	COG6		9606.ENSP00000397441	COG6	9606.ENSP00000397441	Q9Y2V7	9606.ENSP00000397441	Conserved oligomeric Golgi complex subunit 6; Required for normal Golgi function; Components of oligomeric golgi complex	label: attribute="display name" labelsize=12 labelAlignment=left outline=true outlineColor=white outlineTransparency=95 outlineWidth=10 background=false color=black dropShadow=false		stringdb	protein	Homo sapiens
stringdb:9606.ENSP00000297135	61	COG5		9606.ENSP00000297135	COG5	9606.ENSP00000297135	Q9UP83	9606.ENSP00000297135	Conserved oligomeric Golgi complex subunit 5; Required for normal Golgi function; Belongs to the COG5 family.	label: attribute="display name" labelsize=12 labelAlignment=left outline=true outlineColor=white outlineTransparency=95 outlineWidth=10 background=false color=black dropShadow=false		stringdb	protein	Homo sapiens
stringdb:9606.ENSP00000299886	61	COG1		9606.ENSP00000299886	COG1	9606.ENSP00000299886	Q8WTW3	9606.ENSP00000299886	Conserved oligomeric Golgi complex subunit 1; Required for normal Golgi function; Components of oligomeric golgi complex	label: attribute="display name" labelsize=12 labelAlignment=left outline=true outlineColor=white outlineTransparency=95 outlineWidth=10 background=false color=black dropShadow=false		stringdb	protein	Homo sapiens
stringdb:9606.ENSP00000353098	62	MCMBP		9606.ENSP00000353098	MCMBP	9606.ENSP00000353098	Q9BTE3	9606.ENSP00000353098	Mini-chromosome maintenance complex-binding protein; Associated component of the MCM complex that acts as a regulator of DNA replication. Binds to the MCM complex during late S phase and promotes the disassembly of the MCM complex from chromatin, thereby acting as a key regulator of pre-replication complex (pre-RC) unloading from replicated DNA. Can dissociate the MCM complex without addition of …	label: attribute="display name" labelsize=12 labelAlignment=left outline=true outlineColor=white outlineTransparency=95 outlineWidth=10 background=false color=black dropShadow=false		stringdb	protein	Homo sapiens
stringdb:9606.ENSP00000307288	62	MCM7		9606.ENSP00000307288	MCM7	9606.ENSP00000307288	P33993	9606.ENSP00000307288	Minichromosome maintenance complex component 7; Acts as component of the MCM2-7 complex (MCM complex) which is the putative replicative helicase essential for 'once per cell cycle' DNA replication initiation and elongation in eukaryotic cells. The active ATPase sites in the MCM2-7 ring are formed through the interaction surfaces of two neighboring subunits such that a critical structure of a cons…	label: attribute="display name" labelsize=12 labelAlignment=left outline=true outlineColor=white outlineTransparency=95 outlineWidth=10 background=false color=black dropShadow=false		stringdb	protein	Homo sapiens
stringdb:9606.ENSP00000216122	62	MCM5		9606.ENSP00000216122	MCM5	9606.ENSP00000216122	P33992	9606.ENSP00000216122	Minichromosome maintenance complex component 5; Acts as component of the MCM2-7 complex (MCM complex) which is the putative replicative helicase essential for 'once per cell cycle' DNA replication initiation and elongation in eukaryotic cells. The active ATPase sites in the MCM2-7 ring are formed through the interaction surfaces of two neighboring subunits such that a critical structure of a cons…	label: attribute="display name" labelsize=12 labelAlignment=left outline=true outlineColor=white outlineTransparency=95 outlineWidth=10 background=false color=black dropShadow=false		stringdb	protein	Homo sapiens
stringdb:9606.ENSP00000262105	62	MCM4		9606.ENSP00000262105	MCM4	9606.ENSP00000262105	P33991	9606.ENSP00000262105	Minichromosome maintenance complex component 4; Acts as component of the MCM2-7 complex (MCM complex) which is the putative replicative helicase essential for 'once per cell cycle' DNA replication initiation and elongation in eukaryotic cells. The active ATPase sites in the MCM2-7 ring are formed through the interaction surfaces of two neighboring subunits such that a critical structure of a cons…	label: attribute="display name" labelsize=12 labelAlignment=left outline=true outlineColor=white outlineTransparency=95 outlineWidth=10 background=false color=black dropShadow=false		stringdb	protein	Homo sapiens
stringdb:9606.ENSP00000295030	63	PEX13	Receptor.	9606.ENSP00000295030	PEX13	9606.ENSP00000295030	Q92968	9606.ENSP00000295030	Peroxisomal membrane protein PEX13; Component of the peroxisomal translocation machinery with PEX14 and PEX17. Functions as a docking factor for the predominantly cytoplasmic PTS1 receptor (PAS10/PEX5). Involved in the import of PTS1 and PTS2 proteins; Peroxins	label: attribute="display name" labelsize=12 labelAlignment=left outline=true outlineColor=white outlineTransparency=95 outlineWidth=10 background=false color=black dropShadow=false		stringdb	protein	Homo sapiens
stringdb:9606.ENSP00000349016	63	PEX14		9606.ENSP00000349016	PEX14	9606.ENSP00000349016	O75381	9606.ENSP00000349016	Peroxisomal membrane anchor protein PEX14; Peroxisome membrane protein that is an essential component of the peroxisomal import machinery. Functions as a docking factor for the predominantly cytoplasmic PTS1 receptor (PEX5). Plays a key role for peroxisome movement through a direct interaction with tubulin; Peroxins	label: attribute="display name" labelsize=12 labelAlignment=left outline=true outlineColor=white outlineTransparency=95 outlineWidth=10 background=false color=black dropShadow=false		stringdb	protein	Homo sapiens
stringdb:9606.ENSP00000420914	63	HSD17B4		9606.ENSP00000420914	HSD17B4	9606.ENSP00000420914	P51659	9606.ENSP00000420914	Short chain dehydrogenase/reductase family 8C member 1; Bifunctional enzyme acting on the peroxisomal beta- oxidation pathway for fatty acids. Catalyzes the formation of 3- ketoacyl-CoA intermediates from both straight-chain and 2-methyl- branched-chain fatty acids; Short chain dehydrogenase/reductase superfamily	label: attribute="display name" labelsize=12 labelAlignment=left outline=true outlineColor=white outlineTransparency=95 outlineWidth=10 background=false color=black dropShadow=false		stringdb	protein	Homo sapiens
stringdb:9606.ENSP00000241052	63	CAT		9606.ENSP00000241052	CAT	9606.ENSP00000241052	P04040	9606.ENSP00000241052	Catalase; Occurs in almost all aerobically respiring organisms and serves to protect cells from the toxic effects of hydrogen peroxide. Promotes growth of cells including T-cells, B-cells, myeloid leukemia cells, melanoma cells, mastocytoma cells and normal and transformed fibroblast cells; Belongs to the catalase family.	label: attribute="display name" labelsize=12 labelAlignment=left outline=true outlineColor=white outlineTransparency=95 outlineWidth=10 background=false color=black dropShadow=false		stringdb	protein	Homo sapiens
stringdb:9606.ENSP00000355747	64	PSEN2	gamma-Secretase complex and its substrates	9606.ENSP00000355747	PSEN2	9606.ENSP00000355747	P49810	9606.ENSP00000355747	Presenilin 2; Probable catalytic subunit of the gamma-secretase complex, an endoprotease complex that catalyzes the intramembrane cleavage of integral membrane proteins such as Notch receptors and APP (amyloid-beta precursor protein). Requires the other members of the gamma-secretase complex to have a protease activity. May play a role in intracellular signaling and gene expression or in linking …	label: attribute="display name" labelsize=12 labelAlignment=left outline=true outlineColor=white outlineTransparency=95 outlineWidth=10 background=false color=black dropShadow=false		stringdb	protein	Homo sapiens
stringdb:9606.ENSP00000326366	64	PSEN1	gamma-Secretase complex and its substrates	9606.ENSP00000326366	PSEN1	9606.ENSP00000326366	P49768	9606.ENSP00000326366	Presenilin 1; Catalytic subunit of the gamma-secretase complex, an endoprotease complex that catalyzes the intramembrane cleavage of integral membrane proteins such as Notch receptors and APP (amyloid-beta precursor protein). Requires the presence of the other members of the gamma-secretase complex for protease activity. Plays a role in Notch and Wnt signaling cascades and regulation of downstrea…	label: attribute="display name" labelsize=12 labelAlignment=left outline=true outlineColor=white outlineTransparency=95 outlineWidth=10 background=false color=black dropShadow=false		stringdb	protein	Homo sapiens
stringdb:9606.ENSP00000358105	64	APH1A	gamma-Secretase complex and its substrates	9606.ENSP00000358105	APH1A	9606.ENSP00000358105	Q96BI3	9606.ENSP00000358105	Presenilin-stabilization factor; Non-catalytic subunit of the gamma-secretase complex, an endoprotease complex that catalyzes the intramembrane cleavage of integral membrane proteins such as Notch receptors and APP (amyloid-beta precursor protein). Required for normal gamma- secretase assembly. The gamma-secretase complex plays a role in Notch and Wnt signaling cascades and regulation of downstre…	label: attribute="display name" labelsize=12 labelAlignment=left outline=true outlineColor=white outlineTransparency=95 outlineWidth=10 background=false color=black dropShadow=false		stringdb	protein	Homo sapiens
stringdb:9606.ENSP00000362730	64	MTCH1		9606.ENSP00000362730	MTCH1	9606.ENSP00000362730	Q9NZJ7	9606.ENSP00000362730	Mitochondrial carrier homolog 1; Potential mitochondrial transporter. May play a role in apoptosis; Solute carriers	label: attribute="display name" labelsize=12 labelAlignment=left outline=true outlineColor=white outlineTransparency=95 outlineWidth=10 background=false color=black dropShadow=false		stringdb	protein	Homo sapiens
stringdb:9606.ENSP00000333769	65	BSG	Integrin-interacting transmembrane proteins	9606.ENSP00000333769	BSG	9606.ENSP00000333769	P35613	9606.ENSP00000333769	Tumor cell-derived collagenase stimulatory factor; Plays an important role in targeting the monocarboxylate transporters SLC16A1, SLC16A3, SLC16A8 and SLC16A11 to the plasma membrane. Plays pivotal roles in spermatogenesis, embryo implantation, neural network formation and tumor progression. Stimulates adjacent fibroblasts to produce matrix metalloproteinases (MMPS). Seems to be a receptor for ol…	label: attribute="display name" labelsize=12 labelAlignment=left outline=true outlineColor=white outlineTransparency=95 outlineWidth=10 background=false color=black dropShadow=false		stringdb	protein	Homo sapiens
stringdb:9606.ENSP00000441065	65	SLC16A1		9606.ENSP00000441065	SLC16A1	9606.ENSP00000441065	P53985	9606.ENSP00000441065	Solute carrier family 16 (monocarboxylate transporter), member 1; Proton-coupled monocarboxylate transporter. Catalyzes the rapid transport across the plasma membrane of many monocarboxylates such as lactate, pyruvate, branched-chain oxo acids derived from leucine, valine and isoleucine, and the ketone bodies acetoacetate, beta-hydroxybutyrate and acetate. Depending on the tissue and on cicumstan…	label: attribute="display name" labelsize=12 labelAlignment=left outline=true outlineColor=white outlineTransparency=95 outlineWidth=10 background=false color=black dropShadow=false		stringdb	protein	Homo sapiens
stringdb:9606.ENSP00000334553	65	PPIL2		9606.ENSP00000334553	PPIL2	9606.ENSP00000334553	Q13356	9606.ENSP00000334553	RING-type E3 ubiquitin transferase isomerase-like 2; May catalyze the cis-trans isomerization of proline imidic peptide bonds in oligopeptides thereby assisting the folding of proteins (By similarity). May also function as a chaperone, playing a role in transport to the cell membrane of BSG for instance. May also have a protein ubiquitin ligase activity acting as an E3 ubiquitin protein ligase or…	label: attribute="display name" labelsize=12 labelAlignment=left outline=true outlineColor=white outlineTransparency=95 outlineWidth=10 background=false color=black dropShadow=false		stringdb	protein	Homo sapiens
stringdb:9606.ENSP00000360252	65	HOOK1		9606.ENSP00000360252	HOOK1	9606.ENSP00000360252	Q9UJC3	9606.ENSP00000360252	Hook microtubule-tethering protein 1; Required for spermatid differentiation. Probably involved in the positioning of the microtubules of the manchette and the flagellum in relation to the membrane skeleton (By similarity). Component of the FTS/Hook/FHIP complex (FHF complex). The FHF complex may function to promote vesicle trafficking and/or fusion via the homotypic vesicular protein sorting com…	label: attribute="display name" labelsize=12 labelAlignment=left outline=true outlineColor=white outlineTransparency=95 outlineWidth=10 background=false color=black dropShadow=false		stringdb	protein	Homo sapiens
stringdb:9606.ENSP00000371532	66	VLDLR	gamma-Secretase complex and its substrates	9606.ENSP00000371532	VLDLR	9606.ENSP00000371532	P98155	9606.ENSP00000371532	Very low density lipoprotein receptor; Binds VLDL and transports it into cells by endocytosis. In order to be internalized, the receptor-ligand complexes must first cluster into clathrin-coated pits. Binding to Reelin induces tyrosine phosphorylation of Dab1 and modulation of Tau phosphorylation (By similarity); Low density lipoprotein receptors	label: attribute="display name" labelsize=12 labelAlignment=left outline=true outlineColor=white outlineTransparency=95 outlineWidth=10 background=false color=black dropShadow=false		stringdb	protein	Homo sapiens
stringdb:9606.ENSP00000444935	66	PAFAH1B3		9606.ENSP00000444935	PAFAH1B3	9606.ENSP00000444935	Q15102	9606.ENSP00000444935	Platelet-activating factor acetylhydrolase 1b, catalytic subunit 3 (29kDa); Inactivates paf by removing the acetyl group at the sn-2 position. This is a catalytic subunit. Plays an important role during the development of brain; Belongs to the 'GDSL' lipolytic enzyme family. Platelet-activating factor acetylhydrolase IB beta/gamma subunits subfamily.	label: attribute="display name" labelsize=12 labelAlignment=left outline=true outlineColor=white outlineTransparency=95 outlineWidth=10 background=false color=black dropShadow=false		stringdb	protein	Homo sapiens
stringdb:9606.ENSP00000435289	66	PAFAH1B2		9606.ENSP00000435289	PAFAH1B2	9606.ENSP00000435289	P68402	9606.ENSP00000435289	Platelet-activating factor acetylhydrolase 1b, catalytic subunit 2 (30kDa); Inactivates PAF by removing the acetyl group at the sn-2 position. This is a catalytic subunit.	label: attribute="display name" labelsize=12 labelAlignment=left outline=true outlineColor=white outlineTransparency=95 outlineWidth=10 background=false color=black dropShadow=false		stringdb	protein	Homo sapiens
stringdb:9606.ENSP00000454071	66	LDLR		9606.ENSP00000454071	LDLR	9606.ENSP00000454071	Q59FQ1	9606.ENSP00000454071	Low density lipoprotein receptor; Binds LDL, the major cholesterol-carrying lipoprotein of plasma, and transports it into cells by endocytosis. In order to be internalized, the receptor-ligand complexes must first cluster into clathrin-coated pits; Belongs to the LDLR family.	label: attribute="display name" labelsize=12 labelAlignment=left outline=true outlineColor=white outlineTransparency=95 outlineWidth=10 background=false color=black dropShadow=false		stringdb	protein	Homo sapiens
stringdb:9606.ENSP00000456206	67	TUBB8		9606.ENSP00000456206	TUBB8	9606.ENSP00000456206	Q3ZCM7	9606.ENSP00000456206	Tubulin, beta 8 class VIII; Tubulin is the major constituent of microtubules. It binds two moles of GTP, one at an exchangeable site on the beta chain and one at a non-exchangeable site on the alpha chain (By similarity). TUBB8 has a key role in meiotic spindle assembly and oocyte maturation; Belongs to the tubulin family.	label: attribute="display name" labelsize=12 labelAlignment=left outline=true outlineColor=white outlineTransparency=95 outlineWidth=10 background=false color=black dropShadow=false		stringdb	protein	Homo sapiens
stringdb:9606.ENSP00000217133	67	TUBB1		9606.ENSP00000217133	Tubulin beta	9606.ENSP00000217133	Q9H4B7	9606.ENSP00000217133	Tubulin, beta 1 class VI; Tubulin is the major constituent of microtubules. It binds two moles of GTP, one at an exchangeable site on the beta chain and one at a non-exchangeable site on the alpha chain (By similarity); Belongs to the tubulin family.	label: attribute="display name" labelsize=12 labelAlignment=left outline=true outlineColor=white outlineTransparency=95 outlineWidth=10 background=false color=black dropShadow=false		stringdb	protein	Homo sapiens
stringdb:9606.ENSP00000333326	67	TUBA8		9606.ENSP00000333326	TUBA8	9606.ENSP00000333326	Q9NY65	9606.ENSP00000333326	Tubulin alpha chain-like 2; Tubulin is the major constituent of microtubules. It binds two moles of GTP, one at an exchangeable site on the beta chain and one at a non-exchangeable site on the alpha chain; Tubulins	label: attribute="display name" labelsize=12 labelAlignment=left outline=true outlineColor=white outlineTransparency=95 outlineWidth=10 background=false color=black dropShadow=false		stringdb	protein	Homo sapiens
stringdb:9606.ENSP00000410452	67	STMN1		9606.ENSP00000410452	STMN1	9606.ENSP00000410452	P16949	9606.ENSP00000410452	Leukemia-associated phosphoprotein p18; Involved in the regulation of the microtubule (MT) filament system by destabilizing microtubules. Prevents assembly and promotes disassembly of microtubules. Phosphorylation at Ser- 16 may be required for axon formation during neurogenesis. Involved in the control of the learned and innate fear (By similarity); Belongs to the stathmin family.	label: attribute="display name" labelsize=12 labelAlignment=left outline=true outlineColor=white outlineTransparency=95 outlineWidth=10 background=false color=black dropShadow=false		stringdb	protein	Homo sapiens
stringdb:9606.ENSP00000252242	68	KRT5		9606.ENSP00000252242	KRT5	9606.ENSP00000252242	P13647	9606.ENSP00000252242	Keratin, type II cytoskeletal 5; Keratins, type II	label: attribute="display name" labelsize=12 labelAlignment=left outline=true outlineColor=white outlineTransparency=95 outlineWidth=10 background=false color=black dropShadow=false		stringdb	protein	Homo sapiens
stringdb:9606.ENSP00000310861	68	KRT2		9606.ENSP00000310861	KRT2	9606.ENSP00000310861	P35908	9606.ENSP00000310861	Keratin, type II cytoskeletal 2 epidermal; Probably contributes to terminal cornification. Associated with keratinocyte activation, proliferation and keratinization; Keratins, type II	label: attribute="display name" labelsize=12 labelAlignment=left outline=true outlineColor=white outlineTransparency=95 outlineWidth=10 background=false color=black dropShadow=false		stringdb	protein	Homo sapiens
stringdb:9606.ENSP00000269576	68	KRT10		9606.ENSP00000269576	KRT10	9606.ENSP00000269576	P13645	9606.ENSP00000269576	Keratin, type I cytoskeletal 10; Keratins, type I	label: attribute="display name" labelsize=12 labelAlignment=left outline=true outlineColor=white outlineTransparency=95 outlineWidth=10 background=false color=black dropShadow=false		stringdb	protein	Homo sapiens
stringdb:9606.ENSP00000252244	68	KRT1		9606.ENSP00000252244	KRT1	9606.ENSP00000252244	P04264	9606.ENSP00000252244	Keratin, type II cytoskeletal 1; May regulate the activity of kinases such as PKC and SRC via binding to integrin beta-1 (ITB1) and the receptor of activated protein C kinase 1 (RACK1). In complex with C1QBP is a high affinity receptor for kininogen-1/HMWK; Keratins, type II	label: attribute="display name" labelsize=12 labelAlignment=left outline=true outlineColor=white outlineTransparency=95 outlineWidth=10 background=false color=black dropShadow=false		stringdb	protein	Homo sapiens
stringdb:9606.ENSP00000316176	69	UBE2N		9606.ENSP00000316176	UBE2N	9606.ENSP00000316176	P61088	9606.ENSP00000316176	Bendless-like ubiquitin-conjugating enzyme; The UBE2V1-UBE2N and UBE2V2-UBE2N heterodimers catalyze the synthesis of non-canonical 'Lys-63'-linked polyubiquitin chains. This type of polyubiquitination does not lead to protein degradation by the proteasome. Mediates transcriptional activation of target genes. Plays a role in the control of progress through the cell cycle and differentiation. Plays…	label: attribute="display name" labelsize=12 labelAlignment=left outline=true outlineColor=white outlineTransparency=95 outlineWidth=10 background=false color=black dropShadow=false		stringdb	protein	Homo sapiens
stringdb:9606.ENSP00000444357	69	OTUB1		9606.ENSP00000444357	OTUB1	9606.ENSP00000444357	Q96FW1	9606.ENSP00000444357	OTU domain-containing ubiquitin aldehyde-binding protein 1; Hydrolase that can specifically remove 'Lys-48'-linked conjugated ubiquitin from proteins and plays an important regulatory role at the level of protein turnover by preventing degradation. Regulator of T-cell anergy, a phenomenon that occurs when T-cells are rendered unresponsive to antigen rechallenge and no longer respond to their cogn…	label: attribute="display name" labelsize=12 labelAlignment=left outline=true outlineColor=white outlineTransparency=95 outlineWidth=10 background=false color=black dropShadow=false		stringdb	protein	Homo sapiens
stringdb:9606.ENSP00000308944	69	HLTF		9606.ENSP00000308944	HLTF	9606.ENSP00000308944	Q14527	9606.ENSP00000308944	SWI/SNF-related matrix-associated actin-dependent regulator of chromatin subfamily A member 3; Has both helicase and E3 ubiquitin ligase activities. Possesses intrinsic ATP-dependent nucleosome-remodeling activity; This activity may be required for transcriptional activation or repression of specific target promoters (By similarity). These may include the SERPINE1 and HIV-1 promoters and the SV40…	label: attribute="display name" labelsize=12 labelAlignment=left outline=true outlineColor=white outlineTransparency=95 outlineWidth=10 background=false color=black dropShadow=false		stringdb	protein	Homo sapiens
stringdb:9606.ENSP00000261609	69	HERC2		9606.ENSP00000261609	HERC2	9606.ENSP00000261609	Q86YY8	9606.ENSP00000261609	HECT and RLD domain containing E3 ubiquitin protein ligase 2; E3 ubiquitin-protein ligase that regulates ubiquitin- dependent retention of repair proteins on damaged chromosomes. Recruited to sites of DNA damage in response to ionizing radiation (IR) and facilitates the assembly of UBE2N and RNF8 promoting DNA damage-induced formation of 'Lys-63'-linked ubiquitin chains. Acts as a mediator of bin…	label: attribute="display name" labelsize=12 labelAlignment=left outline=true outlineColor=white outlineTransparency=95 outlineWidth=10 background=false color=black dropShadow=false		stringdb	protein	Homo sapiens
stringdb:9606.ENSP00000447053	70	RAB5C		9606.ENSP00000447053	RAB5C	9606.ENSP00000447053	P51148	9606.ENSP00000447053	RAB5C, member RAS oncogene family; Protein transport. Probably involved in vesicular traffic (By similarity); RAB, member RAS oncogene GTPases	label: attribute="display name" labelsize=12 labelAlignment=left outline=true outlineColor=white outlineTransparency=95 outlineWidth=10 background=false color=black dropShadow=false		stringdb	protein	Homo sapiens
stringdb:9606.ENSP00000353444	70	RAB5B		9606.ENSP00000353444	RAB5B	9606.ENSP00000353444	P61020	9606.ENSP00000353444	RAB5B, member RAS oncogene family; Protein transport. Probably involved in vesicular traffic (By similarity); Belongs to the small GTPase superfamily. Rab family.	label: attribute="display name" labelsize=12 labelAlignment=left outline=true outlineColor=white outlineTransparency=95 outlineWidth=10 background=false color=black dropShadow=false		stringdb	protein	Homo sapiens
stringdb:9606.ENSP00000273047	70	RAB5A		9606.ENSP00000273047	RAB5A	9606.ENSP00000273047	P20339	9606.ENSP00000273047	RAB5A, member RAS oncogene family; The small GTPases Rab are key regulators of intracellular membrane trafficking, from the formation of transport vesicles to their fusion with membranes. Rabs cycle between an inactive GDP-bound form and an active GTP-bound form that is able to recruit to membranes different sets of downstream effectors directly responsible for vesicle formation, movement, tether…	label: attribute="display name" labelsize=12 labelAlignment=left outline=true outlineColor=white outlineTransparency=95 outlineWidth=10 background=false color=black dropShadow=false		stringdb	protein	Homo sapiens
stringdb:9606.ENSP00000377664	70	GAPVD1		9606.ENSP00000377664	GAPVD1	9606.ENSP00000377664	Q96CZ4	9606.ENSP00000377664	GTPase-activating protein and VPS9 domain-containing protein 1; Acts both as a GTPase-activating protein (GAP) and a guanine nucleotide exchange factor (GEF), and participates in various processes such as endocytosis, insulin receptor internalization or LC2A4/GLUT4 trafficking. Acts as a GEF for the Ras-related protein RAB31 by exchanging bound GDP for free GTP, leading to regulate LC2A4/GLUT4 tr…	label: attribute="display name" labelsize=12 labelAlignment=left outline=true outlineColor=white outlineTransparency=95 outlineWidth=10 background=false color=black dropShadow=false		stringdb	protein	Homo sapiens
stringdb:9606.ENSP00000318697	71	TUBB6		9606.ENSP00000318697	TUBB6	9606.ENSP00000318697	Q9BUF5	9606.ENSP00000318697	Tubulin, beta 6 class V; Tubulin is the major constituent of microtubules. It binds two moles of GTP, one at an exchangeable site on the beta chain and one at a non-exchangeable site on the alpha chain (By similarity); Belongs to the tubulin family.	label: attribute="display name" labelsize=12 labelAlignment=left outline=true outlineColor=white outlineTransparency=95 outlineWidth=10 background=false color=black dropShadow=false		stringdb	protein	Homo sapiens
stringdb:9606.ENSP00000341289	71	TUBB4B		9606.ENSP00000341289	TUBB4B	9606.ENSP00000341289	P68371	9606.ENSP00000341289	Tubulin, beta 4B class IVb; Tubulin is the major constituent of microtubules. It binds two moles of GTP, one at an exchangeable site on the beta chain and one at a non-exchangeable site on the alpha chain; Belongs to the tubulin family.	label: attribute="display name" labelsize=12 labelAlignment=left outline=true outlineColor=white outlineTransparency=95 outlineWidth=10 background=false color=black dropShadow=false		stringdb	protein	Homo sapiens
stringdb:9606.ENSP00000347719	71	TBCD		9606.ENSP00000347719	TBCD	9606.ENSP00000347719	Q9Y2J3	9606.ENSP00000347719	Tubulin-specific chaperone D; Tubulin-folding protein implicated in the first step of the tubulin folding pathway and required for tubulin complex assembly. Involved in the regulation of microtubule polymerization or depolymerization, it modulates microtubule dynamics by capturing GTP-bound beta-tubulin (TUBB). Its ability to interact with beta tubulin is regulated via its interaction with ARL2. …	label: attribute="display name" labelsize=12 labelAlignment=left outline=true outlineColor=white outlineTransparency=95 outlineWidth=10 background=false color=black dropShadow=false		stringdb	protein	Homo sapiens
stringdb:9606.ENSP00000246747	71	ARL2		9606.ENSP00000246747	ARL2	9606.ENSP00000246747	P36404	9606.ENSP00000246747	ADP-ribosylation factor-like protein 2; Small GTP-binding protein which cycles between an inactive GDP-bound and an active GTP-bound form, and the rate of cycling is regulated by guanine nucleotide exchange factors (GEF) and GTPase-activating proteins (GAP). GTP-binding protein that does not act as an allosteric activator of the cholera toxin catalytic subunit. Regulates formation of new microtub…	label: attribute="display name" labelsize=12 labelAlignment=left outline=true outlineColor=white outlineTransparency=95 outlineWidth=10 background=false color=black dropShadow=false		stringdb	protein	Homo sapiens
stringdb:9606.ENSP00000261693	72	SCARB1	Receptor.	9606.ENSP00000261693	SCARB1	9606.ENSP00000261693	Q8WTV0	9606.ENSP00000261693	Collagen type I receptor, thrombospondin receptor-like 1; Receptor for different ligands such as phospholipids, cholesterol ester, lipoproteins, phosphatidylserine and apoptotic cells. Receptor for HDL, mediating selective uptake of cholesteryl ether and HDL-dependent cholesterol efflux. Also facilitates the flux of free and esterified cholesterol between the cell surface and apoB-containing lipo…	label: attribute="display name" labelsize=12 labelAlignment=left outline=true outlineColor=white outlineTransparency=95 outlineWidth=10 background=false color=black dropShadow=false		stringdb	protein	Homo sapiens
stringdb:9606.ENSP00000263645	72	CD81	Integrin-interacting transmembrane proteins	9606.ENSP00000263645	CD81	9606.ENSP00000263645	P60033	9606.ENSP00000263645	Target of the antiproliferative antibody 1; May play an important role in the regulation of lymphoma cell growth. Interacts with a 16-kDa Leu-13 protein to form a complex possibly involved in signal transduction. May act as the viral receptor for HCV; CD molecules	label: attribute="display name" labelsize=12 labelAlignment=left outline=true outlineColor=white outlineTransparency=95 outlineWidth=10 background=false color=black dropShadow=false		stringdb	protein	Homo sapiens
stringdb:9606.ENSP00000376899	72	PTGFRN		9606.ENSP00000376899	PTGFRN	9606.ENSP00000376899	Q9P2B2	9606.ENSP00000376899	Prostaglandin F2-alpha receptor regulatory protein; Inhibits the binding of prostaglandin F2-alpha (PGF2- alpha) to its specific FP receptor, by decreasing the receptor number rather than the affinity constant. Functional coupling with the prostaglandin F2-alpha receptor seems to occur (By similarity); CD molecules	label: attribute="display name" labelsize=12 labelAlignment=left outline=true outlineColor=white outlineTransparency=95 outlineWidth=10 background=false color=black dropShadow=false		stringdb	protein	Homo sapiens
stringdb:9606.ENSP00000357065	72	IGSF8		9606.ENSP00000357065	IGSF8	9606.ENSP00000357065	Q969P0	9606.ENSP00000357065	Keratinocytes-associated transmembrane protein 4; May play a key role in diverse functions ascribed to CD81 and CD9 such as oocytes fertilization or hepatitis C virus function. May regulate proliferation and differentiation of keratinocytes. May be a negative regulator of cell motility: suppresses T-cell mobility coordinately with CD81, associates with CD82 to suppress prostate cancer cell migrat…	label: attribute="display name" labelsize=12 labelAlignment=left outline=true outlineColor=white outlineTransparency=95 outlineWidth=10 background=false color=black dropShadow=false		stringdb	protein	Homo sapiens
stringdb:9606.ENSP00000358272	73	NDUFAF4	Respiratory chain complex I	9606.ENSP00000358272	NDUFAF4	9606.ENSP00000358272	Q9P032	9606.ENSP00000358272	NADH dehydrogenase [ubiquinone] 1 alpha subcomplex assembly factor 4; Involved in the assembly of mitochondrial NADH:ubiquinone oxidoreductase complex (complex I). May be involved in cell proliferation and survival of hormone-dependent tumor cells. May be a regulator of breast tumor cell invasion.	label: attribute="display name" labelsize=12 labelAlignment=left outline=true outlineColor=white outlineTransparency=95 outlineWidth=10 background=false color=black dropShadow=false		stringdb	protein	Homo sapiens
stringdb:9606.ENSP00000323076	73	NDUFAF3	Respiratory chain complex I	9606.ENSP00000323076	NDUFAF3	9606.ENSP00000323076	Q9BU61	9606.ENSP00000323076	NADH dehydrogenase [ubiquinone] 1 alpha subcomplex assembly factor 3; Essential factor for the assembly of mitochondrial NADH:ubiquinone oxidoreductase complex (complex I).	label: attribute="display name" labelsize=12 labelAlignment=left outline=true outlineColor=white outlineTransparency=95 outlineWidth=10 background=false color=black dropShadow=false		stringdb	protein	Homo sapiens
stringdb:9606.ENSP00000418803	73	TIMMDC1		9606.ENSP00000418803	TIMMDC1	9606.ENSP00000418803	Q9NPL8	9606.ENSP00000418803	Translocase of inner mitochondrial membrane domain-containing protein 1; Chaperone protein involved in the assembly of the mitochondrial NADH:ubiquinone oxidoreductase complex (complex I). Participates in constructing the membrane arm of complex I.	label: attribute="display name" labelsize=12 labelAlignment=left outline=true outlineColor=white outlineTransparency=95 outlineWidth=10 background=false color=black dropShadow=false		stringdb	protein	Homo sapiens
stringdb:9606.ENSP00000370882	73	OCIAD1		9606.ENSP00000370882	OCIAD1	9606.ENSP00000370882	Q9NX40	9606.ENSP00000370882	Ovarian cancer immunoreactive antigen domain containing 1; Maintains stem cell potency (By similarity). Increases STAT3 phosphorylation and controls ERK phosphorylation (By similarity). May act as a scaffold, increasing STAT3 recruitment onto endosomes (By similarity). Involved in integrin-mediated cancer cell adhesion and colony formation in ovarian cancer; Belongs to the OCIAD1 family.	label: attribute="display name" labelsize=12 labelAlignment=left outline=true outlineColor=white outlineTransparency=95 outlineWidth=10 background=false color=black dropShadow=false		stringdb	protein	Homo sapiens
stringdb:9606.ENSP00000262646	74	RAB2A		9606.ENSP00000262646	RAB2A	9606.ENSP00000262646	P61019	9606.ENSP00000262646	RAB2A, member RAS oncogene family; Required for protein transport from the endoplasmic reticulum to the Golgi complex; RAB, member RAS oncogene GTPases	label: attribute="display name" labelsize=12 labelAlignment=left outline=true outlineColor=white outlineTransparency=95 outlineWidth=10 background=false color=black dropShadow=false		stringdb	protein	Homo sapiens
stringdb:9606.ENSP00000234160	74	GORASP2		9606.ENSP00000234160	GORASP2	9606.ENSP00000234160	Q9H8Y8	9606.ENSP00000234160	Golgi reassembly-stacking protein of 55 kDa; Plays a role in the assembly and membrane stacking of the Golgi cisternae, and in the process by which Golgi stacks reform after mitotic breakdown. May regulate the intracellular transport and presentation of a defined set of transmembrane proteins, such as transmembrane TGFA; Belongs to the GORASP family.	label: attribute="display name" labelsize=12 labelAlignment=left outline=true outlineColor=white outlineTransparency=95 outlineWidth=10 background=false color=black dropShadow=false		stringdb	protein	Homo sapiens
stringdb:9606.ENSP00000377275	74	GOLGB1		9606.ENSP00000377275	GOLGB1	9606.ENSP00000377275	Q14789	9606.ENSP00000377275	372 kDa Golgi complex-associated protein; May participate in forming intercisternal cross-bridges of the Golgi complex.	label: attribute="display name" labelsize=12 labelAlignment=left outline=true outlineColor=white outlineTransparency=95 outlineWidth=10 background=false color=black dropShadow=false		stringdb	protein	Homo sapiens
stringdb:9606.ENSP00000416097	74	GOLGA2		9606.ENSP00000416097	GOLGA2	9606.ENSP00000416097	Q08379	9606.ENSP00000416097	130 kDa cis-Golgi matrix protein; Peripheral membrane component of the cis-Golgi stack that acts as a membrane skeleton that maintains the structure of the Golgi apparatus, and as a vesicle thether that facilitates vesicle fusion to the Golgi membrane. Together with p115/USO1 and STX5, involved in vesicle tethering and fusion at the cis-Golgi membrane to maintain the stacked and inter-connected s…	label: attribute="display name" labelsize=12 labelAlignment=left outline=true outlineColor=white outlineTransparency=95 outlineWidth=10 background=false color=black dropShadow=false		stringdb	protein	Homo sapiens
stringdb:9606.ENSP00000427463	75	SPCS3		9606.ENSP00000427463	SPCS3	9606.ENSP00000427463	P61009	9606.ENSP00000427463	Signal peptidase complex subunit 3 homolog (S. cerevisiae); Component of the microsomal signal peptidase complex which removes signal peptides and other N-terminal peptides from nascent proteins as they are translocated into the lumen of the endoplasmic reticulum.	label: attribute="display name" labelsize=12 labelAlignment=left outline=true outlineColor=white outlineTransparency=95 outlineWidth=10 background=false color=black dropShadow=false		stringdb	protein	Homo sapiens
stringdb:9606.ENSP00000263672	75	SPCS2		9606.ENSP00000263672	SPCS2	9606.ENSP00000263672	Q15005	9606.ENSP00000263672	Signal peptidase complex subunit 2 homolog (S. cerevisiae); Component of the microsomal signal peptidase complex which removes signal peptides from nascent proteins as they are translocated into the lumen of the endoplasmic reticulum.	label: attribute="display name" labelsize=12 labelAlignment=left outline=true outlineColor=white outlineTransparency=95 outlineWidth=10 background=false color=black dropShadow=false		stringdb	protein	Homo sapiens
stringdb:9606.ENSP00000478310	75	SPCS1		9606.ENSP00000478310	SPCS1	9606.ENSP00000478310	Q9Y6A9	9606.ENSP00000478310	Signal peptidase complex subunit 1 homolog (S. cerevisiae); Component of the microsomal signal peptidase complex which removes signal peptides from nascent proteins as they are translocated into the lumen of the endoplasmic reticulum; Belongs to the SPCS1 family.	label: attribute="display name" labelsize=12 labelAlignment=left outline=true outlineColor=white outlineTransparency=95 outlineWidth=10 background=false color=black dropShadow=false		stringdb	protein	Homo sapiens
stringdb:9606.ENSP00000452697	75	SEC11A		9606.ENSP00000452697	SEC11A	9606.ENSP00000452697	P67812	9606.ENSP00000452697	Signal peptidase complex catalytic subunit SEC11A; Component of the microsomal signal peptidase complex which removes signal peptides from nascent proteins as they are translocated into the lumen of the endoplasmic reticulum.	label: attribute="display name" labelsize=12 labelAlignment=left outline=true outlineColor=white outlineTransparency=95 outlineWidth=10 background=false color=black dropShadow=false		stringdb	protein	Homo sapiens
stringdb:9606.ENSP00000355279	76	CNOT7		9606.ENSP00000355279	CNOT7	9606.ENSP00000355279	Q9UIV1	9606.ENSP00000355279	CCR4-NOT transcription complex, subunit 7; Has 3'-5' poly(A) exoribonuclease activity for synthetic poly(A) RNA substrate. Its function seems to be partially redundant with that of CNOT8. Catalytic component of the CCR4-NOT complex which is one of the major cellular mRNA deadenylases and is linked to various cellular processes including bulk mRNA degradation, miRNA-mediated repression, translatio…	label: attribute="display name" labelsize=12 labelAlignment=left outline=true outlineColor=white outlineTransparency=95 outlineWidth=10 background=false color=black dropShadow=false		stringdb	protein	Homo sapiens
stringdb:9606.ENSP00000377024	76	CNOT6		9606.ENSP00000377024	CNOT6	9606.ENSP00000377024	Q9ULM6	9606.ENSP00000377024	Carbon catabolite repressor protein 4 homolog; Poly(A) nuclease with 3'-5' RNase activity. Catalytic component of the CCR4-NOT complex which is one of the major cellular mRNA deadenylases and is linked to various cellular processes including bulk mRNA degradation, miRNA-mediated repression, translational repression during translational initiation and general transcription regulation. Additional c…	label: attribute="display name" labelsize=12 labelAlignment=left outline=true outlineColor=white outlineTransparency=95 outlineWidth=10 background=false color=black dropShadow=false		stringdb	protein	Homo sapiens
stringdb:9606.ENSP00000399862	76	CNOT10		9606.ENSP00000399862	CNOT10	9606.ENSP00000399862	Q9H9A5	9606.ENSP00000399862	CCR4-NOT transcription complex, subunit 10; Component of the CCR4-NOT complex which is one of the major cellular mRNA deadenylases and is linked to various cellular processes including bulk mRNA degradation, miRNA-mediated repression, translational repression during translational initiation and general transcription regulation. Additional complex functions may be a consequence of its influence on…	label: attribute="display name" labelsize=12 labelAlignment=left outline=true outlineColor=white outlineTransparency=95 outlineWidth=10 background=false color=black dropShadow=false		stringdb	protein	Homo sapiens
stringdb:9606.ENSP00000320949	76	CNOT1		9606.ENSP00000320949	CNOT1	9606.ENSP00000320949	A5YKK6	9606.ENSP00000320949	Negative regulator of transcription subunit 1 homolog; Scaffolding component of the CCR4-NOT complex which is one of the major cellular mRNA deadenylases and is linked to various cellular processes including bulk mRNA degradation, miRNA- mediated repression, translational repression during translational initiation and general transcription regulation. Additional complex functions may be a consequ…	label: attribute="display name" labelsize=12 labelAlignment=left outline=true outlineColor=white outlineTransparency=95 outlineWidth=10 background=false color=black dropShadow=false		stringdb	protein	Homo sapiens
stringdb:9606.ENSP00000298767	77	WAPAL		9606.ENSP00000298767	WAPL	9606.ENSP00000298767	Q7Z5K2	9606.ENSP00000298767	Wings apart-like homolog (Drosophila); Regulator of sister chromatid cohesion in mitosis which negatively regulates cohesin association with chromatin. Involved in both sister chromatid cohesion during interphase and sister- chromatid resolution during early stages of mitosis. Couples DNA replication to sister chromatid cohesion. Cohesion ensures that chromosome partitioning is accurate in both m…	label: attribute="display name" labelsize=12 labelAlignment=left outline=true outlineColor=white outlineTransparency=95 outlineWidth=10 background=false color=black dropShadow=false		stringdb	protein	Homo sapiens
stringdb:9606.ENSP00000218089	77	STAG2		9606.ENSP00000218089	STAG2	9606.ENSP00000218089	Q8N3U4	9606.ENSP00000218089	Cohesin subunit SA-2; Component of cohesin complex, a complex required for the cohesion of sister chromatids after DNA replication. The cohesin complex apparently forms a large proteinaceous ring within which sister chromatids can be trapped. At anaphase, the complex is cleaved and dissociates from chromatin, allowing sister chromatids to segregate. The cohesin complex may also play a role in spi…	label: attribute="display name" labelsize=12 labelAlignment=left outline=true outlineColor=white outlineTransparency=95 outlineWidth=10 background=false color=black dropShadow=false		stringdb	protein	Homo sapiens
stringdb:9606.ENSP00000297338	77	RAD21		9606.ENSP00000297338	RAD21	9606.ENSP00000297338	O60216	9606.ENSP00000297338	Double-strand-break repair protein rad21 homolog; Cleavable component of the cohesin complex, involved in chromosome cohesion during cell cycle, in DNA repair, and in apoptosis. The cohesin complex is required for the cohesion of sister chromatids after DNA replication. The cohesin complex apparently forms a large proteinaceous ring within which sister chromatids can be trapped. At metaphase-anap…	label: attribute="display name" labelsize=12 labelAlignment=left outline=true outlineColor=white outlineTransparency=95 outlineWidth=10 background=false color=black dropShadow=false		stringdb	protein	Homo sapiens
stringdb:9606.ENSP00000303427	77	PDS5A		9606.ENSP00000303427	PDS5A	9606.ENSP00000303427	Q29RF7	9606.ENSP00000303427	PDS5, regulator of cohesion maintenance, homolog A (S. cerevisiae); Probable regulator of sister chromatid cohesion in mitosis which may stabilize cohesin complex association with chromatin. May couple sister chromatid cohesion during mitosis to DNA replication. Cohesion ensures that chromosome partitioning is accurate in both meiotic and mitotic cells and plays an important role in DNA repair; B…	label: attribute="display name" labelsize=12 labelAlignment=left outline=true outlineColor=white outlineTransparency=95 outlineWidth=10 background=false color=black dropShadow=false		stringdb	protein	Homo sapiens
stringdb:9606.ENSP00000345412	78	CPSF7		9606.ENSP00000345412	CPSF7	9606.ENSP00000345412	Q8N684	9606.ENSP00000345412	Cleavage and polyadenylation specificity factor 59 kDa subunit; Component of the cleavage factor Im complex (CFIm) that plays a key role in pre-mRNA 3'-processing. Binds to cleavage and polyadenylation RNA substrates; RNA binding motif containing	label: attribute="display name" labelsize=12 labelAlignment=left outline=true outlineColor=white outlineTransparency=95 outlineWidth=10 background=false color=black dropShadow=false		stringdb	protein	Homo sapiens
stringdb:9606.ENSP00000266679	78	CPSF6		9606.ENSP00000266679	CPSF6	9606.ENSP00000266679	Q16630	9606.ENSP00000266679	Cleavage and polyadenylation specificity factor 68 kDa subunit; Component of the cleavage factor Im complex (CFIm) that plays a key role in pre-mRNA 3'-processing. Involved in association with NUDT21/CPSF5 in pre-MRNA 3'-end poly(A) site cleavage and poly(A) addition. CPSF6 binds to cleavage and polyadenylation RNA substrates and promotes RNA looping; RNA binding motif containing	label: attribute="display name" labelsize=12 labelAlignment=left outline=true outlineColor=white outlineTransparency=95 outlineWidth=10 background=false color=black dropShadow=false		stringdb	protein	Homo sapiens
stringdb:9606.ENSP00000238112	78	CPSF3		9606.ENSP00000238112	CPSF3	9606.ENSP00000238112	Q9UKF6	9606.ENSP00000238112	Cleavage and polyadenylation specificity factor 73 kDa subunit; Component of the cleavage and polyadenylation specificity factor (CPSF) complex that play a key role in pre-mRNA 3'-end formation, recognizing the AAUAAA signal sequence and interacting with poly(A) polymerase and other factors to bring about cleavage and poly(A) addition. Has endonuclease activity, and functions as mRNA 3'-end-proce…	label: attribute="display name" labelsize=12 labelAlignment=left outline=true outlineColor=white outlineTransparency=95 outlineWidth=10 background=false color=black dropShadow=false		stringdb	protein	Homo sapiens
stringdb:9606.ENSP00000298875	78	CPSF2		9606.ENSP00000298875	CPSF2	9606.ENSP00000298875	Q9P2I0	9606.ENSP00000298875	Cleavage and polyadenylation specificity factor 100 kDa subunit; Component of the cleavage and polyadenylation specificity factor (CPSF) complex that play a key role in pre-mRNA 3'-end formation, recognizing the AAUAAA signal sequence and interacting with poly(A) polymerase and other factors to bring about cleavage and poly(A) addition. Involved in the histone 3' end pre-mRNA processing; Belongs …	label: attribute="display name" labelsize=12 labelAlignment=left outline=true outlineColor=white outlineTransparency=95 outlineWidth=10 background=false color=black dropShadow=false		stringdb	protein	Homo sapiens
stringdb:9606.ENSP00000323867	79	PRKAG1		9606.ENSP00000323867	PRKAG1	9606.ENSP00000323867	P54619	9606.ENSP00000323867	Protein kinase, AMP-activated, gamma 1 non-catalytic subunit; AMP/ATP-binding subunit of AMP-activated protein kinase (AMPK), an energy sensor protein kinase that plays a key role in regulating cellular energy metabolism. In response to reduction of intracellular ATP levels, AMPK activates energy-producing pathways and inhibits energy-consuming processes: inhibits protein, carbohydrate and lipid …	label: attribute="display name" labelsize=12 labelAlignment=left outline=true outlineColor=white outlineTransparency=95 outlineWidth=10 background=false color=black dropShadow=false		stringdb	protein	Homo sapiens
stringdb:9606.ENSP00000229328	79	PRKAB1		9606.ENSP00000229328	PRKAB1	9606.ENSP00000229328	Q9Y478	9606.ENSP00000229328	Protein kinase, AMP-activated, beta 1 non-catalytic subunit; Non-catalytic subunit of AMP-activated protein kinase (AMPK), an energy sensor protein kinase that plays a key role in regulating cellular energy metabolism. In response to reduction of intracellular ATP levels, AMPK activates energy-producing pathways and inhibits energy-consuming processes: inhibits protein, carbohydrate and lipid bio…	label: attribute="display name" labelsize=12 labelAlignment=left outline=true outlineColor=white outlineTransparency=95 outlineWidth=10 background=false color=black dropShadow=false		stringdb	protein	Homo sapiens
stringdb:9606.ENSP00000360290	79	PRKAA2		9606.ENSP00000360290	PRKAA2	9606.ENSP00000360290	P54646	9606.ENSP00000360290	5'-AMP-activated protein kinase catalytic subunit alpha-2; Catalytic subunit of AMP-activated protein kinase (AMPK), an energy sensor protein kinase that plays a key role in regulating cellular energy metabolism. In response to reduction of intracellular ATP levels, AMPK activates energy-producing pathways and inhibits energy-consuming processes: inhibits protein, carbohydrate and lipid biosynthe…	label: attribute="display name" labelsize=12 labelAlignment=left outline=true outlineColor=white outlineTransparency=95 outlineWidth=10 background=false color=black dropShadow=false		stringdb	protein	Homo sapiens
stringdb:9606.ENSP00000269701	79	AKAP8		9606.ENSP00000269701	AKAP8	9606.ENSP00000269701	O43823	9606.ENSP00000269701	A kinase (PRKA) anchor protein 8; Anchoring protein that mediates the subcellular compartmentation of cAMP-dependent protein kinase (PKA type II). Acts as an anchor for a PKA-signaling complex onto mitotic chromosomes, which is required for maintenance of chromosomes in a condensed form throughout mitosis. Recruits condensin complex subunit NCAPD2 to chromosomes required for chromatin condensatio…	label: attribute="display name" labelsize=12 labelAlignment=left outline=true outlineColor=white outlineTransparency=95 outlineWidth=10 background=false color=black dropShadow=false		stringdb	protein	Homo sapiens
stringdb:9606.ENSP00000420213	80	FLNB	Focal adhesion complex	9606.ENSP00000420213	FLNB	9606.ENSP00000420213	Q6MZJ1	9606.ENSP00000420213	Truncated actin-binding protein; Connects cell membrane constituents to the actin cytoskeleton. May promote orthogonal branching of actin filaments and links actin filaments to membrane glycoproteins. Anchors various transmembrane proteins to the actin cytoskeleton. Interaction with FLNA may allow neuroblast migration from the ventricular zone into the cortical plate. Various interactions and loc…	label: attribute="display name" labelsize=12 labelAlignment=left outline=true outlineColor=white outlineTransparency=95 outlineWidth=10 background=false color=black dropShadow=false		stringdb	protein	Homo sapiens
stringdb:9606.ENSP00000358866	80	FLNA	Focal adhesion complex	9606.ENSP00000358866	FLNA	9606.ENSP00000358866	P21333	9606.ENSP00000358866	Endothelial actin-binding protein; Promotes orthogonal branching of actin filaments and links actin filaments to membrane glycoproteins. Anchors various transmembrane proteins to the actin cytoskeleton and serves as a scaffold for a wide range of cytoplasmic signaling proteins. Interaction with FLNA may allow neuroblast migration from the ventricular zone into the cortical plate. Tethers cell sur…	label: attribute="display name" labelsize=12 labelAlignment=left outline=true outlineColor=white outlineTransparency=95 outlineWidth=10 background=false color=black dropShadow=false		stringdb	protein	Homo sapiens
stringdb:9606.ENSP00000263125	80	PRKCQ		9606.ENSP00000263125	PRKCQ	9606.ENSP00000263125	Q04759	9606.ENSP00000263125	Protein kinase C theta type; Calcium-independent, phospholipid- and diacylglycerol (DAG)-dependent serine/threonine-protein kinase that mediates non- redundant functions in T-cell receptor (TCR) signaling, including T-cells activation, proliferation, differentiation and survival, by mediating activation of multiple transcription factors such as NF-kappa-B, JUN, NFATC1 and NFATC2. In TCR-CD3/CD28-…	label: attribute="display name" labelsize=12 labelAlignment=left outline=true outlineColor=white outlineTransparency=95 outlineWidth=10 background=false color=black dropShadow=false		stringdb	protein	Homo sapiens
stringdb:9606.ENSP00000329380	80	GP1BA		9606.ENSP00000329380	GP1BA	9606.ENSP00000329380	P07359	9606.ENSP00000329380	Glycoprotein Ib (platelet), alpha polypeptide; GP-Ib, a surface membrane protein of platelets, participates in the formation of platelet plugs by binding to the A1 domain of vWF, which is already bound to the subendothelium; CD molecules	label: attribute="display name" labelsize=12 labelAlignment=left outline=true outlineColor=white outlineTransparency=95 outlineWidth=10 background=false color=black dropShadow=false		stringdb	protein	Homo sapiens
stringdb:9606.ENSP00000417175	81	VAPB		9606.ENSP00000417175	VAPB	9606.ENSP00000417175	O95292	9606.ENSP00000417175	VAMP (vesicle-associated membrane protein)-associated protein B and C; Participates in the endoplasmic reticulum unfolded protein response (UPR) by inducing ERN1/IRE1 activity. Involved in cellular calcium homeostasis regulation.	label: attribute="display name" labelsize=12 labelAlignment=left outline=true outlineColor=white outlineTransparency=95 outlineWidth=10 background=false color=black dropShadow=false		stringdb	protein	Homo sapiens
stringdb:9606.ENSP00000359380	81	SCD		9606.ENSP00000359380	SCD	9606.ENSP00000359380	Q9BS07	9606.ENSP00000359380	stearoyl-CoA desaturase (delta-9-desaturase); Stearyl-CoA desaturase that utilizes O(2) and electrons from reduced cytochrome b5 to introduce the first double bond into saturated fatty acyl-CoA substrates. Catalyzes the insertion of a cis double bond at the delta-9 position into fatty acyl-CoA substrates including palmitoyl-CoA and stearoyl-CoA. Gives rise to a mixture of 16:1 and 18:1 unsaturate…	label: attribute="display name" labelsize=12 labelAlignment=left outline=true outlineColor=white outlineTransparency=95 outlineWidth=10 background=false color=black dropShadow=false		stringdb	protein	Homo sapiens
stringdb:9606.ENSP00000315410	81	OSBPL3		9606.ENSP00000315410	OSBPL3	9606.ENSP00000315410	Q9H4L5	9606.ENSP00000315410	Oxysterol-binding protein-related protein 3; Phosphoinositide-binding protein which associates with both cell and endoplasmic reticulum (ER) membranes. Can bind to the ER membrane protein VAPA and recruit VAPA to plasma membrane sites, thus linking these intracellular compartments. The ORP3-VAPA complex stimulates RRAS signaling which in turn attenuates integrin beta-1 (ITGB1) activation at the c…	label: attribute="display name" labelsize=12 labelAlignment=left outline=true outlineColor=white outlineTransparency=95 outlineWidth=10 background=false color=black dropShadow=false		stringdb	protein	Homo sapiens
stringdb:9606.ENSP00000332576	81	OSBP2		9606.ENSP00000332576	OSBP2	9606.ENSP00000332576	Q9BY96	9606.ENSP00000332576	Oxysterol-binding protein-related protein 4; Binds 7-ketocholesterol; Oxysterol binding proteins	label: attribute="display name" labelsize=12 labelAlignment=left outline=true outlineColor=white outlineTransparency=95 outlineWidth=10 background=false color=black dropShadow=false		stringdb	protein	Homo sapiens
stringdb:9606.ENSP00000407487	82	UNC45A		9606.ENSP00000407487	UNC45A	9606.ENSP00000407487	Q9H3U1	9606.ENSP00000407487	Smooth muscle cell-associated protein 1; Acts as co-chaperone for HSP90. Prevents the stimulation of HSP90AB1 ATPase activity by AHSA1. Positive factor in promoting PGR function in the cell. May be necessary for proper folding of myosin (Potential). Necessary for normal cell proliferation. Necessary for normal myotube formation and myosin accumulation during muscle cell development. May play a ro…	label: attribute="display name" labelsize=12 labelAlignment=left outline=true outlineColor=white outlineTransparency=95 outlineWidth=10 background=false color=black dropShadow=false		stringdb	protein	Homo sapiens
stringdb:9606.ENSP00000216181	82	MYH9		9606.ENSP00000216181	MYH9	9606.ENSP00000216181	P35579	9606.ENSP00000216181	Cellular myosin heavy chain, type A; Cellular myosin that appears to play a role in cytokinesis, cell shape, and specialized functions such as secretion and capping. During cell spreading, plays an important role in cytoskeleton reorganization, focal contacts formation (in the margins but not the central part of spreading cells), and lamellipodial retraction; this function is mechanically antagon…	label: attribute="display name" labelsize=12 labelAlignment=left outline=true outlineColor=white outlineTransparency=95 outlineWidth=10 background=false color=black dropShadow=false		stringdb	protein	Homo sapiens
stringdb:9606.ENSP00000470298	82	MYH14		9606.ENSP00000470298	MYH14	9606.ENSP00000470298	Q9BW35	9606.ENSP00000470298	Myosin heavy chain, non-muscle IIc; Cellular myosin that appears to play a role in cytokinesis, cell shape, and specialized functions such as secretion and capping; Deafness associated genes	label: attribute="display name" labelsize=12 labelAlignment=left outline=true outlineColor=white outlineTransparency=95 outlineWidth=10 background=false color=black dropShadow=false		stringdb	protein	Homo sapiens
stringdb:9606.ENSP00000353590	82	MYH10		9606.ENSP00000353590	MYH10	9606.ENSP00000353590	Q6PK16	9606.ENSP00000353590	Cellular myosin heavy chain, type B; Cellular myosin that appears to play a role in cytokinesis, cell shape, and specialized functions such as secretion and capping. Involved with LARP6 in the stabilization of type I collagen mRNAs for CO1A1 and CO1A2. During cell spreading, plays an important role in cytoskeleton reorganization, focal contacts formation (in the central part but not the margins o…	label: attribute="display name" labelsize=12 labelAlignment=left outline=true outlineColor=white outlineTransparency=95 outlineWidth=10 background=false color=black dropShadow=false		stringdb	protein	Homo sapiens
stringdb:9606.ENSP00000230461	83	TMEM30A		9606.ENSP00000230461	TMEM30A	9606.ENSP00000230461	Q9NV96	9606.ENSP00000230461	P4-ATPase flippase complex beta subunit TMEM30A; Accessory component of a P4-ATPase flippase complex which catalyzes the hydrolysis of ATP coupled to the transport of aminophospholipids from the outer to the inner leaflet of various membranes and ensures the maintenance of asymmetric distribution of phospholipids. Phospholipid translocation seems also to be implicated in vesicle formation and in …	label: attribute="display name" labelsize=12 labelAlignment=left outline=true outlineColor=white outlineTransparency=95 outlineWidth=10 background=false color=black dropShadow=false		stringdb	protein	Homo sapiens
stringdb:9606.ENSP00000371084	83	ATP8A1		9606.ENSP00000371084	ATP8A1	9606.ENSP00000371084	Q9Y2Q0	9606.ENSP00000371084	ATPase, aminophospholipid transporter (APLT), class I, type 8A, member 1; Catalytic component of a P4-ATPase flippase complex which catalyzes the hydrolysis of ATP coupled to the transport of aminophospholipids from the outer to the inner leaflet of various membranes and ensures the maintenance of asymmetric distribution of phospholipids. Phospholipid translocation seems also to be implicated in …	label: attribute="display name" labelsize=12 labelAlignment=left outline=true outlineColor=white outlineTransparency=95 outlineWidth=10 background=false color=black dropShadow=false		stringdb	protein	Homo sapiens
stringdb:9606.ENSP00000332756	83	ATP11C		9606.ENSP00000332756	ATP11C	9606.ENSP00000332756	Q8NB49	9606.ENSP00000332756	P4-ATPase flippase complex alpha subunit ATP11C; Catalytic component of a P4-ATPase flippase complex which catalyzes the hydrolysis of ATP coupled to the transport of aminophospholipids from the outer to the inner leaflet of various membranes and ensures the maintenance of asymmetric distribution of phospholipids. Phospholipid translocation seems also to be implicated in vesicle formation and in …	label: attribute="display name" labelsize=12 labelAlignment=left outline=true outlineColor=white outlineTransparency=95 outlineWidth=10 background=false color=black dropShadow=false		stringdb	protein	Homo sapiens
stringdb:9606.ENSP00000321195	83	ATP11B		9606.ENSP00000321195	ATP11B	9606.ENSP00000321195	Q9Y2G3	9606.ENSP00000321195	P4-ATPase flippase complex alpha subunit ATP11B; Catalytic component of a P4-ATPase flippase complex which catalyzes the hydrolysis of ATP coupled to the transport of aminophospholipids from the outer to the inner leaflet of various membranes and ensures the maintenance of asymmetric distribution of phospholipids. Phospholipid translocation seems also to be implicated in vesicle formation and in …	label: attribute="display name" labelsize=12 labelAlignment=left outline=true outlineColor=white outlineTransparency=95 outlineWidth=10 background=false color=black dropShadow=false		stringdb	protein	Homo sapiens
stringdb:9606.ENSP00000357998	84	SEC63		9606.ENSP00000357998	SEC63	9606.ENSP00000357998	Q9UGP8	9606.ENSP00000357998	Translocation protein SEC63 homolog; Required for integral membrane and secreted preprotein translocation across the endoplasmic reticulum membrane; DNAJ heat shock proteins	label: attribute="display name" labelsize=12 labelAlignment=left outline=true outlineColor=white outlineTransparency=95 outlineWidth=10 background=false color=black dropShadow=false		stringdb	protein	Homo sapiens
stringdb:9606.ENSP00000337688	84	SEC62		9606.ENSP00000337688	SEC62	9606.ENSP00000337688	Q99442	9606.ENSP00000337688	SEC62 homolog (S. cerevisiae); Required for preprotein translocation.	label: attribute="display name" labelsize=12 labelAlignment=left outline=true outlineColor=white outlineTransparency=95 outlineWidth=10 background=false color=black dropShadow=false		stringdb	protein	Homo sapiens
stringdb:9606.ENSP00000223641	84	SEC61B		9606.ENSP00000223641	SEC61B	9606.ENSP00000223641	P60468	9606.ENSP00000223641	Protein transport protein Sec61 subunit beta; Necessary for protein translocation in the endoplasmic reticulum; Belongs to the SEC61-beta family.	label: attribute="display name" labelsize=12 labelAlignment=left outline=true outlineColor=white outlineTransparency=95 outlineWidth=10 background=false color=black dropShadow=false		stringdb	protein	Homo sapiens
stringdb:9606.ENSP00000298428	84	SEC61A2		9606.ENSP00000298428	SEC61A2	9606.ENSP00000298428	Q9H9S3	9606.ENSP00000298428	Protein transport protein Sec61 subunit alpha isoform 2; Appears to play a crucial role in the insertion of secretory and membrane polypeptides into the ER. It is required for assembly of membrane and secretory proteins. Found to be tightly associated with membrane-bound ribosomes, either directly or through adaptor proteins (By similarity); Belongs to the SecY/SEC61-alpha family.	label: attribute="display name" labelsize=12 labelAlignment=left outline=true outlineColor=white outlineTransparency=95 outlineWidth=10 background=false color=black dropShadow=false		stringdb	protein	Homo sapiens
stringdb:9606.ENSP00000365402	85	HLA-C	Receptor.	9606.ENSP00000365402	HLA-C	9606.ENSP00000365402	Q9MY31	9606.ENSP00000365402	HLA class I histocompatibility antigen, Cw-7 alpha chain; Involved in the presentation of foreign antigens to the immune system; Belongs to the MHC class I family.	label: attribute="display name" labelsize=12 labelAlignment=left outline=true outlineColor=white outlineTransparency=95 outlineWidth=10 background=false color=black dropShadow=false		stringdb	protein	Homo sapiens
stringdb:9606.ENSP00000399168	85	HLA-B	Receptor.	9606.ENSP00000399168	HLA-B	9606.ENSP00000399168	Q29681	9606.ENSP00000399168	HLA class I histocompatibility antigen, B-7 alpha chain; Involved in the presentation of foreign antigens to the immune system; C1-set domain containing	label: attribute="display name" labelsize=12 labelAlignment=left outline=true outlineColor=white outlineTransparency=95 outlineWidth=10 background=false color=black dropShadow=false		stringdb	protein	Homo sapiens
stringdb:9606.ENSP00000379873	85	HLA-A	Receptor.	9606.ENSP00000379873	HLA-A	9606.ENSP00000379873	Q9TPR8	9606.ENSP00000379873	HLA class I histocompatibility antigen, A-3 alpha chain; Involved in the presentation of foreign antigens to the immune system; C1-set domain containing	label: attribute="display name" labelsize=12 labelAlignment=left outline=true outlineColor=white outlineTransparency=95 outlineWidth=10 background=false color=black dropShadow=false		stringdb	protein	Homo sapiens
stringdb:9606.ENSP00000354394	86	STAT1		9606.ENSP00000354394	STAT1	9606.ENSP00000354394	P42224	9606.ENSP00000354394	Signal transducer and activator of transcription 1-alpha/beta; Signal transducer and transcription activator that mediates cellular responses to interferons (IFNs), cytokine KITLG/SCF and other cytokines and other growth factors. Following type I IFN (IFN-alpha and IFN-beta) binding to cell surface receptors, signaling via protein kinases leads to activation of Jak kinases (TYK2 and JAK1) and to …	label: attribute="display name" labelsize=12 labelAlignment=left outline=true outlineColor=white outlineTransparency=95 outlineWidth=10 background=false color=black dropShadow=false		stringdb	protein	Homo sapiens
stringdb:9606.ENSP00000378217	86	PRKCD		9606.ENSP00000378217	PRKCD	9606.ENSP00000378217	Q05655	9606.ENSP00000378217	Tyrosine-protein kinase PRKCD; Calcium-independent, phospholipid- and diacylglycerol (DAG)-dependent serine/threonine-protein kinase that plays contrasting roles in cell death and cell survival by functioning as a pro-apoptotic protein during DNA damage-induced apoptosis, but acting as an anti-apoptotic protein during cytokine receptor- initiated cell death, is involved in tumor suppression as we…	label: attribute="display name" labelsize=12 labelAlignment=left outline=true outlineColor=white outlineTransparency=95 outlineWidth=10 background=false color=black dropShadow=false		stringdb	protein	Homo sapiens
stringdb:9606.ENSP00000249636	86	PIAS1		9606.ENSP00000249636	PIAS1	9606.ENSP00000249636	O75925	9606.ENSP00000249636	Protein inhibitor of activated STAT protein 1; Functions as an E3-type small ubiquitin-like modifier (SUMO) ligase, stabilizing the interaction between UBE2I and the substrate, and as a SUMO-tethering factor. Plays a crucial role as a transcriptional coregulation in various cellular pathways, including the STAT pathway, the p53 pathway and the steroid hormone signaling pathway. In vitro, binds A/…	label: attribute="display name" labelsize=12 labelAlignment=left outline=true outlineColor=white outlineTransparency=95 outlineWidth=10 background=false color=black dropShadow=false		stringdb	protein	Homo sapiens
stringdb:9606.ENSP00000265641	87	CPT1A		9606.ENSP00000265641	CPT1A	9606.ENSP00000265641	P50416	9606.ENSP00000265641	Carnitine O-palmitoyltransferase 1, liver isoform; Catalyzes the transfer of the acyl group of long-chain fatty acid-CoA conjugates onto carnitine, an essential step for the mitochondrial uptake of long-chain fatty acids and their subsequent beta-oxidation in the mitochondrion. Plays an important role in triglyceride metabolism.	label: attribute="display name" labelsize=12 labelAlignment=left outline=true outlineColor=white outlineTransparency=95 outlineWidth=10 background=false color=black dropShadow=false		stringdb	protein	Homo sapiens
stringdb:9606.ENSP00000368566	87	ACSL6		9606.ENSP00000368566	ACSL6	9606.ENSP00000368566	Q9UKU0	9606.ENSP00000368566	acyl-CoA synthetase long-chain family member 6; Activation of long-chain fatty acids for both synthesis of cellular lipids, and degradation via beta-oxidation. Plays an important role in fatty acid metabolism in brain and the acyl-CoAs produced may be utilized exclusively for the synthesis of the brain lipid; Belongs to the ATP-dependent AMP-binding enzyme family.	label: attribute="display name" labelsize=12 labelAlignment=left outline=true outlineColor=white outlineTransparency=95 outlineWidth=10 background=false color=black dropShadow=false		stringdb	protein	Homo sapiens
stringdb:9606.ENSP00000422607	87	ACSL1		9606.ENSP00000422607	ACSL1	9606.ENSP00000422607	P33121	9606.ENSP00000422607	acyl-CoA synthetase long-chain family member 1; Activation of long-chain fatty acids for both synthesis of cellular lipids, and degradation via beta-oxidation. Preferentially uses palmitoleate, oleate and linoleate; Acyl-CoA synthetase family	label: attribute="display name" labelsize=12 labelAlignment=left outline=true outlineColor=white outlineTransparency=95 outlineWidth=10 background=false color=black dropShadow=false		stringdb	protein	Homo sapiens
stringdb:9606.ENSP00000299821	88	NCAPH2		9606.ENSP00000299821	NCAPH2	9606.ENSP00000299821	Q6IBW4	9606.ENSP00000299821	non-SMC condensin II complex, subunit H2; Regulatory subunit of the condensin-2 complex, a complex that seems to provide chromosomes with an additional level of organization and rigidity and in establishing mitotic chromosome architecture. May play a role in lineage-specific role in T-cell development (By similarity); Condensin II subunits	label: attribute="display name" labelsize=12 labelAlignment=left outline=true outlineColor=white outlineTransparency=95 outlineWidth=10 background=false color=black dropShadow=false		stringdb	protein	Homo sapiens
stringdb:9606.ENSP00000387007	88	NCAPG2		9606.ENSP00000387007	NCAPG2	9606.ENSP00000387007	Q86XI2	9606.ENSP00000387007	non-SMC condensin II complex, subunit G2; Regulatory subunit of the condensin-2 complex, a complex which establishes mitotic chromosome architecture and is involved in physical rigidity of the chromatid axis; Armadillo-like helical domain containing	label: attribute="display name" labelsize=12 labelAlignment=left outline=true outlineColor=white outlineTransparency=95 outlineWidth=10 background=false color=black dropShadow=false		stringdb	protein	Homo sapiens
stringdb:9606.ENSP00000433681	88	NCAPD3		9606.ENSP00000433681	NCAPD3	9606.ENSP00000433681	P42695	9606.ENSP00000433681	non-SMC condensin II complex, subunit D3; Regulatory subunit of the condensin-2 complex, a complex which establishes mitotic chromosome architecture and is involved in physical rigidity of the chromatid axis; Armadillo-like helical domain containing	label: attribute="display name" labelsize=12 labelAlignment=left outline=true outlineColor=white outlineTransparency=95 outlineWidth=10 background=false color=black dropShadow=false		stringdb	protein	Homo sapiens
stringdb:9606.ENSP00000318822	89	BID		9606.ENSP00000318822	BID	9606.ENSP00000318822	P55957	9606.ENSP00000318822	BH3 interacting domain death agonist; The major proteolytic product p15 BID allows the release of cytochrome c (By similarity). Isoform 1, isoform 2 and isoform 4 induce ICE-like proteases and apoptosis. Isoform 3 does not induce apoptosis. Counters the protective effect of Bcl-2; BCL2 homology region 3 only	label: attribute="display name" labelsize=12 labelAlignment=left outline=true outlineColor=white outlineTransparency=95 outlineWidth=10 background=false color=black dropShadow=false		stringdb	protein	Homo sapiens
stringdb:9606.ENSP00000381185	89	BCL2		9606.ENSP00000381185	BCL2	9606.ENSP00000381185	P10415	9606.ENSP00000381185	Apoptosis regulator Bcl-2; Suppresses apoptosis in a variety of cell systems including factor-dependent lymphohematopoietic and neural cells. Regulates cell death by controlling the mitochondrial membrane permeability. Appears to function in a feedback loop system with caspases. Inhibits caspase activity either by preventing the release of cytochrome c from the mitochondria and/or by binding to t…	label: attribute="display name" labelsize=12 labelAlignment=left outline=true outlineColor=white outlineTransparency=95 outlineWidth=10 background=false color=black dropShadow=false		stringdb	protein	Homo sapiens
stringdb:9606.ENSP00000293288	89	BAX		9606.ENSP00000293288	BAX	9606.ENSP00000293288	Q9UCZ7	9606.ENSP00000293288	BCL2-associated X protein; Accelerates programmed cell death by binding to, and antagonizing the apoptosis repressor BCL2 or its adenovirus homolog E1B 19k protein. Under stress conditions, undergoes a conformation change that causes translocation to the mitochondrion membrane, leading to the release of cytochrome c that then triggers apoptosis. Promotes activation of CASP3, and thereby apoptosis…	label: attribute="display name" labelsize=12 labelAlignment=left outline=true outlineColor=white outlineTransparency=95 outlineWidth=10 background=false color=black dropShadow=false		stringdb	protein	Homo sapiens
stringdb:9606.ENSP00000325612	90	MED16		9606.ENSP00000325612	MED16	9606.ENSP00000325612	Q9Y2X0	9606.ENSP00000325612	Thyroid hormone receptor-associated protein complex 95 kDa component; Component of the Mediator complex, a coactivator involved in the regulated transcription of nearly all RNA polymerase II-dependent genes. Mediator functions as a bridge to convey information from gene-specific regulatory proteins to the basal RNA polymerase II transcription machinery. Mediator is recruited to promoters by direc…	label: attribute="display name" labelsize=12 labelAlignment=left outline=true outlineColor=white outlineTransparency=95 outlineWidth=10 background=false color=black dropShadow=false		stringdb	protein	Homo sapiens
stringdb:9606.ENSP00000363193	90	MED12		9606.ENSP00000363193	MED12	9606.ENSP00000363193	Q93074	9606.ENSP00000363193	Thyroid hormone receptor-associated protein complex 230 kDa component; Component of the Mediator complex, a coactivator involved in the regulated transcription of nearly all RNA polymerase II-dependent genes. Mediator functions as a bridge to convey information from gene-specific regulatory proteins to the basal RNA polymerase II transcription machinery. Mediator is recruited to promoters by dire…	label: attribute="display name" labelsize=12 labelAlignment=left outline=true outlineColor=white outlineTransparency=95 outlineWidth=10 background=false color=black dropShadow=false		stringdb	protein	Homo sapiens
stringdb:9606.ENSP00000300651	90	MED1		9606.ENSP00000300651	MED1	9606.ENSP00000300651	Q15648	9606.ENSP00000300651	Thyroid hormone receptor-associated protein complex 220 kDa component; Component of the Mediator complex, a coactivator involved in the regulated transcription of nearly all RNA polymerase II-dependent genes. Mediator functions as a bridge to convey information from gene-specific regulatory proteins to the basal RNA polymerase II transcription machinery. Mediator is recruited to promoters by dire…	label: attribute="display name" labelsize=12 labelAlignment=left outline=true outlineColor=white outlineTransparency=95 outlineWidth=10 background=false color=black dropShadow=false		stringdb	protein	Homo sapiens
stringdb:9606.ENSP00000216484	91	SPTLC2		9606.ENSP00000216484	SPTLC2	9606.ENSP00000216484	O15270	9606.ENSP00000216484	Serine palmitoyltransferase, long chain base subunit 2; Serine palmitoyltransferase (SPT). The heterodimer formed with LCB1/SPTLC1 constitutes the catalytic core. The composition of the serine palmitoyltransferase (SPT) complex determines the substrate preference. The SPTLC1-SPTLC2-SPTSSA complex shows a strong preference for C16-CoA substrate, while the SPTLC1-SPTLC2-SPTSSB complex displays a pr…	label: attribute="display name" labelsize=12 labelAlignment=left outline=true outlineColor=white outlineTransparency=95 outlineWidth=10 background=false color=black dropShadow=false		stringdb	protein	Homo sapiens
stringdb:9606.ENSP00000262554	91	SPTLC1		9606.ENSP00000262554	SPTLC1	9606.ENSP00000262554	O15269	9606.ENSP00000262554	Serine palmitoyltransferase, long chain base subunit 1; Serine palmitoyltransferase (SPT). The heterodimer formed with SPTLC2 or SPTLC3 constitutes the catalytic core. The composition of the serine palmitoyltransferase (SPT) complex determines the substrate preference. The SPTLC1-SPTLC2-SPTSSA complex shows a strong preference for C16-CoA substrate, while the SPTLC1-SPTLC3-SPTSSA isozyme uses bot…	label: attribute="display name" labelsize=12 labelAlignment=left outline=true outlineColor=white outlineTransparency=95 outlineWidth=10 background=false color=black dropShadow=false		stringdb	protein	Homo sapiens
stringdb:9606.ENSP00000350378	91	GOLGA7		9606.ENSP00000350378	GOLGA7	9606.ENSP00000350378	Q7Z5G4	9606.ENSP00000350378	Golgi complex-associated protein of 16 kDa; May be involved in protein transport from Golgi to cell surface. The ZDHHC9-GOLGA7 complex is a palmitoyltransferase specific for HRAS and NRAS.	label: attribute="display name" labelsize=12 labelAlignment=left outline=true outlineColor=white outlineTransparency=95 outlineWidth=10 background=false color=black dropShadow=false		stringdb	protein	Homo sapiens
stringdb:9606.ENSP00000262461	92	SLC12A2		9606.ENSP00000262461	SLC12A2	9606.ENSP00000262461	P55011	9606.ENSP00000262461	Solute carrier family 12 (sodium/potassium/chloride transporter), member 2; Electrically silent transporter system. Mediates sodium and chloride reabsorption. Plays a vital role in the regulation of ionic balance and cell volume; Belongs to the SLC12A transporter family.	label: attribute="display name" labelsize=12 labelAlignment=left outline=true outlineColor=white outlineTransparency=95 outlineWidth=10 background=false color=black dropShadow=false		stringdb	protein	Homo sapiens
stringdb:9606.ENSP00000367817	92	PODXL		9606.ENSP00000367817	PODXL	9606.ENSP00000367817	O00592	9606.ENSP00000367817	Podocalyxin-like protein 1; Involved in the regulation of both adhesion and cell morphology and cancer progression. Function as an anti-adhesive molecule that maintains an open filtration pathway between neighboring foot processes in the podocyte by charge repulsion. Acts as a pro-adhesive molecule, enhancing the adherence of cells to immobilized ligands, increasing the rate of migration and cell…	label: attribute="display name" labelsize=12 labelAlignment=left outline=true outlineColor=white outlineTransparency=95 outlineWidth=10 background=false color=black dropShadow=false		stringdb	protein	Homo sapiens
stringdb:9606.ENSP00000356042	92	EZR		9606.ENSP00000356042	EZR	9606.ENSP00000356042	P15311	9606.ENSP00000356042	Cytovillin; Probably involved in connections of major cytoskeletal structures to the plasma membrane. In epithelial cells, required for the formation of microvilli and membrane ruffles on the apical pole. Along with PLEKHG6, required for normal macropinocytosis; A-kinase anchoring proteins	label: attribute="display name" labelsize=12 labelAlignment=left outline=true outlineColor=white outlineTransparency=95 outlineWidth=10 background=false color=black dropShadow=false		stringdb	protein	Homo sapiens
stringdb:9606.ENSP00000362751	93	RABGAP1	Focal adhesion complex	9606.ENSP00000362751	RABGAP1	9606.ENSP00000362751	Q9Y3P9	9606.ENSP00000362751	Rab6 GTPase-activating protein GAPCenA; May act as a GTPase-activating protein of RAB6A. May play a role in microtubule nucleation by centrosome. May participate in a RAB6A-mediated pathway involved in the metaphase- anaphase transition.	label: attribute="display name" labelsize=12 labelAlignment=left outline=true outlineColor=white outlineTransparency=95 outlineWidth=10 background=false color=black dropShadow=false		stringdb	protein	Homo sapiens
stringdb:9606.ENSP00000285208	93	RAB6B		9606.ENSP00000285208	RAB6B	9606.ENSP00000285208	Q9NRW1	9606.ENSP00000285208	RAB6B, member RAS oncogene family; Seems to have a role in retrograde membrane traffic at the level of the Golgi complex. May function in retrograde transport in neuronal cells; Belongs to the small GTPase superfamily. Rab family.	label: attribute="display name" labelsize=12 labelAlignment=left outline=true outlineColor=white outlineTransparency=95 outlineWidth=10 background=false color=black dropShadow=false		stringdb	protein	Homo sapiens
stringdb:9606.ENSP00000311449	93	RAB6A		9606.ENSP00000311449	RAB6A	9606.ENSP00000311449	P20340	9606.ENSP00000311449	RAB6A, member RAS oncogene family; Protein transport. Regulator of membrane traffic from the Golgi apparatus towards the endoplasmic reticulum (ER). Has a low GTPase activity. Involved in COPI-independent retrograde transport from the Golgi to the ER; RAB, member RAS oncogene GTPases	label: attribute="display name" labelsize=12 labelAlignment=left outline=true outlineColor=white outlineTransparency=95 outlineWidth=10 background=false color=black dropShadow=false		stringdb	protein	Homo sapiens
stringdb:9606.ENSP00000373713	94	SACM1L		9606.ENSP00000373713	SACM1L	9606.ENSP00000373713	Q9NTJ5	9606.ENSP00000373713	SAC1 suppressor of actin mutations 1-like (yeast); Phosphoinositide phosphatase that hydrolyzes phosphatidylinositol 3-phosphate (PtdIns(3)P) and phosphatidylinositol 4-phosphate (PtdIns(4)P). Has low activity towards PtdIns(3,5)P2 (By similarity).	label: attribute="display name" labelsize=12 labelAlignment=left outline=true outlineColor=white outlineTransparency=95 outlineWidth=10 background=false color=black dropShadow=false		stringdb	protein	Homo sapiens
stringdb:9606.ENSP00000357384	94	DPM3		9606.ENSP00000357384	DPM3	9606.ENSP00000357384	Q9P2X0	9606.ENSP00000357384	Dolichyl-phosphate beta-D-mannosyltransferase subunit 3; Stabilizer subunit of the dolichol-phosphate mannose (DPM) synthase complex; tethers catalytic subunit DPM1 to the ER.	label: attribute="display name" labelsize=12 labelAlignment=left outline=true outlineColor=white outlineTransparency=95 outlineWidth=10 background=false color=black dropShadow=false		stringdb	protein	Homo sapiens
stringdb:9606.ENSP00000360644	94	DPM1		9606.ENSP00000360644	DPM1	9606.ENSP00000360644	O60762	9606.ENSP00000360644	Dolichyl-phosphate mannosyltransferase polypeptide 1, catalytic subunit; Transfers mannose from GDP-mannose to dolichol monophosphate to form dolichol phosphate mannose (Dol-P-Man) which is the mannosyl donor in pathways leading to N-glycosylation, glycosyl phosphatidylinositol membrane anchoring, and O- mannosylation of proteins; catalytic subunit of the dolichol- phosphate mannose (DPM) synthas…	label: attribute="display name" labelsize=12 labelAlignment=left outline=true outlineColor=white outlineTransparency=95 outlineWidth=10 background=false color=black dropShadow=false		stringdb	protein	Homo sapiens
stringdb:9606.ENSP00000376472	95	STT3A		9606.ENSP00000376472	STT3A	9606.ENSP00000376472	P46977	9606.ENSP00000376472	Dolichyl-diphosphooligosaccharide--protein glycosyltransferase subunit STT3A; Catalytic subunit of the N-oligosaccharyl transferase (OST) complex which catalyzes the transfer of a high mannose oligosaccharide from a lipid-linked oligosaccharide donor to an asparagine residue within an Asn-X-Ser/Thr consensus motif in nascent polypeptide chains. N-glycosylation occurs cotranslationally and the com…	label: attribute="display name" labelsize=12 labelAlignment=left outline=true outlineColor=white outlineTransparency=95 outlineWidth=10 background=false color=black dropShadow=false		stringdb	protein	Homo sapiens
stringdb:9606.ENSP00000296255	95	RPN1		9606.ENSP00000296255	RPN1	9606.ENSP00000296255	P04843	9606.ENSP00000296255	Dolichyl-diphosphooligosaccharide--protein glycosyltransferase 67 kDa subunit; Essential subunit of the N-oligosaccharyl transferase (OST) complex which catalyzes the transfer of a high mannose oligosaccharide from a lipid-linked oligosaccharide donor to an asparagine residue within an Asn-X-Ser/Thr consensus motif in nascent polypeptide chains; Belongs to the OST1 family.	label: attribute="display name" labelsize=12 labelAlignment=left outline=true outlineColor=white outlineTransparency=95 outlineWidth=10 background=false color=black dropShadow=false		stringdb	protein	Homo sapiens
stringdb:9606.ENSP00000426167	95	OSTC		9606.ENSP00000426167	OSTC	9606.ENSP00000426167	Q9NRP0	9606.ENSP00000426167	Oligosaccharyltransferase complex subunit (non-catalytic); May act as substrate-specific component of the N- oligosaccharyl transferase (OST) complex which catalyzes the transfer of a high mannose oligosaccharide from a lipid-linked oligosaccharide donor to an asparagine residue within an Asn-X- Ser/Thr consensus motif in nascent polypeptide chains. May be involved in N-glycosylation of APP (amyl…	label: attribute="display name" labelsize=12 labelAlignment=left outline=true outlineColor=white outlineTransparency=95 outlineWidth=10 background=false color=black dropShadow=false		stringdb	protein	Homo sapiens
stringdb:9606.ENSP00000250113	96	FXR2		9606.ENSP00000250113	FXR2	9606.ENSP00000250113	P51116	9606.ENSP00000250113	Fragile X mental retardation syndrome-related protein 2; RNA-binding protein.	label: attribute="display name" labelsize=12 labelAlignment=left outline=true outlineColor=white outlineTransparency=95 outlineWidth=10 background=false color=black dropShadow=false		stringdb	protein	Homo sapiens
stringdb:9606.ENSP00000350170	96	FXR1		9606.ENSP00000350170	FXR1	9606.ENSP00000350170	P51114	9606.ENSP00000350170	Fragile X mental retardation syndrome-related protein 1; RNA-binding protein required for embryonic and postnatal development of muscle tissue. May regulate intracellular transport and local translation of certain mRNAs (By similarity); Belongs to the FMR1 family.	label: attribute="display name" labelsize=12 labelAlignment=left outline=true outlineColor=white outlineTransparency=95 outlineWidth=10 background=false color=black dropShadow=false		stringdb	protein	Homo sapiens
[truncated: 403 more rows]

## Sheet: Number of Nodes & interaction
Screenshot from Cytoscape shows the number of nodes and interactions in each clusters.
The numbers of nodes and interactions in Alkaline Wash sample were automatically count by Cytoscape.
