# Supplementary material for: Simple But Efficacious Enrichment of Integral Membrane Proteins and Their Interactions for In-Depth Membrane Proteomics
Source: Mol Cell Proteomics. 2022 Jan 25;21(5):100206. doi: 10.1016/j.mcpro.2022.100206 (PMC9062332; doi:10.1016/j.mcpro.2022.100206)
Supplement: Supplemental Table S5 [file mmc6.xlsx]

## Sheet: Supplemental Table S5_Proteins
Protein FDR Confidence: Combined	Master	Accession	Description	Symbol	Entrez Gene Name	Location	Type(s)	TMHMM	GOTERM_BP_DIRECT	GOTERM_CC_DIRECT	GOTERM_MF_DIRECT	Exp. q-value: Combined	Contaminant	Marked as	Sum PEP Score	Coverage [%]	# Peptides	# PSMs	# Unique Peptides	# Protein Groups	# AAs	MW [kDa]	calc. pI	Score Mascot: Mascot	# Peptides (by Search Engine): Mascot	# Razor Peptides	Abundance Ratio: (No Wash) / (Total Proteins)	Abundance Ratio (log2): (No Wash) / (Total Proteins)	Abundances (Grouped): Total Proteins	Abundances (Grouped): No Wash	Abundances (Normalized): F1: Sample, whole cell lysate 1, 1	Abundances (Normalized): F2: Sample, whole cell lysate 1, 2	Abundances (Normalized): F7: Sample, crude membrane 1, 1	Abundances (Normalized): F8: Sample, crude membrane 1, 2	Abundance: F1: Sample, whole cell lysate 1, 1	Abundance: F2: Sample, whole cell lysate 1, 2	Abundance: F7: Sample, crude membrane protein 1, 1	Abundance: F8: Sample, crude membrane protein 1, 2	Found in Sample: [S1] F1: Sample, whole cell lysate 1, 1	Found in Sample: [S2] F2: Sample, whole cell lysate 1, 2	Found in Sample: [S7] F7: Sample, crude membrane 1, 1	Found in Sample: [S8] F8: Sample, crude membrane 1, 2	Found in Sample Group: whole cell lysate	Found in Sample Group: crude membrane	Modifications
High	Master Protein	B2R728	cDNA, FLJ93255, highly similar to Homo sapiens solute carrier family 7 (cationic amino acidtransporter, y+ system), member 1 (SLC7A1), mRNA OS=Homo sapiens OX=9606 PE=2 SV=1	SLC7A1				14				0	FALSE		22.846	10	5	23	5	1	629	67.6	5.43	328	5	0	2.169	1.12	63.1	136.9	2.6238e+07	2.88148e+07	5.66238e+07	6.28397e+07	9.55487e+06	1.36646e+07	5.33367e+07	6.28397e+07	High	High	High	High	High	High
High	Master Protein	A8K935	cDNA FLJ75184, highly similar to Homo sapiens K-Cl cotransporter KCC3 mRNA OS=Homo sapiens OX=9606 PE=2 SV=1	SLC12A6				12				0	FALSE		7.802	3	3	5	3	1	1150	127.5	7.08	47	3	0	100	6.64		200			6.94046e+06	7.69664e+06			6.53756e+06	7.69664e+06	Not Found	Not Found	High	High	Not Found	High
High	Master Protein	A8K4H5	Chloride channel protein OS=Homo sapiens OX=9606 PE=2 SV=1	CLCN5	chloride voltage-gated channel 5	Plasma Membrane	ion channel	12	GO:0006810~transport,GO:0007588~excretion,GO:0034220~ion transmembrane transport,GO:1902476~chloride transmembrane transport,GO:1903959~regulation of anion transmembrane transport,	GO:0000139~Golgi membrane,GO:0005765~lysosomal membrane,GO:0005768~endosome,GO:0005887~integral component of plasma membrane,GO:0010008~endosome membrane,GO:0016020~membrane,GO:0016021~integral component of membrane,GO:0045177~apical part of cell,	GO:0005247~voltage-gated chloride channel activity,GO:0005254~chloride channel activity,GO:0005524~ATP binding,GO:0015297~antiporter activity,GO:0031404~chloride ion binding,	0.002	FALSE		3.655	2	2	4	1	1	746	83	6.73	29	2	0	5.479	2.45	30.9	169.1	669295	850275	4.09909e+06	4.16732e+06	243732	403219	3861132	4.16732e+06	Peak Found	Peak Found	High	High	Peak Found	High
High	Master Protein	P46977	Dolichyl-diphosphooligosaccharide--protein glycosyltransferase subunit STT3A OS=Homo sapiens OX=9606 GN=STT3A PE=1 SV=2	STT3A	STT3 oligosaccharyltransferase complex catalytic subunit A	Plasma Membrane	enzyme	12	GO:0006486~protein glycosylation,GO:0018279~protein N-linked glycosylation via asparagine,GO:0043686~co-translational protein modification,GO:0043687~post-translational protein modification,	GO:0005789~endoplasmic reticulum membrane,GO:0008250~oligosaccharyltransferase complex,GO:0016020~membrane,GO:0016021~integral component of membrane,	GO:0004576~oligosaccharyl transferase activity,GO:0004579~dolichyl-diphosphooligosaccharide-protein glycotransferase activity,GO:0005515~protein binding,	0	FALSE		24.231	12	7	15	7	1	705	80.5	8.07	195	7	0	2.058	1.04	65.4	134.6	2.46469e+07	2.66537e+07	5.11159e+07	5.44384e+07	8.97548e+06	1.26398e+07	4.81486e+07	5.44384e+07	Peak Found	High	High	High	High	High
High	Master Protein	Q13423	NAD(P) transhydrogenase, mitochondrial OS=Homo sapiens OX=9606 GN=NNT PE=1 SV=3	NNT	nicotinamide nucleotide transhydrogenase	Cytoplasm	enzyme	12	GO:0006099~tricarboxylic acid cycle,GO:0006740~NADPH regeneration,GO:0015992~proton transport,GO:0045454~cell redox homeostasis,GO:0055114~oxidation-reduction process,GO:0072593~reactive oxygen species metabolic process,GO:1902600~hydrogen ion transmembrane transport,	GO:0005739~mitochondrion,GO:0005743~mitochondrial inner membrane,GO:0005746~mitochondrial respiratory chain,GO:0016020~membrane,GO:0016021~integral component of membrane,	GO:0003957~NAD(P)+ transhydrogenase (B-specific) activity,GO:0008746~NAD(P)+ transhydrogenase activity,GO:0008750~NAD(P)+ transhydrogenase (AB-specific) activity,GO:0050661~NADP binding,GO:0051287~NAD binding,	0	FALSE		26.008	8	7	18	7	1	1086	113.8	8.09	101	7	0	0.06	-4.06	188.7	11.3	6.99374e+07	7.06184e+07	4.52543e+06	3.91884e+06	2.54686e+07	3.34888e+07	4.26272e+06	3.91884e+06	High	High	Peak Found	Peak Found	High	Peak Found
High	Master Protein	Q59GR1	Niemann-Pick disease, type C1 variant (Fragment) OS=Homo sapiens OX=9606 PE=4 SV=1					12				0	FALSE		10.303	2	2	3	2	1	1289	143.1	5.45	103	2	0	1.918	0.94	68.5	131.5	1.98149e+06	2.30515e+06	3.75793e+06	4.47003e+06	721584	1093152	3.53978e+06	4.47003e+06	Peak Found	Peak Found	High	High	Peak Found	High
High	Master Protein	A0A291FGD9	Protein RFT1 homolog OS=Homo sapiens OX=9606 GN=RFT1 PE=2 SV=1	RFT1	RFT1 homolog	Other	other	12				0.007	FALSE		2.587	2	1	2	1	1	541	60.2	8.79	49	1	0	100	6.64		200			4.82102e+06	4462940			4541154	4462940	Not Found	Not Found	High	High	Not Found	High
High	Master Protein	H3BMF4	Protein spinster homolog 1 OS=Homo sapiens OX=9606 GN=SPNS1 PE=1 SV=1	SPNS1	sphingolipid transporter 1 (putative)	Cytoplasm	transporter	12	GO:0003376~sphingosine-1-phosphate signaling pathway,GO:0006869~lipid transport,GO:0040011~locomotion,GO:0055085~transmembrane transport,	GO:0005743~mitochondrial inner membrane,GO:0005765~lysosomal membrane,GO:0016021~integral component of membrane,GO:0031982~vesicle,	GO:0005515~protein binding,GO:0046624~sphingolipid transporter activity,	0	FALSE		10.686	5	2	6	2	1	573	61.1	7.84	148	2	0	5.391	2.43	31.3	168.7	633949	1.086e+06	4.24545e+06	4.71355e+06	230860	515005	3.99899e+06	4.71355e+06	Peak Found	Peak Found	High	High	Peak Found	High
High	Master Protein	Q13286	Battenin OS=Homo sapiens OX=9606 GN=CLN3 PE=1 SV=1	CLN3	CLN3 lysosomal/endosomal transmembrane protein, battenin	Cytoplasm	other	11	GO:0001508~action potential,GO:0001575~globoside metabolic process,GO:0006520~cellular amino acid metabolic process,GO:0006672~ceramide metabolic process,GO:0006678~glucosylceramide metabolic process,GO:0006681~galactosylceramide metabolic process,GO:0006684~sphingomyelin metabolic process,GO:0006898~receptor-mediated endocytosis,GO:0007034~vacuolar transport,GO:0007040~lysosome organization,GO:0…	GO:0000139~Golgi membrane,GO:0005634~nucleus,GO:0005737~cytoplasm,GO:0005739~mitochondrion,GO:0005764~lysosome,GO:0005765~lysosomal membrane,GO:0005769~early endosome,GO:0005770~late endosome,GO:0005776~autophagosome,GO:0005783~endoplasmic reticulum,GO:0005794~Golgi apparatus,GO:0005795~Golgi stack,GO:0005802~trans-Golgi network,GO:0005886~plasma membrane,GO:0005901~caveola,GO:0008021~synaptic ve…	GO:0005515~protein binding,GO:0051082~unfolded protein binding,	0	FALSE		5.299	3	1	2	1	1	438	47.6	6.38	51	1	0	8.146	3.03	21.9	178.1	78494.6	116848	646245	941760	28584.8	55411.8	608729	941760	Peak Found	Peak Found	High	High	Peak Found	High
High	Master Protein	B3KMR6	cDNA FLJ12440 fis, clone NT2RM1000131, highly similar to Homo sapiens transmembrane protein 63A (TMEM63A), mRNA OS=Homo sapiens OX=9606 PE=2 SV=1					11				0.005	FALSE		2.787	1	1	1	1	1	807	92	7.27	0	1	0													Not Found	Not Found	High	Not Found	Not Found	High
High	Master Protein	B4E106	cDNA FLJ53399, highly similar to Monocarboxylate transporter 1 OS=Homo sapiens OX=9606 PE=2 SV=1					11				0	FALSE		11.437	12	3	9	3	1	480	51.8	8.75	157	3	0	69.411	6.12	2.8	197.2	270811	402716	2.22168e+07	2.36505e+07	98619	190977	2.09271e+07	2.36505e+07	Peak Found	Peak Found	High	High	Peak Found	High
High	Master Protein	Q9BV10	Dol-P-Man:Man(7)GlcNAc(2)-PP-Dol alpha-1,6-mannosyltransferase OS=Homo sapiens OX=9606 GN=ALG12 PE=1 SV=1	ALG12	ALG12 alpha-1,6-mannosyltransferase	Cytoplasm	enzyme	11	GO:0006457~protein folding,GO:0006487~protein N-linked glycosylation,GO:0006488~dolichol-linked oligosaccharide biosynthetic process,GO:0097502~mannosylation,	GO:0005783~endoplasmic reticulum,GO:0005789~endoplasmic reticulum membrane,GO:0016020~membrane,GO:0016021~integral component of membrane,	GO:0000009~alpha-1,6-mannosyltransferase activity,GO:0000030~mannosyltransferase activity,GO:0016757~transferase activity, transferring glycosyl groups,GO:0052917~dol-P-Man:Man(7)GlcNAc(2)-PP-Dol alpha-1,6-mannosyltransferase activity,	0.001	FALSE		4.153	3	2	3	2	1	488	54.6	9.58	31	2	0	10.69	3.42	17.1	182.9	30264.9		313347	334021	11021.3		295157	334021	Peak Found	Not Found	High	High	Peak Found	High
High	Master Protein	P51790	H(+)/Cl(-) exchange transporter 3 OS=Homo sapiens OX=9606 GN=CLCN3 PE=1 SV=2	CLCN3	chloride voltage-gated channel 3	Plasma Membrane	ion channel	11	GO:0006810~transport,GO:0006885~regulation of pH,GO:0045794~negative regulation of cell volume,GO:0048388~endosomal lumen acidification,GO:1902476~chloride transmembrane transport,GO:1903959~regulation of anion transmembrane transport,	GO:0000139~Golgi membrane,GO:0005769~early endosome,GO:0005770~late endosome,GO:0005794~Golgi apparatus,GO:0005886~plasma membrane,GO:0008021~synaptic vesicle,GO:0009897~external side of plasma membrane,GO:0009986~cell surface,GO:0012506~vesicle membrane,GO:0016020~membrane,GO:0016021~integral component of membrane,GO:0030141~secretory granule,GO:0030658~transport vesicle membrane,GO:0031410~cyto…	GO:0005247~voltage-gated chloride channel activity,GO:0005254~chloride channel activity,GO:0005515~protein binding,GO:0005524~ATP binding,GO:0015297~antiporter activity,GO:0030165~PDZ domain binding,GO:0031404~chloride ion binding,GO:0042803~protein homodimerization activity,GO:0046982~protein heterodimerization activity,GO:0072320~volume-sensitive chloride channel activity,	0	FALSE		7.633	4	3	4	2	1	818	90.9	6.28	29	3	1	2.54	1.34	56.5	143.5	6.25146e+06	5.84407e+06	1.59043e+07	1.4823e+07	2.27655e+06	2771388	1.49811e+07	1.4823e+07	Peak Found	Peak Found	High	High	Peak Found	High
High	Master Protein	Q01650	Large neutral amino acids transporter small subunit 1 OS=Homo sapiens OX=9606 GN=SLC7A5 PE=1 SV=2	SLC7A5	solute carrier family 7 member 5	Plasma Membrane	transporter	11	GO:0006520~cellular amino acid metabolic process,GO:0006810~transport,GO:0006865~amino acid transport,GO:0007399~nervous system development,GO:0015804~neutral amino acid transport,GO:0015807~L-amino acid transport,GO:0030154~cell differentiation,GO:0050900~leukocyte migration,GO:1902475~L-alpha-amino acid transmembrane transport,	GO:0005737~cytoplasm,GO:0005829~cytosol,GO:0005886~plasma membrane,GO:0005887~integral component of plasma membrane,GO:0016020~membrane,GO:0016021~integral component of membrane,GO:0016324~apical plasma membrane,GO:0043231~intracellular membrane-bounded organelle,GO:0070062~extracellular exosome,	GO:0015171~amino acid transmembrane transporter activity,GO:0015175~neutral amino acid transmembrane transporter activity,GO:0015179~L-amino acid transmembrane transporter activity,GO:0015297~antiporter activity,GO:0042605~peptide antigen binding,	0	FALSE		8.897	6	2	4	2	1	507	55	7.72	63	2	0	75.784	6.24	2.6	197.4	115029	159651	8.85591e+06	1.19095e+07	41889.1	75710	8.34181e+06	1.19095e+07	Peak Found	Peak Found	High	High	Peak Found	High
High	Master Protein	O15439	Multidrug resistance-associated protein 4 OS=Homo sapiens OX=9606 GN=ABCC4 PE=1 SV=3	ABCC4	ATP binding cassette subfamily C member 4	Plasma Membrane	transporter	11	GO:0002576~platelet degranulation,GO:0010243~response to organonitrogen compound,GO:0014070~response to organic cyclic compound,GO:0032310~prostaglandin secretion,GO:0042384~cilium assembly,GO:0042493~response to drug,GO:0048661~positive regulation of smooth muscle cell proliferation,GO:0055085~transmembrane transport,GO:0055114~oxidation-reduction process,GO:0098656~anion transmembrane transport,	GO:0005886~plasma membrane,GO:0016020~membrane,GO:0016021~integral component of membrane,GO:0016323~basolateral plasma membrane,GO:0031088~platelet dense granule membrane,	GO:0005524~ATP binding,GO:0015662~ATPase activity, coupled to transmembrane movement of ions, phosphorylative mechanism,GO:0016404~15-hydroxyprostaglandin dehydrogenase (NAD+) activity,GO:0042626~ATPase activity, coupled to transmembrane movement of substances,GO:0043225~anion transmembrane-transporting ATPase activity,	0.001	FALSE		4.4	2	2	2	2	1	1325	149.4	8.19	29	2	0	0.591	-0.76	125.7	74.3	2.08042e+06		1.22779e+06	1.2296e+06	757609		1.15652e+06	1.2296e+06	Peak Found	Not Found	High	High	Peak Found	High
High	Master Protein	Q9Y6M7	Sodium bicarbonate cotransporter 3 OS=Homo sapiens OX=9606 GN=SLC4A7 PE=1 SV=2	SLC4A7	solute carrier family 4 member 7	Plasma Membrane	transporter	11	GO:0015698~inorganic anion transport,GO:0015701~bicarbonate transport,GO:0035725~sodium ion transmembrane transport,GO:0051453~regulation of intracellular pH,GO:0060117~auditory receptor cell development,GO:0098656~anion transmembrane transport,	GO:0005886~plasma membrane,GO:0005887~integral component of plasma membrane,GO:0016021~integral component of membrane,GO:0016323~basolateral plasma membrane,GO:0016324~apical plasma membrane,GO:0031410~cytoplasmic vesicle,GO:0032420~stereocilium,GO:0045202~synapse,	GO:0005452~inorganic anion exchanger activity,GO:0008509~anion transmembrane transporter activity,GO:0008510~sodium:bicarbonate symporter activity,	0.004	FALSE		2.972	1	1	3	1	1	1214	136	6.71	23	1	0	0.385	-1.38	144.5	55.5	1.76239e+06	1.86785e+06	518024	939686	641795	885776	487952	939686	High	Peak Found	High	High	High	High
High	Master Protein	A0A220K8H0	Solute carrier family 29 member 1 (Augustine blood group) OS=Homo sapiens OX=9606 GN=SLC29A1 PE=4 SV=1	SLC29A1	solute carrier family 29 member 1 (Augustine blood group)	Plasma Membrane	transporter	11				0	FALSE		6.721	5	2	5	2	1	456	50.2	8.29	53	2	0	7.76	2.96	22.8	177.2	142536	266374	1.41298e+06	1.61823e+06	51906.1	126321	1.33096e+06	1.61823e+06	Peak Found	Peak Found	High	High	Peak Found	High
High	Master Protein	B4DZA5	Anoctamin OS=Homo sapiens OX=9606 PE=2 SV=1					9				0.005	FALSE		2.834	1	1	2	1	1	929	108	6.95	43	1	0													Not Found	Not Found	High	High	Not Found	High
High	Master Protein	A8KAH1	cDNA FLJ75839, highly similar to Homo sapiens phosphatidylserine synthase 1 (PTDSS1), mRNA OS=Homo sapiens OX=9606 PE=2 SV=1					9				0	FALSE		7.868	6	2	4	2	1	473	55.4	8.38	79	2	0	13.794	3.79	13.5	186.5	179236	214341	2.60049e+06	2.81082e+06	65271.1	101645	2.44952e+06	2.81082e+06	Peak Found	Peak Found	High	High	Peak Found	High
High	Master Protein	A8K6H9	cDNA FLJ75876, highly similar to Homo sapiens solute carrier family 38, member 2 (SLC38A2), mRNA OS=Homo sapiens OX=9606 PE=2 SV=1	SLC38A2				9				0	FALSE		5.462	4	1	3	1	1	506	56	8	102	1	0	0.742	-0.43	114.8	85.2	4.93935e+06	4.9651e+06	3.62041e+06	3725250	1.79873e+06	2.35456e+06	3410237	3725250	Peak Found	Peak Found	High	High	Peak Found	High
High	Master Protein	B2R7N6	cDNA, FLJ93528, highly similar to Homo sapiens solute carrier family 1 (glutamate/neutral amino acid transporter), member 4 (SLC1A4), mRNA OS=Homo sapiens OX=9606 PE=2 SV=1	SLC1A4				9				0	FALSE		7.119	5	2	12	2	1	532	55.7	6.25	259	2	0	4.063	2.02	39.5	160.5	704476	735770	2.73438e+06	3.13003e+06	256544	348918	2.57565e+06	3.13003e+06	Peak Found	High	High	High	High	High
High	Master Protein	Q8WWI5	Choline transporter-like protein 1 OS=Homo sapiens OX=9606 GN=SLC44A1 PE=1 SV=1	SLC44A1	solute carrier family 44 member 1	Plasma Membrane	transporter	9	GO:0006656~phosphatidylcholine biosynthetic process,GO:0015871~choline transport,GO:0042426~choline catabolic process,GO:0055085~transmembrane transport,	GO:0005654~nucleoplasm,GO:0005739~mitochondrion,GO:0005741~mitochondrial outer membrane,GO:0005886~plasma membrane,GO:0016020~membrane,GO:0016021~integral component of membrane,GO:0070062~extracellular exosome,	GO:0015220~choline transmembrane transporter activity,	0.001	FALSE		4.481	2	1	4	1	1	657	73.3	8.6	16	1	0	0.271	-1.88	157.4	42.6	3.26871e+06	5.02061e+06	1.1136e+06	1.08062e+06	1.19034e+06	2.38088e+06	1.04895e+06	1.08062e+06	Peak Found	High	High	High	High	High
High	Master Protein	X5D2I6	G protein-coupled receptor 89B isoform B (Fragment) OS=Homo sapiens OX=9606 GN=GPR89B PE=2 SV=1	GPR89A/GPR89B	G protein-coupled receptor 89B	Cytoplasm	ion channel	9	GO:0006811~ion transport,GO:0015031~protein transport,GO:0034765~regulation of ion transmembrane transport,GO:0043123~positive regulation of I-kappaB kinase/NF-kappaB signaling,GO:0051452~intracellular pH reduction,	GO:0000139~Golgi membrane,GO:0016020~membrane,GO:0016021~integral component of membrane,GO:0030660~Golgi-associated vesicle membrane,GO:0032580~Golgi cisterna membrane,	GO:0004871~signal transducer activity,GO:0005244~voltage-gated ion channel activity,GO:0008308~voltage-gated anion channel activity,	0	FALSE		5.117	3	1	2	1	1	457	53.1	9.28	114	1	0	100	6.64		200			1.42843e+06	1.76406e+06			1.34551e+06	1.76406e+06	Not Found	Not Found	High	High	Not Found	High
High	Master Protein	D6RE79	Major facilitator superfamily domain-containing protein 10 OS=Homo sapiens OX=9606 GN=MFSD10 PE=1 SV=1	MFSD10	major facilitator superfamily domain containing 10	Nucleus	transporter	9	GO:0006810~transport,GO:0006915~apoptotic process,GO:0015904~tetracycline transport,GO:0043252~sodium-independent organic anion transport,GO:0055085~transmembrane transport,	GO:0016021~integral component of membrane,GO:0030659~cytoplasmic vesicle membrane,GO:0031526~brush border membrane,	GO:0008493~tetracycline transporter activity,GO:0008514~organic anion transmembrane transporter activity,	0.001	FALSE		4.216	3	1	4	1	1	480	50.4	9.69	81	1	0	0.873	-0.2	106.8	93.2	1.41865e+06	1.19556e+06	1.14222e+06	1.1318e+06	516619	566963	1.07592e+06	1.1318e+06	High	High	High	Peak Found	High	High
High	Master Protein	Q15758	Neutral amino acid transporter B(0) OS=Homo sapiens OX=9606 GN=SLC1A5 PE=1 SV=2	SLC1A5	solute carrier family 1 member 5	Plasma Membrane	transporter	9	GO:0003333~amino acid transmembrane transport,GO:0006860~extracellular amino acid transport,GO:0006865~amino acid transport,GO:0006868~glutamine transport,GO:0015804~neutral amino acid transport,GO:0015825~L-serine transport,GO:0046718~viral entry into host cell,	GO:0005794~Golgi apparatus,GO:0005886~plasma membrane,GO:0005887~integral component of plasma membrane,GO:0016020~membrane,GO:0016021~integral component of membrane,GO:0042470~melanosome,GO:0070062~extracellular exosome,	GO:0001618~virus receptor activity,GO:0004872~receptor activity,GO:0005515~protein binding,GO:0015171~amino acid transmembrane transporter activity,GO:0015175~neutral amino acid transmembrane transporter activity,GO:0015186~L-glutamine transmembrane transporter activity,GO:0015194~L-serine transmembrane transporter activity,GO:0015293~symporter activity,	0	FALSE		28.267	17	6	38	6	1	541	56.6	5.48	785	6	0	1.635	0.71	75.9	124.1	3.30715e+07	3.5955e+07	5.28197e+07	6.02112e+07	1.20434e+07	1.70506e+07	4.97535e+07	6.02112e+07	High	High	High	High	High	High
High	Master Protein	Q9H490	Phosphatidylinositol glycan anchor biosynthesis class U protein OS=Homo sapiens OX=9606 GN=PIGU PE=1 SV=3	PIGU	phosphatidylinositol glycan anchor biosynthesis class U	Cytoplasm	enzyme	9	GO:0006506~GPI anchor biosynthetic process,GO:0016255~attachment of GPI anchor to protein,GO:0046425~regulation of JAK-STAT cascade,	GO:0005789~endoplasmic reticulum membrane,GO:0005886~plasma membrane,GO:0016020~membrane,GO:0016021~integral component of membrane,GO:0030176~integral component of endoplasmic reticulum membrane,GO:0042765~GPI-anchor transamidase complex,	GO:0003923~GPI-anchor transamidase activity,GO:0034235~GPI anchor binding,	0	FALSE		5.344	4	1	2	1	1	435	50	7.72	81	1	0	100	6.64		200			314576	267323			296314	267323	Not Found	Not Found	High	High	Not Found	High
High	Master Protein	Q59EX4	Phospholipid-transporting ATPase (Fragment) OS=Homo sapiens OX=9606 PE=2 SV=1					9				0	FALSE		5.726	2	2	3	2	1	1177	132.7	7.72	22	2	0	100	6.64		200			2.75629e+06	2.65673e+06			2.59629e+06	2.65673e+06	Not Found	Not Found	High	High	Not Found	High
High	Master Protein	B1AP22	Presenilin OS=Homo sapiens OX=9606 GN=PSEN2 PE=1 SV=1	PSEN2	presenilin 2	Cytoplasm	peptidase	9	GO:0001666~response to hypoxia,GO:0006509~membrane protein ectodomain proteolysis,GO:0006816~calcium ion transport,GO:0007219~Notch signaling pathway,GO:0007220~Notch receptor processing,GO:0016485~protein processing,GO:0031293~membrane protein intracellular domain proteolysis,GO:0035556~intracellular signal transduction,GO:0042987~amyloid precursor protein catabolic process,GO:0043065~positive r…	GO:0000139~Golgi membrane,GO:0000776~kinetochore,GO:0005622~intracellular,GO:0005637~nuclear inner membrane,GO:0005783~endoplasmic reticulum,GO:0005789~endoplasmic reticulum membrane,GO:0005794~Golgi apparatus,GO:0005813~centrosome,GO:0005886~plasma membrane,GO:0005887~integral component of plasma membrane,GO:0005938~cell cortex,GO:0016020~membrane,GO:0016021~integral component of membrane,GO:001…	GO:0004175~endopeptidase activity,GO:0004190~aspartic-type endopeptidase activity,GO:0005515~protein binding,	0.001	FALSE		4.066	3	1	1	1	1	481	53.7	4.82	29	1	0	100	6.64		200			2.03247e+06	3.29028e+06			1914479	3.29028e+06	Not Found	Not Found	Peak Found	High	Not Found	High
High	Master Protein	O43861	Probable phospholipid-transporting ATPase IIB OS=Homo sapiens OX=9606 GN=ATP9B PE=2 SV=4	ATP9B	ATPase phospholipid transporting 9B (putative)	Cytoplasm	transporter	9	GO:0006890~retrograde vesicle-mediated transport, Golgi to ER,GO:0006897~endocytosis,GO:0045332~phospholipid translocation,GO:0072600~establishment of protein localization to Golgi,	GO:0005768~endosome,GO:0005802~trans-Golgi network,GO:0005886~plasma membrane,GO:0016021~integral component of membrane,GO:0048471~perinuclear region of cytoplasm,	GO:0000287~magnesium ion binding,GO:0004012~phospholipid-translocating ATPase activity,GO:0005524~ATP binding,	0.004	FALSE		2.954	1	1	1	1	1	1147	129.2	7.61	26	1	0	100	6.64		200			1.87823e+06	1.51184e+06			1.7692e+06	1.51184e+06	Not Found	Not Found	Peak Found	High	Not Found	High
High	Master Protein	Q6ZXV5	Protein O-mannosyl-transferase TMTC3 OS=Homo sapiens OX=9606 GN=TMTC3 PE=1 SV=2	TMTC3	transmembrane O-mannosyltransferase targeting cadherins 3	Cytoplasm	enzyme	9		GO:0016021~integral component of membrane,	GO:0005515~protein binding,	0	FALSE		7.071	3	2	6	2	1	915	103.9	8.87	101	2	0	1.032	0.05	98.4	101.6	1.19702e+06	1.45193e+06	1.479e+06	1.25139e+06	435908	688536	1.39314e+06	1.25139e+06	High	High	High	High	High	High
High	Master Protein	Q8IXU6	Solute carrier family 35 member F2 OS=Homo sapiens OX=9606 GN=SLC35F2 PE=1 SV=1	SLC35F2	solute carrier family 35 member F2	Other	other	9	GO:0006810~transport,	GO:0016021~integral component of membrane,		0.005	FALSE		2.765	2	1	2	1	1	374	41.2	6.21	0	1	0	100	6.64		200			1.03644e+06	982195			976270	982195	Not Found	Not Found	High	High	Not Found	High
High	Master Protein	Q99805	Transmembrane 9 superfamily member 2 OS=Homo sapiens OX=9606 GN=TM9SF2 PE=1 SV=1	TM9SF2	transmembrane 9 superfamily member 2	Plasma Membrane	transporter	9	GO:0006810~transport,	GO:0005768~endosome,GO:0005887~integral component of plasma membrane,GO:0010008~endosome membrane,GO:0016021~integral component of membrane,GO:0070062~extracellular exosome,		0	FALSE		15.168	6	3	8	3	1	663	75.7	7.44	103	3	0	14.709	3.88	12.7	187.3		786431	1.11228e+07	1.20299e+07		372943	1.04771e+07	1.20299e+07	Not Found	Peak Found	High	High	Peak Found	High
High	Master Protein	Q9HD45	Transmembrane 9 superfamily member 3 OS=Homo sapiens OX=9606 GN=TM9SF3 PE=1 SV=2	TM9SF3	transmembrane 9 superfamily member 3	Cytoplasm	transporter	9		GO:0016021~integral component of membrane,		0	FALSE		9.296	5	3	9	3	1	589	67.8	7.21	64	3	0	5.4	2.43	31.3	168.7	8.32593e+06	1.57943e+06	1.93165e+07	1.98499e+07	3.03199e+06	749002	1.81952e+07	1.98499e+07	High	High	High	High	High	High
High	Master Protein	O76024	Wolframin OS=Homo sapiens OX=9606 GN=WFS1 PE=1 SV=2	WFS1	wolframin ER transmembrane glycoprotein	Cytoplasm	enzyme	9	GO:0000122~negative regulation of transcription from RNA polymerase II promoter,GO:0001822~kidney development,GO:0003091~renal water homeostasis,GO:0006983~ER overload response,GO:0007601~visual perception,GO:0007605~sensory perception of sound,GO:0022417~protein maturation by protein folding,GO:0030433~ER-associated ubiquitin-dependent protein catabolic process,GO:0030968~endoplasmic reticulum u…	GO:0000502~proteasome complex,GO:0005783~endoplasmic reticulum,GO:0005789~endoplasmic reticulum membrane,GO:0016021~integral component of membrane,GO:0030176~integral component of endoplasmic reticulum membrane,GO:0030425~dendrite,	GO:0005515~protein binding,GO:0005516~calmodulin binding,GO:0031625~ubiquitin protein ligase binding,GO:0033613~activating transcription factor binding,GO:0048306~calcium-dependent protein binding,GO:0051117~ATPase binding,	0.002	FALSE		3.606	1	1	1	1	1	890	100.2	8.05	30	1	0													Not Found	Not Found	Not Found	High	Not Found	High
High	Master Protein	Q8TB61	Adenosine 3'-phospho 5'-phosphosulfate transporter 1 OS=Homo sapiens OX=9606 GN=SLC35B2 PE=1 SV=1	SLC35B2	solute carrier family 35 member B2	Cytoplasm	transporter	8	GO:0007165~signal transduction,GO:0043123~positive regulation of I-kappaB kinase/NF-kappaB signaling,GO:0046963~3'-phosphoadenosine 5'-phosphosulfate transport,GO:0050428~3'-phosphoadenosine 5'-phosphosulfate biosynthetic process,GO:1902559~3'-phospho-5'-adenylyl sulfate transmembrane transport,	GO:0000139~Golgi membrane,GO:0005794~Golgi apparatus,GO:0016020~membrane,GO:0016021~integral component of membrane,GO:0030173~integral component of Golgi membrane,GO:0030176~integral component of endoplasmic reticulum membrane,	GO:0004871~signal transducer activity,GO:0046964~3'-phosphoadenosine 5'-phosphosulfate transmembrane transporter activity,	0.003	FALSE		3.324	2	1	1	1	1	432	47.5	9.16	0	1	0	42.319	5.4	4.6	195.4	53825.3	89119	2.35548e+06	3.6471e+06	19601.1	42262.2	2218739	3.6471e+06	Peak Found	Peak Found	High	Peak Found	Peak Found	High
High	Master Protein	B3KN25	cDNA FLJ13319 fis, clone OVARC1001610, highly similar to Homo sapiens choline/ethanolamine phosphotransferase 1 (CEPT1), transcript variant 1, mRNA OS=Homo sapiens OX=9606 PE=2 SV=1					8	GO:0006629~lipid metabolic process,GO:0006646~phosphatidylethanolamine biosynthetic process,GO:0006656~phosphatidylcholine biosynthetic process,GO:0006657~CDP-choline pathway,GO:0008654~phospholipid biosynthetic process,	GO:0005789~endoplasmic reticulum membrane,GO:0016021~integral component of membrane,GO:0031965~nuclear membrane,	GO:0004142~diacylglycerol cholinephosphotransferase activity,GO:0004307~ethanolaminephosphotransferase activity,GO:0016780~phosphotransferase activity, for other substituted phosphate groups,GO:0046872~metal ion binding,	0.006	FALSE		2.723	3	1	3	1	1	416	46.5	8.21	39	1	0	0.942	-0.09	103	97	8.71707e+06	1.2135e+07	8.98101e+06	1.04523e+07	3.17443e+06	5754667	8.45965e+06	1.04523e+07	High	High	Peak Found	High	High	High
High	Master Protein	Q7Z2K6	Endoplasmic reticulum metallopeptidase 1 OS=Homo sapiens OX=9606 GN=ERMP1 PE=1 SV=2	ERMP1	endoplasmic reticulum metallopeptidase 1	Cytoplasm	other	8	GO:0006508~proteolysis,	GO:0005789~endoplasmic reticulum membrane,GO:0016020~membrane,GO:0016021~integral component of membrane,	GO:0008237~metallopeptidase activity,GO:0046872~metal ion binding,	0.008	FALSE		2.352	1	1	1	1	1	904	100.2	7.52	29	1	0	100	6.64		200			1.43316e+06	1.4187e+06			1.34996e+06	1.4187e+06	Not Found	Not Found	High	Peak Found	Not Found	High
High	Master Protein	A0A024R3R5	Lamin B receptor, isoform CRA_a OS=Homo sapiens OX=9606 GN=LBR PE=4 SV=1	LBR	lamin B receptor	Nucleus	enzyme	8	GO:0006695~cholesterol biosynthetic process,GO:0016126~sterol biosynthetic process,GO:0055114~oxidation-reduction process,	GO:0005635~nuclear envelope,GO:0005639~integral component of nuclear inner membrane,GO:0016020~membrane,GO:0016021~integral component of membrane,GO:0030176~integral component of endoplasmic reticulum membrane,GO:0031965~nuclear membrane,	GO:0003677~DNA binding,GO:0005515~protein binding,GO:0005521~lamin binding,GO:0016627~oxidoreductase activity, acting on the CH-CH group of donors,GO:0016628~oxidoreductase activity, acting on the CH-CH group of donors, NAD or NADP as acceptor,GO:0044822~poly(A) RNA binding,GO:0050613~delta14-sterol reductase activity,GO:0070087~chromo shadow domain binding,	0	FALSE		41.446	16	6	46	6	1	615	70.7	9.36	510	6	0	0.347	-1.53	148.5	51.5	9.21253e+07	1.05109e+08	3.18946e+07	3.65559e+07	3.35486e+07	4.98452e+07	3.00431e+07	3.65559e+07	High	High	High	High	High	High
High	Master Protein	P16615	Sarcoplasmic/endoplasmic reticulum calcium ATPase 2 OS=Homo sapiens OX=9606 GN=ATP2A2 PE=1 SV=1	ATP2A2	ATPase sarcoplasmic/endoplasmic reticulum Ca2+ transporting 2	Cytoplasm	transporter	8	GO:0002026~regulation of the force of heart contraction,GO:0006874~cellular calcium ion homeostasis,GO:0006984~ER-nucleus signaling pathway,GO:0006996~organelle organization,GO:0007155~cell adhesion,GO:0008544~epidermis development,GO:0010460~positive regulation of heart rate,GO:0010882~regulation of cardiac muscle contraction by calcium ion signaling,GO:0014883~transition between fast and slow f…	GO:0005783~endoplasmic reticulum,GO:0005789~endoplasmic reticulum membrane,GO:0005887~integral component of plasma membrane,GO:0012506~vesicle membrane,GO:0014801~longitudinal sarcoplasmic reticulum,GO:0016020~membrane,GO:0016021~integral component of membrane,GO:0016529~sarcoplasmic reticulum,GO:0031095~platelet dense tubular network membrane,GO:0031234~extrinsic component of cytoplasmic side of…	GO:0005388~calcium-transporting ATPase activity,GO:0005509~calcium ion binding,GO:0005515~protein binding,GO:0005524~ATP binding,GO:0008022~protein C-terminus binding,GO:0019899~enzyme binding,GO:0031775~lutropin-choriogonadotropic hormone receptor binding,GO:0044548~S100 protein binding,GO:0046872~metal ion binding,GO:0086039~calcium-transporting ATPase activity involved in regulation of cardiac…	0	FALSE		67.925	23	17	52	17	1	1042	114.7	5.34	519	17	0	1.063	0.09	97	103	5.6553e+07	5.61569e+07	5.51916e+07	6.50056e+07	2.05945e+07	2.66308e+07	5.19876e+07	6.50056e+07	High	High	High	High	High	High
High	Master Protein	Q9Y653	Adhesion G-protein coupled receptor G1 OS=Homo sapiens OX=9606 GN=ADGRG1 PE=1 SV=2	ADGRG1	adhesion G protein-coupled receptor G1	Plasma Membrane	G-protein coupled receptor	7	GO:0001525~angiogenesis,GO:0007155~cell adhesion,GO:0007166~cell surface receptor signaling pathway,GO:0007186~G-protein coupled receptor signaling pathway,GO:0007266~Rho protein signal transduction,GO:0007267~cell-cell signaling,GO:0007420~brain development,GO:0008285~negative regulation of cell proliferation,GO:0010573~vascular endothelial growth factor production,GO:0016477~cell migration,GO:0…	GO:0005622~intracellular,GO:0005887~integral component of plasma membrane,GO:0016021~integral component of membrane,GO:0045121~membrane raft,GO:0070062~extracellular exosome,GO:0097451~glial limiting end-foot,	GO:0004930~G-protein coupled receptor activity,GO:0005518~collagen binding,GO:0008201~heparin binding,GO:0050840~extracellular matrix binding,	0.008	FALSE		2.435	4	1	1	1	1	693	77.7	8.48	0	1	0													Not Found	Not Found	Not Found	High	Not Found	High
High	Master Protein	Q9NWW5	Ceroid-lipofuscinosis neuronal protein 6 OS=Homo sapiens OX=9606 GN=CLN6 PE=1 SV=1	CLN6	CLN6 transmembrane ER protein	Cytoplasm	other	7	GO:0001573~ganglioside metabolic process,GO:0007040~lysosome organization,GO:0007042~lysosomal lumen acidification,GO:0007601~visual perception,GO:0008203~cholesterol metabolic process,GO:0030163~protein catabolic process,GO:0030203~glycosaminoglycan metabolic process,GO:0031987~locomotion involved in locomotory behavior,GO:0044265~cellular macromolecule catabolic process,GO:0045862~positive regu…	GO:0005783~endoplasmic reticulum,GO:0005788~endoplasmic reticulum lumen,GO:0005789~endoplasmic reticulum membrane,GO:0016020~membrane,GO:0016021~integral component of membrane,	GO:0005515~protein binding,GO:0042803~protein homodimerization activity,	0	FALSE		20.608	11	3	10	3	1	311	35.9	8.87	69	3	0	0.616	-0.7	123.7	76.3	1.17798e+07	1.0609e+07	6.33929e+06	7.48866e+06	4.28977e+06	5.03104e+06	5.97128e+06	7.48866e+06	High	High	High	High	High	High
High	Master Protein	P35670	Copper-transporting ATPase 2 OS=Homo sapiens OX=9606 GN=ATP7B PE=1 SV=4	ATP7B	ATPase copper transporting beta	Cytoplasm	transporter	7	GO:0006825~copper ion transport,GO:0006878~cellular copper ion homeostasis,GO:0006882~cellular zinc ion homeostasis,GO:0007595~lactation,GO:0015677~copper ion import,GO:0015680~intracellular copper ion transport,GO:0030001~metal ion transport,GO:0034220~ion transmembrane transport,GO:0046688~response to copper ion,GO:0051208~sequestering of calcium ion,GO:0060003~copper ion export,	GO:0000139~Golgi membrane,GO:0005739~mitochondrion,GO:0005770~late endosome,GO:0005802~trans-Golgi network,GO:0005887~integral component of plasma membrane,GO:0016020~membrane,GO:0016021~integral component of membrane,GO:0016323~basolateral plasma membrane,GO:0031410~cytoplasmic vesicle,GO:0032588~trans-Golgi network membrane,GO:0048471~perinuclear region of cytoplasm,	GO:0000166~nucleotide binding,GO:0004008~copper-exporting ATPase activity,GO:0005507~copper ion binding,GO:0005515~protein binding,GO:0005524~ATP binding,GO:0019829~cation-transporting ATPase activity,GO:0043682~copper-transporting ATPase activity,GO:0046872~metal ion binding,	0.001	FALSE		4.436	1	1	2	1	1	1465	157.2	6.7	108	1	0	3.169	1.66	48	152	358106	300040	1.04539e+06	1.03249e+06	130409	142286	984701	1.03249e+06	Peak Found	Peak Found	High	High	Peak Found	High
High	Master Protein	Q86V85	Integral membrane protein GPR180 OS=Homo sapiens OX=9606 GN=GPR180 PE=2 SV=1	GPR180	G protein-coupled receptor 180	Cytoplasm	other	7	GO:0007186~G-protein coupled receptor signaling pathway,GO:0019236~response to pheromone,	GO:0016021~integral component of membrane,GO:0070062~extracellular exosome,		0.001	FALSE		5	3	1	2	1	1	440	49.4	7.39	125	1	0	100	6.64	1.8	198.2		19276.7	1.99016e+06	2177448		9141.42	1.87463e+06	2177448	Not Found	Peak Found	High	High	Peak Found	High
High	Master Protein	Q9BU23	Lipase maturation factor 2 OS=Homo sapiens OX=9606 GN=LMF2 PE=1 SV=2	LMF2	lipase maturation factor 2	Other	other	7	GO:0051604~protein maturation,	GO:0005789~endoplasmic reticulum membrane,GO:0016020~membrane,GO:0016021~integral component of membrane,	GO:0005515~protein binding,	0	FALSE		12.346	7	3	7	3	1	707	79.6	10.1	147	3	0	9.366	3.23	19.3	180.7	581485	785414	6.30595e+06	6.35347e+06	211755	372460	5.93988e+06	6.35347e+06	Peak Found	Peak Found	High	High	Peak Found	High
High	Master Protein	Q9HD20	Manganese-transporting ATPase 13A1 OS=Homo sapiens OX=9606 GN=ATP13A1 PE=1 SV=2	ATP13A1	ATPase 13A1	Extracellular Space	transporter	7	GO:0006812~cation transport,GO:0006874~cellular calcium ion homeostasis,GO:0034220~ion transmembrane transport,GO:0071421~manganese ion transmembrane transport,	GO:0005789~endoplasmic reticulum membrane,GO:0005887~integral component of plasma membrane,GO:0016020~membrane,GO:0016021~integral component of membrane,GO:0043231~intracellular membrane-bounded organelle,	GO:0005524~ATP binding,GO:0015410~manganese-transporting ATPase activity,GO:0016887~ATPase activity,GO:0019829~cation-transporting ATPase activity,GO:0046872~metal ion binding,	0	FALSE		9.133	3	3	3	3	1	1204	132.9	8.13	16	3	0	1.532	0.62	79	121	2.9555e+06	3.76431e+06	5.31877e+06	4908884	1.07628e+06	1.78512e+06	5.01001e+06	4908884	Peak Found	Peak Found	High	High	Peak Found	High
High	Master Protein	A0A3B3IUB5	Minor histocompatibility antigen H13 OS=Homo sapiens OX=9606 GN=HM13 PE=1 SV=1	HM13	histocompatibility minor 13	Cytoplasm	peptidase	7				0	FALSE		7.824	5	2	3	2	1	420	46.3	8.03	86	2	0	82.654	6.37	2.4	197.6	44191.5	334643	1.01334e+07	9.97003e+06	16092.9	158695	9.54513e+06	9.97003e+06	Peak Found	Peak Found	High	High	Peak Found	High
High	Master Protein	Q9BVG9	Phosphatidylserine synthase 2 OS=Homo sapiens OX=9606 GN=PTDSS2 PE=1 SV=1	PTDSS2	phosphatidylserine synthase 2	Cytoplasm	enzyme	7	GO:0006659~phosphatidylserine biosynthetic process,GO:0008654~phospholipid biosynthetic process,	GO:0005789~endoplasmic reticulum membrane,GO:0016020~membrane,GO:0016021~integral component of membrane,	GO:0003882~CDP-diacylglycerol-serine O-phosphatidyltransferase activity,GO:0016740~transferase activity,	0.002	FALSE		3.589	2	1	2	1	1	487	56.2	6.25	25	1	0	4.965	2.31	33.5	166.5	165585	216474	922681	957612	60299.9	102657	869118	957612	Peak Found	Peak Found	High	High	Peak Found	High
High	Master Protein	P20020	Plasma membrane calcium-transporting ATPase 1 OS=Homo sapiens OX=9606 GN=ATP2B1 PE=1 SV=4	ATP2B1	ATPase plasma membrane Ca2+ transporting 1	Plasma Membrane	transporter	7	GO:0003407~neural retina development,GO:0006810~transport,GO:0006874~cellular calcium ion homeostasis,GO:0007420~brain development,GO:0007568~aging,GO:0009409~response to cold,GO:0034220~ion transmembrane transport,GO:0070588~calcium ion transmembrane transport,GO:0071305~cellular response to vitamin D,GO:0071386~cellular response to corticosterone stimulus,GO:1901660~calcium ion export,GO:190377…	GO:0005634~nucleus,GO:0005886~plasma membrane,GO:0005887~integral component of plasma membrane,GO:0009898~cytoplasmic side of plasma membrane,GO:0016020~membrane,GO:0016021~integral component of membrane,GO:0016323~basolateral plasma membrane,GO:0016324~apical plasma membrane,GO:0032591~dendritic spine membrane,GO:0032809~neuronal cell body membrane,GO:0043231~intracellular membrane-bounded organ…	GO:0000166~nucleotide binding,GO:0005388~calcium-transporting ATPase activity,GO:0005515~protein binding,GO:0005516~calmodulin binding,GO:0005524~ATP binding,GO:0030165~PDZ domain binding,GO:0046872~metal ion binding,	0.002	FALSE		3.881	1	2	2	2	1	1220	134.6	5.91	17	2	0	0.521	-0.94	131.5	68.5	4.67203e+06	3.3187e+06	1.85593e+06	2.27186e+06	1701376	1.5738e+06	1.74819e+06	2.27186e+06	Peak Found	High	High	Peak Found	High	High
High	Master Protein	Q5CZH6	V-type proton ATPase subunit a OS=Homo sapiens OX=9606 GN=DKFZp686N0561 PE=2 SV=1	ATP6V0A1	ATPase H+ transporting V0 subunit a1	Cytoplasm	transporter	7	GO:0007035~vacuolar acidification,GO:0008286~insulin receptor signaling pathway,GO:0015986~ATP synthesis coupled proton transport,GO:0015991~ATP hydrolysis coupled proton transport,GO:0016241~regulation of macroautophagy,GO:0033572~transferrin transport,GO:0034220~ion transmembrane transport,GO:0070072~vacuolar proton-transporting V-type ATPase complex assembly,GO:0090383~phagosome acidification,…	GO:0000220~vacuolar proton-transporting V-type ATPase, V0 domain,GO:0005623~cell,GO:0005654~nucleoplasm,GO:0005737~cytoplasm,GO:0005794~Golgi apparatus,GO:0005886~plasma membrane,GO:0010008~endosome membrane,GO:0016021~integral component of membrane,GO:0016471~vacuolar proton-transporting V-type ATPase complex,GO:0030670~phagocytic vesicle membrane,GO:0033179~proton-transporting V-type ATPase, V0…	GO:0005515~protein binding,GO:0015078~hydrogen ion transmembrane transporter activity,GO:0046961~proton-transporting ATPase activity, rotational mechanism,GO:0051117~ATPase binding,	0	FALSE		33.325	10	8	18	8	1	838	96.5	6.64	271	8	0	6.079	2.6	28.3	171.7	6.71305e+06	8.10359e+06	4.52486e+07	4.44227e+07	2.44464e+06	3.8429e+06	4.26219e+07	4.44227e+07	Peak Found	Peak Found	High	High	Peak Found	High
High	Master Protein	A0A1Y1B909	7-dehydrocholesterol reductase OS=Homo sapiens OX=9606 GN=DHCR7 PE=4 SV=1	DHCR7	7-dehydrocholesterol reductase	Cytoplasm	enzyme	6				0	FALSE		14.251	9	4	14	4	1	475	54.5	8.7	310	4	0	1.159	0.21	92.6	107.4	1.33433e+07	1.40228e+07	1.58001e+07	1.58997e+07	4.85913e+06	6.64994e+06	1.48829e+07	1.58997e+07	High	High	High	High	High	High
High	Master Protein	Q96KA5	Cleft lip and palate transmembrane protein 1-like protein OS=Homo sapiens OX=9606 GN=CLPTM1L PE=1 SV=1	CLPTM1L	CLPTM1 like	Other	other	6	GO:0006915~apoptotic process,	GO:0016020~membrane,GO:0016021~integral component of membrane,		0	FALSE		5.95	3	1	4	1	1	538	62.2	8.56	116	1	0	5.282	2.4	31.8	168.2	415288	413057	2.11317e+06	2.26517e+06	151232	195881	1.99049e+06	2.26517e+06	Peak Found	High	High	High	High	High
High	Master Protein	Q96K37	Solute carrier family 35 member E1 OS=Homo sapiens OX=9606 GN=SLC35E1 PE=1 SV=2	SLC35E1	solute carrier family 35 member E1	Cytoplasm	other	6	GO:0034219~carbohydrate transmembrane transport,	GO:0016021~integral component of membrane,		0.003	FALSE		3.486	3	1	3	1	1	410	44.7	9.79	55	1	0	100	6.64		200			608359	801749			573043	801749	Not Found	Not Found	High	High	Not Found	High
High	Master Protein	Q9NVA4	Transmembrane protein 184C OS=Homo sapiens OX=9606 GN=TMEM184C PE=1 SV=2	TMEM184C	transmembrane protein 184C	Other	other	6	GO:0006810~transport,	GO:0016021~integral component of membrane,	GO:0005215~transporter activity,	0	FALSE		5.084	3	1	3	1	1	438	50.1	6.27	62	1	0	100	6.64		200			514422	571674			484559	571674	Not Found	Not Found	High	High	Not Found	High
High	Master Protein	Q9Y487	V-type proton ATPase 116 kDa subunit a isoform 2 OS=Homo sapiens OX=9606 GN=ATP6V0A2 PE=1 SV=2	ATP6V0A2	ATPase H+ transporting V0 subunit a2	Cytoplasm	transporter	6	GO:0006955~immune response,GO:0007035~vacuolar acidification,GO:0008286~insulin receptor signaling pathway,GO:0015986~ATP synthesis coupled proton transport,GO:0015991~ATP hydrolysis coupled proton transport,GO:0016241~regulation of macroautophagy,GO:0033572~transferrin transport,GO:0034220~ion transmembrane transport,GO:0070072~vacuolar proton-transporting V-type ATPase complex assembly,GO:00903…	GO:0000220~vacuolar proton-transporting V-type ATPase, V0 domain,GO:0001669~acrosomal vesicle,GO:0005737~cytoplasm,GO:0005765~lysosomal membrane,GO:0005886~plasma membrane,GO:0005925~focal adhesion,GO:0010008~endosome membrane,GO:0016021~integral component of membrane,GO:0016471~vacuolar proton-transporting V-type ATPase complex,GO:0030670~phagocytic vesicle membrane,GO:0033179~proton-transportin…	GO:0005515~protein binding,GO:0015078~hydrogen ion transmembrane transporter activity,GO:0046961~proton-transporting ATPase activity, rotational mechanism,GO:0051117~ATPase binding,	0	FALSE		9.476	3	2	7	2	1	856	98	6.61	122	2	0	37.411	5.23	5.2	194.8		95849.8	3.24848e+06	3.9582e+06		45454.1	3.0599e+06	3.9582e+06	Not Found	Peak Found	High	High	Peak Found	High
High	Master Protein	Q8NEW0	Zinc transporter 7 OS=Homo sapiens OX=9606 GN=SLC30A7 PE=2 SV=1	SLC30A7	solute carrier family 30 member 7	Cytoplasm	transporter	6	GO:0010043~response to zinc ion,GO:0032119~sequestering of zinc ion,GO:0061088~regulation of sequestering of zinc ion,GO:0071577~zinc II ion transmembrane transport,	GO:0005737~cytoplasm,GO:0005794~Golgi apparatus,GO:0016020~membrane,GO:0016021~integral component of membrane,GO:0016023~cytoplasmic, membrane-bounded vesicle,GO:0031982~vesicle,GO:0048471~perinuclear region of cytoplasm,GO:0070062~extracellular exosome,	GO:0005385~zinc ion transmembrane transporter activity,GO:0008324~cation transmembrane transporter activity,	0	FALSE		6.416	7	2	4	2	1	376	41.6	6.95	136	2	0	100	6.64		200			3.29855e+06	3.32118e+06			3107063	3.32118e+06	Not Found	Not Found	High	High	Not Found	High
High	Master Protein	Q15043	Zinc transporter ZIP14 OS=Homo sapiens OX=9606 GN=SLC39A14 PE=1 SV=3	SLC39A14	solute carrier family 39 member 14	Plasma Membrane	transporter	6	GO:0006882~cellular zinc ion homeostasis,GO:0071577~zinc II ion transmembrane transport,GO:0071578~zinc II ion transmembrane import,GO:1903874~ferrous iron transmembrane transport,	GO:0005783~endoplasmic reticulum,GO:0005794~Golgi apparatus,GO:0005886~plasma membrane,GO:0005887~integral component of plasma membrane,GO:0016021~integral component of membrane,GO:0030027~lamellipodium,	GO:0005385~zinc ion transmembrane transporter activity,GO:0015093~ferrous iron transmembrane transporter activity,GO:0046873~metal ion transmembrane transporter activity,	0.002	FALSE		3.737	4	1	2	1	1	492	54.2	5.33	20	1	0	3.136	1.65	48.4	151.6	531684	680092	1.80221e+06	1.97361e+06	193619	322515	1.69759e+06	1.97361e+06	Peak Found	Peak Found	High	High	Peak Found	High
High	Master Protein	Q15125	3-beta-hydroxysteroid-Delta(8),Delta(7)-isomerase OS=Homo sapiens OX=9606 GN=EBP PE=1 SV=3	EBP	EBP cholestenol delta-isomerase	Cytoplasm	enzyme	5	GO:0001501~skeletal system development,GO:0006695~cholesterol biosynthetic process,GO:0006855~drug transmembrane transport,GO:0007165~signal transduction,GO:0008203~cholesterol metabolic process,GO:0016125~sterol metabolic process,GO:0030097~hemopoiesis,GO:0033489~cholesterol biosynthetic process via desmosterol,GO:0033490~cholesterol biosynthetic process via lathosterol,	GO:0005635~nuclear envelope,GO:0005783~endoplasmic reticulum,GO:0005789~endoplasmic reticulum membrane,GO:0005887~integral component of plasma membrane,GO:0016021~integral component of membrane,GO:0016023~cytoplasmic, membrane-bounded vesicle,GO:0031410~cytoplasmic vesicle,	GO:0000247~C-8 sterol isomerase activity,GO:0004769~steroid delta-isomerase activity,GO:0004888~transmembrane signaling receptor activity,GO:0015238~drug transmembrane transporter activity,GO:0047750~cholestenol delta-isomerase activity,	0	FALSE		6.761	10	2	6	2	1	230	26.3	7.9	76	2	0	1.296	0.37	87.1	112.9	1.06254e+07	8.38508e+06	1.20675e+07	1.24081e+07	3.86936e+06	3.97639e+06	1.13669e+07	1.24081e+07	Peak Found	High	High	High	High	High
High	Master Protein	A0A0S2Z2Z3	ATP-binding cassette sub-family B member 7 isoform 1 (Fragment) OS=Homo sapiens OX=9606 GN=ABCB7 PE=2 SV=1	ABCB7	ATP binding cassette subfamily B member 7	Cytoplasm	transporter	5	GO:0006810~transport,GO:0006879~cellular iron ion homeostasis,GO:0015886~heme transport,GO:0055085~transmembrane transport,	GO:0005739~mitochondrion,GO:0005743~mitochondrial inner membrane,GO:0016021~integral component of membrane,	GO:0005524~ATP binding,GO:0015232~heme transporter activity,GO:0016887~ATPase activity,GO:0042626~ATPase activity, coupled to transmembrane movement of substances,	0.007	FALSE		2.517	1	1	2	1	1	753	82.7	9.33	25	1	0	0.01	-6.64	200		4.10762e+06	2.77546e+06			1.49584e+06	1.31618e+06			High	High	Not Found	Not Found	High	Not Found
High	Master Protein	A8K140	Autophagy-related protein 9 OS=Homo sapiens OX=9606 PE=2 SV=1					5				0	FALSE		21.649	9	6	7	6	1	839	94.4	6.81	61	6	0	9.12	3.19	19.8	180.2	1.64328e+06	1.61697e+06	1.4297e+07	1.54594e+07	598422	766802	1.3467e+07	1.54594e+07	Peak Found	Peak Found	High	High	Peak Found	High
High	Master Protein	B3KX82	cDNA FLJ44964 fis, clone BRAWH2016209, highly similar to Homo sapiens synovial apoptosis inhibitor 1, synoviolin (SYVN1), transcript variant 2, mRNA OS=Homo sapiens OX=9606 PE=2 SV=1					5				0.001	FALSE		4.696	2	1	5	1	1	629	69.7	8.91	44	1	0	2.499	1.32	57.2	142.8	1.09011e+06	912364	2.44784e+06	2.53772e+06	396978	432663	2.30574e+06	2.53772e+06	Peak Found	Peak Found	High	High	Peak Found	High
High	Master Protein	B4E0E0	cDNA FLJ54898, highly similar to Homo sapiens transmembrane protein 41B (TMEM41B), mRNA OS=Homo sapiens OX=9606 PE=2 SV=1					5				0.001	FALSE		4.413	7	1	5	1	1	291	32.5	9.51	51	1	0	0.083	-3.6	184.7	15.3	3.26285e+06	2.3413e+06	253034	206582	1188208	1.1103e+06	238345	206582	High	High	High	High	High	High
High	Master Protein	A8K4M4	cDNA FLJ75329, highly similar to Homo sapiens LAG1 longevity assurance homolog 2 (S. cerevisiae), transcript variant 2, mRNA OS=Homo sapiens OX=9606 PE=2 SV=1					5				0.007	FALSE		2.656	2	1	1	1	1	380	44.8	8.98	0	1	0	19.72	4.3	9.7	190.3	53096.5	69523		1.19816e+06	19335.8	32969.3		1.19816e+06	Peak Found	Peak Found	Not Found	High	Peak Found	High
High	Master Protein	A8K509	cDNA FLJ75931, highly similar to Homo sapiens Yip1 interacting factor homolog A (S. cerevisiae) (YIF1A), mRNA OS=Homo sapiens OX=9606 PE=2 SV=1	YIF1A	Yip1 interacting factor homolog A, membrane trafficking protein	Cytoplasm	other	5	GO:0006888~ER to Golgi vesicle-mediated transport,GO:0015031~protein transport,GO:0036498~IRE1-mediated unfolded protein response,	GO:0005789~endoplasmic reticulum membrane,GO:0005793~endoplasmic reticulum-Golgi intermediate compartment,GO:0005794~Golgi apparatus,GO:0005815~microtubule organizing center,GO:0016021~integral component of membrane,GO:0030134~ER to Golgi transport vesicle,GO:0030173~integral component of Golgi membrane,GO:0043231~intracellular membrane-bounded organelle,	GO:0005515~protein binding,	0.002	FALSE		3.653	7	1	2	1	1	293	32	8.95	0	1	0	100	6.64		200			445785	412898			419906	412898	Not Found	Not Found	High	High	Not Found	High
High	Master Protein	B2R9T9	cDNA, FLJ94551 OS=Homo sapiens OX=9606 PE=2 SV=1					5				0	FALSE		5.079	5	1	8	1	1	243	26.2	10.67	152	1	0	0.686	-0.54	118.6	81.4	4.51316e+07	4.68576e+07	2.93275e+07	3.39058e+07	16435224	22220896	2.7625e+07	3.39058e+07	High	High	High	High	High	High
High	Master Protein	A0A0S2Z3H6	Cleft lip and palate associated transmembrane protein 1 isoform 1 (Fragment) OS=Homo sapiens OX=9606 GN=CLPTM1 PE=2 SV=1	CLPTM1	CLPTM1 regulator of GABA type A receptor forward trafficking	Plasma Membrane	other	5	GO:0007275~multicellular organism development,GO:0030154~cell differentiation,GO:0033081~regulation of T cell differentiation in thymus,	GO:0005887~integral component of plasma membrane,GO:0009897~external side of plasma membrane,GO:0016020~membrane,GO:0016021~integral component of membrane,	GO:0005515~protein binding,	0.001	FALSE		4.047	1	1	3	1	1	686	77.9	6.29	54	1	0	2.854	1.51	51.9	148.1	721850	897324	1.97015e+06	2.67802e+06	262871	425531	1.85578e+06	2.67802e+06	Peak Found	Peak Found	High	High	Peak Found	High
High	Master Protein	Q9BUN8	Derlin-1 OS=Homo sapiens OX=9606 GN=DERL1 PE=1 SV=1	DERL1	derlin 1	Cytoplasm	other	5	GO:0006986~response to unfolded protein,GO:0019060~intracellular transport of viral protein in host cell,GO:0030433~ER-associated ubiquitin-dependent protein catabolic process,GO:0030968~endoplasmic reticulum unfolded protein response,GO:0030970~retrograde protein transport, ER to cytosol,GO:0031398~positive regulation of protein ubiquitination,GO:0031648~protein destabilization,GO:0032092~positi…	GO:0005769~early endosome,GO:0005770~late endosome,GO:0005783~endoplasmic reticulum,GO:0005789~endoplasmic reticulum membrane,GO:0016020~membrane,GO:0016021~integral component of membrane,GO:0030176~integral component of endoplasmic reticulum membrane,GO:0034098~VCP-NPL4-UFD1 AAA ATPase complex,GO:0036502~Derlin-1-VIMP complex,GO:0036513~Derlin-1 retrotranslocation complex,GO:0043657~host cell,	GO:0002020~protease binding,GO:0004872~receptor activity,GO:0005515~protein binding,GO:0031625~ubiquitin protein ligase binding,GO:0042288~MHC class I protein binding,GO:0051117~ATPase binding,GO:1990381~ubiquitin-specific protease binding,	0	FALSE		6.067	10	2	3	2	1	251	28.8	9.51	38	2	0	37.716	5.24	5.2	194.8	144781	146298	5.16382e+06	5.83492e+06	52723.7	69377.5	4.86406e+06	5.83492e+06	Peak Found	Peak Found	High	High	Peak Found	High
High	Master Protein	A0A384NL45	Epididymis secretory sperm binding protein OS=Homo sapiens OX=9606 PE=2 SV=1					5				0	FALSE		19.153	12	4	8	4	1	308	36	9.47	116	4	0	4.948	2.31	33.6	166.4	5.24136e+06	3.58516e+06	2.31514e+07	1.98732e+07	1.90871e+06	1.70016e+06	2.18074e+07	1.98732e+07	Peak Found	Peak Found	High	High	Peak Found	High
High	Master Protein	A7YA96	Gamma-glutamyl carboxylase OS=Homo sapiens OX=9606 GN=GGCX PE=2 SV=1	GGCX	gamma-glutamyl carboxylase	Cytoplasm	enzyme	5	GO:0006464~cellular protein modification process,GO:0007596~blood coagulation,GO:0017187~peptidyl-glutamic acid carboxylation,	GO:0005789~endoplasmic reticulum membrane,GO:0016020~membrane,GO:0016021~integral component of membrane,	GO:0008488~gamma-glutamyl carboxylase activity,	0	FALSE		5.246	3	2	4	2	1	758	87.5	7.87	41	2	0	100	6.64		200			1.66308e+06	1.76038e+06			1.56653e+06	1.76038e+06	Not Found	Not Found	High	High	Not Found	High
High	Master Protein	A0A0B4J1V8	HCG2039996 OS=Homo sapiens OX=9606 GN=PPAN-P2RY11 PE=3 SV=1	PPAN-P2RY11	PPAN-P2RY11 readthrough	Other	other	5	GO:0000027~ribosomal large subunit assembly,	GO:0005634~nucleus,GO:0005730~nucleolus,GO:0016021~integral component of membrane,GO:0030687~preribosome, large subunit precursor,	GO:0004930~G-protein coupled receptor activity,GO:0019843~rRNA binding,GO:0044822~poly(A) RNA binding,	0	FALSE		14.918	5	3	10	3	1	794	87.9	9.51	245	3	0	0.821	-0.29	109.9	90.1	8.98254e+06	1.04534e+07	7.41446e+06	8.52699e+06	3.2711e+06	4.95725e+06	6.98404e+06	8.52699e+06	High	High	High	High	High	High
High	Master Protein	Q96N66	Lysophospholipid acyltransferase 7 OS=Homo sapiens OX=9606 GN=MBOAT7 PE=1 SV=2	MBOAT7	membrane bound O-acyltransferase domain containing 7	Plasma Membrane	enzyme	5	GO:0008654~phospholipid biosynthetic process,GO:0021591~ventricular system development,GO:0021819~layer formation in cerebral cortex,GO:0036149~phosphatidylinositol acyl-chain remodeling,	GO:0005789~endoplasmic reticulum membrane,GO:0016020~membrane,GO:0016021~integral component of membrane,	GO:0003841~1-acylglycerol-3-phosphate O-acyltransferase activity,GO:0004147~dihydrolipoamide branched chain acyltransferase activity,GO:0005515~protein binding,GO:0008951~palmitoleoyl [acyl-carrier-protein]-dependent acyltransferase activity,GO:0016406~carnitine O-acyltransferase activity,GO:0016412~serine O-acyltransferase activity,GO:0016413~O-acetyltransferase activity,GO:0016414~O-octanoyltra…	0	FALSE		5.678	5	1	2	1	1	472	52.7	8.97	20	1	0	100	6.64		200			671524	454907			632541	454907	Not Found	Not Found	High	High	Not Found	High
High	Master Protein	Q658P3	Metalloreductase STEAP3 OS=Homo sapiens OX=9606 GN=STEAP3 PE=1 SV=2	STEAP3	STEAP3 metalloreductase	Cytoplasm	transporter	5	GO:0006915~apoptotic process,GO:0007049~cell cycle,GO:0009306~protein secretion,GO:0015677~copper ion import,GO:0033572~transferrin transport,GO:0042981~regulation of apoptotic process,GO:0055072~iron ion homeostasis,GO:0055114~oxidation-reduction process,GO:0097461~ferric iron import into cell,	GO:0005737~cytoplasm,GO:0005771~multivesicular body,GO:0005887~integral component of plasma membrane,GO:0010008~endosome membrane,GO:0016021~integral component of membrane,	GO:0005515~protein binding,GO:0008823~cupric reductase activity,GO:0016723~oxidoreductase activity, oxidizing metal ions, NAD or NADP as acceptor,GO:0046872~metal ion binding,GO:0052851~ferric-chelate reductase (NADPH) activity,	0	FALSE		5.146	5	2	2	2	1	488	54.6	8.6	21	2	0	15.782	3.98	11.9	188.1		54947.8	824425	912215		26057.4	776566	912215	Not Found	Peak Found	High	High	Peak Found	High
High	Master Protein	Q9BTX1	Nucleoporin NDC1 OS=Homo sapiens OX=9606 GN=NDC1 PE=1 SV=2	NDC1	NDC1 transmembrane nucleoporin	Nucleus	other	5	GO:0006406~mRNA export from nucleus,GO:0006409~tRNA export from nucleus,GO:0007077~mitotic nuclear envelope disassembly,GO:0007129~synapsis,GO:0007283~spermatogenesis,GO:0010827~regulation of glucose transport,GO:0015031~protein transport,GO:0016032~viral process,GO:0016925~protein sumoylation,GO:0019083~viral transcription,GO:0030474~spindle pole body duplication,GO:0031047~gene silencing by RNA…	GO:0005635~nuclear envelope,GO:0005643~nuclear pore,GO:0005737~cytoplasm,GO:0005816~spindle pole body,GO:0005886~plasma membrane,GO:0015629~actin cytoskeleton,GO:0016020~membrane,GO:0016021~integral component of membrane,GO:0031965~nuclear membrane,GO:0070762~nuclear pore transmembrane ring,	GO:0017056~structural constituent of nuclear pore,	0	FALSE		6.28	3	1	1	1	1	674	76.3	9.09	18	1	0	0.01	-6.64	200		4.47382e+06	5.94988e+06			1.6292e+06	2.82156e+06			Peak Found	High	Not Found	Not Found	High	Not Found
High	Master Protein	O43808	Peroxisomal membrane protein PMP34 OS=Homo sapiens OX=9606 GN=SLC25A17 PE=1 SV=1	SLC25A17	solute carrier family 25 member 17	Cytoplasm	transporter	5	GO:0001561~fatty acid alpha-oxidation,GO:0006412~translation,GO:0006635~fatty acid beta-oxidation,GO:0006810~transport,GO:0006839~mitochondrial transport,GO:0015866~ADP transport,GO:0015867~ATP transport,GO:0015908~fatty acid transport,GO:0035349~coenzyme A transmembrane transport,GO:0035350~FAD transmembrane transport,GO:0043132~NAD transport,GO:0055085~transmembrane transport,GO:0080121~AMP tra…	GO:0005739~mitochondrion,GO:0005743~mitochondrial inner membrane,GO:0005777~peroxisome,GO:0005778~peroxisomal membrane,GO:0005779~integral component of peroxisomal membrane,GO:0016020~membrane,GO:0016021~integral component of membrane,GO:0031966~mitochondrial membrane,GO:0043231~intracellular membrane-bounded organelle,	GO:0000295~adenine nucleotide transmembrane transporter activity,GO:0003735~structural constituent of ribosome,GO:0005215~transporter activity,GO:0005347~ATP transmembrane transporter activity,GO:0005515~protein binding,GO:0015217~ADP transmembrane transporter activity,GO:0015228~coenzyme A transmembrane transporter activity,GO:0015230~FAD transmembrane transporter activity,GO:0044610~FMN transme…	0.005	FALSE		2.847	3	1	2	1	1	307	34.5	10.08	50	1	0	100	6.64		200			3.75568e+06	2762469			3.53766e+06	2762469	Not Found	Not Found	High	High	Not Found	High
High	Master Protein	Q9BSR8	Protein YIPF4 OS=Homo sapiens OX=9606 GN=YIPF4 PE=1 SV=1	YIPF4	Yip1 domain family member 4	Cytoplasm	other	5		GO:0005783~endoplasmic reticulum,GO:0005794~Golgi apparatus,GO:0005886~plasma membrane,GO:0016021~integral component of membrane,GO:0043231~intracellular membrane-bounded organelle,	GO:0005515~protein binding,	0.005	FALSE		2.732	4	1	3	1	1	244	27.1	4.65	0	1	0	51.5	5.69	3.8	196.2	37625.2	60554	2.4187e+06	2498386	13701.7	28716	2278292	2498386	Peak Found	Peak Found	High	High	Peak Found	High
High	Master Protein	Q6NTF9	Rhomboid domain-containing protein 2 OS=Homo sapiens OX=9606 GN=RHBDD2 PE=2 SV=2	RHBDD2	rhomboid domain containing 2	Plasma Membrane	other	5	GO:0006508~proteolysis,	GO:0000139~Golgi membrane,GO:0016021~integral component of membrane,GO:0048471~perinuclear region of cytoplasm,	GO:0004252~serine-type endopeptidase activity,GO:0043130~ubiquitin binding,	0	FALSE		5.513	9	2	4	2	1	364	39.2	9.32	32	2	0	20.786	4.38	9.2	190.8	59267.4	82875.9	1.36203e+06	1.55813e+06	21583	39301.6	1.28297e+06	1.55813e+06	Peak Found	Peak Found	High	High	Peak Found	High
High	Master Protein	O15260	Surfeit locus protein 4 OS=Homo sapiens OX=9606 GN=SURF4 PE=1 SV=3	SURF4	surfeit 4	Cytoplasm	other	5	GO:0006890~retrograde vesicle-mediated transport, Golgi to ER,GO:0007030~Golgi organization,GO:0010638~positive regulation of organelle organization,GO:0032527~protein exit from endoplasmic reticulum,GO:0034498~early endosome to Golgi transport,	GO:0000139~Golgi membrane,GO:0005789~endoplasmic reticulum membrane,GO:0005793~endoplasmic reticulum-Golgi intermediate compartment,GO:0016021~integral component of membrane,GO:0030133~transport vesicle,GO:0033116~endoplasmic reticulum-Golgi intermediate compartment membrane,	GO:0005515~protein binding,	0	FALSE		18.321	13	3	16	3	1	269	30.4	7.78	185	3	0	1.8	0.85	71.4	128.6	1.10241e+07	1.03198e+07	1.9722e+07	1.86851e+07	4.01455e+06	4.89387e+06	1.85771e+07	1.86851e+07	Peak Found	Peak Found	High	High	Peak Found	High
High	Master Protein	P30536	Translocator protein OS=Homo sapiens OX=9606 GN=TSPO PE=1 SV=3	TSPO	translocator protein	Cytoplasm	transmembrane receptor	5	GO:0006626~protein targeting to mitochondrion,GO:0006694~steroid biosynthetic process,GO:0006783~heme biosynthetic process,GO:0006820~anion transport,GO:0006821~chloride transport,GO:0006869~lipid transport,GO:0006915~apoptotic process,GO:0007165~signal transduction,GO:0007568~aging,GO:0008202~steroid metabolic process,GO:0008283~cell proliferation,GO:0008347~glial cell migration,GO:0010042~respo…	GO:0005737~cytoplasm,GO:0005739~mitochondrion,GO:0005741~mitochondrial outer membrane,GO:0016021~integral component of membrane,GO:0031965~nuclear membrane,GO:0043231~intracellular membrane-bounded organelle,GO:0070062~extracellular exosome,	GO:0005497~androgen binding,GO:0005515~protein binding,GO:0008503~benzodiazepine receptor activity,GO:0015485~cholesterol binding,GO:0044325~ion channel binding,	0	FALSE		5.586	14	1	3	1	1	169	18.8	9.36	39	1	0	100	6.64		200			888442	759483			836867	759483	Not Found	Not Found	High	High	Not Found	High
High	Master Protein	Q9P035	Very-long-chain (3R)-3-hydroxyacyl-CoA dehydratase 3 OS=Homo sapiens OX=9606 GN=HACD3 PE=1 SV=2	HACD3	3-hydroxyacyl-CoA dehydratase 3	Cytoplasm	enzyme	5	GO:0007249~I-kappaB kinase/NF-kappaB signaling,GO:0007257~activation of JUN kinase activity,GO:0007264~small GTPase mediated signal transduction,GO:0007266~Rho protein signal transduction,GO:0016601~Rac protein signal transduction,GO:0030148~sphingolipid biosynthetic process,GO:0030497~fatty acid elongation,GO:0042761~very long-chain fatty acid biosynthetic process,GO:0043547~positive regulation …	GO:0005737~cytoplasm,GO:0005739~mitochondrion,GO:0005783~endoplasmic reticulum,GO:0005925~focal adhesion,GO:0016021~integral component of membrane,GO:0030176~integral component of endoplasmic reticulum membrane,GO:0031965~nuclear membrane,	GO:0005096~GTPase activator activity,GO:0005515~protein binding,GO:0018812~3-hydroxyacyl-CoA dehydratase activity,GO:0019899~enzyme binding,GO:0102344~3-hydroxy-behenoyl-CoA dehydratase activity,GO:0102345~3-hydroxy-lignoceroyl-CoA dehydratase activity,	0	FALSE		25.966	21	6	23	6	1	362	43.1	8.94	277	6	0	1.231	0.3	89.6	110.4	2.27675e+07	2.66247e+07	2.9688e+07	30960705	8.29106e+06	1.2626e+07	27964542	30960705	High	High	High	High	High	High
High	Master Protein	B3KQT6	cDNA PSEC0169 fis, clone PLACE1011360, highly similar to Tetraspanin-13 OS=Homo sapiens OX=9606 PE=2 SV=1					4				0	FALSE		5.077	10	1	2	1	1	204	22.1	7.93	28	1	0	100	6.64		200			3.20369e+06	3233190			3.01771e+06	3233190	Not Found	Not Found	High	High	Not Found	High
High	Master Protein	B4DEH1	Dolichol-phosphate mannosyltransferase subunit 3 OS=Homo sapiens OX=9606 PE=2 SV=1					4				0	FALSE		6.799	13	2	4	2	1	168	18.3	9.1	49	2	0	6.192	2.63	27.8	172.2	324916	472793	1.30388e+06	4.51717e+06	118322	224209	1.22819e+06	4.51717e+06	Peak Found	High	High	High	High	High
High	Master Protein	P04844	Dolichyl-diphosphooligosaccharide--protein glycosyltransferase subunit 2 OS=Homo sapiens OX=9606 GN=RPN2 PE=1 SV=3	RPN2	ribophorin II	Cytoplasm	enzyme	4	GO:0006464~cellular protein modification process,GO:0006487~protein N-linked glycosylation,GO:0007568~aging,GO:0018279~protein N-linked glycosylation via asparagine,GO:0042493~response to drug,	GO:0000421~autophagosome membrane,GO:0005634~nucleus,GO:0005783~endoplasmic reticulum,GO:0005789~endoplasmic reticulum membrane,GO:0005791~rough endoplasmic reticulum,GO:0008250~oligosaccharyltransferase complex,GO:0016020~membrane,GO:0016021~integral component of membrane,	GO:0004579~dolichyl-diphosphooligosaccharide-protein glycotransferase activity,GO:0005515~protein binding,GO:0016757~transferase activity, transferring glycosyl groups,GO:0043022~ribosome binding,	0	FALSE		125.151	33	13	81	13	1	631	69.2	5.69	1579	13	0	1.493	0.58	80.2	119.8	1.47294e+08	1.56993e+08	2.28738e+08	2.25449e+08	5.36388e+07	7.44496e+07	2.1546e+08	2.25449e+08	High	High	High	High	High	High
High	Master Protein	Q9NX47	E3 ubiquitin-protein ligase MARCH5 OS=Homo sapiens OX=9606 GN=MARCH5 PE=1 SV=1	MARCHF5	membrane associated ring-CH-type finger 5	Cytoplasm	enzyme	4	GO:0000209~protein polyubiquitination,GO:0051865~protein autoubiquitination,GO:0070585~protein localization to mitochondrion,GO:0090140~regulation of mitochondrial fission,GO:0090141~positive regulation of mitochondrial fission,GO:0090344~negative regulation of cell aging,	GO:0005741~mitochondrial outer membrane,GO:0005783~endoplasmic reticulum,GO:0005789~endoplasmic reticulum membrane,GO:0016020~membrane,GO:0016021~integral component of membrane,	GO:0004842~ubiquitin-protein transferase activity,GO:0005515~protein binding,GO:0008270~zinc ion binding,GO:0016874~ligase activity,GO:0051020~GTPase binding,	0.006	FALSE		2.714	3	1	3	1	1	278	31.2	8.7	0	1	0	0.255	-1.97	159.3	40.7	2.28643e+06	2.39234e+06	583390	611884	832632	1.1345e+06	549524	611884	High	Peak Found	Peak Found	Peak Found	High	Peak Found
High	Master Protein	Q1HDL3	HBeAg-binding protein 2 binding protein A OS=Homo sapiens OX=9606 GN=HBEBP2BPA PE=1 SV=1					4				0.002	FALSE		3.734	3	1	4	1	1	299	32	7.62	98	1	0	5.131	2.36	32.6	167.4	883851	828944	4.2413e+06	4.54876e+06	321865	393103	3.99509e+06	4.54876e+06	Peak Found	Peak Found	High	High	Peak Found	High
High	Master Protein	Q9ULH0	Kinase D-interacting substrate of 220 kDa OS=Homo sapiens OX=9606 GN=KIDINS220 PE=1 SV=3	KIDINS220	kinase D interacting substrate 220	Nucleus	transcription regulator	4	GO:0000186~activation of MAPKK activity,GO:0001701~in utero embryonic development,GO:0010976~positive regulation of neuron projection development,GO:0038180~nerve growth factor signaling pathway,GO:0045859~regulation of protein kinase activity,GO:0048813~dendrite morphogenesis,GO:1990090~cellular response to nerve growth factor stimulus,	GO:0005770~late endosome,GO:0005829~cytosol,GO:0016020~membrane,GO:0016021~integral component of membrane,GO:0043234~protein complex,	GO:0016301~kinase activity,GO:0019887~protein kinase regulator activity,GO:0030165~PDZ domain binding,	0	FALSE		9.201	2	3	4	3	1	1771	196.4	6.62	95	3	0	16.965	4.08	11.1	188.9	213205	300996	4.17952e+06	4.41916e+06	77641.1	142739	3.9369e+06	4.41916e+06	Peak Found	Peak Found	High	High	Peak Found	High
High	Master Protein	Q2M1J6	Oxidase (Cytochrome c) assembly 1-like OS=Homo sapiens OX=9606 GN=OXA1L PE=2 SV=1	OXA1L	OXA1L mitochondrial inner membrane protein	Cytoplasm	enzyme	4	GO:0006461~protein complex assembly,GO:0009060~aerobic respiration,GO:0032780~negative regulation of ATPase activity,GO:0032981~mitochondrial respiratory chain complex I assembly,GO:0033615~mitochondrial proton-transporting ATP synthase complex assembly,GO:0051205~protein insertion into membrane,GO:0051262~protein tetramerization,GO:0051354~negative regulation of oxidoreductase activity,GO:005511…	GO:0005739~mitochondrion,GO:0005743~mitochondrial inner membrane,GO:0005746~mitochondrial respiratory chain,GO:0016021~integral component of membrane,GO:0031966~mitochondrial membrane,GO:0032592~integral component of mitochondrial membrane,GO:0043234~protein complex,	GO:0005515~protein binding,GO:0042803~protein homodimerization activity,GO:0097177~mitochondrial ribosome binding,	0.001	FALSE		4.973	2	1	6	1	1	496	55.3	9.69	191	1	0	0.096	-3.37	182.4	17.6	1.77714e+06	2.5239e+06	211202	197521	647169	1.19689e+06	198942	197521	Peak Found	High	Peak Found	Peak Found	High	Peak Found
High	Master Protein	Q9NR77	Peroxisomal membrane protein 2 OS=Homo sapiens OX=9606 GN=PXMP2 PE=1 SV=3	PXMP2	peroxisomal membrane protein 2	Cytoplasm	other	4		GO:0005737~cytoplasm,GO:0005778~peroxisomal membrane,GO:0005779~integral component of peroxisomal membrane,GO:0016020~membrane,GO:0016021~integral component of membrane,GO:0043234~protein complex,	GO:0005515~protein binding,	0	FALSE		8.809	12	3	5	3	1	195	22.2	10.58	102	3	0	0.325	-1.62	151	49	6.06316e+06	6.3216e+06	2.10282e+06	1.92394e+06	2.20797e+06	2997840	1.98074e+06	1.92394e+06	High	High	High	High	High	High
High	Master Protein	B3KN29	PRA1 family protein OS=Homo sapiens OX=9606 PE=2 SV=1					4				0	FALSE		6.435	12	2	8	2	1	178	19.3	9.19	109	2	0	1.744	0.8	72.9	127.1	9.57547e+06	8.96315e+06	1.52499e+07	1.71099e+07	3.48702e+06	4250520	1.43646e+07	1.71099e+07	High	High	High	High	High	High
High	Master Protein	B3KW34	Protein YIPF OS=Homo sapiens OX=9606 PE=2 SV=1					4				0.005	FALSE		2.928	4	1	4	1	1	257	28	4.36	0	1	0	3.667	1.87	42.8	157.2	1.8793e+06	1.57884e+06	7.87426e+06	5.0683e+06	684371	748719	7.41715e+06	5.0683e+06	Peak Found	Peak Found	High	High	Peak Found	High
High	Master Protein	O14828	Secretory carrier-associated membrane protein 3 OS=Homo sapiens OX=9606 GN=SCAMP3 PE=1 SV=3	SCAMP3	secretory carrier membrane protein 3	Cytoplasm	transporter	4	GO:0006892~post-Golgi vesicle-mediated transport,GO:0015031~protein transport,GO:0032526~response to retinoic acid,	GO:0000139~Golgi membrane,GO:0016021~integral component of membrane,GO:0043231~intracellular membrane-bounded organelle,GO:0070062~extracellular exosome,	GO:0031625~ubiquitin protein ligase binding,	0	FALSE		67.284	31	7	36	7	1	347	38.3	7.64	793	7	0	1.917	0.94	68.6	131.4	4.85233e+07	5.65631e+07	9.9105e+07	1.01741e+08	1.76704e+07	2.68235e+07	9.33518e+07	1.01741e+08	High	High	High	High	High	High
High	Master Protein	Q969E2	Secretory carrier-associated membrane protein 4 OS=Homo sapiens OX=9606 GN=SCAMP4 PE=1 SV=1	SCAMP4	secretory carrier membrane protein 4	Cytoplasm	other	4	GO:0015031~protein transport,	GO:0016021~integral component of membrane,		0.005	FALSE		2.977	5	1	1	1	1	229	25.7	8.82	0	1	0	2.831	1.5	52.2	147.8	6.8126e+06	6.41181e+06	1.78721e+07	19584884	2.48089e+06	3.04062e+06	16834562	19584884	High	Peak Found	Peak Found	Peak Found	High	Peak Found
High	Master Protein	A8K2G0	Secretory carrier-associated membrane protein OS=Homo sapiens OX=9606 PE=2 SV=1					4				0	FALSE		24.445	15	3	8	3	1	338	37.8	7.11	318	3	0	5.112	2.35	32.7	167.3	4.43267e+06	7.39363e+06	2.51488e+07	3.40507e+07	1614212	3.50622e+06	2.36888e+07	3.40507e+07	Peak Found	Peak Found	High	High	Peak Found	High
High	Master Protein	A8K769	Secretory carrier-associated membrane protein OS=Homo sapiens OX=9606 PE=2 SV=1	SCAMP2	secretory carrier membrane protein 2	Cytoplasm	other	4	GO:0006892~post-Golgi vesicle-mediated transport,GO:0015031~protein transport,	GO:0005654~nucleoplasm,GO:0005794~Golgi apparatus,GO:0016021~integral component of membrane,GO:0030133~transport vesicle,GO:0032588~trans-Golgi network membrane,GO:0043231~intracellular membrane-bounded organelle,GO:0055038~recycling endosome membrane,GO:0070062~extracellular exosome,	GO:0005515~protein binding,	0	FALSE		20.396	10	2	10	2	1	329	36.6	6.1	209	2	0	2.87	1.52	51.7	148.3	1.48408e+07	1.6436e+07	4.56168e+07	4.40592e+07	5.40447e+06	7.7943e+06	4.29686e+07	4.40592e+07	Peak Found	Peak Found	High	High	Peak Found	High
High	Master Protein	Q8NCG7	Sn1-specific diacylglycerol lipase beta OS=Homo sapiens OX=9606 GN=DAGLB PE=1 SV=2	DAGLB	diacylglycerol lipase beta	Plasma Membrane	enzyme	4	GO:0006629~lipid metabolic process,GO:0007405~neuroblast proliferation,GO:0016042~lipid catabolic process,GO:0019369~arachidonic acid metabolic process,GO:0042136~neurotransmitter biosynthetic process,	GO:0005765~lysosomal membrane,GO:0005886~plasma membrane,GO:0016021~integral component of membrane,	GO:0016787~hydrolase activity,GO:0046872~metal ion binding,GO:0047372~acylglycerol lipase activity,	0	FALSE		8.574	4	2	3	2	1	672	73.7	6.55	107	2	0	36.66	5.2	5.3	194.7	85688.4	137633	3.75822e+06	4.21741e+06	31204.5	65268.4	3.54005e+06	4.21741e+06	Peak Found	Peak Found	High	High	Peak Found	High
High	Master Protein	Q59GX7	Stearoyl-CoA desaturase variant (Fragment) OS=Homo sapiens OX=9606 PE=2 SV=1					4				0.002	FALSE		3.751	4	1	1	1	1	366	42.3	9.25	25	1	0	100	6.64		200			615409	615353			579684	615353	Not Found	Not Found	Peak Found	High	Not Found	High
High	Master Protein	O43759	Synaptogyrin-1 OS=Homo sapiens OX=9606 GN=SYNGR1 PE=1 SV=2	SYNGR1	synaptogyrin 1	Plasma Membrane	transporter	4	GO:0006605~protein targeting,GO:0048169~regulation of long-term neuronal synaptic plasticity,GO:0048172~regulation of short-term neuronal synaptic plasticity,	GO:0016021~integral component of membrane,GO:0030054~cell junction,GO:0030672~synaptic vesicle membrane,GO:0031594~neuromuscular junction,GO:0042470~melanosome,GO:0043195~terminal bouton,	GO:0005515~protein binding,	0	FALSE		9.158	10	2	7	2	1	233	25.4	4.68	79	2	0	69.723	6.12	2.8	197.2	249178	951850	3.39691e+07	33942497	90741.1	451388	31997109	33942497	Peak Found	Peak Found	High	High	Peak Found	High
High	Master Protein	O43760	Synaptogyrin-2 OS=Homo sapiens OX=9606 GN=SYNGR2 PE=1 SV=1	SYNGR2	synaptogyrin 2	Cytoplasm	other	4		GO:0008021~synaptic vesicle,GO:0016021~integral component of membrane,GO:0030672~synaptic vesicle membrane,GO:0031594~neuromuscular junction,GO:0070062~extracellular exosome,	GO:0005515~protein binding,	0	FALSE		8.746	12	3	6	3	1	224	24.8	4.94	101	3	0	24.102	4.59	8	192		669033	1.62037e+07	16047203		317270	1.5263e+07	16047203	Not Found	Peak Found	High	High	Peak Found	High
High	Master Protein	G8JLH6	Tetraspanin OS=Homo sapiens OX=9606 GN=CD9 PE=1 SV=2	CD9	CD9 molecule	Plasma Membrane	other	4	GO:0002576~platelet degranulation,GO:0006928~movement of cell or subcellular component,GO:0007155~cell adhesion,GO:0007166~cell surface receptor signaling pathway,GO:0007342~fusion of sperm to egg plasma membrane,GO:0007420~brain development,GO:0008285~negative regulation of cell proliferation,GO:0009414~response to water deprivation,GO:0014003~oligodendrocyte development,GO:0030168~platelet acti…	GO:0005615~extracellular space,GO:0005886~plasma membrane,GO:0005887~integral component of plasma membrane,GO:0005925~focal adhesion,GO:0009897~external side of plasma membrane,GO:0016020~membrane,GO:0016021~integral component of membrane,GO:0016324~apical plasma membrane,GO:0030666~endocytic vesicle membrane,GO:0030669~clathrin-coated endocytic vesicle membrane,GO:0031092~platelet alpha granule …	GO:0005178~integrin binding,GO:0005515~protein binding,	0	FALSE		10.571	10	1	4	1	1	251	28.1	7.2	110	1	0	0.364	-1.46	146.6	53.4	3.27999e+06	3.47274e+06	1.13974e+06	1326264	1.19445e+06	1.64685e+06	1.07357e+06	1326264	High	High	High	High	High	High
High	Master Protein	Q9UNL2	Translocon-associated protein subunit gamma OS=Homo sapiens OX=9606 GN=SSR3 PE=1 SV=1	SSR3	signal sequence receptor subunit 3	Cytoplasm	other	4	GO:0006614~SRP-dependent cotranslational protein targeting to membrane,	GO:0005622~intracellular,GO:0005789~endoplasmic reticulum membrane,GO:0016021~integral component of membrane,		0	FALSE		7.584	8	1	12	1	1	185	21.1	9.61	311	1	0	0.839	-0.25	108.7	91.3	8.83937e+06	7.55261e+06	6.37279e+06	7.38066e+06	3.21897e+06	3.58161e+06	6.00285e+06	7.38066e+06	High	High	High	High	High	High
High	Master Protein	Q9BTV4	Transmembrane protein 43 OS=Homo sapiens OX=9606 GN=TMEM43 PE=1 SV=1	TMEM43	transmembrane protein 43	Nucleus	other	4	GO:0071763~nuclear membrane organization,	GO:0005639~integral component of nuclear inner membrane,GO:0005788~endoplasmic reticulum lumen,GO:0005794~Golgi apparatus,GO:0016021~integral component of membrane,	GO:0005515~protein binding,GO:0043621~protein self-association,	0	FALSE		17.952	15	4	19	4	1	400	44.8	8.13	254	4	0	0.709	-0.5	117	83	2.25941e+07	2.61817e+07	1.80291e+07	1.65144e+07	8227915	1.24159e+07	1.69825e+07	1.65144e+07	High	High	High	High	High	High
High	Master Protein	Q99943	1-acyl-sn-glycerol-3-phosphate acyltransferase alpha OS=Homo sapiens OX=9606 GN=AGPAT1 PE=1 SV=2	AGPAT1	1-acylglycerol-3-phosphate O-acyltransferase 1	Cytoplasm	enzyme	3	GO:0001819~positive regulation of cytokine production,GO:0001961~positive regulation of cytokine-mediated signaling pathway,GO:0006644~phospholipid metabolic process,GO:0006654~phosphatidic acid biosynthetic process,GO:0008654~phospholipid biosynthetic process,GO:0016024~CDP-diacylglycerol biosynthetic process,GO:0019432~triglyceride biosynthetic process,GO:0031325~positive regulation of cellular…	GO:0005783~endoplasmic reticulum,GO:0005789~endoplasmic reticulum membrane,GO:0016020~membrane,GO:0016021~integral component of membrane,	GO:0003841~1-acylglycerol-3-phosphate O-acyltransferase activity,GO:0005515~protein binding,	0.001	FALSE		4.623	7	1	2	1	1	283	31.7	9.38	49	1	0	0.125	-3	177.7	22.3	599942	569806	60690.5	88537.2	218476	270215	57167.3	88537.2	Peak Found	Peak Found	High	Peak Found	Peak Found	High
High	Master Protein	Q59EI9	ADP,ATP carrier protein, liver isoform T2 variant (Fragment) OS=Homo sapiens OX=9606 PE=2 SV=1					3				0	FALSE		58.536	48	14	159	2	1	323	35.4	9.85	2039	14	12	0.163	-2.61	171.9	28.1	5.91763e+08	6.28495e+08	1.03688e+08	9.57461e+07	2.15498e+08	2.98046e+08	9.76689e+07	9.57461e+07	High	High	High	High	High	High
High	Master Protein	D7RF68	AGTRAP-BRAF fusion protein OS=Homo sapiens OX=9606 PE=2 SV=1					3				0	FALSE		19.307	7	2	12	2	1	597	66.2	8.9	270	2	0	2.022	1.02	66.2	133.8	6.94146e+06	8.32493e+06	1.38321e+07	1.70875e+07	2.52782e+06	3.94786e+06	1.30291e+07	1.70875e+07	High	High	High	High	High	High
High	Master Protein	P51572	B-cell receptor-associated protein 31 OS=Homo sapiens OX=9606 GN=BCAP31 PE=1 SV=3	BCAP31	B cell receptor associated protein 31	Cytoplasm	transporter	3	GO:0002474~antigen processing and presentation of peptide antigen via MHC class I,GO:0006886~intracellular protein transport,GO:0006888~ER to Golgi vesicle-mediated transport,GO:0006921~cellular component disassembly involved in execution phase of apoptosis,GO:0007204~positive regulation of cytosolic calcium ion concentration,GO:0007283~spermatogenesis,GO:0032471~negative regulation of endoplasmi…	GO:0005739~mitochondrion,GO:0005783~endoplasmic reticulum,GO:0005784~Sec61 translocon complex,GO:0005789~endoplasmic reticulum membrane,GO:0005811~lipid particle,GO:0005829~cytosol,GO:0005887~integral component of plasma membrane,GO:0016020~membrane,GO:0016021~integral component of membrane,GO:0030136~clathrin-coated vesicle,GO:0032580~Golgi cisterna membrane,GO:0033116~endoplasmic reticulum-Golg…	GO:0005515~protein binding,GO:0032403~protein complex binding,GO:0042288~MHC class I protein binding,	0	FALSE		17.34	15	5	9	5	1	246	28	8.44	138	5	0	24.465	4.61	7.9	192.1	860229	1.35434e+06	2.56953e+07	2.71372e+07	313263	642259	2.42036e+07	2.71372e+07	High	Peak Found	High	High	High	High
High	Master Protein	J9JIE6	Calcium load-activated calcium channel OS=Homo sapiens OX=9606 GN=TMCO1 PE=1 SV=1	TMCO1	transmembrane and coiled-coil domains 1	Cytoplasm	ion channel	3	GO:0006983~ER overload response,GO:0032469~endoplasmic reticulum calcium ion homeostasis,GO:0070588~calcium ion transmembrane transport,	GO:0000139~Golgi membrane,GO:0005783~endoplasmic reticulum,GO:0016021~integral component of membrane,GO:0030176~integral component of endoplasmic reticulum membrane,	GO:0005262~calcium channel activity,	0	FALSE		11.752	10	2	9	2	1	239	27.1	10.26	163	2	0	2.554	1.35	56.3	143.7	5.81606e+06	6.62017e+06	1.52908e+07	1.64236e+07	2.11799e+06	3.13943e+06	1.44032e+07	1.64236e+07	Peak Found	Peak Found	High	High	Peak Found	High
High	Master Protein	B4DL07	cDNA FLJ53353, highly similar to ATP-binding cassette sub-family D member 3 OS=Homo sapiens OX=9606 PE=2 SV=1					3				0	FALSE		26.98	16	8	21	8	1	683	78.4	9.11	188	8	0	3.889	1.96	40.9	159.1	6.92341e+06	8.95463e+06	3.08733e+07	3.0378e+07	2.52124e+06	4.24648e+06	2.90811e+07	3.0378e+07	Peak Found	High	High	High	High	High
High	Master Protein	A8K865	cDNA FLJ75789, highly similar to Homo sapiens synaptophysin-like 1 (SYPL1), transcript variant 1, mRNA OS=Homo sapiens OX=9606 PE=2 SV=1					3				0.001	FALSE		4.043	4	1	9	1	1	259	28.5	7.99	337	1	0	3.869	1.95	41.1	158.9	5.34055e+06	1.03937e+07	2.80841e+07	2.95847e+07	1.94483e+06	4.9289e+06	2.64538e+07	2.95847e+07	Peak Found	Peak Found	High	High	Peak Found	High
High	Master Protein	B3KQF0	cDNA FLJ90354 fis, clone NT2RP2003390, highly similar to Translocation protein SEC63 homolog OS=Homo sapiens OX=9606 PE=2 SV=1					3				0	FALSE		25.761	9	5	26	5	1	760	87.9	5.2	383	5	0	1.197	0.26	91	109	3.38178e+07	3.37183e+07	3.94921e+07	4.13505e+07	1.23152e+07	1.59899e+07	37199557	4.13505e+07	High	High	High	High	High	High
High	Master Protein	Q96S66	Chloride channel CLIC-like protein 1 OS=Homo sapiens OX=9606 GN=CLCC1 PE=1 SV=1	CLCC1	chloride channel CLIC like 1	Cytoplasm	ion channel	3	GO:1902476~chloride transmembrane transport,	GO:0005634~nucleus,GO:0005783~endoplasmic reticulum,GO:0005794~Golgi apparatus,GO:0016020~membrane,GO:0016021~integral component of membrane,GO:0034707~chloride channel complex,GO:0043231~intracellular membrane-bounded organelle,	GO:0005254~chloride channel activity,	0	FALSE		6.082	4	2	2	2	1	551	62	5.55	26	2	0	64.583	6.01	3	197		49719.9	3.08508e+06	3.34224e+06		23578.3	2.90599e+06	3.34224e+06	Not Found	Peak Found	Peak Found	High	Peak Found	High
High	Master Protein	P61803	Dolichyl-diphosphooligosaccharide--protein glycosyltransferase subunit DAD1 OS=Homo sapiens OX=9606 GN=DAD1 PE=1 SV=3	DAD1	defender against cell death 1	Cytoplasm	other	3	GO:0001824~blastocyst development,GO:0006486~protein glycosylation,GO:0006487~protein N-linked glycosylation,GO:0006915~apoptotic process,GO:0007584~response to nutrient,GO:0018279~protein N-linked glycosylation via asparagine,GO:0042493~response to drug,GO:0043066~negative regulation of apoptotic process,	GO:0005789~endoplasmic reticulum membrane,GO:0008250~oligosaccharyltransferase complex,GO:0016020~membrane,GO:0016021~integral component of membrane,GO:0070062~extracellular exosome,	GO:0004576~oligosaccharyl transferase activity,GO:0004579~dolichyl-diphosphooligosaccharide-protein glycotransferase activity,	0	FALSE		8.721	19	2	7	2	1	113	12.5	7.08	107	2	0	100	6.64	0.8	199.2	103845	141383	2.6821e+07	31477926	37816.5	67046.8	2.52641e+07	31477926	High	Peak Found	High	High	High	High
High	Master Protein	O94919	Endonuclease domain-containing 1 protein OS=Homo sapiens OX=9606 GN=ENDOD1 PE=1 SV=2	ENDOD1	endonuclease domain containing 1	Extracellular Space	enzyme	3	GO:0090305~nucleic acid phosphodiester bond hydrolysis,	GO:0016020~membrane,GO:0070062~extracellular exosome,	GO:0003676~nucleic acid binding,GO:0004519~endonuclease activity,GO:0046872~metal ion binding,	0.002	FALSE		3.526	2	1	2	1	1	500	55	5.71	30	1	0	100	6.64		200			229605	279462			216276	279462	Not Found	Not Found	High	High	Not Found	High
High	Master Protein	Q53HE6	HSPC163 protein variant (Fragment) OS=Homo sapiens OX=9606 PE=2 SV=1					3				0	FALSE		9.976	14	1	4	1	1	139	16	6.98	36	1	0	3.5	1.81	44.4	155.6	2.13173e+06	2.32552e+06	7.14244e+06	8.50069e+06	776295	1.10281e+06	6.72781e+06	8.50069e+06	Peak Found	Peak Found	High	High	Peak Found	High
High	Master Protein	D3DR22	Hydroxysteroid (17-beta) dehydrogenase 12, isoform CRA_a OS=Homo sapiens OX=9606 GN=HSD17B12 PE=3 SV=1	HSD17B12	hydroxysteroid 17-beta dehydrogenase 12	Cytoplasm	enzyme	3	GO:0006633~fatty acid biosynthetic process,GO:0006694~steroid biosynthetic process,GO:0006703~estrogen biosynthetic process,GO:0010811~positive regulation of cell-substrate adhesion,GO:0030198~extracellular matrix organization,GO:0035338~long-chain fatty-acyl-CoA biosynthetic process,GO:0055114~oxidation-reduction process,	GO:0005578~proteinaceous extracellular matrix,GO:0005789~endoplasmic reticulum membrane,GO:0016021~integral component of membrane,	GO:0001968~fibronectin binding,GO:0004303~estradiol 17-beta-dehydrogenase activity,GO:0005515~protein binding,GO:0005518~collagen binding,GO:0008201~heparin binding,GO:0016491~oxidoreductase activity,GO:0016509~long-chain-3-hydroxyacyl-CoA dehydrogenase activity,GO:0102339~3-oxo-arachidoyl-CoA reductase activity,GO:0102340~3-oxo-behenoyl-CoA reductase activity,GO:0102341~3-oxo-lignoceroyl-CoA red…	0	FALSE		29.888	22	6	24	6	1	352	38.8	9.48	322	6	0	2.345	1.23	59.8	140.2	1.3569e+07	1.262e+07	2.81707e+07	3.34337e+07	4.94133e+06	5.9847e+06	2.65354e+07	3.34337e+07	High	High	High	High	High	High
High	Master Protein	Q15800	Methylsterol monooxygenase 1 OS=Homo sapiens OX=9606 GN=MSMO1 PE=1 SV=1	MSMO1	methylsterol monooxygenase 1	Cytoplasm	enzyme	3	GO:0006631~fatty acid metabolic process,GO:0006633~fatty acid biosynthetic process,GO:0006695~cholesterol biosynthetic process,GO:0008202~steroid metabolic process,GO:0016126~sterol biosynthetic process,GO:0055114~oxidation-reduction process,	GO:0005783~endoplasmic reticulum,GO:0005789~endoplasmic reticulum membrane,GO:0005886~plasma membrane,GO:0016021~integral component of membrane,	GO:0000254~C-4 methylsterol oxidase activity,GO:0005506~iron ion binding,GO:0016491~oxidoreductase activity,	0.005	FALSE		2.845	2	1	2	1	1	293	35.2	7.23	34	1	0													Not Found	Not Found	High	High	Not Found	High
High	Master Protein	Q5VV89	Microsomal glutathione S-transferase 3 OS=Homo sapiens OX=9606 GN=MGST3 PE=1 SV=1	MGST3	microsomal glutathione S-transferase 3	Cytoplasm	enzyme	3	GO:0006629~lipid metabolic process,GO:0006805~xenobiotic metabolic process,GO:0007165~signal transduction,GO:0010243~response to organonitrogen compound,GO:0098869~cellular oxidant detoxification,GO:1901687~glutathione derivative biosynthetic process,	GO:0005635~nuclear envelope,GO:0005783~endoplasmic reticulum,GO:0005789~endoplasmic reticulum membrane,GO:0016020~membrane,GO:0016021~integral component of membrane,GO:0031090~organelle membrane,GO:0043231~intracellular membrane-bounded organelle,GO:0070062~extracellular exosome,	GO:0004364~glutathione transferase activity,GO:0004601~peroxidase activity,GO:0004602~glutathione peroxidase activity,GO:0005515~protein binding,GO:0016740~transferase activity,	0	FALSE		5.888	8	1	2	1	1	166	18.4	9.96	75	1	0	3.855	1.95	41.2	158.8	401008	331819	1.39856e+06	1.414e+06	146032	157356	1.31737e+06	1.414e+06	Peak Found	Peak Found	High	High	Peak Found	High
High	Master Protein	Q9NRP0	Oligosaccharyltransferase complex subunit OSTC OS=Homo sapiens OX=9606 GN=OSTC PE=1 SV=1	OSTC	oligosaccharyltransferase complex non-catalytic subunit	Cytoplasm	enzyme	3	GO:0018279~protein N-linked glycosylation via asparagine,	GO:0008250~oligosaccharyltransferase complex,GO:0016021~integral component of membrane,	GO:0004579~dolichyl-diphosphooligosaccharide-protein glycotransferase activity,GO:0005515~protein binding,	0.001	FALSE		5.005	8	1	13	1	1	149	16.8	9.13	235	1	0	1.058	0.08	97.2	102.8	2.18529e+07	2.07421e+07	2.05638e+07	24679424	7.95801e+06	9.83635e+06	1.937e+07	24679424	High	High	High	High	High	High
High	Master Protein	B3KQB4	PRA1 family protein OS=Homo sapiens OX=9606 PE=2 SV=1					3				0	FALSE		16.584	16	3	23	3	1	188	21.5	9.77	263	3	0	2.187	1.13	62.8	137.2	6.08706e+06	6.39442e+06	1.25516e+07	1.483e+07	2.21668e+06	3.03237e+06	1.1823e+07	1.483e+07	High	High	High	High	High	High
High	Master Protein	Q9P0H9	Protein RER1 OS=Homo sapiens OX=9606 GN=RER1 PE=1 SV=1	RER1	retention in endoplasmic reticulum sorting receptor 1	Cytoplasm	other	3	GO:0006890~retrograde vesicle-mediated transport, Golgi to ER,GO:0071340~skeletal muscle acetylcholine-gated channel clustering,GO:0090004~positive regulation of establishment of protein localization to plasma membrane,	GO:0005793~endoplasmic reticulum-Golgi intermediate compartment,GO:0005794~Golgi apparatus,GO:0005886~plasma membrane,GO:0009986~cell surface,GO:0016021~integral component of membrane,GO:0030173~integral component of Golgi membrane,	GO:0033130~acetylcholine receptor binding,	0.007	FALSE		2.637	5	1	3	1	1	214	24.8	9.63	15	1	0	100	6.64		200			1.09716e+07	13040522			10334730	13040522	Not Found	Not Found	High	High	Not Found	High
High	Master Protein	A8K9X0	Protein YIPF OS=Homo sapiens OX=9606 PE=2 SV=1					3				0	FALSE		8.135	8	2	6	2	1	236	26.2	6.18	145	2	0	13.956	3.8	13.4	186.6	529456		7.61842e+06	7.16712e+06	192808		7176164	7.16712e+06	Peak Found	Not Found	High	High	Peak Found	High
High	Master Protein	A0A024R5C4	Reticulon OS=Homo sapiens OX=9606 GN=RTN3 PE=4 SV=1	RTN3	reticulon 3	Cytoplasm	other	3	GO:0006915~apoptotic process,GO:0007268~chemical synaptic transmission,GO:0016032~viral process,GO:0016192~vesicle-mediated transport,GO:0071786~endoplasmic reticulum tubular network organization,GO:0071787~endoplasmic reticulum tubular network assembly,	GO:0000139~Golgi membrane,GO:0005615~extracellular space,GO:0005783~endoplasmic reticulum,GO:0005789~endoplasmic reticulum membrane,GO:0005886~plasma membrane,GO:0012505~endomembrane system,GO:0016021~integral component of membrane,GO:0070062~extracellular exosome,	GO:0005515~protein binding,	0	FALSE		10.966	6	1	4	1	1	236	25.6	8.51	176	1	0	3.258	1.7	47	153	4.83592e+06	4.52709e+06	1.60843e+07	1.44445e+07	1.76106e+06	2.14685e+06	1.51506e+07	1.44445e+07	High	Peak Found	High	High	High	High
High	Master Protein	Q86VR2	Reticulophagy regulator 3 OS=Homo sapiens OX=9606 GN=RETREG3 PE=1 SV=1	RETREG3	reticulophagy regulator family member 3	Other	other	3	GO:0010976~positive regulation of neuron projection development,	GO:0016021~integral component of membrane,	GO:0005515~protein binding,	0	FALSE		7.708	6	2	3	2	1	466	51.4	4.97	33	2	0	4.214	2.08	38.4	161.6	855310	999212	3.97786e+06	3.81568e+06	311472	473848	3.74694e+06	3.81568e+06	Peak Found	Peak Found	High	High	Peak Found	High
High	Master Protein	A6QKW0	SHINC3 OS=Homo sapiens OX=9606 GN=SHINC3 PE=2 SV=1					3				0	FALSE		25.295	20	4	24	4	1	247	27.9	9.7	431	4	0	3.558	1.83	43.9	156.1	1.19565e+07	1.03249e+07	3.97688e+07	3.9288e+07	4.35411e+06	4896282	3.74602e+07	3.9288e+07	High	High	High	High	High	High
High	Master Protein	Q9H9B4	Sideroflexin-1 OS=Homo sapiens OX=9606 GN=SFXN1 PE=1 SV=4	SFXN1	sideroflexin 1	Cytoplasm	transporter	3				0	FALSE		29.824	26	7	32	6	1	322	35.6	9.07	507	7	1	0.134	-2.9	176.4	23.6	1.50425e+08	1.65734e+08	2.02917e+07	2.19701e+07	5.47793e+07	7.85947e+07	1.91137e+07	2.19701e+07	High	High	High	High	High	High
High	Master Protein	Q6NVC0	SLC25A5 protein (Fragment) OS=Homo sapiens OX=9606 GN=SLC25A5 PE=2 SV=1	SLC25A5	solute carrier family 25 member 5	Cytoplasm	transporter	3	GO:0006412~translation,GO:0006810~transport,GO:0007059~chromosome segregation,GO:0008284~positive regulation of cell proliferation,GO:0015853~adenine transport,GO:0016032~viral process,GO:0050796~regulation of insulin secretion,GO:0055085~transmembrane transport,GO:1901029~negative regulation of mitochondrial outer membrane permeabilization involved in apoptotic signaling pathway,	GO:0005634~nucleus,GO:0005739~mitochondrion,GO:0005743~mitochondrial inner membrane,GO:0005887~integral component of plasma membrane,GO:0016020~membrane,GO:0016021~integral component of membrane,GO:0031012~extracellular matrix,GO:0042645~mitochondrial nucleoid,GO:0043209~myelin sheath,GO:0070062~extracellular exosome,GO:0071817~MMXD complex,	GO:0003735~structural constituent of ribosome,GO:0005215~transporter activity,GO:0005515~protein binding,GO:0015207~adenine transmembrane transporter activity,GO:0031625~ubiquitin protein ligase binding,GO:0044822~poly(A) RNA binding,	0	FALSE		56.073	40	13	182	3	1	323	35.3	9.82	2491	13	0	0.057	-4.14	189.3	10.7	1.79188e+08	1.63329e+08	8.18623e+06	1.14311e+07	6.52533e+07	7.74541e+07	7.71101e+06	1.14311e+07	High	High	High	High	High	High
High	Master Protein	P08247	Synaptophysin OS=Homo sapiens OX=9606 GN=SYP PE=1 SV=3	SYP	synaptophysin	Cytoplasm	transporter	3	GO:0006897~endocytosis,GO:0016188~synaptic vesicle maturation,GO:0048168~regulation of neuronal synaptic plasticity,GO:0048169~regulation of long-term neuronal synaptic plasticity,GO:0048172~regulation of short-term neuronal synaptic plasticity,GO:0048499~synaptic vesicle membrane organization,GO:0071310~cellular response to organic substance,GO:2000474~regulation of opioid receptor signaling pat…	GO:0008021~synaptic vesicle,GO:0016020~membrane,GO:0016021~integral component of membrane,GO:0030054~cell junction,GO:0030285~integral component of synaptic vesicle membrane,GO:0042734~presynaptic membrane,GO:0043005~neuron projection,GO:0043195~terminal bouton,GO:0048786~presynaptic active zone,GO:0060076~excitatory synapse,	GO:0005215~transporter activity,GO:0015485~cholesterol binding,GO:0042169~SH2 domain binding,GO:0042802~identical protein binding,GO:0043621~protein self-association,	0	FALSE		5.447	7	2	8	2	1	313	33.8	4.81	24	2	0	4.372	2.13	37.2	162.8	1.42062e+06	2.66264e+06	8.97119e+06	8.0598e+06	517335	1.26268e+06	8.4504e+06	8.0598e+06	Peak Found	Peak Found	High	High	Peak Found	High
High	Master Protein	A6NMH8	Tetraspanin OS=Homo sapiens OX=9606 GN=CD81 PE=1 SV=1	CD81	CD81 molecule	Plasma Membrane	other	3	GO:0000187~activation of MAPK activity,GO:0007166~cell surface receptor signaling pathway,GO:0008104~protein localization,GO:0008283~cell proliferation,GO:0008284~positive regulation of cell proliferation,GO:0030890~positive regulation of B cell proliferation,GO:0031623~receptor internalization,GO:0031647~regulation of protein stability,GO:0043128~positive regulation of 1-phosphatidylinositol 4-k…	GO:0001772~immunological synapse,GO:0005886~plasma membrane,GO:0005887~integral component of plasma membrane,GO:0005925~focal adhesion,GO:0016020~membrane,GO:0016021~integral component of membrane,GO:0031982~vesicle,GO:0070062~extracellular exosome,	GO:0005515~protein binding,GO:0023026~MHC class II protein complex binding,GO:1990459~transferrin receptor binding,	0	FALSE		15.298	22	3	10	3	1	274	29.8	6.92	72	3	0	0.442	-1.18	138.7	61.3	1.13076e+07	1.16456e+07	4.81659e+06	5.33282e+06	4.11779e+06	5522599	4.53698e+06	5.33282e+06	High	High	High	High	High	High
High	Master Protein	Q9H3N1	Thioredoxin-related transmembrane protein 1 OS=Homo sapiens OX=9606 GN=TMX1 PE=1 SV=1	TMX1	thioredoxin related transmembrane protein 1	Cytoplasm	enzyme	3	GO:0006457~protein folding,GO:0034976~response to endoplasmic reticulum stress,GO:0045454~cell redox homeostasis,GO:0055114~oxidation-reduction process,	GO:0005623~cell,GO:0005730~nucleolus,GO:0005783~endoplasmic reticulum,GO:0005789~endoplasmic reticulum membrane,GO:0016021~integral component of membrane,	GO:0003756~protein disulfide isomerase activity,GO:0015036~disulfide oxidoreductase activity,	0	FALSE		18.743	12	3	25	3	1	280	31.8	4.98	596	3	0	1.629	0.7	76.1	123.9	2.50442e+07	3.22612e+07	4.5299e+07	4.73436e+07	9.12016e+06	1.5299e+07	4.26694e+07	4.73436e+07	High	High	High	High	High	High
High	Master Protein	Q9BVT8	Transmembrane and ubiquitin-like domain-containing protein 1 OS=Homo sapiens OX=9606 GN=TMUB1 PE=1 SV=1	TMUB1	transmembrane and ubiquitin like domain containing 1	Extracellular Space	other	3	GO:0030433~ER-associated ubiquitin-dependent protein catabolic process,	GO:0005654~nucleoplasm,GO:0005730~nucleolus,GO:0005737~cytoplasm,GO:0005815~microtubule organizing center,GO:0016021~integral component of membrane,GO:0030054~cell junction,GO:0045211~postsynaptic membrane,GO:0055037~recycling endosome,	GO:0005515~protein binding,	0	FALSE		5.074	9	2	3	2	1	246	26.2	5.72	26	2	0	100	6.64		200			1.57995e+07	1.72091e+07			14882331	1.72091e+07	Not Found	Not Found	High	High	Not Found	High
High	Master Protein	Q7Z7N9	Transmembrane protein 179B OS=Homo sapiens OX=9606 GN=TMEM179B PE=1 SV=1	TMEM179B	transmembrane protein 179B	Nucleus	other	3		GO:0016021~integral component of membrane,		0.001	FALSE		4.854	7	1	2	1	1	219	23.5	7.85	75	1	0	100	6.64		200			1.33493e+06	1.63455e+06			1.25743e+06	1.63455e+06	Not Found	Not Found	High	High	Not Found	High
High	Master Protein	O14975	Very long-chain acyl-CoA synthetase OS=Homo sapiens OX=9606 GN=SLC27A2 PE=1 SV=2	SLC27A2	solute carrier family 27 member 2	Cytoplasm	transporter	3	GO:0001561~fatty acid alpha-oxidation,GO:0001676~long-chain fatty acid metabolic process,GO:0006635~fatty acid beta-oxidation,GO:0006699~bile acid biosynthetic process,GO:0015908~fatty acid transport,GO:0042760~very long-chain fatty acid catabolic process,GO:0044539~long-chain fatty acid import,GO:0097089~methyl-branched fatty acid metabolic process,	GO:0005739~mitochondrion,GO:0005778~peroxisomal membrane,GO:0005779~integral component of peroxisomal membrane,GO:0005788~endoplasmic reticulum lumen,GO:0005789~endoplasmic reticulum membrane,GO:0016021~integral component of membrane,GO:0030176~integral component of endoplasmic reticulum membrane,GO:0070062~extracellular exosome,	GO:0004467~long-chain fatty acid-CoA ligase activity,GO:0005102~receptor binding,GO:0005524~ATP binding,GO:0015245~fatty acid transporter activity,GO:0019899~enzyme binding,GO:0031957~very long-chain fatty acid-CoA ligase activity,GO:0050197~phytanate-CoA ligase activity,GO:0070251~pristanate-CoA ligase activity,GO:0102391~decanoate--CoA ligase activity,	0.008	FALSE		2.311	2	1	2	1	1	620	70.3	8.51	0	1	0	100	6.64		200			128130	200024			120692	200024	Not Found	Not Found	High	High	Not Found	High
High	Master Protein	Q9Y3E0	Vesicle transport protein GOT1B OS=Homo sapiens OX=9606 GN=GOLT1B PE=1 SV=1	GOLT1B	golgi transport 1B	Cytoplasm	other	3	GO:0007165~signal transduction,GO:0015031~protein transport,GO:0016192~vesicle-mediated transport,GO:0043123~positive regulation of I-kappaB kinase/NF-kappaB signaling,	GO:0000139~Golgi membrane,GO:0005783~endoplasmic reticulum,GO:0016020~membrane,GO:0016021~integral component of membrane,	GO:0004871~signal transducer activity,	0	FALSE		9.7	11	2	7	2	1	138	15.4	10.36	105	2	0	16.539	4.05	11.4	188.6	198405	186868	2.96743e+06	3.41752e+06	72251.6	88616.8	2.79517e+06	3.41752e+06	Peak Found	Peak Found	High	High	Peak Found	High
High	Master Protein	A0A3B3ISV4	Vitamin K epoxide reductase complex subunit 1-like protein 1 OS=Homo sapiens OX=9606 GN=VKORC1L1 PE=1 SV=1	VKORC1L1	vitamin K epoxide reductase complex subunit 1 like 1	Cytoplasm	enzyme	3				0.004	FALSE		2.968	4	1	1	1	1	223	23.5	9.26	18	1	0	1.988	0.99	66.9	133.1	2.05581e+06	1.94308e+06	3.95273e+06	3.99456e+06	748650	921452	3723267	3.99456e+06	Peak Found	Peak Found	Peak Found	High	Peak Found	High
High	Master Protein	Q6DD88	Atlastin-3 OS=Homo sapiens OX=9606 GN=ATL3 PE=1 SV=1	ATL3	atlastin GTPase 3	Cytoplasm	other	2	GO:0006888~ER to Golgi vesicle-mediated transport,GO:0007029~endoplasmic reticulum organization,GO:0007030~Golgi organization,GO:0051260~protein homooligomerization,	GO:0005783~endoplasmic reticulum,GO:0005789~endoplasmic reticulum membrane,GO:0016020~membrane,GO:0016021~integral component of membrane,GO:0071782~endoplasmic reticulum tubular network,	GO:0003924~GTPase activity,GO:0005515~protein binding,GO:0005525~GTP binding,GO:0042802~identical protein binding,	0.001	FALSE		4.406	2	1	2	1	1	541	60.5	5.66	33	1	0	1.217	0.28	90.2	109.8	2.04735e+06	1.75466e+06	2.03488e+06	2.61507e+06	745569	832098	1.91675e+06	2.61507e+06	Peak Found	Peak Found	High	High	Peak Found	High
High	Master Protein	P35613	Basigin OS=Homo sapiens OX=9606 GN=BSG PE=1 SV=2	BSG	basigin (Ok blood group)	Plasma Membrane	transporter	2	GO:0006090~pyruvate metabolic process,GO:0007166~cell surface receptor signaling pathway,GO:0007566~embryo implantation,GO:0015718~monocarboxylic acid transport,GO:0022617~extracellular matrix disassembly,GO:0030198~extracellular matrix organization,GO:0042475~odontogenesis of dentin-containing tooth,GO:0043434~response to peptide hormone,GO:0046689~response to mercury ion,GO:0046697~decidualizat…	GO:0000139~Golgi membrane,GO:0002080~acrosomal membrane,GO:0005739~mitochondrion,GO:0005886~plasma membrane,GO:0005887~integral component of plasma membrane,GO:0005913~cell-cell adherens junction,GO:0005925~focal adhesion,GO:0016020~membrane,GO:0016021~integral component of membrane,GO:0042383~sarcolemma,GO:0042470~melanosome,GO:0045121~membrane raft,GO:0070062~extracellular exosome,	GO:0005515~protein binding,GO:0005537~mannose binding,GO:0008028~monocarboxylic acid transmembrane transporter activity,GO:0098641~cadherin binding involved in cell-cell adhesion,	0	FALSE		21.534	15	4	54	4	1	385	42.2	5.66	802	4	0	0.318	-1.65	151.7	48.3	1.35433e+08	1.41606e+08	4.56126e+07	4.25859e+07	4.93197e+07	6.71528e+07	4.29647e+07	4.25859e+07	High	High	High	High	High	High
High	Master Protein	B4E2A6	cDNA FLJ55508, highly similar to Sad1/unc-84-like protein 2 OS=Homo sapiens OX=9606 PE=2 SV=1	SUN2	Sad1 and UNC84 domain containing 2	Nucleus	other	2	GO:0006998~nuclear envelope organization,GO:0007052~mitotic spindle organization,GO:0007097~nuclear migration,GO:0030335~positive regulation of cell migration,GO:0031022~nuclear migration along microfilament,GO:0051642~centrosome localization,GO:0090286~cytoskeletal anchoring at nuclear membrane,GO:0090292~nuclear matrix anchoring at nuclear membrane,	GO:0000784~nuclear chromosome, telomeric region,GO:0000794~condensed nuclear chromosome,GO:0005635~nuclear envelope,GO:0005639~integral component of nuclear inner membrane,GO:0010008~endosome membrane,GO:0031965~nuclear membrane,GO:0034993~LINC complex,	GO:0005515~protein binding,GO:0005521~lamin binding,GO:0008017~microtubule binding,GO:0042802~identical protein binding,	0	FALSE		5.663	6	2	2	2	1	752	83.9	6.84	29	2	0	0.01	-6.64	200		2.12875e+06	2.28865e+06			775212	1.08533e+06			High	Peak Found	Not Found	Not Found	High	Not Found
High	Master Protein	B4DM08	cDNA FLJ60021, moderately similar to Protein transport protein Sec61 subunit alpha isoform 1 OS=Homo sapiens OX=9606 PE=2 SV=1					2				0	FALSE		9.546	10	2	5	1	1	226	25.6	9.85	38	2	0	0.073	-3.78	186.4	13.6	7.22121e+06	8.14664e+06		559284	2.62969e+06	3.86331e+06		559284	High	High	Not Found	Peak Found	High	Peak Found
High	Master Protein	A8K787	cDNA FLJ75273, highly similar to Homo sapiens solute carrier family 25 (mitochondrial carrier; adenine nucleotide translocator), member 4, mRNA OS=Homo sapiens OX=9606 PE=2 SV=1					2				0	FALSE		40.296	41	10	117	1	1	298	33.1	9.76	1711	10	0													Not Found	Not Found	High	High	Not Found	High
High	Master Protein	A8K813	cDNA FLJ77763, highly similar to Homo sapiens prolactin regulatory element binding (PREB), mRNA OS=Homo sapiens OX=9606 PE=2 SV=1					2				0	FALSE		28.069	21	4	12	4	1	417	45.5	8.05	97	4	0	2.819	1.5	52.4	147.6	3.98838e+06	769456	4.63701e+06	5.25907e+06	1.45242e+06	364893	4.36782e+06	5.25907e+06	Peak Found	Peak Found	High	High	Peak Found	High
High	Master Protein	B2R7I0	cDNA, FLJ93451, highly similar to Homo sapiens thioredoxin domain containing 14 (TXNDC14), mRNA OS=Homo sapiens OX=9606 PE=2 SV=1					2				0	FALSE		8.208	5	1	4	1	1	296	34	8.69	97	1	0	100	6.64		200			778987	959331			733766	959331	Not Found	Not Found	High	High	Not Found	High
High	Master Protein	B2RBB2	cDNA, FLJ95416, highly similar to Homo sapiens phosphatidylinositol glycan, class S (PIGS), mRNA OS=Homo sapiens OX=9606 PE=2 SV=1					2				0	FALSE		16.17	9	3	6	3	1	555	61.6	6.49	182	3	0	1.014	0.02	99.3	100.7	2.82792e+06	2.91976e+06	2.60545e+06	3.25928e+06	1.02982e+06	1.38461e+06	2454202	3.25928e+06	Peak Found	Peak Found	High	High	Peak Found	High
High	Master Protein	B3KY94	CDP-diacylglycerol--inositol 3-phosphatidyltransferase OS=Homo sapiens OX=9606 GN=CDIPT PE=1 SV=1	CDIPT	CDP-diacylglycerol--inositol 3-phosphatidyltransferase	Cytoplasm	enzyme	2	GO:0006661~phosphatidylinositol biosynthetic process,GO:0008654~phospholipid biosynthetic process,GO:0046341~CDP-diacylglycerol metabolic process,	GO:0000139~Golgi membrane,GO:0005789~endoplasmic reticulum membrane,GO:0005794~Golgi apparatus,GO:0005886~plasma membrane,GO:0016020~membrane,GO:0016021~integral component of membrane,	GO:0003881~CDP-diacylglycerol-inositol 3-phosphatidyltransferase activity,GO:0005515~protein binding,GO:0016740~transferase activity,GO:0016780~phosphotransferase activity, for other substituted phosphate groups,GO:0019992~diacylglycerol binding,GO:0030145~manganese ion binding,GO:0030246~carbohydrate binding,GO:0043178~alcohol binding,	0	FALSE		6.001	11	2	4	2	1	237	25.9	8.22	42	2	0	100	6.64		200			734711	1.05964e+06			692060	1.05964e+06	Not Found	Not Found	High	High	Not Found	High
High	Master Protein	Q9NV96	Cell cycle control protein 50A OS=Homo sapiens OX=9606 GN=TMEM30A PE=1 SV=1	TMEM30A	transmembrane protein 30A	Cytoplasm	transporter	2	GO:0006855~drug transmembrane transport,GO:0010976~positive regulation of neuron projection development,GO:0015914~phospholipid transport,GO:0036010~protein localization to endosome,GO:0045332~phospholipid translocation,GO:0070863~positive regulation of protein exit from endoplasmic reticulum,	GO:0005783~endoplasmic reticulum,GO:0005794~Golgi apparatus,GO:0016020~membrane,GO:0016021~integral component of membrane,GO:0016324~apical plasma membrane,GO:0030658~transport vesicle membrane,	GO:0005515~protein binding,	0.001	FALSE		4.733	6	2	3	2	1	361	40.7	8.59	25	2	0	0.46	-1.12	137	63	1.52715e+07	1.49187e+07	7.87563e+06	6.12847e+06	5561301	7.07479e+06	7.41844e+06	6.12847e+06	Peak Found	Peak Found	High	High	Peak Found	High
High	Master Protein	A0A059RRG1	Cytochrome c oxidase subunit 2 OS=Homo sapiens OX=9606 GN=COX2 PE=3 SV=1	MT-CO2	cytochrome c oxidase subunit II	Cytoplasm	enzyme	2				0	FALSE		19.806	25	5	26	2	1	227	25.4	4.98	314	5	0	100	6.64		200			259762	220737			244682	220737	Not Found	Not Found	Peak Found	High	Not Found	High
High	Master Protein	A0A097PWY7	Cytochrome c oxidase subunit 2 OS=Homo sapiens OX=9606 GN=COX2 PE=3 SV=1	MT-CO2	cytochrome c oxidase subunit II	Cytoplasm	enzyme	2				0	FALSE		20.204	33	5	28	1	1	227	25.6	4.82	314	5	0	0.12	-3.06	178.5	21.5	2.65348e+06	3.42306e+06	318223	412555	966297	1.62329e+06	299750	412555	High	High	Peak Found	Peak Found	High	Peak Found
High	Master Protein	G5D8C8	Cytochrome c oxidase subunit 2 OS=Homo sapiens OX=9606 GN=COX2 PE=3 SV=1	MT-CO2	cytochrome c oxidase subunit II	Cytoplasm	enzyme	2				0	FALSE		22.546	33	6	29	2	1	227	25.6	4.82	314	6	3	0.113	-3.15	179.8	20.2	1.57229e+08	1.75105e+08	1.88027e+07	1.85467e+07	5.72567e+07	8.30384e+07	1.77112e+07	1.85467e+07	High	High	Peak Found	Peak Found	High	Peak Found
High	Master Protein	H0UI06	Cytochrome c oxidase subunit 7A2, mitochondrial OS=Homo sapiens OX=9606 GN=COX7A2 PE=1 SV=1	COX7A2	cytochrome c oxidase subunit 7A2	Cytoplasm	enzyme	2	GO:1902600~hydrogen ion transmembrane transport,	GO:0005746~mitochondrial respiratory chain,GO:0016021~integral component of membrane,GO:0070062~extracellular exosome,	GO:0004129~cytochrome-c oxidase activity,	0	FALSE		7.08	20	2	11	2	1	115	12.8	9.13	157	2	0	0.059	-4.08	188.8	11.2	6.98639e+07	6.22396e+07	3.57939e+06	4.27074e+06	2.54418e+07	29515364	3.3716e+06	4.27074e+06	High	High	High	High	High	High
High	Master Protein	A0A0A0MTI1	Delta(24)-sterol reductase OS=Homo sapiens OX=9606 GN=DHCR24 PE=1 SV=1	DHCR24	24-dehydrocholesterol reductase	Cytoplasm	enzyme	2				0	FALSE		5.108	3	2	3	2	1	528	61.4	8.13	32	2	0	3.233	1.69	47.2	152.8	3.23931e+06	2.44236e+06	8.46138e+06	9.77281e+06	1.17964e+06	1.15822e+06	7.97019e+06	9.77281e+06	Peak Found	Peak Found	High	High	Peak Found	High
High	Master Protein	Q14126	Desmoglein-2 OS=Homo sapiens OX=9606 GN=DSG2 PE=1 SV=2	DSG2	desmoglein 2	Plasma Membrane	other	2	GO:0002934~desmosome organization,GO:0003165~Purkinje myocyte development,GO:0007155~cell adhesion,GO:0007156~homophilic cell adhesion via plasma membrane adhesion molecules,GO:0032570~response to progesterone,GO:0060135~maternal process involved in female pregnancy,GO:0086073~bundle of His cell-Purkinje myocyte adhesion involved in cell communication,GO:0086091~regulation of heart rate by cardia…	GO:0005886~plasma membrane,GO:0005911~cell-cell junction,GO:0009986~cell surface,GO:0014704~intercalated disc,GO:0016021~integral component of membrane,GO:0016324~apical plasma membrane,GO:0016328~lateral plasma membrane,GO:0030057~desmosome,GO:0070062~extracellular exosome,	GO:0005509~calcium ion binding,GO:0050839~cell adhesion molecule binding,GO:0086083~cell adhesive protein binding involved in bundle of His cell-Purkinje myocyte communication,	0	FALSE		30.057	9	6	10	6	1	1118	122.2	5.24	190	6	0	0.478	-1.06	135.3	64.7	1.81286e+07	1.91318e+07	7.79093e+06	1.01763e+07	6.60174e+06	9.07273e+06	7.33866e+06	1.01763e+07	High	High	High	High	High	High
High	Master Protein	A0A024RAD5	Dolichyl-diphosphooligosaccharide--protein glycosyltransferase 48 kDa subunit OS=Homo sapiens OX=9606 GN=DDOST PE=3 SV=1	DDOST	dolichyl-diphosphooligosaccharide--protein glycosyltransferase non-catalytic subunit	Cytoplasm	enzyme	2	GO:0006486~protein glycosylation,GO:0006487~protein N-linked glycosylation,GO:0018279~protein N-linked glycosylation via asparagine,GO:0034097~response to cytokine,GO:0042110~T cell activation,	GO:0005783~endoplasmic reticulum,GO:0005789~endoplasmic reticulum membrane,GO:0008250~oligosaccharyltransferase complex,GO:0016020~membrane,GO:0016021~integral component of membrane,GO:0043231~intracellular membrane-bounded organelle,GO:0043234~protein complex,	GO:0004576~oligosaccharyl transferase activity,GO:0004579~dolichyl-diphosphooligosaccharide-protein glycotransferase activity,GO:0005515~protein binding,GO:0016757~transferase activity, transferring glycosyl groups,	0	FALSE		48.817	32	10	45	10	1	456	50.7	6.4	549	10	0	0.364	-1.46	146.7	53.3	2.36728e+08	2.13014e+08	8.70618e+07	7.65761e+07	8.62074e+07	1.01016e+08	8.20078e+07	7.65761e+07	High	High	High	High	High	High
High	Master Protein	Q9C0E8	Endoplasmic reticulum junction formation protein lunapark OS=Homo sapiens OX=9606 GN=LNPK PE=1 SV=2	LNPK	lunapark, ER junction formation factor	Cytoplasm	other	2	GO:0007596~blood coagulation,GO:0032330~regulation of chondrocyte differentiation,GO:0035115~embryonic forelimb morphogenesis,GO:0042733~embryonic digit morphogenesis,GO:0060173~limb development,GO:0071786~endoplasmic reticulum tubular network organization,	GO:0005789~endoplasmic reticulum membrane,GO:0016021~integral component of membrane,GO:0071782~endoplasmic reticulum tubular network,	GO:0046872~metal ion binding,	0	FALSE		6.241	10	2	3	2	1	428	47.7	5.11	77	2	0	0.429	-1.22	140	60	6.02718e+06	6.42461e+06	2.85082e+06	2496643	2.19487e+06	3.04669e+06	2.68532e+06	2496643	High	High	Peak Found	Peak Found	High	Peak Found
High	Master Protein	Q969X5	Endoplasmic reticulum-Golgi intermediate compartment protein 1 OS=Homo sapiens OX=9606 GN=ERGIC1 PE=1 SV=1	ERGIC1	endoplasmic reticulum-golgi intermediate compartment 1	Cytoplasm	other	2	GO:0006888~ER to Golgi vesicle-mediated transport,	GO:0000139~Golgi membrane,GO:0005789~endoplasmic reticulum membrane,GO:0005793~endoplasmic reticulum-Golgi intermediate compartment,GO:0016020~membrane,GO:0016021~integral component of membrane,GO:0033116~endoplasmic reticulum-Golgi intermediate compartment membrane,	GO:0005515~protein binding,	0	FALSE		9.536	11	2	8	2	1	290	32.6	7.06	133	2	0	3.116	1.64	48.6	151.4	1.72778e+06	5.17929e+06	7.84893e+06	1.10728e+07	629194	2.45613e+06	7.39329e+06	1.10728e+07	High	High	High	High	High	High
High	Master Protein	H0Y5K5	Endoplasmic reticulum-Golgi intermediate compartment protein 3 (Fragment) OS=Homo sapiens OX=9606 GN=ERGIC3 PE=1 SV=1	ERGIC3	ERGIC and golgi 3	Cytoplasm	other	2	GO:0016192~vesicle-mediated transport,	GO:0005789~endoplasmic reticulum membrane,GO:0005794~Golgi apparatus,GO:0016020~membrane,GO:0016021~integral component of membrane,GO:0033116~endoplasmic reticulum-Golgi intermediate compartment membrane,		0.002	FALSE		3.889	3	1	2	1	1	397	44.6	6.47	24	1	0	1.281	0.36	87.7	112.3	1.30499e+06	1.34994e+06	1.82968e+06	1.58078e+06	475227	640173	1.72347e+06	1.58078e+06	Peak Found	Peak Found	High	High	Peak Found	High
High	Master Protein	A0A024RB16	Family with sequence similarity 62 (C2 domain containing), member A, isoform CRA_a OS=Homo sapiens OX=9606 GN=FAM62A PE=4 SV=1	ESYT1	extended synaptotagmin 1	Cytoplasm	other	2	GO:0006869~lipid transport,	GO:0005886~plasma membrane,GO:0016020~membrane,GO:0016021~integral component of membrane,GO:0030176~integral component of endoplasmic reticulum membrane,GO:0044232~organelle membrane contact site,	GO:0005515~protein binding,GO:0008289~lipid binding,GO:0046872~metal ion binding,	0	FALSE		55.977	15	12	53	12	1	1114	123.9	5.78	1103	12	0	1.878	0.91	69.5	130.5	3.33692e+07	4.07589e+07	6.89007e+07	6.96132e+07	1.21518e+07	1.93288e+07	6.49009e+07	6.96132e+07	High	High	High	High	High	High
High	Master Protein	Q53GF9	Full-length cDNA 5-PRIME end of clone CS0DF013YM24 of Fetal brain of Homo sapiens (Human) variant (Fragment) OS=Homo sapiens OX=9606 PE=2 SV=1					2				0	FALSE		30.504	28	6	33	6	1	225	25.6	6.7	558	6	0	1.023	0.03	98.9	101.1	6.84083e+07	6.35764e+07	7.32419e+07	6.21251e+07	24911730	3.01493e+07	6.89901e+07	6.21251e+07	High	High	High	High	High	High
High	Master Protein	Q2TAA5	GDP-Man:Man(3)GlcNAc(2)-PP-Dol alpha-1,2-mannosyltransferase OS=Homo sapiens OX=9606 GN=ALG11 PE=1 SV=2	ALG11	ALG11 alpha-1,2-mannosyltransferase	Other	other	2	GO:0097502~mannosylation,	GO:0005789~endoplasmic reticulum membrane,GO:0016020~membrane,GO:0016021~integral component of membrane,	GO:0004377~GDP-Man:Man3GlcNAc2-PP-Dol alpha-1,2-mannosyltransferase activity,	0	FALSE		5.492	2	1	6	1	1	492	55.6	8.48	47	1	0	2.933	1.55	50.8	149.2	624194	906733	2.28807e+06	2.12849e+06	227308	429993	2.15524e+06	2.12849e+06	Peak Found	High	High	High	High	High
High	Master Protein	Q8WWB7	Glycosylated lysosomal membrane protein OS=Homo sapiens OX=9606 GN=GLMP PE=1 SV=1	GLMP	glycosylated lysosomal membrane protein	Cytoplasm	transcription regulator	2	GO:0030522~intracellular receptor signaling pathway,GO:0045944~positive regulation of transcription from RNA polymerase II promoter,	GO:0005634~nucleus,GO:0005764~lysosome,GO:0005765~lysosomal membrane,GO:0005829~cytosol,GO:0016021~integral component of membrane,	GO:0003700~transcription factor activity, sequence-specific DNA binding,GO:0004879~RNA polymerase II transcription factor activity, ligand-activated sequence-specific DNA binding,GO:0030374~ligand-dependent nuclear receptor transcription coactivator activity,GO:0044212~transcription regulatory region DNA binding,	0.007	FALSE		2.596	6	1	1	1	1	406	43.8	6.58	0	1	0	1.266	0.34	88.3	111.7	2.58505e+06		3.04024e+06	3.52275e+06	941379		2.86375e+06	3.52275e+06	Peak Found	Not Found	High	Peak Found	Peak Found	High
High	Master Protein	Q92643	GPI-anchor transamidase OS=Homo sapiens OX=9606 GN=PIGK PE=1 SV=2	PIGK	phosphatidylinositol glycan anchor biosynthesis class K	Cytoplasm	peptidase	2	GO:0006508~proteolysis,GO:0016255~attachment of GPI anchor to protein,GO:0034394~protein localization to cell surface,	GO:0005789~endoplasmic reticulum membrane,GO:0016020~membrane,GO:0030176~integral component of endoplasmic reticulum membrane,GO:0042765~GPI-anchor transamidase complex,	GO:0003756~protein disulfide isomerase activity,GO:0003923~GPI-anchor transamidase activity,GO:0005515~protein binding,GO:0008233~peptidase activity,GO:0008234~cysteine-type peptidase activity,GO:0034235~GPI anchor binding,	0.001	FALSE		4.134	3	1	4	1	1	395	45.2	6.16	165	1	0	0.576	-0.8	126.9	73.1	4.48353e+06	4.94408e+06	2.60075e+06	2.82909e+06	1632732	2.34459e+06	2.44977e+06	2.82909e+06	High	High	High	High	High	High
High	Master Protein	I3L0A0	HCG2044781 OS=Homo sapiens OX=9606 GN=TMEM189-UBE2V1 PE=4 SV=1	TMEM189-UBE2V1	TMEM189-UBE2V1 readthrough	Cytoplasm	other	2	GO:0000209~protein polyubiquitination,GO:0002223~stimulatory C-type lectin receptor signaling pathway,GO:0006282~regulation of DNA repair,GO:0006301~postreplication repair,GO:0006355~regulation of transcription, DNA-templated,GO:0030154~cell differentiation,GO:0038095~Fc-epsilon receptor signaling pathway,GO:0043123~positive regulation of I-kappaB kinase/NF-kappaB signaling,GO:0045893~positive re…	GO:0000151~ubiquitin ligase complex,GO:0005634~nucleus,GO:0005737~cytoplasm,GO:0005789~endoplasmic reticulum membrane,GO:0005829~cytosol,GO:0016021~integral component of membrane,GO:0031371~ubiquitin conjugating enzyme complex,GO:0035370~UBC13-UEV1A complex,GO:0043234~protein complex,GO:0070062~extracellular exosome,	GO:0031625~ubiquitin protein ligase binding,GO:0061630~ubiquitin protein ligase activity,	0	FALSE		12.088	10	4	26	1	1	370	42.2	6.71	368	4	3	0.206	-2.28	165.8	34.2	8.02134e+07	7.95623e+07	1.67007e+07	1.62823e+07	2.92107e+07	3.77302e+07	15731189	1.62823e+07	High	High	Peak Found	Peak Found	High	Peak Found
High	Master Protein	Q9BW72	HIG1 domain family member 2A, mitochondrial OS=Homo sapiens OX=9606 GN=HIGD2A PE=1 SV=1	HIGD2A	HIG1 hypoxia inducible domain family member 2A	Cytoplasm	other	2	GO:0043066~negative regulation of apoptotic process,GO:0055114~oxidation-reduction process,	GO:0005743~mitochondrial inner membrane,GO:0016021~integral component of membrane,GO:0070469~respiratory chain,		0.009	FALSE		2.275	24	1	1	1	1	106	11.5	10.2	0	1	0	2.034	1.02	65.9	134.1	138489		257586	308147	50432.5		242632	308147	Peak Found	Not Found	Peak Found	High	Peak Found	High
High	Master Protein	Q13308	Inactive tyrosine-protein kinase 7 OS=Homo sapiens OX=9606 GN=PTK7 PE=1 SV=2	PTK7	protein tyrosine kinase 7 (inactive)	Plasma Membrane	kinase	2	GO:0001736~establishment of planar polarity,GO:0003281~ventricular septum development,GO:0003401~axis elongation,GO:0006468~protein phosphorylation,GO:0007155~cell adhesion,GO:0007165~signal transduction,GO:0010976~positive regulation of neuron projection development,GO:0016477~cell migration,GO:0031532~actin cytoskeleton reorganization,GO:0042060~wound healing,GO:0045198~establishment of epithel…	GO:0005887~integral component of plasma membrane,GO:0005911~cell-cell junction,GO:0005925~focal adhesion,	GO:0004672~protein kinase activity,GO:0005515~protein binding,GO:0005524~ATP binding,GO:1904929~coreceptor activity involved in Wnt signaling pathway, planar cell polarity pathway,	0.002	FALSE		3.647	1	1	2	1	1	1070	118.3	7.09	41	1	0	0.355	-1.49	147.6	52.4	1.08205e+07	9.42421e+06	3.40265e+06	3783394	3.94041e+06	4469165	3.20512e+06	3783394	High	Peak Found	Peak Found	High	High	High
High	Master Protein	A0A0C4DFL7	Lanosterol 14-alpha demethylase OS=Homo sapiens OX=9606 GN=CYP51A1 PE=1 SV=1	CYP51A1	cytochrome P450 family 51 subfamily A member 1	Cytoplasm	enzyme	2	GO:0006694~steroid biosynthetic process,GO:0006695~cholesterol biosynthetic process,GO:0016125~sterol metabolic process,GO:0033488~cholesterol biosynthetic process via 24,25-dihydrolanosterol,GO:0055114~oxidation-reduction process,GO:0070988~demethylation,	GO:0005783~endoplasmic reticulum,GO:0005789~endoplasmic reticulum membrane,GO:0005886~plasma membrane,GO:0016020~membrane,GO:0016021~integral component of membrane,GO:0031090~organelle membrane,GO:0043231~intracellular membrane-bounded organelle,	GO:0004497~monooxygenase activity,GO:0005506~iron ion binding,GO:0008398~sterol 14-demethylase activity,GO:0016705~oxidoreductase activity, acting on paired donors, with incorporation or reduction of molecular oxygen,GO:0020037~heme binding,	0.003	FALSE		3.402	6	2	2	2	1	509	57.2	8.53	0	2	0	100	6.64		200			459625	635278			432943	635278	Not Found	Not Found	Peak Found	High	Not Found	High
High	Master Protein	Q6P1M0	Long-chain fatty acid transport protein 4 OS=Homo sapiens OX=9606 GN=SLC27A4 PE=1 SV=1	SLC27A4	solute carrier family 27 member 4	Plasma Membrane	transporter	2	GO:0001579~medium-chain fatty acid transport,GO:0001676~long-chain fatty acid metabolic process,GO:0006629~lipid metabolic process,GO:0006810~transport,GO:0007584~response to nutrient,GO:0015908~fatty acid transport,GO:0015909~long-chain fatty acid transport,GO:0042760~very long-chain fatty acid catabolic process,GO:0043588~skin development,GO:0044539~long-chain fatty acid import,	GO:0005783~endoplasmic reticulum,GO:0005789~endoplasmic reticulum membrane,GO:0005886~plasma membrane,GO:0005902~microvillus,GO:0016020~membrane,GO:0016021~integral component of membrane,GO:0031526~brush border membrane,	GO:0000166~nucleotide binding,GO:0004467~long-chain fatty acid-CoA ligase activity,GO:0015245~fatty acid transporter activity,GO:0031957~very long-chain fatty acid-CoA ligase activity,	0	FALSE		7.895	5	3	11	3	1	643	72	8.47	90	3	0	0.567	-0.82	127.6	72.4	2.77648e+06	3.97556e+06	1.91016e+06	1.8595e+06	1.01109e+06	1.8853e+06	1.79927e+06	1.8595e+06	High	High	High	High	High	High
High	Master Protein	P11279	Lysosome-associated membrane glycoprotein 1 OS=Homo sapiens OX=9606 GN=LAMP1 PE=1 SV=3	LAMP1	lysosomal associated membrane protein 1	Plasma Membrane	other	2	GO:0006914~autophagy,GO:0008626~granzyme-mediated apoptotic signaling pathway,GO:0043323~positive regulation of natural killer cell degranulation,GO:0045954~positive regulation of natural killer cell mediated cytotoxicity,GO:0046718~viral entry into host cell,GO:0048102~autophagic cell death,GO:0050821~protein stabilization,GO:0072594~establishment of protein localization to organelle,GO:0090160~…	GO:0005737~cytoplasm,GO:0005764~lysosome,GO:0005765~lysosomal membrane,GO:0005770~late endosome,GO:0005771~multivesicular body,GO:0005829~cytosol,GO:0005886~plasma membrane,GO:0005887~integral component of plasma membrane,GO:0008021~synaptic vesicle,GO:0009897~external side of plasma membrane,GO:0010008~endosome membrane,GO:0016020~membrane,GO:0016021~integral component of membrane,GO:0030425~den…	GO:0001618~virus receptor activity,GO:0005515~protein binding,GO:0019899~enzyme binding,GO:0019904~protein domain specific binding,	0	FALSE		20.165	10	4	16	4	1	417	44.9	8.75	343	4	0	26.117	4.71	7.4	192.6	1.1439e+06	1.35795e+06	3.08067e+07	3.43943e+07	416565	643968	2.90183e+07	3.43943e+07	Peak Found	Peak Found	High	High	Peak Found	High
High	Master Protein	Q96PC5	Melanoma inhibitory activity protein 2 OS=Homo sapiens OX=9606 GN=MIA2 PE=1 SV=4	MIA2	MIA SH3 domain ER export factor 2	Cytoplasm	other	2	GO:0006888~ER to Golgi vesicle-mediated transport,GO:0032527~protein exit from endoplasmic reticulum,GO:0035459~cargo loading into vesicle,GO:0042632~cholesterol homeostasis,GO:0042953~lipoprotein transport,GO:0043085~positive regulation of catalytic activity,GO:0070328~triglyceride homeostasis,GO:0070973~protein localization to endoplasmic reticulum exit site,GO:1905097~regulation of guanyl-nucl…	GO:0005789~endoplasmic reticulum membrane,GO:0016020~membrane,GO:0016021~integral component of membrane,GO:0070971~endoplasmic reticulum exit site,	GO:0005515~protein binding,GO:0008047~enzyme activator activity,GO:0042954~lipoprotein transporter activity,	0.002	FALSE		3.892	1	1	2	1	1	1412	159.7	4.69	56	1	0													Not Found	Not Found	High	High	Not Found	High
High	Master Protein	Q8N4V1	Membrane magnesium transporter 1 OS=Homo sapiens OX=9606 GN=MMGT1 PE=1 SV=1	MMGT1	membrane magnesium transporter 1	Cytoplasm	transporter	2	GO:0006824~cobalt ion transport,GO:0006825~copper ion transport,GO:0015693~magnesium ion transport,GO:0098655~cation transmembrane transport,GO:1903830~magnesium ion transmembrane transport,GO:1903874~ferrous iron transmembrane transport,	GO:0000139~Golgi membrane,GO:0005769~early endosome,GO:0005794~Golgi apparatus,GO:0005886~plasma membrane,GO:0016020~membrane,GO:0016021~integral component of membrane,GO:0031901~early endosome membrane,GO:0072546~ER membrane protein complex,	GO:0015087~cobalt ion transmembrane transporter activity,GO:0015093~ferrous iron transmembrane transporter activity,GO:0015095~magnesium ion transmembrane transporter activity,GO:0022890~inorganic cation transmembrane transporter activity,	0	FALSE		19.245	43	3	13	3	1	131	14.7	9.16	155	3	0	0.508	-0.98	132.6	67.4	1.47086e+07	1.28113e+07	7.49065e+06	6.49494e+06	5.35632e+06	6.07539e+06	7.0558e+06	6.49494e+06	High	High	High	High	High	High
High	Master Protein	Q99735	Microsomal glutathione S-transferase 2 OS=Homo sapiens OX=9606 GN=MGST2 PE=1 SV=1	MGST2	microsomal glutathione S-transferase 2	Cytoplasm	enzyme	2	GO:0006750~glutathione biosynthetic process,GO:0006805~xenobiotic metabolic process,GO:0010243~response to organonitrogen compound,GO:0019370~leukotriene biosynthetic process,GO:0032496~response to lipopolysaccharide,GO:0043085~positive regulation of catalytic activity,GO:0098869~cellular oxidant detoxification,GO:1901687~glutathione derivative biosynthetic process,	GO:0005635~nuclear envelope,GO:0005783~endoplasmic reticulum,GO:0005789~endoplasmic reticulum membrane,GO:0005886~plasma membrane,GO:0016021~integral component of membrane,GO:0031090~organelle membrane,GO:0043231~intracellular membrane-bounded organelle,	GO:0004364~glutathione transferase activity,GO:0004464~leukotriene-C4 synthase activity,GO:0004602~glutathione peroxidase activity,GO:0008047~enzyme activator activity,	0.001	FALSE		4.021	10	1	2	1	1	147	16.6	9.55	46	1	0	1.39	0.48	83.7	116.3	4.18473e+06	3.92831e+06	5.60485e+06	5.67074e+06	1.52392e+06	1.86289e+06	5.27948e+06	5.67074e+06	Peak Found	Peak Found	High	High	Peak Found	High
High	Master Protein	O94826	Mitochondrial import receptor subunit TOM70 OS=Homo sapiens OX=9606 GN=TOMM70 PE=1 SV=1	TOMM70	translocase of outer mitochondrial membrane 70	Cytoplasm	transporter	2	GO:0006626~protein targeting to mitochondrion,GO:0016236~macroautophagy,GO:0071806~protein transmembrane transport,	GO:0005739~mitochondrion,GO:0005741~mitochondrial outer membrane,GO:0005742~mitochondrial outer membrane translocase complex,GO:0016020~membrane,GO:0016021~integral component of membrane,GO:0070062~extracellular exosome,	GO:0005515~protein binding,GO:0008320~protein transmembrane transporter activity,	0	FALSE		15.326	10	5	14	5	1	608	67.4	7.12	102	5	0	0.067	-3.9	187.5	12.5	4.21955e+07	4.16288e+07	2.51351e+06	3.1143e+06	1.5366e+07	1.97413e+07	2.3676e+06	3.1143e+06	High	High	High	High	High	High
High	Master Protein	Q8IW90	MTCH1 protein (Fragment) OS=Homo sapiens OX=9606 GN=MTCH1 PE=2 SV=2	MTCH1	mitochondrial carrier 1	Cytoplasm	other	2	GO:0006810~transport,GO:0006915~apoptotic process,GO:0006919~activation of cysteine-type endopeptidase activity involved in apoptotic process,GO:0009966~regulation of signal transduction,GO:0043065~positive regulation of apoptotic process,GO:0045161~neuronal ion channel clustering,	GO:0005622~intracellular,GO:0005739~mitochondrion,GO:0005743~mitochondrial inner membrane,GO:0016020~membrane,GO:0016021~integral component of membrane,	GO:0005515~protein binding,	0.002	FALSE		3.868	3	1	2	1	1	409	44.6	9.09	46	1	0	0.182	-2.46	169.2	30.8	5.99836e+06	6.23215e+06	1.13725e+06	1092368	2.18438e+06	2.95542e+06	1071229	1092368	High	High	Peak Found	Peak Found	High	Peak Found
High	Master Protein	Q969V3	Nicalin OS=Homo sapiens OX=9606 GN=NCLN PE=1 SV=2	NCLN	nicalin	Cytoplasm	peptidase	2	GO:0009966~regulation of signal transduction,GO:0031648~protein destabilization,GO:0043254~regulation of protein complex assembly,	GO:0005789~endoplasmic reticulum membrane,GO:0016020~membrane,GO:0016021~integral component of membrane,	GO:0005515~protein binding,	0	FALSE		29.338	13	6	20	6	1	563	62.9	6.89	402	6	0	0.852	-0.23	108	92	3.02657e+07	3.51334e+07	2.89697e+07	2.6675e+07	1.10216e+07	1.6661e+07	2.7288e+07	2.6675e+07	High	High	High	High	High	High
High	Master Protein	Q8TEM1	Nuclear pore membrane glycoprotein 210 OS=Homo sapiens OX=9606 GN=NUP210 PE=1 SV=3	NUP210	nucleoporin 210	Nucleus	transporter	2	GO:0006406~mRNA export from nucleus,GO:0006409~tRNA export from nucleus,GO:0007077~mitotic nuclear envelope disassembly,GO:0010827~regulation of glucose transport,GO:0015031~protein transport,GO:0016032~viral process,GO:0016925~protein sumoylation,GO:0019083~viral transcription,GO:0031047~gene silencing by RNA,GO:0075733~intracellular transport of virus,GO:1900034~regulation of cellular response …	GO:0005635~nuclear envelope,GO:0005643~nuclear pore,GO:0005789~endoplasmic reticulum membrane,GO:0016020~membrane,GO:0016021~integral component of membrane,GO:0031965~nuclear membrane,	GO:0046983~protein dimerization activity,	0	FALSE		49.678	9	12	30	12	1	1887	205	6.81	413	12	0	0.324	-1.62	151	49	6.73502e+07	7.04701e+07	2.22149e+07	2.24669e+07	2.45264e+07	3.34185e+07	2.09253e+07	2.24669e+07	High	High	High	High	High	High
High	Master Protein	Q9NTJ5	Phosphatidylinositide phosphatase SAC1 OS=Homo sapiens OX=9606 GN=SACM1L PE=1 SV=2	SACM1L	SAC1 like phosphatidylinositide phosphatase	Cytoplasm	phosphatase	2	GO:0006661~phosphatidylinositol biosynthetic process,GO:0046856~phosphatidylinositol dephosphorylation,	GO:0000139~Golgi membrane,GO:0005789~endoplasmic reticulum membrane,GO:0005794~Golgi apparatus,GO:0016021~integral component of membrane,GO:0030176~integral component of endoplasmic reticulum membrane,GO:0032281~AMPA glutamate receptor complex,	GO:0004438~phosphatidylinositol-3-phosphatase activity,GO:0005515~protein binding,GO:0016791~phosphatase activity,GO:0034593~phosphatidylinositol bisphosphate phosphatase activity,GO:0034596~phosphatidylinositol phosphate 4-phosphatase activity,GO:0042578~phosphoric ester hydrolase activity,GO:0043812~phosphatidylinositol-4-phosphate phosphatase activity,	0	FALSE		34.075	12	6	19	6	1	587	66.9	7.12	248	6	0	1.137	0.19	93.6	106.4	2.4212e+07	2.71962e+07	2.82345e+07	3.01694e+07	8.81709e+06	1.2897e+07	2.65954e+07	3.01694e+07	High	High	High	High	High	High
High	Master Protein	Q8TBQ9	Protein kish-A OS=Homo sapiens OX=9606 GN=TMEM167A PE=1 SV=1	TMEM167A	transmembrane protein 167A	Cytoplasm	other	2	GO:0009306~protein secretion,GO:0046907~intracellular transport,	GO:0000139~Golgi membrane,GO:0012505~endomembrane system,GO:0016021~integral component of membrane,		0.007	FALSE		2.485	13	1	2	1	1	72	8.1	8.95	26	1	0	12.817	3.68	14.5	185.5	91812.4	118063	1.37924e+06	1.2911e+06	33434.6	55988.1	1.29917e+06	1.2911e+06	Peak Found	Peak Found	High	Peak Found	Peak Found	High
High	Master Protein	Q00765	Receptor expression-enhancing protein 5 OS=Homo sapiens OX=9606 GN=REEP5 PE=1 SV=3	REEP5	receptor accessory protein 5	Extracellular Space	transporter	2		GO:0016021~integral component of membrane,GO:0070062~extracellular exosome,GO:0071782~endoplasmic reticulum tubular network,	GO:0005515~protein binding,	0.001	FALSE		4.447	10	2	3	2	1	189	21.5	8.1	17	2	0	3.575	1.84	43.7	156.3	1.92389e+06	2.58021e+06	7.80109e+06	8.1335e+06	700608	1.22359e+06	7.34823e+06	8.1335e+06	Peak Found	Peak Found	Peak Found	High	Peak Found	High
High	Master Protein	Q96HR9	Receptor expression-enhancing protein 6 OS=Homo sapiens OX=9606 GN=REEP6 PE=1 SV=2	REEP6	receptor accessory protein 6	Plasma Membrane	other	2	GO:0032386~regulation of intracellular transport,	GO:0005634~nucleus,GO:0005789~endoplasmic reticulum membrane,GO:0016021~integral component of membrane,GO:0044317~rod spherule,GO:0045177~apical part of cell,	GO:0005515~protein binding,	0.002	FALSE		3.68	4	1	2	1	1	211	23.4	8.56	14	1	0	3.33	1.74	46.2	153.8	430406	772332	2.03228e+06	1.81362e+06	156738	366257	1.9143e+06	1.81362e+06	Peak Found	Peak Found	High	High	Peak Found	High
High	Master Protein	F8W914	Reticulon OS=Homo sapiens OX=9606 GN=RTN4 PE=1 SV=1	RTN4	reticulon 4	Cytoplasm	other	2	GO:0006915~apoptotic process,GO:0007413~axonal fasciculation,GO:0021801~cerebral cortex radial glia guided migration,GO:0030308~negative regulation of cell growth,GO:0030334~regulation of cell migration,GO:0030517~negative regulation of axon extension,GO:0042981~regulation of apoptotic process,GO:0050771~negative regulation of axonogenesis,GO:0051292~nuclear pore complex assembly,GO:0060317~cardi…	GO:0005622~intracellular,GO:0005635~nuclear envelope,GO:0005783~endoplasmic reticulum,GO:0005789~endoplasmic reticulum membrane,GO:0005886~plasma membrane,GO:0005913~cell-cell adherens junction,GO:0014069~postsynaptic density,GO:0016021~integral component of membrane,GO:0030176~integral component of endoplasmic reticulum membrane,GO:0042995~cell projection,GO:0070062~extracellular exosome,	GO:0005515~protein binding,GO:0044822~poly(A) RNA binding,GO:0098641~cadherin binding involved in cell-cell adhesion,	0	FALSE		20.768	18	3	12	3	1	345	37.1	4.77	127	3	0	1.456	0.54	81.4	118.6	1.65257e+07	1.8125e+07	2.34895e+07	2.70326e+07	6.01803e+06	8.59528e+06	2.21259e+07	2.70326e+07	High	High	High	High	High	High
High	Master Protein	O15269	Serine palmitoyltransferase 1 OS=Homo sapiens OX=9606 GN=SPTLC1 PE=1 SV=1	SPTLC1	serine palmitoyltransferase long chain base subunit 1	Cytoplasm	enzyme	2	GO:0006665~sphingolipid metabolic process,GO:0006686~sphingomyelin biosynthetic process,GO:0009058~biosynthetic process,GO:0030148~sphingolipid biosynthetic process,GO:0046511~sphinganine biosynthetic process,GO:0046512~sphingosine biosynthetic process,GO:0046513~ceramide biosynthetic process,GO:1904504~positive regulation of lipophagy,	GO:0005789~endoplasmic reticulum membrane,GO:0016021~integral component of membrane,GO:0017059~serine C-palmitoyltransferase complex,GO:0035339~SPOTS complex,	GO:0003824~catalytic activity,GO:0004758~serine C-palmitoyltransferase activity,GO:0005515~protein binding,GO:0016740~transferase activity,GO:0030170~pyridoxal phosphate binding,	0	FALSE		5.696	3	1	2	1	1	473	52.7	6.01	83	1	0	100	6.64		200			518591	719598			488486	719598	Not Found	Not Found	High	High	Not Found	High
High	Master Protein	E9PI68	Signal peptidase complex subunit 2 OS=Homo sapiens OX=9606 GN=SPCS2 PE=1 SV=1	SPCS2	signal peptidase complex subunit 2	Cytoplasm	other	2	GO:0006465~signal peptide processing,GO:0045047~protein targeting to ER,	GO:0005787~signal peptidase complex,GO:0005789~endoplasmic reticulum membrane,GO:0016021~integral component of membrane,GO:0031090~organelle membrane,	GO:0008233~peptidase activity,	0	FALSE		8.549	11	2	4	2	1	257	28.5	8.79	70	2	0	0.288	-1.8	155.3	44.7	9.8867e+06	1.16482e+07	3.14183e+06	3.03635e+06	3.60036e+06	5523816	2.95945e+06	3.03635e+06	High	High	Peak Found	Peak Found	High	Peak Found
High	Master Protein	Q8TA92	Similar to AFG3 ATPase family gene 3-like 2 (Yeast) (Fragment) OS=Homo sapiens OX=9606 PE=2 SV=1	AFG3L2	AFG3 like matrix AAA peptidase subunit 2	Cytoplasm	peptidase	2	GO:0006461~protein complex assembly,GO:0006508~proteolysis,GO:0007409~axonogenesis,GO:0007528~neuromuscular junction development,GO:0008053~mitochondrial fusion,GO:0021675~nerve development,GO:0034982~mitochondrial protein processing,GO:0036444~calcium ion transmembrane import into mitochondrion,GO:0040014~regulation of multicellular organism growth,GO:0042407~cristae formation,GO:0042552~myelina…	GO:0005739~mitochondrion,GO:0005743~mitochondrial inner membrane,GO:0005745~m-AAA complex,GO:0016021~integral component of membrane,	GO:0004176~ATP-dependent peptidase activity,GO:0004222~metalloendopeptidase activity,GO:0005515~protein binding,GO:0005524~ATP binding,GO:0008237~metallopeptidase activity,GO:0008270~zinc ion binding,GO:0051082~unfolded protein binding,	0.003	FALSE		3.211	1	1	2	1	1	812	90.1	9.11	24	1	0	0.231	-2.11	162.4	37.6	6.2445e+06	5.7155e+06	1.27324e+06	1.50208e+06	2274013	2.71041e+06	1.19932e+06	1.50208e+06	High	High	Peak Found	Peak Found	High	Peak Found
High	Master Protein	A0A024RBE8	Solute carrier family 25 (Mitochondrial carrier phosphate carrier), member 3, isoform CRA_a OS=Homo sapiens OX=9606 GN=SLC25A3 PE=2 SV=1	SLC25A3	solute carrier family 25 member 3	Cytoplasm	transporter	2	GO:0006091~generation of precursor metabolites and energy,GO:0006412~translation,GO:0006810~transport,GO:0035435~phosphate ion transmembrane transport,	GO:0005634~nucleus,GO:0005730~nucleolus,GO:0005739~mitochondrion,GO:0005743~mitochondrial inner membrane,GO:0005887~integral component of plasma membrane,GO:0016020~membrane,GO:0016021~integral component of membrane,GO:0043209~myelin sheath,GO:0070062~extracellular exosome,	GO:0003735~structural constituent of ribosome,GO:0015293~symporter activity,GO:0015320~phosphate ion carrier activity,GO:0032403~protein complex binding,	0	FALSE		12.737	15	4	26	4	1	361	39.9	9.36	272	4	0	0.119	-3.07	178.8	21.2	1.24106e+08	1.37944e+08	1.43952e+07	1.6804e+07	4.51948e+07	6.54161e+07	1.35595e+07	1.6804e+07	High	High	High	High	High	High
High	Master Protein	Q8TB96	T-cell immunomodulatory protein OS=Homo sapiens OX=9606 GN=ITFG1 PE=1 SV=1	ITFG1	integrin alpha FG-GAP repeat containing 1	Plasma Membrane	other	2		GO:0016021~integral component of membrane,GO:0070062~extracellular exosome,		0	FALSE		9.798	4	1	3	1	1	612	68.1	5.39	24	1	0	100	6.64		200			1.09885e+06	1104218			1.03506e+06	1104218	Not Found	Not Found	High	High	Not Found	High
High	Master Protein	Q99442	Translocation protein SEC62 OS=Homo sapiens OX=9606 GN=SEC62 PE=1 SV=1	SEC62	SEC62 homolog, preprotein translocation factor	Cytoplasm	transporter	2	GO:0006613~cotranslational protein targeting to membrane,GO:0006620~posttranslational protein targeting to membrane,GO:0036498~IRE1-mediated unfolded protein response,	GO:0005783~endoplasmic reticulum,GO:0005789~endoplasmic reticulum membrane,GO:0005791~rough endoplasmic reticulum,GO:0005829~cytosol,GO:0016020~membrane,GO:0016021~integral component of membrane,GO:0016235~aggresome,GO:0045111~intermediate filament cytoskeleton,	GO:0004872~receptor activity,GO:0008565~protein transporter activity,	0	FALSE		5.971	5	2	3	2	1	399	45.8	7.12	54	2	0	10.374	3.37	17.6	182.4	324917	468610	2.68533e+06	6.10188e+06	118323	222225	2.52944e+06	6.10188e+06	Peak Found	Peak Found	High	High	Peak Found	High
High	Master Protein	Q7Z7H5	Transmembrane emp24 domain-containing protein 4 OS=Homo sapiens OX=9606 GN=TMED4 PE=1 SV=1	TMED4	transmembrane p24 trafficking protein 4	Cytoplasm	transporter	2	GO:0006810~transport,GO:0007165~signal transduction,GO:0015031~protein transport,GO:0043123~positive regulation of I-kappaB kinase/NF-kappaB signaling,	GO:0005789~endoplasmic reticulum membrane,GO:0016021~integral component of membrane,GO:0070062~extracellular exosome,	GO:0004871~signal transducer activity,	0	FALSE		22.342	15	3	12	2	1	227	25.9	8.28	113	3	0	0.368	-1.44	146.2	53.8		7.80168e+06	2.87326e+06	2.87362e+06		3.69973e+06	2.70647e+06	2.87362e+06	High	High	High	High	High	High
High	Master Protein	Q9BVK6	Transmembrane emp24 domain-containing protein 9 OS=Homo sapiens OX=9606 GN=TMED9 PE=1 SV=2	TMED9	transmembrane p24 trafficking protein 9	Cytoplasm	transporter	2	GO:0006810~transport,GO:0006888~ER to Golgi vesicle-mediated transport,GO:0006890~retrograde vesicle-mediated transport, Golgi to ER,GO:0007030~Golgi organization,GO:0010638~positive regulation of organelle organization,GO:0015031~protein transport,GO:0032527~protein exit from endoplasmic reticulum,GO:0034498~early endosome to Golgi transport,GO:0048205~COPI coating of Golgi vesicle,	GO:0000139~Golgi membrane,GO:0005783~endoplasmic reticulum,GO:0005789~endoplasmic reticulum membrane,GO:0005793~endoplasmic reticulum-Golgi intermediate compartment,GO:0005794~Golgi apparatus,GO:0016021~integral component of membrane,GO:0030133~transport vesicle,GO:0030140~trans-Golgi network transport vesicle,GO:0033116~endoplasmic reticulum-Golgi intermediate compartment membrane,GO:0070062~ext…	GO:0005515~protein binding,GO:0019905~syntaxin binding,	0	FALSE		29.996	23	6	39	5	1	235	27.3	8.02	731	6	1	2.935	1.55	50.8	149.2	2.44197e+07	2.08583e+07	6.82995e+07	6.42368e+07	8.89273e+06	9.89146e+06	6.43346e+07	6.42368e+07	High	High	High	High	High	High
High	Master Protein	Q86T03	Type 1 phosphatidylinositol 4,5-bisphosphate 4-phosphatase OS=Homo sapiens OX=9606 GN=PIP4P1 PE=1 SV=1	PIP4P1	phosphatidylinositol-4,5-bisphosphate 4-phosphatase 1	Cytoplasm	phosphatase	2	GO:0046856~phosphatidylinositol dephosphorylation,	GO:0005765~lysosomal membrane,GO:0016021~integral component of membrane,GO:0031902~late endosome membrane,	GO:0034597~phosphatidylinositol-4,5-bisphosphate 4-phosphatase activity,	0	FALSE		8.779	8	1	4	1	1	277	29.5	8.91	14	1	0	1.112	0.15	94.7	105.3	4.41041e+06	4.98429e+06	5.09298e+06	5.33931e+06	1.60611e+06	2.36366e+06	4797329	5.33931e+06	Peak Found	Peak Found	High	High	Peak Found	High
High	Master Protein	Q8IYS2	Uncharacterized protein KIAA2013 OS=Homo sapiens OX=9606 GN=KIAA2013 PE=1 SV=1	KIAA2013	KIAA2013	Other	other	2		GO:0016020~membrane,GO:0016021~integral component of membrane,		0.002	FALSE		3.429	2	1	2	1	1	634	69.1	8.19	59	1	0	100	6.64		200			226992	258608			213814	258608	Not Found	Not Found	High	High	Not Found	High
High	Master Protein	A0A1B0GU03	Uncharacterized protein OS=Homo sapiens OX=9606 PE=1 SV=1					2				0	FALSE		20.451	15	6	10	6	1	582	62.7	7.77	78	6	0	0.316	-1.66	152	48	2.38929e+07	2.59022e+07	8.48436e+06	7.2689e+06	8.70091e+06	1.22834e+07	7.99183e+06	7.2689e+06	High	High	High	High	High	High
High	Master Protein	Q3ZAQ7	Vacuolar ATPase assembly integral membrane protein VMA21 OS=Homo sapiens OX=9606 GN=VMA21 PE=1 SV=1	VMA21	vacuolar ATPase assembly factor VMA21	Cytoplasm	other	2	GO:0043462~regulation of ATPase activity,GO:0070072~vacuolar proton-transporting V-type ATPase complex assembly,	GO:0005764~lysosome,GO:0005789~endoplasmic reticulum membrane,GO:0016021~integral component of membrane,GO:0030127~COPII vesicle coat,GO:0033116~endoplasmic reticulum-Golgi intermediate compartment membrane,		0.004	FALSE		3.1	12	1	5	1	1	101	11.3	7.24	25	1	0													Peak Found	Peak Found	High	High	Peak Found	High
High	Master Protein	Q15904	V-type proton ATPase subunit S1 OS=Homo sapiens OX=9606 GN=ATP6AP1 PE=1 SV=2	ATP6AP1	ATPase H+ transporting accessory protein 1	Cytoplasm	transporter	2	GO:0008286~insulin receptor signaling pathway,GO:0015991~ATP hydrolysis coupled proton transport,GO:0015992~proton transport,GO:0033572~transferrin transport,GO:0034220~ion transmembrane transport,GO:0045669~positive regulation of osteoblast differentiation,GO:0045780~positive regulation of bone resorption,GO:0045851~pH reduction,GO:0045921~positive regulation of exocytosis,GO:0051656~establishme…	GO:0005774~vacuolar membrane,GO:0010008~endosome membrane,GO:0016021~integral component of membrane,GO:0016469~proton-transporting two-sector ATPase complex,GO:0033180~proton-transporting V-type ATPase, V1 domain,GO:0070062~extracellular exosome,	GO:0005215~transporter activity,GO:0005524~ATP binding,GO:0017137~Rab GTPase binding,GO:0046933~proton-transporting ATP synthase activity, rotational mechanism,GO:0046961~proton-transporting ATPase activity, rotational mechanism,	0	FALSE		6.405	5	3	5	3	1	470	52	6.14	71	3	0	9.622	3.27	18.8	181.2		226815	2.25319e+06	2.11375e+06		107561	2.12239e+06	2.11375e+06	Not Found	Peak Found	High	High	Peak Found	High
High	Master Protein	Q9BRK5	45 kDa calcium-binding protein OS=Homo sapiens OX=9606 GN=SDF4 PE=1 SV=1	SDF4	stromal cell derived factor 4	Cytoplasm	other	1	GO:0009650~UV protection,GO:0017156~calcium ion regulated exocytosis,GO:0021549~cerebellum development,GO:0045444~fat cell differentiation,GO:0045471~response to ethanol,GO:0070625~zymogen granule exocytosis,	GO:0005737~cytoplasm,GO:0005770~late endosome,GO:0005794~Golgi apparatus,GO:0005796~Golgi lumen,GO:0005886~plasma membrane,GO:0016020~membrane,GO:0032059~bleb,GO:0070062~extracellular exosome,	GO:0005509~calcium ion binding,GO:0042802~identical protein binding,	0.001	FALSE		4.827	3	1	2	1	1	362	41.8	4.86	69	1	0	100	6.64		200			3.31525e+06	4.03283e+06			3.12279e+06	4.03283e+06	Not Found	Not Found	High	High	Not Found	High
High	Master Protein	J3KPF3	4F2 cell-surface antigen heavy chain OS=Homo sapiens OX=9606 GN=SLC3A2 PE=1 SV=1	SLC3A2	solute carrier family 3 member 2	Plasma Membrane	transporter	1	GO:0005975~carbohydrate metabolic process,GO:0006816~calcium ion transport,GO:0006865~amino acid transport,GO:0015804~neutral amino acid transport,GO:0015827~tryptophan transport,GO:0016049~cell growth,GO:0035725~sodium ion transmembrane transport,GO:0043330~response to exogenous dsRNA,GO:0050900~leukocyte migration,GO:0060356~leucine import,GO:0098609~cell-cell adhesion,	GO:0005634~nucleus,GO:0005737~cytoplasm,GO:0005886~plasma membrane,GO:0005913~cell-cell adherens junction,GO:0009986~cell surface,GO:0016020~membrane,GO:0016021~integral component of membrane,GO:0016324~apical plasma membrane,GO:0042470~melanosome,GO:0070062~extracellular exosome,	GO:0003725~double-stranded RNA binding,GO:0003824~catalytic activity,GO:0005432~calcium:sodium antiporter activity,GO:0005515~protein binding,GO:0015175~neutral amino acid transmembrane transporter activity,GO:0044822~poly(A) RNA binding,GO:0098641~cadherin binding involved in cell-cell adhesion,	0	FALSE		101.349	33	16	96	16	1	631	68.1	5.05	1655	16	0	1.078	0.11	96.2	103.8	1.8591e+08	1.88687e+08	1.99856e+08	2.0398e+08	6.77014e+07	8.94794e+07	1.88254e+08	2.0398e+08	High	High	High	High	High	High
High	Master Protein	A1L0T0	Acetolactate synthase-like protein OS=Homo sapiens OX=9606 GN=ILVBL PE=1 SV=2	ILVBL	ilvB acetolactate synthase like	Cytoplasm	enzyme	1		GO:0016020~membrane,GO:0016021~integral component of membrane,	GO:0000287~magnesium ion binding,GO:0003824~catalytic activity,GO:0005515~protein binding,GO:0016740~transferase activity,GO:0030976~thiamine pyrophosphate binding,	0	FALSE		18.273	9	3	10	3	1	632	67.8	8.15	161	3	0	1.105	0.14	95	105	4.26835e+06	3.83662e+06	3.86936e+06	5.16327e+06	1.55437e+06	1.81941e+06	3.64474e+06	5.16327e+06	Peak Found	Peak Found	High	High	Peak Found	High
High	Master Protein	V5YQL4	Adenosylhomocysteinase OS=Homo sapiens OX=9606 GN=FGFR2-AHCYL1 PE=2 SV=1					1				0	FALSE		15.14	4	4	15	1	1	1169	130.8	6.77	177	4	0	100	6.64		200			501064	428294			471977	428294	Not Found	Not Found	High	High	Not Found	High
High	Master Protein	Q9HDC9	Adipocyte plasma membrane-associated protein OS=Homo sapiens OX=9606 GN=APMAP PE=1 SV=2	APMAP	adipocyte plasma membrane associated protein	Plasma Membrane	enzyme	1	GO:0009058~biosynthetic process,	GO:0005783~endoplasmic reticulum,GO:0009986~cell surface,GO:0016020~membrane,GO:0016021~integral component of membrane,GO:0070062~extracellular exosome,	GO:0004064~arylesterase activity,GO:0016844~strictosidine synthase activity,	0	FALSE		39.821	26	7	29	7	1	416	46.5	6.16	235	7	0	1.421	0.51	82.6	117.4	2.51485e+07	2.10503e+07	3.2767e+07	3.26387e+07	9.15812e+06	9.9825e+06	3.08648e+07	3.26387e+07	High	High	High	High	High	High
High	Master Protein	A2A2G4	Alpha-1,3-glucosyltransferase OS=Homo sapiens OX=9606 GN=ALG6 PE=1 SV=1					1	GO:0006487~protein N-linked glycosylation,GO:0006488~dolichol-linked oligosaccharide biosynthetic process,GO:0006490~oligosaccharide-lipid intermediate biosynthetic process,	GO:0005789~endoplasmic reticulum membrane,GO:0016020~membrane,GO:0016021~integral component of membrane,	GO:0004583~dolichyl-phosphate-glucose-glycolipid alpha-glucosyltransferase activity,GO:0016758~transferase activity, transferring hexosyl groups,GO:0042281~dolichyl pyrophosphate Man9GlcNAc2 alpha-1,3-glucosyltransferase activity,GO:0046527~glucosyltransferase activity,	0.003	FALSE		3.372	3	1	1	1	1	509	58.3	8.46	15	1	0	2.348	1.23	59.7	140.3		902249	1.96211e+06	2.28753e+06		427866	1848208	2.28753e+06	Not Found	Peak Found	Peak Found	High	Peak Found	High
High	Master Protein	Q07812	Apoptosis regulator BAX OS=Homo sapiens OX=9606 GN=BAX PE=1 SV=1	BAX	BCL2 associated X, apoptosis regulator	Cytoplasm	transporter	1	GO:0001541~ovarian follicle development,GO:0001764~neuron migration,GO:0001777~T cell homeostatic proliferation,GO:0001782~B cell homeostasis,GO:0001783~B cell apoptotic process,GO:0001822~kidney development,GO:0001836~release of cytochrome c from mitochondria,GO:0001844~protein insertion into mitochondrial membrane involved in apoptotic signaling pathway,GO:0001974~blood vessel remodeling,GO:000…	GO:0005634~nucleus,GO:0005635~nuclear envelope,GO:0005737~cytoplasm,GO:0005739~mitochondrion,GO:0005741~mitochondrial outer membrane,GO:0005757~mitochondrial permeability transition pore complex,GO:0005783~endoplasmic reticulum,GO:0005789~endoplasmic reticulum membrane,GO:0005829~cytosol,GO:0016020~membrane,GO:0016021~integral component of membrane,GO:0046930~pore complex,GO:0070062~extracellular…	GO:0005515~protein binding,GO:0008289~lipid binding,GO:0015267~channel activity,GO:0030544~Hsp70 protein binding,GO:0042802~identical protein binding,GO:0042803~protein homodimerization activity,GO:0046982~protein heterodimerization activity,GO:0051087~chaperone binding,GO:0051434~BH3 domain binding,	0.002	FALSE		3.535	7	1	4	1	1	192	21.2	5.22	31	1	0	0.011	-6.55	197.9	2.1	1.86086e+07	1.72189e+07	222074	163702	6.77655e+06	8.1656e+06	209183	163702	High	High	Peak Found	Peak Found	High	Peak Found
High	Master Protein	A0A087WX97	Bcl-2-like protein 13 OS=Homo sapiens OX=9606 GN=BCL2L13 PE=1 SV=1	BCL2L13	BCL2 like 13	Cytoplasm	other	1	GO:0006915~apoptotic process,GO:0006919~activation of cysteine-type endopeptidase activity involved in apoptotic process,GO:0042981~regulation of apoptotic process,	GO:0005634~nucleus,GO:0005739~mitochondrion,GO:0016021~integral component of membrane,GO:0031966~mitochondrial membrane,	GO:0005515~protein binding,GO:0008656~cysteine-type endopeptidase activator activity involved in apoptotic process,	0.007	FALSE		2.688	2	1	2	1	1	509	54.4	4.54	21	1	0	0.508	-0.98	132.6	67.4	1.54164e+06	1.94193e+06	912773	846059	561407	920908	859785	846059	Peak Found	Peak Found	High	High	Peak Found	High
High	Master Protein	Q71VA3	Beta 1,4-galactosyltransferase homolog OS=Homo sapiens OX=9606 PE=2 SV=1					1				0.002	FALSE		3.584	3	1	2	1	1	395	44.2	9.1	20	1	0	4.672	2.22	35.3	164.7	74984.8	113637	409980	453720	27306.6	53889.4	386180	453720	Peak Found	Peak Found	High	High	Peak Found	High
High	Master Protein	Q96L58	Beta-1,3-galactosyltransferase 6 OS=Homo sapiens OX=9606 GN=B3GALT6 PE=1 SV=2	B3GALT6	beta-1,3-galactosyltransferase 6	Cytoplasm	enzyme	1	GO:0006024~glycosaminoglycan biosynthetic process,GO:0006486~protein glycosylation,GO:0015012~heparan sulfate proteoglycan biosynthetic process,GO:0030203~glycosaminoglycan metabolic process,GO:0030206~chondroitin sulfate biosynthetic process,	GO:0000139~Golgi membrane,GO:0005797~Golgi medial cisterna,GO:0016020~membrane,GO:0016021~integral component of membrane,GO:0032580~Golgi cisterna membrane,	GO:0008378~galactosyltransferase activity,GO:0008499~UDP-galactose:beta-N-acetylglucosamine beta-1,3-galactosyltransferase activity,GO:0035250~UDP-galactosyltransferase activity,GO:0047220~galactosylxylosylprotein 3-beta-galactosyltransferase activity,	0	FALSE		5.178	4	1	2	1	1	329	37.1	9.66	35	1	0	3.415	1.77	45.3	154.7	158467	111609	508714	405528	57707.6	52927.6	479183	405528	Peak Found	Peak Found	High	High	Peak Found	High
High	Master Protein	Q6Y288	Beta-1,3-glucosyltransferase OS=Homo sapiens OX=9606 GN=B3GLCT PE=1 SV=2	B3GLCT	beta 3-glucosyltransferase	Cytoplasm	enzyme	1	GO:0006004~fucose metabolic process,GO:0036066~protein O-linked fucosylation,	GO:0005789~endoplasmic reticulum membrane,GO:0016021~integral component of membrane,	GO:0016757~transferase activity, transferring glycosyl groups,	0.005	FALSE		2.812	4	1	1	1	1	498	56.5	7.5	0	1	0	100	6.64		200			166077	191733			156436	191733	Not Found	Not Found	High	Peak Found	Not Found	High
High	Master Protein	P15291	Beta-1,4-galactosyltransferase 1 OS=Homo sapiens OX=9606 GN=B4GALT1 PE=1 SV=5	B4GALT1	beta-1,4-galactosyltransferase 1	Cytoplasm	enzyme	1	GO:0002064~epithelial cell development,GO:0002526~acute inflammatory response,GO:0005975~carbohydrate metabolic process,GO:0005989~lactose biosynthetic process,GO:0006012~galactose metabolic process,GO:0006487~protein N-linked glycosylation,GO:0007155~cell adhesion,GO:0007339~binding of sperm to zona pellucida,GO:0007341~penetration of zona pellucida,GO:0008285~negative regulation of cell prolife…	GO:0000138~Golgi trans cisterna,GO:0000139~Golgi membrane,GO:0005615~extracellular space,GO:0005794~Golgi apparatus,GO:0005886~plasma membrane,GO:0009897~external side of plasma membrane,GO:0016020~membrane,GO:0016021~integral component of membrane,GO:0016323~basolateral plasma membrane,GO:0030057~desmosome,GO:0030112~glycocalyx,GO:0030175~filopodium,GO:0031526~brush border membrane,GO:0032580~Go…	GO:0003831~beta-N-acetylglucosaminylglycopeptide beta-1,4-galactosyltransferase activity,GO:0003945~N-acetyllactosamine synthase activity,GO:0004461~lactose synthase activity,GO:0008092~cytoskeletal protein binding,GO:0008378~galactosyltransferase activity,GO:0016757~transferase activity, transferring glycosyl groups,GO:0030145~manganese ion binding,GO:0035250~UDP-galactosyltransferase activity,G…	0	FALSE		7.452	5	2	5	2	1	398	43.9	8.65	73	2	0	3.165	1.66	48	152	1.42469e+06	1.36371e+06	4.46952e+06	4.35334e+06	518819	646703	4.21006e+06	4.35334e+06	Peak Found	Peak Found	High	High	Peak Found	High
High	Master Protein	B7Z6Q5	Beta-galactosidase OS=Homo sapiens OX=9606 PE=2 SV=1	GLB1	galactosidase beta 1	Cytoplasm	enzyme	1	GO:0005975~carbohydrate metabolic process,GO:0006027~glycosaminoglycan catabolic process,GO:0006687~glycosphingolipid metabolic process,GO:0008152~metabolic process,GO:0019388~galactose catabolic process,GO:0042340~keratan sulfate catabolic process,GO:0044262~cellular carbohydrate metabolic process,	GO:0005615~extracellular space,GO:0005737~cytoplasm,GO:0005773~vacuole,GO:0005794~Golgi apparatus,GO:0043202~lysosomal lumen,GO:0043231~intracellular membrane-bounded organelle,GO:0048471~perinuclear region of cytoplasm,GO:0070062~extracellular exosome,	GO:0004308~exo-alpha-sialidase activity,GO:0004553~hydrolase activity, hydrolyzing O-glycosyl compounds,GO:0004565~beta-galactosidase activity,GO:0005515~protein binding,GO:0016936~galactoside binding,	0	FALSE		5.34	2	1	3	1	1	725	81.8	7.94	99	1	0	2.411	1.27	58.6	141.4	1.3721e+06	1.34933e+06	3.20851e+06	3.354e+06	499667	639881	3.02225e+06	3.354e+06	Peak Found	Peak Found	High	High	Peak Found	High
High	Master Protein	B2R6X2	Beta-glucuronidase OS=Homo sapiens OX=9606 PE=2 SV=1					1				0.007	FALSE		2.584	1	1	2	1	1	651	74.7	7.02	0	1	0	100	6.64		200			2.84174e+06	2.16453e+06			2.67678e+06	2.16453e+06	Not Found	Not Found	High	High	Not Found	High
High	Master Protein	P07686	Beta-hexosaminidase subunit beta OS=Homo sapiens OX=9606 GN=HEXB PE=1 SV=3	HEXB	hexosaminidase subunit beta	Cytoplasm	enzyme	1	GO:0001501~skeletal system development,GO:0005975~carbohydrate metabolic process,GO:0006687~glycosphingolipid metabolic process,GO:0006689~ganglioside catabolic process,GO:0006874~cellular calcium ion homeostasis,GO:0007040~lysosome organization,GO:0007341~penetration of zona pellucida,GO:0007605~sensory perception of sound,GO:0007626~locomotory behavior,GO:0008049~male courtship behavior,GO:0008…	GO:0001669~acrosomal vesicle,GO:0005615~extracellular space,GO:0016020~membrane,GO:0042582~azurophil granule,GO:0043202~lysosomal lumen,GO:0070062~extracellular exosome,	GO:0004553~hydrolase activity, hydrolyzing O-glycosyl compounds,GO:0004563~beta-N-acetylhexosaminidase activity,GO:0008375~acetylglucosaminyltransferase activity,GO:0042803~protein homodimerization activity,GO:0046982~protein heterodimerization activity,	0	FALSE		8.494	5	2	4	2	1	556	63.1	6.76	54	2	0	0.798	-0.33	111.3	88.7	9.11871e+06	7.32989e+06	6.28905e+06	6.76135e+06	3.32069e+06	3.47599e+06	5.92396e+06	6.76135e+06	High	Peak Found	Peak Found	High	High	High
High	Master Protein	P19022	Cadherin-2 OS=Homo sapiens OX=9606 GN=CDH2 PE=1 SV=4	CDH2	cadherin 2	Plasma Membrane	other	1	GO:0007155~cell adhesion,GO:0007156~homophilic cell adhesion via plasma membrane adhesion molecules,GO:0007157~heterophilic cell-cell adhesion via plasma membrane cell adhesion molecules,GO:0009966~regulation of signal transduction,GO:0010001~glial cell differentiation,GO:0016339~calcium-dependent cell-cell adhesion via plasma membrane cell adhesion molecules,GO:0016477~cell migration,GO:0021987~…	GO:0005737~cytoplasm,GO:0005886~plasma membrane,GO:0005911~cell-cell junction,GO:0005913~cell-cell adherens junction,GO:0005916~fascia adherens,GO:0005925~focal adhesion,GO:0014704~intercalated disc,GO:0016020~membrane,GO:0016021~integral component of membrane,GO:0016323~basolateral plasma membrane,GO:0016324~apical plasma membrane,GO:0016342~catenin complex,GO:0030027~lamellipodium,GO:0030864~co…	GO:0005509~calcium ion binding,GO:0005515~protein binding,GO:0008013~beta-catenin binding,GO:0019903~protein phosphatase binding,GO:0045294~alpha-catenin binding,GO:0045295~gamma-catenin binding,	0	FALSE		7.169	5	2	3	2	1	906	99.7	4.81	17	2	0	0.469	-1.09	136.1	63.9	4.74331e+06	5.33483e+06	2.16204e+06	2.57498e+06	1.72734e+06	2.52989e+06	2036531	2.57498e+06	High	High	Peak Found	Peak Found	High	Peak Found
High	Master Protein	P27824	Calnexin OS=Homo sapiens OX=9606 GN=CANX PE=1 SV=2	CANX	calnexin	Cytoplasm	other	1	GO:0002474~antigen processing and presentation of peptide antigen via MHC class I,GO:0006457~protein folding,GO:0007568~aging,GO:0009306~protein secretion,GO:0019886~antigen processing and presentation of exogenous peptide antigen via MHC class II,GO:0034975~protein folding in endoplasmic reticulum,GO:0048488~synaptic vesicle endocytosis,GO:0061077~chaperone-mediated protein folding,GO:0072583~cl…	GO:0005783~endoplasmic reticulum,GO:0005788~endoplasmic reticulum lumen,GO:0005789~endoplasmic reticulum membrane,GO:0005790~smooth endoplasmic reticulum,GO:0005791~rough endoplasmic reticulum,GO:0005840~ribosome,GO:0016020~membrane,GO:0030424~axon,GO:0031012~extracellular matrix,GO:0032839~dendrite cytoplasm,GO:0042470~melanosome,GO:0043025~neuronal cell body,GO:0043197~dendritic spine,GO:004320…	GO:0001948~glycoprotein binding,GO:0005509~calcium ion binding,GO:0005515~protein binding,GO:0030246~carbohydrate binding,GO:0034185~apolipoprotein binding,GO:0035255~ionotropic glutamate receptor binding,GO:0044822~poly(A) RNA binding,GO:0051082~unfolded protein binding,	0	FALSE		108.351	29	17	128	11	1	592	67.5	4.6	2288	17	6	1.304	0.38	86.8	113.2	2.24807e+08	2.15268e+08	2.74823e+08	2.99409e+08	8.18661e+07	1.02085e+08	2.5887e+08	2.99409e+08	High	High	High	High	High	High
High	Master Protein	O75976	Carboxypeptidase D OS=Homo sapiens OX=9606 GN=CPD PE=1 SV=2	CPD	carboxypeptidase D	Extracellular Space	peptidase	1	GO:0006518~peptide metabolic process,GO:0016485~protein processing,	GO:0005615~extracellular space,GO:0005634~nucleus,GO:0005802~trans-Golgi network,GO:0005886~plasma membrane,GO:0016020~membrane,GO:0016021~integral component of membrane,GO:0070062~extracellular exosome,	GO:0004181~metallocarboxypeptidase activity,GO:0004185~serine-type carboxypeptidase activity,GO:0008270~zinc ion binding,	0	FALSE		19.358	5	7	12	7	1	1380	152.8	6.05	219	7	0	3.921	1.97	40.6	159.4	6.16841e+06	5.10741e+06	2.24167e+07	2.16042e+07	2.2463e+06	2.42205e+06	2.11154e+07	2.16042e+07	Peak Found	Peak Found	High	High	Peak Found	High
High	Master Protein	P21964	Catechol O-methyltransferase OS=Homo sapiens OX=9606 GN=COMT PE=1 SV=2	COMT	catechol-O-methyltransferase	Cytoplasm	enzyme	1				0	FALSE		66.616	36	6	42	2	1	271	30	5.47	712	6	4	0.547	-0.87	129.2	70.8	5.99094e+07	5.54116e+07	3.07732e+07	3.2334e+07	2.18167e+07	2.62774e+07	2.89867e+07	3.2334e+07	High	High	High	High	High	High
High	Master Protein	P20645	Cation-dependent mannose-6-phosphate receptor OS=Homo sapiens OX=9606 GN=M6PR PE=1 SV=1	M6PR	mannose-6-phosphate receptor, cation dependent	Cytoplasm	transporter	1	GO:0006898~receptor-mediated endocytosis,GO:0007165~signal transduction,GO:0008333~endosome to lysosome transport,GO:0015761~mannose transport,GO:0033299~secretion of lysosomal enzymes,	GO:0000323~lytic vacuole,GO:0005765~lysosomal membrane,GO:0005768~endosome,GO:0005770~late endosome,GO:0005802~trans-Golgi network,GO:0005887~integral component of plasma membrane,GO:0016020~membrane,GO:0016021~integral component of membrane,GO:0030133~transport vesicle,GO:0030904~retromer complex,GO:0032588~trans-Golgi network membrane,GO:0048471~perinuclear region of cytoplasm,	GO:0004888~transmembrane signaling receptor activity,GO:0005537~mannose binding,GO:0015578~mannose transmembrane transporter activity,	0	FALSE		12.602	8	2	8	2	1	277	31	5.83	281	2	0	6.032	2.59	28.4	171.6		3.19584e+06	1.91108e+07	1.94449e+07		1515535	1.80014e+07	1.94449e+07	Not Found	Peak Found	High	High	Peak Found	High
High	Master Protein	P11717	Cation-independent mannose-6-phosphate receptor OS=Homo sapiens OX=9606 GN=IGF2R PE=1 SV=3	IGF2R	insulin like growth factor 2 receptor	Plasma Membrane	transmembrane receptor	1	GO:0001889~liver development,GO:0006898~receptor-mediated endocytosis,GO:0007165~signal transduction,GO:0007186~G-protein coupled receptor signaling pathway,GO:0007283~spermatogenesis,GO:0009791~post-embryonic development,GO:0031100~organ regeneration,GO:0032526~response to retinoic acid,GO:0043065~positive regulation of apoptotic process,GO:0048009~insulin-like growth factor receptor signaling p…	GO:0005615~extracellular space,GO:0005641~nuclear envelope lumen,GO:0005737~cytoplasm,GO:0005765~lysosomal membrane,GO:0005768~endosome,GO:0005769~early endosome,GO:0005770~late endosome,GO:0005802~trans-Golgi network,GO:0005887~integral component of plasma membrane,GO:0005925~focal adhesion,GO:0009986~cell surface,GO:0016020~membrane,GO:0016021~integral component of membrane,GO:0030118~clathrin …	GO:0001948~glycoprotein binding,GO:0001965~G-protein alpha-subunit binding,GO:0001972~retinoic acid binding,GO:0004872~receptor activity,GO:0004930~G-protein coupled receptor activity,GO:0005010~insulin-like growth factor-activated receptor activity,GO:0005215~transporter activity,GO:0005515~protein binding,GO:0005537~mannose binding,GO:0019899~enzyme binding,GO:0031995~insulin-like growth factor…	0	FALSE		128.748	18	34	71	34	1	2491	274.2	5.94	859	34	0	6.965	2.8	25.1	174.9	2.29175e+07	2.61598e+07	1.68368e+08	1.72722e+08	8.3457e+06	1.24056e+07	1.58594e+08	1.72722e+08	Peak Found	Peak Found	High	High	Peak Found	High
High	Master Protein	Q13740	CD166 antigen OS=Homo sapiens OX=9606 GN=ALCAM PE=1 SV=2	ALCAM	activated leukocyte cell adhesion molecule	Plasma Membrane	other	1	GO:0002250~adaptive immune response,GO:0007155~cell adhesion,GO:0007157~heterophilic cell-cell adhesion via plasma membrane cell adhesion molecules,GO:0007165~signal transduction,GO:0008045~motor neuron axon guidance,GO:0031290~retinal ganglion cell axon guidance,GO:0048846~axon extension involved in axon guidance,GO:1990138~neuron projection extension,	GO:0001772~immunological synapse,GO:0005887~integral component of plasma membrane,GO:0005925~focal adhesion,GO:0009897~external side of plasma membrane,GO:0016021~integral component of membrane,GO:0030424~axon,GO:0030425~dendrite,GO:0031226~intrinsic component of plasma membrane,GO:0042101~T cell receptor complex,GO:0043025~neuronal cell body,GO:0070062~extracellular exosome,	GO:0005102~receptor binding,GO:0005515~protein binding,	0	FALSE		13.679	8	2	4	2	1	583	65.1	6.25	23	2	0	0.313	-1.68	152.4	47.6	1.01428e+07	1.35305e+06	1.19863e+06	1.11933e+06	3.69363e+06	641647	1.12905e+06	1.11933e+06	High	High	Peak Found	Peak Found	High	Peak Found
High	Master Protein	Q5ZPR3	CD276 antigen OS=Homo sapiens OX=9606 GN=CD276 PE=1 SV=1	CD276	CD276 molecule	Plasma Membrane	other	1	GO:0006955~immune response,GO:0008283~cell proliferation,GO:0030501~positive regulation of bone mineralization,GO:0042102~positive regulation of T cell proliferation,GO:0042110~T cell activation,GO:0042130~negative regulation of T cell proliferation,GO:0045077~negative regulation of interferon-gamma biosynthetic process,GO:0045078~positive regulation of interferon-gamma biosynthetic process,GO:00…	GO:0009897~external side of plasma membrane,GO:0016021~integral component of membrane,GO:0070062~extracellular exosome,	GO:0005102~receptor binding,GO:0005515~protein binding,	0	FALSE		11.719	13	3	3	3	1	534	57.2	4.91	40	3	0	0.124	-3.02	178	22	6.20188e+06	1.2873e+07	1.43478e+06	849670	2.25849e+06	6.10468e+06	1.35149e+06	849670	Peak Found	High	High	Peak Found	High	High
High	Master Protein	Q8N5K1	CDGSH iron-sulfur domain-containing protein 2 OS=Homo sapiens OX=9606 GN=CISD2 PE=1 SV=1	CISD2	CDGSH iron sulfur domain 2	Cytoplasm	other	1	GO:0000422~mitophagy,GO:0010259~multicellular organism aging,GO:0010506~regulation of autophagy,	GO:0005741~mitochondrial outer membrane,GO:0005783~endoplasmic reticulum,GO:0005789~endoplasmic reticulum membrane,GO:0016020~membrane,GO:0016021~integral component of membrane,GO:0043231~intracellular membrane-bounded organelle,GO:0043234~protein complex,	GO:0005515~protein binding,GO:0042803~protein homodimerization activity,GO:0044822~poly(A) RNA binding,GO:0046872~metal ion binding,GO:0051537~2 iron, 2 sulfur cluster binding,	0	FALSE		15.977	36	6	11	6	1	135	15.3	9.61	56	6	0	3.769	1.91	41.9	158.1	3.93455e+06	9.33938e+06	2.35566e+07	2.21563e+07	1.43282e+06	4.42894e+06	22189083	2.21563e+07	Peak Found	Peak Found	High	High	Peak Found	High
High	Master Protein	B3KME2	cDNA FLJ10772 fis, clone NT2RP4000243, highly similar to Cartilage-associated protein OS=Homo sapiens OX=9606 PE=2 SV=1					1				0	FALSE		16.546	15	6	13	6	1	401	46.5	5.85	92	6	0	4.964	2.31	33.5	166.5	2.02995e+06	3.90919e+06	1.43204e+07	1.36568e+07	739231	1.85382e+06	1.34891e+07	1.36568e+07	High	High	High	High	High	High
High	Master Protein	B4DEQ7	cDNA FLJ50003, highly similar to Homo sapiens leucine-rich repeats and calponin homology (CH) domain containing 3 (LRCH3), mRNA OS=Homo sapiens OX=9606 PE=2 SV=1					1				0.001	FALSE		4.583	2	2	2	2	1	803	89.1	6.7	16	2	0	4.858	2.28	34.1	165.9	340111	1.87945e+06	3.91285e+06	3.85469e+06	123856	891275	3.68571e+06	3.85469e+06	Peak Found	Peak Found	High	High	Peak Found	High
High	Master Protein	B4E284	cDNA FLJ51188, highly similar to N-acetylglucosamine-6-sulfatase (EC3.1.6.14) OS=Homo sapiens OX=9606 PE=2 SV=1					1				0	FALSE		10.837	8	4	5	4	1	584	65.8	8.07	63	4	0	1.231	0.3	89.6	110.4	5.00013e+06	4.17259e+06	5.48931e+06	5.75884e+06	1.82086e+06	1.97873e+06	5.17065e+06	5.75884e+06	High	Peak Found	High	High	High	High
High	Master Protein	B4DY64	cDNA FLJ52132, highly similar to Catechol-O-methyltransferasedomain-containing protein 1 OS=Homo sapiens OX=9606 PE=2 SV=1					1				0.003	FALSE		3.261	3	1	5	1	1	287	30.8	11.31	24	1	0	0.284	-1.81	155.7	44.3	1.51016e+06	1.94999e+06	490410	485429	549942	924729	461941	485429	High	High	High	High	High	High
High	Master Protein	B4DDR7	cDNA FLJ54845, highly similar to Transmembrane emp24 domain-containing protein 5 OS=Homo sapiens OX=9606 PE=2 SV=1					1				0	FALSE		9.12	9	2	9	2	1	178	20.5	4.92	111	2	0	1.678	0.75	74.7	125.3	5.75876e+06	3.64057e+06	8.33926e+06	7.07838e+06	2.09712e+06	1.72644e+06	7.85516e+06	7.07838e+06	High	High	High	High	High	High
High	Master Protein	B7Z5W1	cDNA FLJ54854, highly similar to Junctional adhesion molecule A OS=Homo sapiens OX=9606 PE=2 SV=1					1				0	FALSE		8.842	8	1	5	1	1	303	32.8	8.85	16	1	0	0.859	-0.22	107.6	92.4	1.31596e+06	1.98386e+06	1.4234e+06	1.3545e+06	479222	940791	1.34077e+06	1.3545e+06	Peak Found	High	High	High	High	High
High	Master Protein	B7Z5V6	cDNA FLJ57046, highly similar to Lysosomal alpha-glucosidase OS=Homo sapiens OX=9606 PE=2 SV=1					1				0.001	FALSE		4.635	3	1	3	1	1	644	71.7	6.34	24	1	0	0.232	-2.11	162.3	37.7	5.74273e+06	4.74722e+06	1.12975e+06	1.29928e+06	2.09129e+06	2251234	1.06417e+06	1.29928e+06	High	Peak Found	High	High	High	High
High	Master Protein	B4DLN7	cDNA FLJ59248, highly similar to Homo sapiens cytochrome P450, family 20, subfamily A, polypeptide 1, transcript variant 1, mRNA OS=Homo sapiens OX=9606 PE=2 SV=1					1				0.001	FALSE		4.177	2	1	3	1	1	470	53.4	6.21	33	1	0	100	6.64		200			751457	809365			707834	809365	Not Found	Not Found	High	High	Not Found	High
High	Master Protein	B4DMM7	cDNA FLJ59722, highly similar to Retinoblastoma-binding protein 5 OS=Homo sapiens OX=9606 PE=2 SV=1					1				0	FALSE		12.932	6	3	6	3	1	573	63.3	5.2	121	3	0	61.894	5.95	3.2	196.8	85761.6	86157.6	5.06428e+06	5.58944e+06	31231.1	40857.8	4.77029e+06	5.58944e+06	Peak Found	Peak Found	High	High	Peak Found	High
High	Master Protein	B4DR61	cDNA FLJ59739, highly similar to Protein transport protein Sec61 subunit alpha isoform 1 OS=Homo sapiens OX=9606 GN=SEC61A1 PE=1 SV=1	SEC61A1	SEC61 translocon subunit alpha 1	Cytoplasm	transporter	1	GO:0006614~SRP-dependent cotranslational protein targeting to membrane,GO:0006620~posttranslational protein targeting to membrane,GO:0007029~endoplasmic reticulum organization,GO:0015031~protein transport,GO:0016049~cell growth,GO:0034341~response to interferon-gamma,GO:0036498~IRE1-mediated unfolded protein response,GO:0045047~protein targeting to ER,GO:0055085~transmembrane transport,	GO:0005791~rough endoplasmic reticulum,GO:0005829~cytosol,GO:0016020~membrane,GO:0016021~integral component of membrane,GO:0030176~integral component of endoplasmic reticulum membrane,	GO:0005515~protein binding,GO:0022857~transmembrane transporter activity,GO:0043022~ribosome binding,	0	FALSE		23.912	11	5	20	4	1	482	52.9	8.24	252	5	1	3.571	1.84	43.8	156.2	4.48567e+06	4.48008e+06	1.56258e+07	1.63969e+07	1.63351e+06	2.12455e+06	1.47187e+07	1.63969e+07	High	High	High	High	High	High
High	Master Protein	B4DJ30	cDNA FLJ61290, highly similar to Neutral alpha-glucosidase AB OS=Homo sapiens OX=9606 PE=2 SV=1					1				0	FALSE		266.205	45	36	356	36	1	995	112.9	6.06	3701	36	0	0.662	-0.59	120.3	79.7	9.30774e+08	9.57213e+08	6.26882e+08	6.22933e+08	3.38953e+08	4.53931e+08	5.9049e+08	6.22933e+08	High	High	High	High	High	High
High	Master Protein	A8K5B0	cDNA FLJ75682, highly similar to Homo sapiens armadillo repeat containing, X-linked 3 (ARMCX3), transcript variant 1, mRNA OS=Homo sapiens OX=9606 PE=2 SV=1					1				0.003	FALSE		3.493	6	2	4	2	1	379	42.5	8.18	18	2	0	0.256	-1.96	159.2	40.8	6.76348e+06	6.95786e+06	1.7687e+06	1750228	2.46301e+06	3.29957e+06	1.66603e+06	1750228	High	High	Peak Found	High	High	High
High	Master Protein	A8K6M4	cDNA FLJ75725, highly similar to Homo sapiens vesicle transport through interaction with t-SNAREs homolog 1B (yeast) (VTI1B), mRNA OS=Homo sapiens OX=9606 PE=2 SV=1					1				0.001	FALSE		4.683	12	2	2	2	1	232	26.7	8.79	37	2	0	100	6.64		200			142053	161706			133807	161706	Not Found	Not Found	High	High	Not Found	High
High	Master Protein	A8K7G2	cDNA FLJ75762, highly similar to Homo sapiens protease, serine, 25 (PRSS25), nuclear gene encodingmitochondrial protein, transcript variant 1, mRNA OS=Homo sapiens OX=9606 PE=2 SV=1					1				0.001	FALSE		4.879	5	1	4	1	1	458	48.8	9.96	39	1	0	0.144	-2.8	174.9	25.1	1.20383e+06	1.65021e+06	181092	225904	438389	782565	170579	225904	High	High	Peak Found	High	High	High
High	Master Protein	A8K7T4	cDNA FLJ75774, highly similar to Homo sapiens lectin, mannose-binding 2 (LMAN2), mRNA OS=Homo sapiens OX=9606 PE=2 SV=1					1				0	FALSE		28.435	24	8	21	8	1	356	40.2	6.95	201	8	0	1.69	0.76	74.4	125.6	3.11251e+07	3.02178e+07	5.54335e+07	4.84433e+07	1.13346e+07	1.433e+07	5.22155e+07	4.84433e+07	High	High	High	High	High	High
High	Master Protein	A8K6Q8	cDNA FLJ75881, highly similar to Homo sapiens transferrin receptor (p90, CD71) (TFRC), mRNA OS=Homo sapiens OX=9606 PE=2 SV=1	TFRC	transferrin receptor	Plasma Membrane	transporter	1				0	FALSE		71.956	24	14	63	1	1	760	84.8	6.61	950	14	13	5.561	2.48	30.5	169.5	3.92377e+07	3.77704e+07	2.09451e+08	2.18807e+08	1.42889e+07	1.79115e+07	1.97292e+08	2.18807e+08	Not Found	Not Found	High	Peak Found	Not Found	High
High	Master Protein	A8K9T3	cDNA FLJ76467, highly similar to Homo sapiens acyl-CoA synthetase long-chain family member 1 (ACSL1), mRNA OS=Homo sapiens OX=9606 PE=2 SV=1	ACSL1	acyl-CoA synthetase long chain family member 1	Cytoplasm	enzyme	1	GO:0001676~long-chain fatty acid metabolic process,GO:0006641~triglyceride metabolic process,GO:0007584~response to nutrient,GO:0008152~metabolic process,GO:0008610~lipid biosynthetic process,GO:0014070~response to organic cyclic compound,GO:0015908~fatty acid transport,GO:0033211~adiponectin-activated signaling pathway,GO:0034201~response to oleic acid,GO:0035338~long-chain fatty-acyl-CoA biosyn…	GO:0005739~mitochondrion,GO:0005741~mitochondrial outer membrane,GO:0005778~peroxisomal membrane,GO:0005789~endoplasmic reticulum membrane,GO:0005886~plasma membrane,GO:0016020~membrane,GO:0016021~integral component of membrane,	GO:0003824~catalytic activity,GO:0004467~long-chain fatty acid-CoA ligase activity,GO:0005524~ATP binding,GO:0016874~ligase activity,GO:0102391~decanoate--CoA ligase activity,	0.005	FALSE		2.809	2	1	1	1	1	698	77.9	7.18	0	1	0	2.645	1.4	54.9	145.1	1.08343e+06	755116	2.26995e+06	2.52074e+06	394546	358093	2.13818e+06	2.52074e+06	Peak Found	Peak Found	High	Peak Found	Peak Found	High
High	Master Protein	A8KAL2	cDNA FLJ76981, highly similar to Homo sapiens golgi autoantigen, golgin subfamily a, 5 (GOLGA5), mRNA OS=Homo sapiens OX=9606 PE=2 SV=1					1				0.007	FALSE		2.51	2	1	2	1	1	731	82.9	5.83	0	1	0	72.98	6.19	2.7	197.3	25001.5	35410.4	2.03462e+06	2.31748e+06	9104.6	16792.4	1.91651e+06	2.31748e+06	Peak Found	Peak Found	High	High	Peak Found	High
High	Master Protein	A8K454	cDNA FLJ78187, highly similar to Homo sapiens calmegin, mRNA OS=Homo sapiens OX=9606 PE=2 SV=1					1				0	FALSE		18.781	7	3	11	2	1	610	70	4.7	169	3	0	2.241	1.16	61.7	138.3	3.44966e+06	2.99623e+06	7.23361e+06	7.1762e+06	1.25624e+06	1.42088e+06	6.81369e+06	7.1762e+06	High	High	High	High	High	High
High	Master Protein	B2R6P4	cDNA, FLJ93048, highly similar to Homo sapiens synaptobrevin-like 1 (SYBL1), mRNA OS=Homo sapiens OX=9606 PE=2 SV=1					1				0	FALSE		8.453	13	3	9	3	1	220	25	8.6	132	3	0	16.947	4.08	11.1	188.9	1.05982e+06	1.35168e+06	1.98935e+07	2.06802e+07	385946	640995	1.87387e+07	2.06802e+07	Peak Found	Peak Found	High	High	Peak Found	High
High	Master Protein	B2R774	cDNA, FLJ93313, highly similar to Homo sapiens lectin, mannose-binding, 1 (LMAN1), mRNA OS=Homo sapiens OX=9606 PE=2 SV=1					1				0	FALSE		14.829	7	2	9	2	1	510	57.5	6.77	103	2	0	1.666	0.74	75	125	1.43406e+07	1.50287e+07	2.23382e+07	26787989	5.22232e+06	7126931	2.10414e+07	26787989	High	High	High	High	High	High
High	Master Protein	B2RAK1	cDNA, FLJ94965, highly similar to Homo sapiens leucyl/cystinyl aminopeptidase (LNPEP), mRNA OS=Homo sapiens OX=9606 PE=2 SV=1					1				0	FALSE		11.139	5	5	9	5	1	1025	117.3	5.73	60	5	0	100	6.64		200			6.44871e+06	6.76748e+06			6.07436e+06	6.76748e+06	Not Found	Not Found	High	High	Not Found	High
High	Master Protein	B2RB52	cDNA, FLJ95314, highly similar to Homo sapiens transducin (beta)-like 2 (TBL2), transcript variant 1, mRNA OS=Homo sapiens OX=9606 PE=2 SV=1					1				0	FALSE		17.164	13	4	8	4	1	447	49.8	9.44	123	4	0	0.676	-0.57	119.3	80.7	1.3526e+07	1.07661e+07	6.81294e+06	9.76347e+06	4.92566e+06	5.1055e+06	6.41744e+06	9.76347e+06	High	High	High	High	High	High
High	Master Protein	B2RBC8	cDNA, FLJ95444, highly similar to Homo sapiens polycystic kidney disease 1-related (PKD1-like), mRNA OS=Homo sapiens OX=9606 PE=2 SV=1					1				0.008	FALSE		2.384	1	1	1	1	1	1049	115.5	6.11	39	1	0	100	6.64		200			2.60845e+06	3.0809e+06			2457030	3.0809e+06	Not Found	Not Found	Peak Found	High	Not Found	High
High	Master Protein	B2RBE0	cDNA, FLJ95462, highly similar to Homo sapiens fatty-acid-Coenzyme A ligase, long-chain 3 (FACL3),mRNA OS=Homo sapiens OX=9606 PE=2 SV=1					1				0	FALSE		30.764	15	8	16	8	1	720	80.3	8.46	233	8	0	1.176	0.23	91.9	108.1	2.8222e+07	2.77614e+07	3.31409e+07	3.27049e+07	1.02774e+07	1.31651e+07	3.1217e+07	3.27049e+07	High	High	High	High	High	High
High	Master Protein	X5D7A8	Cell adhesion molecule 1 isoform A (Fragment) OS=Homo sapiens OX=9606 GN=CADM1 PE=2 SV=1	CADM1	cell adhesion molecule 1	Plasma Membrane	other	1	GO:0001889~liver development,GO:0001913~T cell mediated cytotoxicity,GO:0002376~immune system process,GO:0006915~apoptotic process,GO:0007156~homophilic cell adhesion via plasma membrane adhesion molecules,GO:0007157~heterophilic cell-cell adhesion via plasma membrane cell adhesion molecules,GO:0007283~spermatogenesis,GO:0007420~brain development,GO:0008037~cell recognition,GO:0030154~cell differ…	GO:0005886~plasma membrane,GO:0005887~integral component of plasma membrane,GO:0005911~cell-cell junction,GO:0005913~cell-cell adherens junction,GO:0016021~integral component of membrane,GO:0016323~basolateral plasma membrane,GO:0043005~neuron projection,GO:0045202~synapse,GO:0070062~extracellular exosome,	GO:0004872~receptor activity,GO:0005102~receptor binding,GO:0005515~protein binding,GO:0030165~PDZ domain binding,GO:0042803~protein homodimerization activity,GO:0050839~cell adhesion molecule binding,	0	FALSE		5.234	6	1	1	1	1	471	51.5	4.87	0	1	0	0.421	-1.25	140.8	59.2	5.12162e+06	6.11081e+06		2.35414e+06	1.8651e+06	2897879		2.35414e+06	High	Peak Found	Not Found	Peak Found	High	Peak Found
High	Master Protein	A0A0U1RQC9	Cellular tumor antigen p53 OS=Homo sapiens OX=9606 GN=TP53 PE=1 SV=1	TP53	tumor protein p53	Nucleus	transcription regulator	1	GO:0000122~negative regulation of transcription from RNA polymerase II promoter,GO:0000733~DNA strand renaturation,GO:0006284~base-excision repair,GO:0006289~nucleotide-excision repair,GO:0006351~transcription, DNA-templated,GO:0006355~regulation of transcription, DNA-templated,GO:0006366~transcription from RNA polymerase II promoter,GO:0006461~protein complex assembly,GO:0006915~apoptotic proces…	GO:0000790~nuclear chromatin,GO:0005634~nucleus,GO:0005654~nucleoplasm,GO:0005657~replication fork,GO:0005669~transcription factor TFIID complex,GO:0005730~nucleolus,GO:0005737~cytoplasm,GO:0005739~mitochondrion,GO:0005759~mitochondrial matrix,GO:0005783~endoplasmic reticulum,GO:0005829~cytosol,GO:0016021~integral component of membrane,GO:0016363~nuclear matrix,GO:0016604~nuclear body,GO:0016605~…	GO:0000977~RNA polymerase II regulatory region sequence-specific DNA binding,GO:0000981~RNA polymerase II transcription factor activity, sequence-specific DNA binding,GO:0001046~core promoter sequence-specific DNA binding,GO:0001085~RNA polymerase II transcription factor binding,GO:0001228~transcriptional activator activity, RNA polymerase II transcription regulatory region sequence-specific bind…	0	FALSE		29.941	20	6	21	6	1	410	45.9	7.2	401	6	0	0.158	-2.66	172.7	27.3	7.52295e+07	7.78709e+07	1.19034e+07	1.2278e+07	2.73958e+07	3.69281e+07	1.12124e+07	1.2278e+07	High	High	High	High	High	High
High	Master Protein	Q96ER9	Coiled-coil domain-containing protein 51 OS=Homo sapiens OX=9606 GN=CCDC51 PE=1 SV=2	CCDC51	coiled-coil domain containing 51	Cytoplasm	other	1		GO:0005654~nucleoplasm,GO:0005739~mitochondrion,GO:0016021~integral component of membrane,		0	FALSE		12.965	8	2	5	2	1	411	45.8	8.19	56	2	0	0.19	-2.39	168	32	1.11167e+07	1.39043e+07	2.27335e+06	2.46188e+06	4.04827e+06	6.59372e+06	2.14138e+06	2.46188e+06	High	High	Peak Found	Peak Found	High	Peak Found
High	Master Protein	P78310	Coxsackievirus and adenovirus receptor OS=Homo sapiens OX=9606 GN=CXADR PE=1 SV=1	CXADR	CXADR Ig-like cell adhesion molecule	Plasma Membrane	transmembrane receptor	1	GO:0007005~mitochondrion organization,GO:0007157~heterophilic cell-cell adhesion via plasma membrane cell adhesion molecules,GO:0007507~heart development,GO:0008354~germ cell migration,GO:0010669~epithelial structure maintenance,GO:0030593~neutrophil chemotaxis,GO:0031532~actin cytoskeleton reorganization,GO:0034109~homotypic cell-cell adhesion,GO:0045216~cell-cell junction organization,GO:004662…	GO:0001669~acrosomal vesicle,GO:0005576~extracellular region,GO:0005615~extracellular space,GO:0005654~nucleoplasm,GO:0005737~cytoplasm,GO:0005886~plasma membrane,GO:0005887~integral component of plasma membrane,GO:0005911~cell-cell junction,GO:0005912~adherens junction,GO:0005923~bicellular tight junction,GO:0009986~cell surface,GO:0014704~intercalated disc,GO:0016323~basolateral plasma membrane…	GO:0001618~virus receptor activity,GO:0005102~receptor binding,GO:0005178~integrin binding,GO:0005515~protein binding,GO:0008013~beta-catenin binding,GO:0030165~PDZ domain binding,GO:0042802~identical protein binding,GO:0050839~cell adhesion molecule binding,GO:0071253~connexin binding,GO:0086082~cell adhesive protein binding involved in AV node cell-bundle of His cell communication,	0.005	FALSE		2.769	2	1	1	1	1	365	40	7.56	0	1	0	100	6.64		200				2301439				2301439	Not Found	Not Found	Not Found	High	Not Found	High
High	Master Protein	Q9UBG0	C-type mannose receptor 2 OS=Homo sapiens OX=9606 GN=MRC2 PE=1 SV=2	MRC2	mannose receptor C type 2	Plasma Membrane	transmembrane receptor	1	GO:0001649~osteoblast differentiation,GO:0006897~endocytosis,GO:0007165~signal transduction,GO:0030574~collagen catabolic process,	GO:0005887~integral component of plasma membrane,GO:0005925~focal adhesion,GO:0016020~membrane,GO:0016021~integral component of membrane,	GO:0004888~transmembrane signaling receptor activity,GO:0005515~protein binding,GO:0005518~collagen binding,GO:0030246~carbohydrate binding,	0	FALSE		17.407	4	4	5	4	1	1479	166.6	5.83	153	4	0	3.561	1.83	43.8	156.2	1.99935e+06	1.76235e+06	6.5305e+06	6.84293e+06	728088	835746	6.1514e+06	6.84293e+06	Peak Found	Peak Found	High	High	Peak Found	High
High	Master Protein	P00167	Cytochrome b5 OS=Homo sapiens OX=9606 GN=CYB5A PE=1 SV=2	CYB5A	cytochrome b5 type A	Cytoplasm	enzyme	1	GO:0019852~L-ascorbic acid metabolic process,GO:0046686~response to cadmium ion,GO:0055114~oxidation-reduction process,GO:1902600~hydrogen ion transmembrane transport,	GO:0005737~cytoplasm,GO:0005741~mitochondrial outer membrane,GO:0005789~endoplasmic reticulum membrane,GO:0016020~membrane,GO:0016021~integral component of membrane,GO:0043231~intracellular membrane-bounded organelle,GO:0070062~extracellular exosome,	GO:0004033~aldo-keto reductase (NADP) activity,GO:0004129~cytochrome-c oxidase activity,GO:0019899~enzyme binding,GO:0020037~heme binding,GO:0046872~metal ion binding,	0	FALSE	PD	14.879	32	3	9	3	1	134	15.3	4.96	33	3	0	1.973	0.98	67.3	132.7	4.94348e+06	4.49558e+06	9.58329e+06	9.02618e+06	1.80023e+06	2.1319e+06	9026970	9.02618e+06	High	Peak Found	High	High	High	High
High	Master Protein	J3KNF8	Cytochrome b5 type B (Outer mitochondrial membrane), isoform CRA_a OS=Homo sapiens OX=9606 GN=CYB5B PE=1 SV=1	CYB5B	cytochrome b5 type B	Cytoplasm	enzyme	1	GO:0055114~oxidation-reduction process,	GO:0005741~mitochondrial outer membrane,GO:0005743~mitochondrial inner membrane,GO:0016020~membrane,GO:0016021~integral component of membrane,	GO:0005515~protein binding,GO:0008047~enzyme activator activity,GO:0020037~heme binding,GO:0046872~metal ion binding,	0	FALSE		33.565	31	3	14	3	1	150	16.7	4.97	128	3	0	0.291	-1.78	155	45	2.8924e+07	2.13173e+07	6.64953e+06	7.82686e+06	1.0533e+07	1.01092e+07	6.26351e+06	7.82686e+06	High	High	High	High	High	High
High	Master Protein	Q9Y2R0	Cytochrome c oxidase assembly factor 3 homolog, mitochondrial OS=Homo sapiens OX=9606 GN=COA3 PE=1 SV=1	COA3	cytochrome c oxidase assembly factor 3	Cytoplasm	other	1	GO:0033617~mitochondrial respiratory chain complex IV assembly,GO:0070131~positive regulation of mitochondrial translation,	GO:0005739~mitochondrion,GO:0016021~integral component of membrane,GO:0031305~integral component of mitochondrial inner membrane,	GO:0005515~protein binding,	0.001	FALSE		4.611	19	2	2	2	1	106	11.7	9.6	23	2	0	0.217	-2.2	164.3	35.7	3.93894e+06		847348	861856	1.43442e+06		798158	861856	High	Not Found	High	Peak Found	High	High
High	Master Protein	P13073	Cytochrome c oxidase subunit 4 isoform 1, mitochondrial OS=Homo sapiens OX=9606 GN=COX4I1 PE=1 SV=1	COX4I1	cytochrome c oxidase subunit 4I1	Cytoplasm	enzyme	1	GO:0006091~generation of precursor metabolites and energy,GO:0006123~mitochondrial electron transport, cytochrome c to oxygen,GO:0007584~response to nutrient,GO:1902600~hydrogen ion transmembrane transport,	GO:0005634~nucleus,GO:0005739~mitochondrion,GO:0005743~mitochondrial inner membrane,GO:0005751~mitochondrial respiratory chain complex IV,GO:0016020~membrane,GO:0016021~integral component of membrane,GO:0070062~extracellular exosome,	GO:0004129~cytochrome-c oxidase activity,GO:0005515~protein binding,	0	FALSE		9.871	20	3	21	3	1	169	19.6	9.51	65	3	0	0.046	-4.43	191.1	8.9	1.00997e+08	9.80966e+07	5.99291e+06	3.55563e+06	3.67792e+07	4.65196e+07	5.64501e+06	3.55563e+06	High	High	Peak Found	High	High	High
High	Master Protein	P09669	Cytochrome c oxidase subunit 6C OS=Homo sapiens OX=9606 GN=COX6C PE=1 SV=2	COX6C	cytochrome c oxidase subunit 6C	Cytoplasm	enzyme	1	GO:0006091~generation of precursor metabolites and energy,GO:0006123~mitochondrial electron transport, cytochrome c to oxygen,GO:1902600~hydrogen ion transmembrane transport,	GO:0005739~mitochondrion,GO:0005743~mitochondrial inner membrane,GO:0016021~integral component of membrane,	GO:0004129~cytochrome-c oxidase activity,	0	FALSE		9.254	39	3	5	3	1	75	8.8	10.39	29	3	0	0.039	-4.67	192.4	7.6	2.92178e+07	3.65446e+07	1.39212e+06	1.18642e+06	1.064e+07	1.73303e+07	1.31131e+06	1.18642e+06	High	High	Peak Found	Peak Found	High	Peak Found
High	Master Protein	O00483	Cytochrome c oxidase subunit NDUFA4 OS=Homo sapiens OX=9606 GN=NDUFA4 PE=1 SV=1	NDUFA4	NDUFA4 mitochondrial complex associated	Cytoplasm	enzyme	1	GO:0006120~mitochondrial electron transport, NADH to ubiquinone,GO:0006123~mitochondrial electron transport, cytochrome c to oxygen,GO:1902600~hydrogen ion transmembrane transport,	GO:0005739~mitochondrion,GO:0005743~mitochondrial inner membrane,GO:0005747~mitochondrial respiratory chain complex I,GO:0005751~mitochondrial respiratory chain complex IV,GO:0016021~integral component of membrane,GO:0070062~extracellular exosome,	GO:0004129~cytochrome-c oxidase activity,GO:0005515~protein binding,GO:0008137~NADH dehydrogenase (ubiquinone) activity,GO:0032403~protein complex binding,	0	FALSE		6.892	27	2	9	2	1	81	9.4	9.38	74	2	0	0.208	-2.27	165.6	34.4	3.29305e+07	2.96739e+07	5.66061e+06	7.45079e+06	1.1992e+07	1.4072e+07	5.332e+06	7.45079e+06	High	High	High	High	High	High
High	Master Protein	Q07065	Cytoskeleton-associated protein 4 OS=Homo sapiens OX=9606 GN=CKAP4 PE=1 SV=2	CKAP4	cytoskeleton associated protein 4	Cytoplasm	other	1	GO:0044267~cellular protein metabolic process,	GO:0005783~endoplasmic reticulum,GO:0005789~endoplasmic reticulum membrane,GO:0005811~lipid particle,GO:0005856~cytoskeleton,GO:0005886~plasma membrane,GO:0016020~membrane,GO:0016021~integral component of membrane,GO:0031012~extracellular matrix,GO:0042599~lamellar body,GO:0048471~perinuclear region of cytoplasm,GO:0070062~extracellular exosome,	GO:0044822~poly(A) RNA binding,	0	FALSE		90.806	37	18	54	18	1	602	66	5.92	1172	18	0	1.24	0.31	89.3	110.7	6.71674e+07	6.45248e+07	8.11693e+07	8.20573e+07	2.44598e+07	3.05991e+07	7.64573e+07	8.20573e+07	High	High	High	High	High	High
High	Master Protein	Q96HY6	DDRGK domain-containing protein 1 OS=Homo sapiens OX=9606 GN=DDRGK1 PE=1 SV=2	DDRGK1	DDRGK domain containing 1	Extracellular Space	other	1	GO:0033146~regulation of intracellular estrogen receptor signaling pathway,GO:0034976~response to endoplasmic reticulum stress,GO:0051092~positive regulation of NF-kappaB transcription factor activity,GO:1901800~positive regulation of proteasomal protein catabolic process,GO:1903721~positive regulation of I-kappaB phosphorylation,GO:1990592~protein K69-linked ufmylation,	GO:0005783~endoplasmic reticulum,GO:0005789~endoplasmic reticulum membrane,	GO:0005515~protein binding,GO:0044389~ubiquitin-like protein ligase binding,	0	FALSE		27.024	26	5	13	5	1	314	35.6	5.12	283	5	0	3.764	1.91	42	158	3.73008e+06	3.93053e+06	1.36897e+07	1.51699e+07	1.35835e+06	1.86394e+06	1.2895e+07	1.51699e+07	High	Peak Found	High	High	High	High
High	Master Protein	Q9Y394	Dehydrogenase/reductase SDR family member 7 OS=Homo sapiens OX=9606 GN=DHRS7 PE=1 SV=1	DHRS7	dehydrogenase/reductase 7	Other	enzyme	1	GO:0055114~oxidation-reduction process,	GO:0016020~membrane,	GO:0016491~oxidoreductase activity,	0	FALSE		12.938	19	4	7	4	1	339	38.3	8.32	67	4	0	44.209	5.47	4.4	195.6	113896	219410	6.49292e+06	7.52228e+06	41476.6	104049	6.116e+06	7.52228e+06	Peak Found	Peak Found	High	High	Peak Found	High
High	Master Protein	Q6IAN0	Dehydrogenase/reductase SDR family member 7B OS=Homo sapiens OX=9606 GN=DHRS7B PE=1 SV=2	DHRS7B	dehydrogenase/reductase 7B	Other	other	1	GO:0055114~oxidation-reduction process,	GO:0005789~endoplasmic reticulum membrane,GO:0016020~membrane,GO:0016021~integral component of membrane,	GO:0016491~oxidoreductase activity,	0	FALSE		9.799	9	2	4	2	1	325	35.1	9.55	62	2	0	4.263	2.09	38	162	623852	356450	2.02107e+06	1.99913e+06	227184	169036	1.90374e+06	1.99913e+06	Peak Found	Peak Found	High	High	Peak Found	High
High	Master Protein	Q8WVC6	Dephospho-CoA kinase domain-containing protein OS=Homo sapiens OX=9606 GN=DCAKD PE=1 SV=1	DCAKD	dephospho-CoA kinase domain containing	Cytoplasm	other	1	GO:0015937~coenzyme A biosynthetic process,GO:0016310~phosphorylation,	GO:0005739~mitochondrion,GO:0016020~membrane,	GO:0004140~dephospho-CoA kinase activity,GO:0005524~ATP binding,	0.001	FALSE		4.306	5	1	1	1	1	231	26.5	9.58	25	1	0	0.018	-5.79	196.5	3.5	4.5745e+06	3.28226e+06	73589.1	66377.3	1665862	1.55652e+06	69317.1	66377.3	High	Peak Found	Peak Found	Peak Found	High	Peak Found
High	Master Protein	Q13443	Disintegrin and metalloproteinase domain-containing protein 9 OS=Homo sapiens OX=9606 GN=ADAM9 PE=1 SV=1	ADAM9	ADAM metallopeptidase domain 9	Plasma Membrane	peptidase	1	GO:0000186~activation of MAPKK activity,GO:0006509~membrane protein ectodomain proteolysis,GO:0007155~cell adhesion,GO:0007160~cell-matrix adhesion,GO:0007179~transforming growth factor beta receptor signaling pathway,GO:0007229~integrin-mediated signaling pathway,GO:0010042~response to manganese ion,GO:0016477~cell migration,GO:0030216~keratinocyte differentiation,GO:0033627~cell adhesion mediat…	GO:0005615~extracellular space,GO:0005925~focal adhesion,GO:0009986~cell surface,GO:0016021~integral component of membrane,GO:0016323~basolateral plasma membrane,GO:0031233~intrinsic component of external side of plasma membrane,GO:0070062~extracellular exosome,	GO:0004222~metalloendopeptidase activity,GO:0005080~protein kinase C binding,GO:0005178~integrin binding,GO:0005515~protein binding,GO:0005518~collagen binding,GO:0008237~metallopeptidase activity,GO:0017124~SH3 domain binding,GO:0043236~laminin binding,GO:0046872~metal ion binding,	0	FALSE		9.303	5	2	6	2	1	819	90.5	7.52	23	2	0	1.342	0.42	85.4	114.6	699038	1.16598e+06	1.14085e+06	1.28757e+06	254563	552931	1.07462e+06	1.28757e+06	Peak Found	Peak Found	High	High	Peak Found	High
High	Master Protein	Q9UBS4	DnaJ homolog subfamily B member 11 OS=Homo sapiens OX=9606 GN=DNAJB11 PE=1 SV=1	DNAJB11	DnaJ heat shock protein family (Hsp40) member B11	Cytoplasm	other	1	GO:0006457~protein folding,GO:0016556~mRNA modification,GO:0032781~positive regulation of ATPase activity,GO:0036498~IRE1-mediated unfolded protein response,	GO:0005634~nucleus,GO:0005783~endoplasmic reticulum,GO:0005788~endoplasmic reticulum lumen,GO:0016020~membrane,GO:0034663~endoplasmic reticulum chaperone complex,	GO:0005515~protein binding,GO:0051082~unfolded protein binding,	0.008	FALSE		2.421	3	1	2	1	1	358	40.5	6.18	39	1	0	100	6.64		200			1.45355e+06	1509170			1.36917e+06	1509170	Not Found	Not Found	High	High	Not Found	High
High	Master Protein	Q8IXB1	DnaJ homolog subfamily C member 10 OS=Homo sapiens OX=9606 GN=DNAJC10 PE=1 SV=2	DNAJC10	DnaJ heat shock protein family (Hsp40) member C10	Cytoplasm	enzyme	1	GO:0001933~negative regulation of protein phosphorylation,GO:0030433~ER-associated ubiquitin-dependent protein catabolic process,GO:0032781~positive regulation of ATPase activity,GO:0034975~protein folding in endoplasmic reticulum,GO:0034976~response to endoplasmic reticulum stress,GO:0045454~cell redox homeostasis,GO:0055114~oxidation-reduction process,GO:0070059~intrinsic apoptotic signaling pa…	GO:0005623~cell,GO:0005783~endoplasmic reticulum,GO:0005788~endoplasmic reticulum lumen,GO:0016020~membrane,GO:0016021~integral component of membrane,GO:0034663~endoplasmic reticulum chaperone complex,	GO:0001671~ATPase activator activity,GO:0005515~protein binding,GO:0015035~protein disulfide oxidoreductase activity,GO:0015036~disulfide oxidoreductase activity,GO:0016671~oxidoreductase activity, acting on a sulfur group of donors, disulfide as acceptor,GO:0030544~Hsp70 protein binding,GO:0051087~chaperone binding,GO:0051117~ATPase binding,GO:0051787~misfolded protein binding,	0	FALSE		8.702	6	3	3	3	1	793	91	7.18	35	3	0	100	6.64		200			1.72947e+06	3.91151e+06			1.62907e+06	3.91151e+06	Not Found	Not Found	Peak Found	High	Not Found	High
High	Master Protein	P04843	Dolichyl-diphosphooligosaccharide--protein glycosyltransferase subunit 1 OS=Homo sapiens OX=9606 GN=RPN1 PE=1 SV=1	RPN1	ribophorin I	Cytoplasm	enzyme	1	GO:0006464~cellular protein modification process,GO:0006486~protein glycosylation,GO:0018279~protein N-linked glycosylation via asparagine,	GO:0005789~endoplasmic reticulum membrane,GO:0005791~rough endoplasmic reticulum,GO:0008250~oligosaccharyltransferase complex,GO:0016020~membrane,GO:0016021~integral component of membrane,GO:0031012~extracellular matrix,GO:0042470~melanosome,	GO:0004579~dolichyl-diphosphooligosaccharide-protein glycotransferase activity,GO:0005515~protein binding,GO:0044822~poly(A) RNA binding,	0	FALSE		99.308	41	20	121	20	1	607	68.5	6.38	2063	20	0	0.785	-0.35	112.1	87.9	2.14195e+08	2.05465e+08	1.58133e+08	1.71315e+08	7.80019e+07	9.74358e+07	1.48953e+08	1.71315e+08	High	High	High	High	High	High
High	Master Protein	Q8TCJ2	Dolichyl-diphosphooligosaccharide--protein glycosyltransferase subunit STT3B OS=Homo sapiens OX=9606 GN=STT3B PE=1 SV=1	STT3B	STT3 oligosaccharyltransferase complex catalytic subunit B	Cytoplasm	enzyme	1	GO:0006516~glycoprotein catabolic process,GO:0006986~response to unfolded protein,GO:0018279~protein N-linked glycosylation via asparagine,GO:0030433~ER-associated ubiquitin-dependent protein catabolic process,GO:0043686~co-translational protein modification,GO:0043687~post-translational protein modification,	GO:0005783~endoplasmic reticulum,GO:0008250~oligosaccharyltransferase complex,GO:0016020~membrane,GO:0016021~integral component of membrane,	GO:0004579~dolichyl-diphosphooligosaccharide-protein glycotransferase activity,	0	FALSE		14.673	6	4	10	4	1	826	93.6	8.91	74	4	0	2.581	1.37	55.8	144.2	4.182e+06	3.61651e+06	9.83882e+06	1.02409e+07	1.52293e+06	1.71503e+06	9.26766e+06	1.02409e+07	Peak Found	High	High	High	High	High
High	Master Protein	P22413	Ectonucleotide pyrophosphatase/phosphodiesterase family member 1 OS=Homo sapiens OX=9606 GN=ENPP1 PE=1 SV=2	ENPP1	ectonucleotide pyrophosphatase/phosphodiesterase 1	Plasma Membrane	enzyme	1	GO:0006091~generation of precursor metabolites and energy,GO:0006771~riboflavin metabolic process,GO:0006796~phosphate-containing compound metabolic process,GO:0006898~receptor-mediated endocytosis,GO:0006955~immune response,GO:0009143~nucleoside triphosphate catabolic process,GO:0030308~negative regulation of cell growth,GO:0030500~regulation of bone mineralization,GO:0030505~inorganic diphospha…	GO:0005615~extracellular space,GO:0005765~lysosomal membrane,GO:0005886~plasma membrane,GO:0005887~integral component of plasma membrane,GO:0009986~cell surface,GO:0016021~integral component of membrane,GO:0016323~basolateral plasma membrane,	GO:0003676~nucleic acid binding,GO:0004528~phosphodiesterase I activity,GO:0004551~nucleotide diphosphatase activity,GO:0005044~scavenger receptor activity,GO:0005158~insulin receptor binding,GO:0005509~calcium ion binding,GO:0005515~protein binding,GO:0005524~ATP binding,GO:0008270~zinc ion binding,GO:0030247~polysaccharide binding,GO:0035529~NADH pyrophosphatase activity,GO:0042803~protein homo…	0.005	FALSE		2.757	1	1	1	1	1	925	104.9	7.14	34	1	0	100	6.64		200			157114	154798			147993	154798	Not Found	Not Found	High	Peak Found	Not Found	High
High	Master Protein	P50402	Emerin OS=Homo sapiens OX=9606 GN=EMD PE=1 SV=1	EMD	emerin	Nucleus	other	1	GO:0006936~muscle contraction,GO:0007077~mitotic nuclear envelope disassembly,GO:0007084~mitotic nuclear envelope reassembly,GO:0007517~muscle organ development,GO:0035414~negative regulation of catenin import into nucleus,GO:0035914~skeletal muscle cell differentiation,GO:0046827~positive regulation of protein export from nucleus,GO:0048147~negative regulation of fibroblast proliferation,GO:0060…	GO:0005635~nuclear envelope,GO:0005637~nuclear inner membrane,GO:0005640~nuclear outer membrane,GO:0005783~endoplasmic reticulum,GO:0005874~microtubule,GO:0005913~cell-cell adherens junction,GO:0016020~membrane,GO:0016021~integral component of membrane,GO:0031965~nuclear membrane,	GO:0003779~actin binding,GO:0005515~protein binding,GO:0048487~beta-tubulin binding,GO:0098641~cadherin binding involved in cell-cell adhesion,	0	FALSE		30.363	20	5	30	5	1	254	29	5.5	377	5	0	0.384	-1.38	144.5	55.5	8.65983e+07	8.62686e+07	3.36888e+07	3.26561e+07	3.15359e+07	4.09105e+07	3.17332e+07	3.26561e+07	High	High	High	High	High	High
High	Master Protein	A0A3B3ISF9	Endothelin-converting enzyme 1 OS=Homo sapiens OX=9606 GN=ECE1 PE=1 SV=1	ECE1	endothelin converting enzyme 1	Plasma Membrane	peptidase	1				0.002	FALSE		3.777	2	1	2	1	1	842	94.4	5.82	32	1	0	100	6.64		200			493215	528710			464583	528710	Not Found	Not Found	High	High	Not Found	High
High	Master Protein	P54764	Ephrin type-A receptor 4 OS=Homo sapiens OX=9606 GN=EPHA4 PE=1 SV=1	EPHA4	EPH receptor A4	Plasma Membrane	kinase	1	GO:0007155~cell adhesion,GO:0007628~adult walking behavior,GO:0008045~motor neuron axon guidance,GO:0008347~glial cell migration,GO:0018108~peptidyl-tyrosine phosphorylation,GO:0021957~corticospinal tract morphogenesis,GO:0043087~regulation of GTPase activity,GO:0043507~positive regulation of JUN kinase activity,GO:0046777~protein autophosphorylation,GO:0048013~ephrin receptor signaling pathway,G…	GO:0005737~cytoplasm,GO:0005741~mitochondrial outer membrane,GO:0005783~endoplasmic reticulum,GO:0005794~Golgi apparatus,GO:0005886~plasma membrane,GO:0005887~integral component of plasma membrane,GO:0009986~cell surface,GO:0014069~postsynaptic density,GO:0016021~integral component of membrane,GO:0030054~cell junction,GO:0030175~filopodium,GO:0030424~axon,GO:0030425~dendrite,GO:0031594~neuromuscu…	GO:0004672~protein kinase activity,GO:0004713~protein tyrosine kinase activity,GO:0005003~ephrin receptor activity,GO:0005004~GPI-linked ephrin receptor activity,GO:0005005~transmembrane-ephrin receptor activity,GO:0005515~protein binding,GO:0005524~ATP binding,GO:0042731~PH domain binding,GO:0042802~identical protein binding,GO:0046875~ephrin receptor binding,GO:0097161~DH domain binding,	0.002	FALSE		3.891	1	1	1	1	1	986	109.8	6.61	51	1	0	100	6.64		200			134708	125999			126888	125999	Not Found	Not Found	High	Peak Found	Not Found	High
High	Master Protein	Q9C0D9	Ethanolaminephosphotransferase 1 OS=Homo sapiens OX=9606 GN=SELENOI PE=1 SV=3	SELENOI	selenoprotein I	Cytoplasm	enzyme	1	GO:0006646~phosphatidylethanolamine biosynthetic process,GO:1903955~positive regulation of protein targeting to mitochondrion,	GO:0005789~endoplasmic reticulum membrane,GO:0016021~integral component of membrane,	GO:0004307~ethanolaminephosphotransferase activity,GO:0046872~metal ion binding,	0.004	FALSE		3.146	4	1	4	1	1	397	45.2	6.6	0	1	0	0.703	-0.51	117.4	82.6	713300	1.04245e+06	642269	572951	259757	494355	604985	572951	Peak Found	High	High	High	High	High
High	Master Protein	P43003	Excitatory amino acid transporter 1 OS=Homo sapiens OX=9606 GN=SLC1A3 PE=1 SV=1	SLC1A3	solute carrier family 1 member 3	Plasma Membrane	transporter	1	GO:0001504~neurotransmitter uptake,GO:0006537~glutamate biosynthetic process,GO:0006811~ion transport,GO:0007268~chemical synaptic transmission,GO:0007605~sensory perception of sound,GO:0009416~response to light stimulus,GO:0009449~gamma-aminobutyric acid biosynthetic process,GO:0009611~response to wounding,GO:0014047~glutamate secretion,GO:0021545~cranial nerve development,GO:0031223~auditory be…	GO:0005886~plasma membrane,GO:0009986~cell surface,GO:0016020~membrane,GO:0016021~integral component of membrane,GO:0043005~neuron projection,GO:0043025~neuronal cell body,GO:0043205~fibril,	GO:0005313~L-glutamate transmembrane transporter activity,GO:0005314~high-affinity glutamate transmembrane transporter activity,GO:0015171~amino acid transmembrane transporter activity,GO:0015293~symporter activity,GO:0016595~glutamate binding,GO:0016597~amino acid binding,	0	FALSE		5.292	2	1	4	1	1	542	59.5	8.41	126	1	0	0.853	-0.23	107.9	92.1	2.61211e+06	2.59378e+06	2.13536e+06	2.30814e+06	951231	1.23003e+06	2.0114e+06	2.30814e+06	High	High	High	High	High	High
High	Master Protein	A0A087WXU3	Extended synaptotagmin-2 OS=Homo sapiens OX=9606 GN=ESYT2 PE=1 SV=1	ESYT2	extended synaptotagmin 2	Plasma Membrane	other	1	GO:0006869~lipid transport,GO:0006897~endocytosis,GO:0098609~cell-cell adhesion,	GO:0005887~integral component of plasma membrane,GO:0005913~cell-cell adherens junction,GO:0016020~membrane,GO:0016021~integral component of membrane,GO:0031227~intrinsic component of endoplasmic reticulum membrane,GO:0031234~extrinsic component of cytoplasmic side of plasma membrane,GO:0044232~organelle membrane contact site,	GO:0005509~calcium ion binding,GO:0005515~protein binding,GO:0005544~calcium-dependent phospholipid binding,GO:0008289~lipid binding,GO:0008429~phosphatidylethanolamine binding,GO:0031210~phosphatidylcholine binding,GO:0035091~phosphatidylinositol binding,GO:0042802~identical protein binding,GO:0098641~cadherin binding involved in cell-cell adhesion,	0	FALSE		23.001	9	6	13	6	1	921	102.3	9.26	285	6	0	2.91	1.54	51.2	148.8	4.72407e+06	4.48779e+06	1.32974e+07	1.34973e+07	1.72033e+06	2.12821e+06	1.25254e+07	1.34973e+07	Peak Found	High	High	High	High	High
High	Master Protein	P51648	Fatty aldehyde dehydrogenase OS=Homo sapiens OX=9606 GN=ALDH3A2 PE=1 SV=1	ALDH3A2	aldehyde dehydrogenase 3 family member A2	Cytoplasm	enzyme	1	GO:0001561~fatty acid alpha-oxidation,GO:0006081~cellular aldehyde metabolic process,GO:0006714~sesquiterpenoid metabolic process,GO:0007417~central nervous system development,GO:0007422~peripheral nervous system development,GO:0008544~epidermis development,GO:0030148~sphingolipid biosynthetic process,GO:0033306~phytol metabolic process,GO:0055114~oxidation-reduction process,	GO:0005743~mitochondrial inner membrane,GO:0005777~peroxisome,GO:0005778~peroxisomal membrane,GO:0005789~endoplasmic reticulum membrane,GO:0016021~integral component of membrane,GO:0043231~intracellular membrane-bounded organelle,GO:0070062~extracellular exosome,	GO:0004028~3-chloroallyl aldehyde dehydrogenase activity,GO:0004029~aldehyde dehydrogenase (NAD) activity,GO:0004030~aldehyde dehydrogenase [NAD(P)+] activity,GO:0016491~oxidoreductase activity,GO:0016620~oxidoreductase activity, acting on the aldehyde or oxo group of donors, NAD or NADP as acceptor,GO:0046577~long-chain-alcohol oxidase activity,GO:0050061~long-chain-aldehyde dehydrogenase activi…	0	FALSE		12.274	8	3	6	3	1	485	54.8	7.88	107	3	0	28.681	4.84	6.7	193.3	292511	293482	7.55682e+06	9.34477e+06	106521	139176	7.11814e+06	9.34477e+06	Peak Found	Peak Found	High	High	Peak Found	High
High	Master Protein	A5D8W8	Gamma-glutamyltransferase 7 OS=Homo sapiens OX=9606 GN=GGT7 PE=2 SV=1	GGT7	gamma-glutamyltransferase 7	Plasma Membrane	enzyme	1	GO:0006508~proteolysis,GO:0006749~glutathione metabolic process,GO:0006750~glutathione biosynthetic process,GO:0019370~leukotriene biosynthetic process,	GO:0016021~integral component of membrane,GO:0031362~anchored component of external side of plasma membrane,	GO:0003840~gamma-glutamyltransferase activity,GO:0005515~protein binding,GO:0036374~glutathione hydrolase activity,	0.002	FALSE		3.9	2	1	1	1	1	662	70.4	5.14	27	1	0	100	6.64		200			1.40967e+06	1.53452e+06			1.32784e+06	1.53452e+06	Not Found	Not Found	Peak Found	High	Not Found	High
High	Master Protein	A0A024R8Q1	Glucosidase, alpha acid (Pompe disease, glycogen storage disease type II), isoform CRA_a OS=Homo sapiens OX=9606 GN=GAA PE=3 SV=1	GAA	glucosidase alpha, acid	Cytoplasm	enzyme	1	GO:0000023~maltose metabolic process,GO:0002026~regulation of the force of heart contraction,GO:0002086~diaphragm contraction,GO:0003007~heart morphogenesis,GO:0005975~carbohydrate metabolic process,GO:0005980~glycogen catabolic process,GO:0005985~sucrose metabolic process,GO:0006006~glucose metabolic process,GO:0007040~lysosome organization,GO:0007626~locomotory behavior,GO:0009888~tissue develo…	GO:0005764~lysosome,GO:0005765~lysosomal membrane,GO:0016020~membrane,GO:0016021~integral component of membrane,GO:0043202~lysosomal lumen,GO:0070062~extracellular exosome,	GO:0003824~catalytic activity,GO:0004553~hydrolase activity, hydrolyzing O-glycosyl compounds,GO:0004558~alpha-1,4-glucosidase activity,GO:0004574~oligo-1,6-glucosidase activity,GO:0030246~carbohydrate binding,GO:0032450~maltose alpha-glucosidase activity,	0	FALSE		15.636	5	4	7	4	1	952	105.3	6	78	4	0	0.217	-2.2	164.3	35.7	1.48294e+07	1.54934e+07	2.98172e+06	3.63253e+06	5.40032e+06	7.34733e+06	2.80863e+06	3.63253e+06	High	High	High	High	High	High
High	Master Protein	Q4G148	Glucoside xylosyltransferase 1 OS=Homo sapiens OX=9606 GN=GXYLT1 PE=1 SV=2	GXYLT1	glucoside xylosyltransferase 1	Cytoplasm	enzyme	1	GO:0016266~O-glycan processing,GO:0030203~glycosaminoglycan metabolic process,	GO:0000139~Golgi membrane,GO:0016021~integral component of membrane,	GO:0000107~imidazoleglycerol-phosphate synthase activity,GO:0018071~NAD(P)-cysteine ADP-ribosyltransferase activity,GO:0018121~NAD(P)-asparagine ADP-ribosyltransferase activity,GO:0018127~NAD(P)-serine ADP-ribosyltransferase activity,GO:0030158~protein xylosyltransferase activity,GO:0035252~UDP-xylosyltransferase activity,GO:0043867~7-cyano-7-deazaguanine tRNA-ribosyltransferase activity,GO:00441…	0.005	FALSE		2.983	2	1	2	1	1	440	50.5	8.65	43	1	0	2.351	1.23	59.7	140.3	299727	377463	723860	864048	109149	179001	681839	864048	Peak Found	Peak Found	High	High	Peak Found	High
High	Master Protein	A0A140VJK2	Glycerol-3-phosphate dehydrogenase OS=Homo sapiens OX=9606 PE=2 SV=1					1				0.003	FALSE		3.164	1	1	4	1	1	727	80.8	7.53	59	1	0	0.237	-2.08	161.7	38.3	1.58598e+06	2.24147e+06	446074	446676	577556	1.06295e+06	420178	446676	High	High	High	High	High	High
High	Master Protein	A0A3B3ITW1	Glycogen synthase kinase-3 beta OS=Homo sapiens OX=9606 GN=GSK3B PE=1 SV=1	GSK3B	glycogen synthase kinase 3 beta	Nucleus	kinase	1				0.002	FALSE		3.61	6	1	2	1	1	470	52.4	8.72	0	1	0	100	6.64		200			346380	320150			326273	320150	Not Found	Not Found	High	High	Not Found	High
High	Master Protein	Q68CQ7	Glycosyltransferase 8 domain-containing protein 1 OS=Homo sapiens OX=9606 GN=GLT8D1 PE=1 SV=2	GLT8D1	glycosyltransferase 8 domain containing 1	Cytoplasm	enzyme	1	GO:0000271~polysaccharide biosynthetic process,	GO:0005794~Golgi apparatus,GO:0016020~membrane,GO:0016021~integral component of membrane,	GO:0016757~transferase activity, transferring glycosyl groups,	0	FALSE		7.051	7	2	4	2	1	371	41.9	9.35	86	2	0	1.65	0.72	75.5	124.5	463099	756050	909820	1.04709e+06	168643	358536	857003	1.04709e+06	Peak Found	Peak Found	High	High	Peak Found	High
High	Master Protein	Q92896	Golgi apparatus protein 1 OS=Homo sapiens OX=9606 GN=GLG1 PE=1 SV=2	GLG1	golgi glycoprotein 1	Cytoplasm	other	1	GO:0010955~negative regulation of protein processing,GO:0030512~negative regulation of transforming growth factor beta receptor signaling pathway,GO:0032330~regulation of chondrocyte differentiation,GO:0050900~leukocyte migration,GO:0060349~bone morphogenesis,	GO:0000139~Golgi membrane,GO:0005578~proteinaceous extracellular matrix,GO:0005794~Golgi apparatus,GO:0005886~plasma membrane,GO:0016020~membrane,GO:0016021~integral component of membrane,GO:0070062~extracellular exosome,	GO:0005102~receptor binding,GO:0017134~fibroblast growth factor binding,	0	FALSE		10.035	3	3	5	3	1	1179	134.5	6.9	31	3	0	6.845	2.78	25.5	174.5	681290		4.66853e+06	4.65843e+06	248100		4.39751e+06	4.65843e+06	Peak Found	Not Found	High	High	Peak Found	High
High	Master Protein	Q8NBJ4	Golgi membrane protein 1 OS=Homo sapiens OX=9606 GN=GOLM1 PE=1 SV=1	GOLM1	golgi membrane protein 1	Cytoplasm	other	1	GO:0006997~nucleus organization,GO:0019216~regulation of lipid metabolic process,	GO:0005615~extracellular space,GO:0005794~Golgi apparatus,GO:0005887~integral component of plasma membrane,GO:0070062~extracellular exosome,	GO:0005515~protein binding,	0.004	FALSE		3.067	3	1	4	1	1	401	45.3	4.97	26	1	0	3.302	1.72	46.5	153.5	1.99417e+07	1.359e+07	6.20805e+07	4.75832e+07	7.26202e+06	6.44469e+06	5.84766e+07	4.75832e+07	High	Peak Found	High	High	High	High
High	Master Protein	G5E9T8	Golgi SNAP receptor complex member 1 (Fragment) OS=Homo sapiens OX=9606 GN=GOSR1 PE=1 SV=2	GOSR1	golgi SNAP receptor complex member 1	Cytoplasm	transporter	1	GO:0006888~ER to Golgi vesicle-mediated transport,GO:0006891~intra-Golgi vesicle-mediated transport,GO:0006906~vesicle fusion,GO:0015031~protein transport,GO:0042147~retrograde transport, endosome to Golgi,GO:0048209~regulation of vesicle targeting, to, from or within Golgi,	GO:0000139~Golgi membrane,GO:0005794~Golgi apparatus,GO:0005797~Golgi medial cisterna,GO:0005801~cis-Golgi network,GO:0005829~cytosol,GO:0016020~membrane,GO:0016021~integral component of membrane,GO:0030133~transport vesicle,GO:0031201~SNARE complex,	GO:0000149~SNARE binding,GO:0005484~SNAP receptor activity,	0	FALSE		7.522	7	2	5	2	1	255	29.1	9.91	65	2	0	100	6.64	1.2	198.8	40500.3		6.6323e+06	6882415	14748.7		6247286	6882415	Peak Found	Not Found	High	High	Peak Found	High
High	Master Protein	Q14789	Golgin subfamily B member 1 OS=Homo sapiens OX=9606 GN=GOLGB1 PE=1 SV=2	GOLGB1	golgin B1	Cytoplasm	other	1	GO:0006355~regulation of transcription, DNA-templated,GO:0006888~ER to Golgi vesicle-mediated transport,GO:0007030~Golgi organization,	GO:0000139~Golgi membrane,GO:0005793~endoplasmic reticulum-Golgi intermediate compartment,GO:0005794~Golgi apparatus,GO:0005795~Golgi stack,GO:0005801~cis-Golgi network,GO:0016020~membrane,GO:0016021~integral component of membrane,	GO:0003700~transcription factor activity, sequence-specific DNA binding,GO:0005515~protein binding,GO:0043565~sequence-specific DNA binding,GO:0044822~poly(A) RNA binding,	0	FALSE		15.788	2	5	9	5	1	3259	375.8	5	113	5	0	9.952	3.32	18.3	181.7	1.08415e+06	867503	9.13563e+06	1.0197e+07	394806	411389	8.6053e+06	1.0197e+07	Peak Found	High	High	High	High	High
High	Master Protein	P48723	Heat shock 70 kDa protein 13 OS=Homo sapiens OX=9606 GN=HSPA13 PE=1 SV=1	HSPA13	heat shock protein family A (Hsp70) member 13	Cytoplasm	other	1		GO:0005783~endoplasmic reticulum,GO:0043231~intracellular membrane-bounded organelle,GO:0070062~extracellular exosome,	GO:0005515~protein binding,GO:0005524~ATP binding,	0.006	FALSE		2.703	2	1	2	1	1	471	51.9	5.76	37	1	0	1.07	0.1	96.6	103.4	2.98199e+06	2.18571e+06	2.44677e+06	3.052e+06	1.08593e+06	1.03651e+06	2.30473e+06	3.052e+06	Peak Found	Peak Found	High	High	Peak Found	High
High	Master Protein	A0A087WT44	Heme oxygenase 2 OS=Homo sapiens OX=9606 GN=HMOX2 PE=1 SV=1	HMOX2	heme oxygenase 2	Cytoplasm	enzyme	1	GO:0001666~response to hypoxia,GO:0006788~heme oxidation,GO:0006879~cellular iron ion homeostasis,GO:0006979~response to oxidative stress,GO:0042167~heme catabolic process,GO:0055072~iron ion homeostasis,	GO:0005789~endoplasmic reticulum membrane,GO:0005886~plasma membrane,GO:0016020~membrane,GO:0016021~integral component of membrane,	GO:0004392~heme oxygenase (decyclizing) activity,GO:0005515~protein binding,GO:0020037~heme binding,GO:0046872~metal ion binding,	0	FALSE		8.752	12	2	3	2	1	370	41.6	5.44	52	2	0	0.628	-0.67	122.8	77.2	5.80272e+06	5.34605e+06	3.52817e+06	3.47214e+06	2.11313e+06	2.53521e+06	3323357	3.47214e+06	High	High	Peak Found	High	High	High
High	Master Protein	Q9Y4L1	Hypoxia up-regulated protein 1 OS=Homo sapiens OX=9606 GN=HYOU1 PE=1 SV=1	HYOU1	hypoxia up-regulated 1	Cytoplasm	other	1	GO:0002931~response to ischemia,GO:0006888~ER to Golgi vesicle-mediated transport,GO:0006898~receptor-mediated endocytosis,GO:0034976~response to endoplasmic reticulum stress,GO:0036498~IRE1-mediated unfolded protein response,GO:0071456~cellular response to hypoxia,GO:1903298~negative regulation of hypoxia-induced intrinsic apoptotic signaling pathway,GO:1903382~negative regulation of endoplasmic…	GO:0005576~extracellular region,GO:0005783~endoplasmic reticulum,GO:0005788~endoplasmic reticulum lumen,GO:0005790~smooth endoplasmic reticulum,GO:0005925~focal adhesion,GO:0016020~membrane,GO:0034663~endoplasmic reticulum chaperone complex,GO:0070062~extracellular exosome,GO:0071682~endocytic vesicle lumen,	GO:0005524~ATP binding,GO:0051087~chaperone binding,	0	FALSE		99.728	25	18	82	18	1	999	111.3	5.22	819	18	0	1.027	0.04	98.6	101.4	1.11149e+08	1.16496e+08	1.22221e+08	1.11824e+08	4.04763e+07	5.52451e+07	1.15126e+08	1.11824e+08	High	High	High	High	High	High
High	Master Protein	Q9Y5U9	Immediate early response 3-interacting protein 1 OS=Homo sapiens OX=9606 GN=IER3IP1 PE=1 SV=1	IER3IP1	immediate early response 3 interacting protein 1	Cytoplasm	other	1	GO:0006888~ER to Golgi vesicle-mediated transport,GO:2000269~regulation of fibroblast apoptotic process,	GO:0005783~endoplasmic reticulum,GO:0005789~endoplasmic reticulum membrane,GO:0005794~Golgi apparatus,GO:0016020~membrane,GO:0030134~ER to Golgi transport vesicle,GO:0030173~integral component of Golgi membrane,		0	FALSE		7.035	24	1	3	1	1	82	9	8.22	159	1	0	3.522	1.82	44.2	155.8	844191		2.65101e+06	3335423	307423		2.49712e+06	3335423	Peak Found	Not Found	High	High	Peak Found	High
High	Master Protein	Q969P0	Immunoglobulin superfamily member 8 OS=Homo sapiens OX=9606 GN=IGSF8 PE=1 SV=1	IGSF8	immunoglobulin superfamily member 8	Plasma Membrane	other	1	GO:0006928~movement of cell or subcellular component,GO:0007338~single fertilization,GO:0007399~nervous system development,GO:0007519~skeletal muscle tissue development,GO:0008283~cell proliferation,	GO:0005886~plasma membrane,GO:0016020~membrane,GO:0016021~integral component of membrane,GO:0070062~extracellular exosome,	GO:0005515~protein binding,	0	FALSE		5.122	4	2	3	2	1	613	65	8	36	2	0	3.517	1.81	44.3	155.7	964455	540600	2.29702e+06	2.80756e+06	351218	256364	2.16367e+06	2.80756e+06	Peak Found	High	High	High	High	High
High	Master Protein	F8WA42	Inactive C-alpha-formylglycine-generating enzyme 2 OS=Homo sapiens OX=9606 GN=SUMF2 PE=1 SV=1	SUMF2	sulfatase modifying factor 2	Cytoplasm	other	1	GO:0043687~post-translational protein modification,	GO:0005783~endoplasmic reticulum,GO:0005788~endoplasmic reticulum lumen,	GO:0046872~metal ion binding,	0	FALSE		5.251	6	2	6	2	1	358	39.5	9.72	81	2	0	0.93	-0.1	103.6	96.4	4.35164e+06	3.87109e+06	3.64515e+06	3.9959e+06	1.5847e+06	1.83576e+06	3.43355e+06	3.9959e+06	High	High	High	High	High	High
High	Master Protein	B4DJL6	Integrator complex subunit 14 OS=Homo sapiens OX=9606 GN=INTS14 PE=1 SV=1	INTS14	integrator complex subunit 14	Cytoplasm	other	1	GO:0042795~snRNA transcription from RNA polymerase II promoter,	GO:0005654~nucleoplasm,GO:0005737~cytoplasm,GO:0016021~integral component of membrane,		0	FALSE		13.589	10	4	5	4	1	554	61.3	5.15	41	4	0	6.489	2.7	26.7	173.3	730845	701305	4.42704e+06	4.87506e+06	266146	332574	4.17005e+06	4.87506e+06	Peak Found	Peak Found	High	High	Peak Found	High
High	Master Protein	P17301	Integrin alpha-2 OS=Homo sapiens OX=9606 GN=ITGA2 PE=1 SV=1	ITGA2	integrin subunit alpha 2	Plasma Membrane	transmembrane receptor	1	GO:0001666~response to hypoxia,GO:0002687~positive regulation of leukocyte migration,GO:0006929~substrate-dependent cell migration,GO:0006971~hypotonic response,GO:0007155~cell adhesion,GO:0007160~cell-matrix adhesion,GO:0007229~integrin-mediated signaling pathway,GO:0007565~female pregnancy,GO:0007596~blood coagulation,GO:0008283~cell proliferation,GO:0009887~organ morphogenesis,GO:0010634~posit…	GO:0005634~nucleus,GO:0005886~plasma membrane,GO:0005925~focal adhesion,GO:0008305~integrin complex,GO:0009897~external side of plasma membrane,GO:0009986~cell surface,GO:0034666~integrin alpha2-beta1 complex,GO:0043679~axon terminus,GO:0045178~basal part of cell,GO:0048471~perinuclear region of cytoplasm,	GO:0001618~virus receptor activity,GO:0005178~integrin binding,GO:0005515~protein binding,GO:0005518~collagen binding,GO:0032403~protein complex binding,GO:0038064~collagen receptor activity,GO:0043236~laminin binding,GO:0046872~metal ion binding,GO:0046982~protein heterodimerization activity,GO:0098639~collagen binding involved in cell-matrix adhesion,	0.001	FALSE		3.979	1	1	2	1	1	1181	129.2	5.31	35	1	0	100	6.64		200			516577	516450			486589	516450	Not Found	Not Found	High	High	Not Found	High
High	Master Protein	P05556	Integrin beta-1 OS=Homo sapiens OX=9606 GN=ITGB1 PE=1 SV=2	ITGB1	integrin subunit beta 1	Plasma Membrane	transmembrane receptor	1	GO:0000082~G1/S transition of mitotic cell cycle,GO:0001701~in utero embryonic development,GO:0001708~cell fate specification,GO:0002042~cell migration involved in sprouting angiogenesis,GO:0006968~cellular defense response,GO:0007156~homophilic cell adhesion via plasma membrane adhesion molecules,GO:0007159~leukocyte cell-cell adhesion,GO:0007160~cell-matrix adhesion,GO:0007161~calcium-independe…	GO:0001726~ruffle,GO:0005737~cytoplasm,GO:0005886~plasma membrane,GO:0005913~cell-cell adherens junction,GO:0005925~focal adhesion,GO:0008305~integrin complex,GO:0009897~external side of plasma membrane,GO:0009986~cell surface,GO:0014704~intercalated disc,GO:0016020~membrane,GO:0030027~lamellipodium,GO:0030175~filopodium,GO:0031594~neuromuscular junction,GO:0032154~cleavage furrow,GO:0032587~ruff…	GO:0001618~virus receptor activity,GO:0001968~fibronectin binding,GO:0002020~protease binding,GO:0003779~actin binding,GO:0004872~receptor activity,GO:0005178~integrin binding,GO:0005515~protein binding,GO:0015026~coreceptor activity,GO:0019960~C-X3-C chemokine binding,GO:0032403~protein complex binding,GO:0043236~laminin binding,GO:0046872~metal ion binding,GO:0046982~protein heterodimerization …	0	FALSE		9.952	3	2	6	2	1	798	88.4	5.39	55	2	0	0.808	-0.31	110.6	89.4	1.42978e+07	1.20881e+07	1.35486e+07	8.32492e+06	5.20674e+06	5.73243e+06	12762108	8.32492e+06	Peak Found	High	High	High	High	High
High	Master Protein	Q86UP2	Kinectin OS=Homo sapiens OX=9606 GN=KTN1 PE=1 SV=1	KTN1	kinectin 1	Plasma Membrane	transmembrane receptor	1	GO:0007018~microtubule-based movement,GO:0015031~protein transport,GO:0098609~cell-cell adhesion,	GO:0005783~endoplasmic reticulum,GO:0005789~endoplasmic reticulum membrane,GO:0005887~integral component of plasma membrane,GO:0005913~cell-cell adherens junction,GO:0016020~membrane,GO:0016021~integral component of membrane,GO:0030176~integral component of endoplasmic reticulum membrane,	GO:0005515~protein binding,GO:0019894~kinesin binding,GO:0044822~poly(A) RNA binding,GO:0098641~cadherin binding involved in cell-cell adhesion,	0	FALSE		43.29	10	10	22	10	1	1357	156.2	5.64	372	10	0	1.79	0.84	71.7	128.3	1.55611e+07	1.45808e+07	2.67677e+07	2.71715e+07	5.66675e+06	6.91454e+06	2.52138e+07	2.71715e+07	High	High	High	High	High	High
High	Master Protein	P42167	Lamina-associated polypeptide 2, isoforms beta/gamma OS=Homo sapiens OX=9606 GN=TMPO PE=1 SV=2	TMPO	thymopoietin	Nucleus	other	1				0	FALSE		91.324	55	16	73	8	1	454	50.6	9.38	1184	16	0	0.054	-4.22	189.8	10.2	1.57012e+08	1.67375e+08	8.1845e+06	9.2935e+06	5.7178e+07	7.9373e+07	7.70938e+06	9.2935e+06	High	High	High	High	High	High
High	Master Protein	Q96AG4	Leucine-rich repeat-containing protein 59 OS=Homo sapiens OX=9606 GN=LRRC59 PE=1 SV=1	LRRC59	leucine rich repeat containing 59	Cytoplasm	other	1	GO:0098609~cell-cell adhesion,	GO:0005635~nuclear envelope,GO:0005783~endoplasmic reticulum,GO:0005789~endoplasmic reticulum membrane,GO:0005913~cell-cell adherens junction,GO:0016020~membrane,GO:0016021~integral component of membrane,GO:0031090~organelle membrane,GO:0042645~mitochondrial nucleoid,	GO:0044822~poly(A) RNA binding,GO:0098641~cadherin binding involved in cell-cell adhesion,	0	FALSE		50.604	39	9	57	9	1	307	34.9	9.57	504	9	0	0.806	-0.31	110.7	89.3	1.34501e+08	1.22921e+08	9.7493e+07	1.10198e+08	4.89802e+07	5.8292e+07	91833435	1.10198e+08	High	High	High	High	High	High
High	Master Protein	Q8NF37	Lysophosphatidylcholine acyltransferase 1 OS=Homo sapiens OX=9606 GN=LPCAT1 PE=1 SV=2	LPCAT1	lysophosphatidylcholine acyltransferase 1	Cytoplasm	enzyme	1	GO:0006654~phosphatidic acid biosynthetic process,GO:0008152~metabolic process,GO:0008654~phospholipid biosynthetic process,GO:0019432~triglyceride biosynthetic process,GO:0036148~phosphatidylglycerol acyl-chain remodeling,GO:0036151~phosphatidylcholine acyl-chain remodeling,GO:0043129~surfactant homeostasis,GO:0045732~positive regulation of protein catabolic process,GO:0060041~retina development…	GO:0000139~Golgi membrane,GO:0005783~endoplasmic reticulum,GO:0005789~endoplasmic reticulum membrane,GO:0005794~Golgi apparatus,GO:0005811~lipid particle,GO:0016020~membrane,GO:0016021~integral component of membrane,	GO:0003841~1-acylglycerol-3-phosphate O-acyltransferase activity,GO:0005509~calcium ion binding,GO:0016746~transferase activity, transferring acyl groups,GO:0047144~2-acylglycerol-3-phosphate O-acyltransferase activity,GO:0047159~1-alkenylglycerophosphocholine O-acyltransferase activity,GO:0047184~1-acylglycerophosphocholine O-acyltransferase activity,GO:0047191~1-alkylglycerophosphocholine O-acy…	0	FALSE		13.526	9	3	11	3	1	534	59.1	6.02	176	3	0	1.283	0.36	87.6	112.4	6.93206e+06	6.6445e+06	7.94748e+06	9.54479e+06	2.5244e+06	3.15096e+06	7.48612e+06	9.54479e+06	High	High	High	High	High	High
High	Master Protein	Q7L5N7	Lysophosphatidylcholine acyltransferase 2 OS=Homo sapiens OX=9606 GN=LPCAT2 PE=1 SV=1	LPCAT2	lysophosphatidylcholine acyltransferase 2	Cytoplasm	enzyme	1	GO:0006663~platelet activating factor biosynthetic process,GO:0008152~metabolic process,GO:0036151~phosphatidylcholine acyl-chain remodeling,GO:0061024~membrane organization,	GO:0000139~Golgi membrane,GO:0005783~endoplasmic reticulum,GO:0005789~endoplasmic reticulum membrane,GO:0005795~Golgi stack,GO:0005811~lipid particle,GO:0016021~integral component of membrane,	GO:0003841~1-acylglycerol-3-phosphate O-acyltransferase activity,GO:0005509~calcium ion binding,GO:0016746~transferase activity, transferring acyl groups,GO:0047144~2-acylglycerol-3-phosphate O-acyltransferase activity,GO:0047184~1-acylglycerophosphocholine O-acyltransferase activity,GO:0047192~1-alkylglycerophosphocholine O-acetyltransferase activity,	0.001	FALSE		4.553	6	2	3	2	1	544	60.2	6.55	14	2	0	100	6.64		200			381817	566946			359652	566946	High	Not Found	High	High	High	High
High	Master Protein	P11117	Lysosomal acid phosphatase OS=Homo sapiens OX=9606 GN=ACP2 PE=1 SV=3	ACP2	acid phosphatase 2, lysosomal	Cytoplasm	phosphatase	1	GO:0001501~skeletal system development,GO:0007040~lysosome organization,GO:0016311~dephosphorylation,	GO:0005764~lysosome,GO:0005765~lysosomal membrane,GO:0016020~membrane,GO:0016021~integral component of membrane,GO:0043202~lysosomal lumen,GO:0070062~extracellular exosome,	GO:0003993~acid phosphatase activity,	0.007	FALSE		2.672	3	1	2	1	1	423	48.3	6.74	33	1	0	0.065	-3.94	187.8	12.2	1.02434e+06	1.97047e+06	95586.9	89761.8	373027	934438	90038	89761.8	High	High	Peak Found	Peak Found	High	Peak Found
High	Master Protein	P42785	Lysosomal Pro-X carboxypeptidase OS=Homo sapiens OX=9606 GN=PRCP PE=1 SV=1	PRCP	prolylcarboxypeptidase	Cytoplasm	peptidase	1	GO:0002155~regulation of thyroid hormone mediated signaling pathway,GO:0002353~plasma kallikrein-kinin cascade,GO:0003085~negative regulation of systemic arterial blood pressure,GO:0006508~proteolysis,GO:0007597~blood coagulation, intrinsic pathway,GO:0042593~glucose homeostasis,GO:0043535~regulation of blood vessel endothelial cell migration,GO:0060055~angiogenesis involved in wound healing,GO:0…	GO:0005764~lysosome,GO:0005886~plasma membrane,GO:0045178~basal part of cell,GO:0070062~extracellular exosome,	GO:0004180~carboxypeptidase activity,GO:0004185~serine-type carboxypeptidase activity,GO:0005515~protein binding,GO:0008236~serine-type peptidase activity,GO:0008239~dipeptidyl-peptidase activity,	0	FALSE		5.283	4	1	2	1	1	496	55.8	7.21	0	1	0													Peak Found	High	Peak Found	Peak Found	High	Peak Found
High	Master Protein	A0A1W2PRS1	Lysosome membrane protein 2 (Fragment) OS=Homo sapiens OX=9606 GN=SCARB2 PE=1 SV=1	SCARB2	scavenger receptor class B member 2	Plasma Membrane	transmembrane receptor	1				0	FALSE		17.497	9	4	7	4	1	519	58.1	5.15	120	4	0	9.507	3.25	19	181	633359	907622	7.06639e+06	7.35265e+06	230645	430414	6.65618e+06	7.35265e+06	Peak Found	Peak Found	High	High	Peak Found	High
High	Master Protein	P13473	Lysosome-associated membrane glycoprotein 2 OS=Homo sapiens OX=9606 GN=LAMP2 PE=1 SV=2	LAMP2	lysosomal associated membrane protein 2	Plasma Membrane	enzyme	1	GO:0002576~platelet degranulation,GO:0017038~protein import,GO:0031647~regulation of protein stability,GO:0046716~muscle cell cellular homeostasis,GO:0050821~protein stabilization,GO:0061684~chaperone-mediated autophagy,	GO:0005615~extracellular space,GO:0005764~lysosome,GO:0005765~lysosomal membrane,GO:0005770~late endosome,GO:0005886~plasma membrane,GO:0016020~membrane,GO:0016021~integral component of membrane,GO:0030670~phagocytic vesicle membrane,GO:0031088~platelet dense granule membrane,GO:0031902~late endosome membrane,GO:0043202~lysosomal lumen,GO:0044754~autolysosome,GO:0061742~chaperone-mediated autopha…	GO:0005515~protein binding,GO:0019899~enzyme binding,GO:0019904~protein domain specific binding,	0	FALSE		6.726	4	2	17	2	1	410	44.9	5.63	199	2	0	1.352	0.44	85	115	4.42799e+07	4.07543e+07	5.8861e+07	5.6056e+07	1.61251e+07	1.93266e+07	5.54441e+07	5.6056e+07	High	High	High	High	High	High
High	Master Protein	Q14165	Malectin OS=Homo sapiens OX=9606 GN=MLEC PE=1 SV=1	MLEC	malectin	Plasma Membrane	other	1	GO:0005975~carbohydrate metabolic process,GO:0006457~protein folding,	GO:0005783~endoplasmic reticulum,GO:0005789~endoplasmic reticulum membrane,GO:0016020~membrane,GO:0016021~integral component of membrane,	GO:0019899~enzyme binding,GO:0030246~carbohydrate binding,	0	FALSE		5.13	4	1	3	1	1	292	32.2	5.41	129	1	0	100	6.64		200			3.68266e+06	3.84031e+06			3.46888e+06	3.84031e+06	Not Found	Not Found	High	High	Not Found	High
High	Master Protein	Q13724	Mannosyl-oligosaccharide glucosidase OS=Homo sapiens OX=9606 GN=MOGS PE=1 SV=5	MOGS	mannosyl-oligosaccharide glucosidase	Cytoplasm	enzyme	1	GO:0006457~protein folding,GO:0006487~protein N-linked glycosylation,GO:0009311~oligosaccharide metabolic process,	GO:0005783~endoplasmic reticulum,GO:0005789~endoplasmic reticulum membrane,GO:0016020~membrane,GO:0016021~integral component of membrane,GO:0070062~extracellular exosome,	GO:0004573~mannosyl-oligosaccharide glucosidase activity,GO:0015926~glucosidase activity,	0	FALSE		49.743	16	8	22	8	1	837	91.9	8.9	181	8	0	0.763	-0.39	113.4	86.6	2.75475e+07	2.58438e+07	1.91088e+07	2.17145e+07	1.00318e+07	1.22557e+07	1.79995e+07	2.17145e+07	High	High	High	High	High	High
High	Master Protein	B8XPJ8	Membrane bound catechol-O-methyltransferase OS=Homo sapiens OX=9606 GN=COMT PE=2 SV=1	COMT	catechol-O-methyltransferase	Cytoplasm	enzyme	1				0	FALSE		32.943	36	5	24	1	1	271	30	5.6	353	5	0													High	High	Not Found	Not Found	High	Not Found
High	Master Protein	O00264	Membrane-associated progesterone receptor component 1 OS=Homo sapiens OX=9606 GN=PGRMC1 PE=1 SV=3	PGRMC1	progesterone receptor membrane component 1	Plasma Membrane	transmembrane receptor	1		GO:0005730~nucleolus,GO:0005783~endoplasmic reticulum,GO:0005789~endoplasmic reticulum membrane,GO:0012505~endomembrane system,GO:0016020~membrane,GO:0016021~integral component of membrane,GO:0031090~organelle membrane,GO:0070062~extracellular exosome,	GO:0005496~steroid binding,GO:0005515~protein binding,GO:0020037~heme binding,	0	FALSE		64.546	41	11	90	10	1	195	21.7	4.7	1369	11	1	1.106	0.15	94.9	105.1	1.49612e+08	1.72997e+08	1.78954e+08	1.7704e+08	5.44832e+07	8.20389e+07	1.68565e+08	1.7704e+08	High	High	High	High	High	High
High	Master Protein	O15173	Membrane-associated progesterone receptor component 2 OS=Homo sapiens OX=9606 GN=PGRMC2 PE=1 SV=1	PGRMC2	progesterone receptor membrane component 2	Nucleus	other	1	GO:0043401~steroid hormone mediated signaling pathway,	GO:0005635~nuclear envelope,GO:0012505~endomembrane system,GO:0016020~membrane,GO:0016021~integral component of membrane,	GO:0003707~steroid hormone receptor activity,GO:0005496~steroid binding,GO:0005515~protein binding,GO:0020037~heme binding,	0	FALSE		14.675	17	4	28	3	1	223	23.8	4.88	602	4	0	1.197	0.26	91	109	3.1933e+07	2.96505e+07	3.4842e+07	38932031	1.16288e+07	1.40609e+07	3.28194e+07	38932031	High	High	High	High	High	High
High	Master Protein	Q13505	Metaxin-1 OS=Homo sapiens OX=9606 GN=MTX1 PE=1 SV=3	MTX1	metaxin 1	Cytoplasm	transporter	1	GO:0006626~protein targeting to mitochondrion,	GO:0005741~mitochondrial outer membrane,GO:0016021~integral component of membrane,		0	FALSE		14.716	12	4	7	4	1	466	51.4	9.79	65	4	0	0.137	-2.86	175.8	24.2	1.3623e+07	1.16689e+07	1.72898e+06	1.73776e+06	4.961e+06	5.53366e+06	1.62861e+06	1.73776e+06	High	High	Peak Found	High	High	High
High	Master Protein	Q02252	Methylmalonate-semialdehyde dehydrogenase [acylating], mitochondrial OS=Homo sapiens OX=9606 GN=ALDH6A1 PE=1 SV=2	ALDH6A1	aldehyde dehydrogenase 6 family member A1	Cytoplasm	enzyme	1	GO:0006210~thymine catabolic process,GO:0006573~valine metabolic process,GO:0006574~valine catabolic process,GO:0009083~branched-chain amino acid catabolic process,GO:0019859~thymine metabolic process,GO:0050873~brown fat cell differentiation,GO:0055114~oxidation-reduction process,	GO:0005654~nucleoplasm,GO:0005739~mitochondrion,GO:0005759~mitochondrial matrix,GO:0070062~extracellular exosome,	GO:0000062~fatty-acyl-CoA binding,GO:0004029~aldehyde dehydrogenase (NAD) activity,GO:0004491~methylmalonate-semialdehyde dehydrogenase (acylating) activity,GO:0018478~malonate-semialdehyde dehydrogenase (acetylating) activity,GO:0044822~poly(A) RNA binding,	0	FALSE		7.456	4	2	4	2	1	535	57.8	8.5	61	2	0	0.146	-2.78	174.6	25.4	6.45568e+06	6.10307e+06	914891		2.35092e+06	2.89421e+06	861780		High	High	High	High	High	High
High	Master Protein	H0YI09	Methyltransferase-like protein 7A (Fragment) OS=Homo sapiens OX=9606 GN=METTL7A PE=1 SV=1	METTL7A	methyltransferase like 7A	Cytoplasm	other	1	GO:0032259~methylation,	GO:0005737~cytoplasm,GO:0005783~endoplasmic reticulum,GO:0005811~lipid particle,GO:0016020~membrane,GO:0016021~integral component of membrane,GO:0070062~extracellular exosome,	GO:0008168~methyltransferase activity,GO:0008757~S-adenosylmethionine-dependent methyltransferase activity,	0	FALSE		8.493	16	2	4	2	1	244	28.3	8.38	87	2	0	0.802	-0.32	111	89	3.96124e+06		2.91862e+06	3.45796e+06	1442536		2.74919e+06	3.45796e+06	High	Not Found	High	High	High	High
High	Master Protein	Q9BUR5	MICOS complex subunit MIC26 OS=Homo sapiens OX=9606 GN=APOO PE=1 SV=1	APOO	apolipoprotein O	Extracellular Space	other	1	GO:0006869~lipid transport,GO:0042407~cristae formation,	GO:0000139~Golgi membrane,GO:0005576~extracellular region,GO:0005615~extracellular space,GO:0005739~mitochondrion,GO:0005789~endoplasmic reticulum membrane,GO:0031305~integral component of mitochondrial inner membrane,GO:0034361~very-low-density lipoprotein particle,GO:0034362~low-density lipoprotein particle,GO:0034364~high-density lipoprotein particle,GO:0061617~MICOS complex,	GO:0005515~protein binding,	0.007	FALSE		2.472	6	1	1	1	1	198	22.3	9.13	28	1	0	0.134	-2.9	176.4	23.6	8.85965e+06	7.76267e+06		1.10898e+06	3.22635e+06	3.68123e+06		1.10898e+06	Peak Found	High	Not Found	Peak Found	High	Peak Found
High	Master Protein	P10620	Microsomal glutathione S-transferase 1 OS=Homo sapiens OX=9606 GN=MGST1 PE=1 SV=1	MGST1	microsomal glutathione S-transferase 1	Cytoplasm	enzyme	1	GO:0006749~glutathione metabolic process,GO:0006805~xenobiotic metabolic process,GO:0010243~response to organonitrogen compound,GO:0032496~response to lipopolysaccharide,GO:0033327~Leydig cell differentiation,GO:0042493~response to drug,GO:0055114~oxidation-reduction process,GO:0070207~protein homotrimerization,GO:0071449~cellular response to lipid hydroperoxide,GO:0098869~cellular oxidant detoxi…	GO:0005634~nucleus,GO:0005739~mitochondrion,GO:0005741~mitochondrial outer membrane,GO:0005743~mitochondrial inner membrane,GO:0005778~peroxisomal membrane,GO:0005783~endoplasmic reticulum,GO:0005789~endoplasmic reticulum membrane,GO:0016021~integral component of membrane,GO:0045177~apical part of cell,	GO:0004364~glutathione transferase activity,GO:0004602~glutathione peroxidase activity,GO:0005515~protein binding,GO:0042803~protein homodimerization activity,GO:0043295~glutathione binding,	0	FALSE		9.009	18	2	6	2	1	155	17.6	9.39	58	2	0	2.924	1.55	51	149	1.2645e+06	1.58736e+06	4.06445e+06	4.22242e+06	460484	752760	3.8285e+06	4.22242e+06	High	High	High	High	High	High
High	Master Protein	Q5VT66	Mitochondrial amidoxime-reducing component 1 OS=Homo sapiens OX=9606 GN=MARC1 PE=1 SV=1	MTARC1	mitochondrial amidoxime reducing component 1	Cytoplasm	enzyme	1	GO:0042126~nitrate metabolic process,GO:0051410~detoxification of nitrogen compound,GO:0055114~oxidation-reduction process,	GO:0005739~mitochondrion,GO:0005741~mitochondrial outer membrane,GO:0005743~mitochondrial inner membrane,GO:0016021~integral component of membrane,	GO:0003824~catalytic activity,GO:0008940~nitrate reductase activity,GO:0030151~molybdenum ion binding,GO:0030170~pyridoxal phosphate binding,GO:0043546~molybdopterin cofactor binding,	0	FALSE		11.609	13	3	3	3	1	337	37.5	8.88	56	3	0	0.083	-3.59	184.7	15.3	9.56275e+06	7.48672e+06	885259	554010	3.48239e+06	3.55037e+06	833868	554010	High	High	Peak Found	Peak Found	High	Peak Found
High	Master Protein	Q7Z434	Mitochondrial antiviral-signaling protein OS=Homo sapiens OX=9606 GN=MAVS PE=1 SV=2	MAVS	mitochondrial antiviral signaling protein	Cytoplasm	other	1	GO:0001934~positive regulation of protein phosphorylation,GO:0002218~activation of innate immune response,GO:0002230~positive regulation of defense response to virus by host,GO:0007165~signal transduction,GO:0032480~negative regulation of type I interferon production,GO:0032727~positive regulation of interferon-alpha production,GO:0032728~positive regulation of interferon-beta production,GO:00327…	GO:0005739~mitochondrion,GO:0005741~mitochondrial outer membrane,GO:0005778~peroxisomal membrane,GO:0016021~integral component of membrane,GO:0031966~mitochondrial membrane,	GO:0004871~signal transducer activity,GO:0005515~protein binding,GO:0019901~protein kinase binding,GO:0050700~CARD domain binding,	0.002	FALSE		3.585	3	1	2	1	1	540	56.5	5.52	0	1	0	0.01	-6.64	200		8.74781e+06	6.8819e+06			3.18562e+06	3.26355e+06			High	High	Not Found	Not Found	High	Not Found
High	Master Protein	Q9Y3D6	Mitochondrial fission 1 protein OS=Homo sapiens OX=9606 GN=FIS1 PE=1 SV=2	FIS1	fission, mitochondrial 1	Cytoplasm	other	1	GO:0000266~mitochondrial fission,GO:0000422~mitophagy,GO:0001836~release of cytochrome c from mitochondria,GO:0006626~protein targeting to mitochondrion,GO:0007204~positive regulation of cytosolic calcium ion concentration,GO:0008053~mitochondrial fusion,GO:0010821~regulation of mitochondrion organization,GO:0016559~peroxisome fission,GO:0032471~negative regulation of endoplasmic reticulum calciu…	GO:0005739~mitochondrion,GO:0005777~peroxisome,GO:0005779~integral component of peroxisomal membrane,GO:0005783~endoplasmic reticulum,GO:0016020~membrane,GO:0031307~integral component of mitochondrial outer membrane,GO:0043234~protein complex,	GO:0005102~receptor binding,GO:0005515~protein binding,	0.007	FALSE		2.576	7	1	2	1	1	152	16.9	8.79	24	1	0	10.27	3.36	17.7	182.3	83703	61785.1	655581	832024	30481.5	29299.8	617524	832024	Peak Found	Peak Found	High	High	Peak Found	High
High	Master Protein	Q9H936	Mitochondrial glutamate carrier 1 OS=Homo sapiens OX=9606 GN=SLC25A22 PE=1 SV=1	SLC25A22	solute carrier family 25 member 22	Cytoplasm	transporter	1	GO:0006412~translation,GO:0006810~transport,GO:0015813~L-glutamate transport,GO:0055085~transmembrane transport,GO:0089711~L-glutamate transmembrane transport,	GO:0005654~nucleoplasm,GO:0005739~mitochondrion,GO:0005743~mitochondrial inner membrane,GO:0016021~integral component of membrane,	GO:0003735~structural constituent of ribosome,GO:0005313~L-glutamate transmembrane transporter activity,GO:0015293~symporter activity,	0.001	FALSE		4.561	11	1	1	1	1	323	34.4	9.29	0	1	0													Not Found	High	Not Found	Not Found	High	Not Found
High	Master Protein	Q96DA6	Mitochondrial import inner membrane translocase subunit TIM14 OS=Homo sapiens OX=9606 GN=DNAJC19 PE=1 SV=3	DNAJC19	DnaJ heat shock protein family (Hsp40) member C19	Cytoplasm	other	1	GO:0006457~protein folding,GO:0006626~protein targeting to mitochondrion,GO:0007601~visual perception,GO:0048806~genitalia development,	GO:0005739~mitochondrion,GO:0005743~mitochondrial inner membrane,GO:0016021~integral component of membrane,GO:0043234~protein complex,	GO:0005515~protein binding,	0.003	FALSE		3.328	12	1	1	1	1	116	12.5	10.1	14	1	0	0.01	-6.64	200		4.94046e+06	4.68267e+06			1.79913e+06	2220624			High	Peak Found	Not Found	Not Found	High	Not Found
High	Master Protein	Q9NS69	Mitochondrial import receptor subunit TOM22 homolog OS=Homo sapiens OX=9606 GN=TOMM22 PE=1 SV=3	TOMM22	translocase of outer mitochondrial membrane 22	Cytoplasm	transporter	1	GO:0006626~protein targeting to mitochondrion,GO:0006886~intracellular protein transport,GO:0016236~macroautophagy,GO:0030150~protein import into mitochondrial matrix,GO:0045040~protein import into mitochondrial outer membrane,	GO:0005739~mitochondrion,GO:0005741~mitochondrial outer membrane,GO:0005742~mitochondrial outer membrane translocase complex,GO:0005743~mitochondrial inner membrane,GO:0016020~membrane,GO:0016021~integral component of membrane,GO:0031307~integral component of mitochondrial outer membrane,	GO:0005515~protein binding,GO:0008320~protein transmembrane transporter activity,GO:0015266~protein channel activity,	0.001	FALSE		4.28	8	1	7	1	1	142	15.5	4.34	160	1	0	0.25	-2	160	40	9.02123e+06	1.14132e+07	2.39294e+06	2.69146e+06	3.28519e+06	5.41238e+06	2.25403e+06	2.69146e+06	High	High	High	High	High	High
High	Master Protein	O95202	Mitochondrial proton/calcium exchanger protein OS=Homo sapiens OX=9606 GN=LETM1 PE=1 SV=1	LETM1	leucine zipper and EF-hand containing transmembrane protein 1	Cytoplasm	transporter	1	GO:0006875~cellular metal ion homeostasis,GO:0042407~cristae formation,	GO:0005739~mitochondrion,GO:0005743~mitochondrial inner membrane,GO:0016021~integral component of membrane,	GO:0005509~calcium ion binding,GO:0005515~protein binding,GO:0043022~ribosome binding,	0	FALSE		23.72	11	5	10	5	1	739	83.3	6.7	197	5	0	0.105	-3.25	180.9	19.1	3.61366e+07	3.6963e+07	2.99402e+06	4.95806e+06	1.31596e+07	1.75287e+07	2.82021e+06	4.95806e+06	High	High	Peak Found	Peak Found	High	Peak Found
High	Master Protein	B2R4Q7	Mitochondrial pyruvate carrier OS=Homo sapiens OX=9606 PE=2 SV=1					1				0.001	FALSE		4.612	17	2	4	2	1	127	14.3	10.43	24	2	0	0.096	-3.39	182.5	17.5	3.83518e+06	4.15777e+06	391794	372015	1.39663e+06	1.97171e+06	369050	372015	High	High	Peak Found	Peak Found	High	Peak Found
High	Master Protein	Q8IXI1	Mitochondrial Rho GTPase 2 OS=Homo sapiens OX=9606 GN=RHOT2 PE=1 SV=2	RHOT2	ras homolog family member T2	Cytoplasm	enzyme	1	GO:0007264~small GTPase mediated signal transduction,GO:0019725~cellular homeostasis,GO:0047497~mitochondrion transport along microtubule,GO:0051056~regulation of small GTPase mediated signal transduction,GO:0097345~mitochondrial outer membrane permeabilization,	GO:0005622~intracellular,GO:0005829~cytosol,GO:0005886~plasma membrane,GO:0016020~membrane,GO:0031307~integral component of mitochondrial outer membrane,GO:0070062~extracellular exosome,	GO:0003924~GTPase activity,GO:0005509~calcium ion binding,GO:0005515~protein binding,GO:0005525~GTP binding,	0	FALSE		7.531	4	2	6	2	1	618	68.1	5.86	111	2	0	0.05	-4.33	190.6	9.4	4.51822e+06	4.95814e+06	233967	235487	1.64537e+06	2.35126e+06	220385	235487	High	High	Peak Found	Peak Found	High	Peak Found
High	Master Protein	Q9P0J0	NADH dehydrogenase [ubiquinone] 1 alpha subcomplex subunit 13 OS=Homo sapiens OX=9606 GN=NDUFA13 PE=1 SV=3	NDUFA13	NADH:ubiquinone oxidoreductase subunit A13	Cytoplasm	enzyme	1	GO:0006120~mitochondrial electron transport, NADH to ubiquinone,GO:0010952~positive regulation of peptidase activity,GO:0030308~negative regulation of cell growth,GO:0032981~mitochondrial respiratory chain complex I assembly,GO:0035458~cellular response to interferon-beta,GO:0043280~positive regulation of cysteine-type endopeptidase activity involved in apoptotic process,GO:0045039~protein import…	GO:0005654~nucleoplasm,GO:0005737~cytoplasm,GO:0005739~mitochondrion,GO:0005743~mitochondrial inner membrane,GO:0005746~mitochondrial respiratory chain,GO:0005747~mitochondrial respiratory chain complex I,GO:0016021~integral component of membrane,GO:0031966~mitochondrial membrane,GO:0070062~extracellular exosome,	GO:0003954~NADH dehydrogenase activity,GO:0005515~protein binding,GO:0005524~ATP binding,GO:0008137~NADH dehydrogenase (ubiquinone) activity,	0	FALSE		10.45	26	3	9	3	1	144	16.7	8.43	31	3	0	0.067	-3.89	187.4	12.6	4.25761e+07	3.80991e+07	2.31472e+06	3.17468e+06	15504596	1.80674e+07	2.18034e+06	3.17468e+06	High	High	High	High	High	High
High	Master Protein	O95168	NADH dehydrogenase [ubiquinone] 1 beta subcomplex subunit 4 OS=Homo sapiens OX=9606 GN=NDUFB4 PE=1 SV=3	NDUFB4	NADH:ubiquinone oxidoreductase subunit B4	Cytoplasm	transporter	1	GO:0006120~mitochondrial electron transport, NADH to ubiquinone,GO:0006979~response to oxidative stress,GO:0032981~mitochondrial respiratory chain complex I assembly,	GO:0005654~nucleoplasm,GO:0005739~mitochondrion,GO:0005743~mitochondrial inner membrane,GO:0005747~mitochondrial respiratory chain complex I,GO:0016021~integral component of membrane,GO:0031965~nuclear membrane,GO:0070062~extracellular exosome,	GO:0008137~NADH dehydrogenase (ubiquinone) activity,	0	FALSE		12.742	41	4	7	4	1	129	15.2	9.85	115	4	0	0.076	-3.72	185.9	14.1	2.2714e+07	2.31111e+07	1.36846e+06	2.21692e+06	8.27159e+06	1.09598e+07	1.28902e+06	2.21692e+06	High	High	Peak Found	Peak Found	High	Peak Found
High	Master Protein	H0Y886	NADH dehydrogenase [ubiquinone] 1 beta subcomplex subunit 5, mitochondrial (Fragment) OS=Homo sapiens OX=9606 GN=NDUFB5 PE=1 SV=1	NDUFB5	NADH:ubiquinone oxidoreductase subunit B5	Cytoplasm	enzyme	1	GO:0006120~mitochondrial electron transport, NADH to ubiquinone,GO:0032981~mitochondrial respiratory chain complex I assembly,	GO:0005654~nucleoplasm,GO:0005739~mitochondrion,GO:0005743~mitochondrial inner membrane,GO:0005747~mitochondrial respiratory chain complex I,GO:0016021~integral component of membrane,	GO:0008137~NADH dehydrogenase (ubiquinone) activity,	0.002	FALSE		3.452	10	1	1	1	1	206	23.5	9.6	0	1	0	0.052	-4.27	190.1	9.9	1.56147e+06	982210		64274.1	568628	465786		64274.1	High	Peak Found	Not Found	Peak Found	High	Peak Found
High	Master Protein	Q9UHQ9	NADH-cytochrome b5 reductase 1 OS=Homo sapiens OX=9606 GN=CYB5R1 PE=1 SV=1	CYB5R1	cytochrome b5 reductase 1	Cytoplasm	enzyme	1	GO:0002576~platelet degranulation,GO:0015701~bicarbonate transport,GO:0016126~sterol biosynthetic process,GO:0055114~oxidation-reduction process,GO:1903955~positive regulation of protein targeting to mitochondrion,	GO:0005739~mitochondrion,GO:0005789~endoplasmic reticulum membrane,GO:0005886~plasma membrane,GO:0016020~membrane,GO:0016021~integral component of membrane,GO:0031092~platelet alpha granule membrane,GO:0070062~extracellular exosome,	GO:0004128~cytochrome-b5 reductase activity, acting on NAD(P)H,GO:0005515~protein binding,GO:0016491~oxidoreductase activity,GO:0071949~FAD binding,	0.006	FALSE		2.7	3	1	1	1	1	305	34.1	9.38	26	1	0	8.147	3.03	21.9	178.1	186001	233619		1.69837e+06	67734.6	110787		1.69837e+06	Peak Found	Peak Found	Not Found	High	Peak Found	High
High	Master Protein	A0A087WV75	Neural cell adhesion molecule 1 OS=Homo sapiens OX=9606 GN=NCAM1 PE=1 SV=1	NCAM1	neural cell adhesion molecule 1	Plasma Membrane	other	1	GO:0000165~MAPK cascade,GO:0007155~cell adhesion,GO:0007411~axon guidance,GO:0031175~neuron projection development,GO:0043547~positive regulation of GTPase activity,GO:0046718~viral entry into host cell,GO:0048167~regulation of synaptic plasticity,GO:0060333~interferon-gamma-mediated signaling pathway,	GO:0000139~Golgi membrane,GO:0005737~cytoplasm,GO:0005886~plasma membrane,GO:0009897~external side of plasma membrane,GO:0009986~cell surface,GO:0016020~membrane,GO:0016021~integral component of membrane,GO:0031225~anchored component of membrane,GO:0070062~extracellular exosome,	GO:0001618~virus receptor activity,GO:0005088~Ras guanyl-nucleotide exchange factor activity,	0	FALSE		5.293	1	1	3	1	1	884	97.3	4.93	139	1	0	1.376	0.46	84.2	115.8	489370		658340	688299	178210		620122	688299	Peak Found	Not Found	High	High	Peak Found	High
High	Master Protein	Q92542	Nicastrin OS=Homo sapiens OX=9606 GN=NCSTN PE=1 SV=2	NCSTN	nicastrin	Plasma Membrane	peptidase	1	GO:0002262~myeloid cell homeostasis,GO:0006508~proteolysis,GO:0006509~membrane protein ectodomain proteolysis,GO:0007219~Notch signaling pathway,GO:0007220~Notch receptor processing,GO:0016485~protein processing,GO:0031293~membrane protein intracellular domain proteolysis,GO:0042098~T cell proliferation,GO:0042987~amyloid precursor protein catabolic process,GO:0043065~positive regulation of apopt…	GO:0005765~lysosomal membrane,GO:0005783~endoplasmic reticulum,GO:0005794~Golgi apparatus,GO:0005886~plasma membrane,GO:0005887~integral component of plasma membrane,GO:0005925~focal adhesion,GO:0016020~membrane,GO:0016021~integral component of membrane,GO:0042470~melanosome,GO:0070062~extracellular exosome,	GO:0004175~endopeptidase activity,GO:0005515~protein binding,	0	FALSE		18.551	10	5	13	5	1	709	78.4	5.99	238	5	0	1.247	0.32	89	111	1.16512e+07	1.30302e+07	1.51871e+07	1.55336e+07	4.24292e+06	6.17918e+06	1.43055e+07	1.55336e+07	High	High	High	High	High	High
High	Master Protein	A0A087WSV8	Nucleobindin 2, isoform CRA_b OS=Homo sapiens OX=9606 GN=NUCB2 PE=1 SV=1					1		GO:0005615~extracellular space,GO:0005635~nuclear envelope,GO:0005640~nuclear outer membrane,GO:0005783~endoplasmic reticulum,GO:0005793~endoplasmic reticulum-Golgi intermediate compartment,GO:0005794~Golgi apparatus,GO:0005829~cytosol,GO:0005886~plasma membrane,GO:0070062~extracellular exosome,	GO:0003677~DNA binding,GO:0005509~calcium ion binding,GO:0005515~protein binding,	0	FALSE		15.339	10	3	5	3	1	420	50.2	5.12	74	3	0	4.946	2.31	33.6	166.4	2.96808e+06	2.04491e+06	1.32831e+07	1.11782e+07	1080864	969740	1.2512e+07	1.11782e+07	High	High	High	High	High	High
High	Master Protein	Q5HYM3	Oxysterol-binding protein OS=Homo sapiens OX=9606 GN=DKFZp686C0249 PE=2 SV=1	OSBPL8	oxysterol binding protein like 8	Plasma Membrane	transporter	1	GO:0006869~lipid transport,GO:0010891~negative regulation of sequestering of triglyceride,GO:0015914~phospholipid transport,GO:0030336~negative regulation of cell migration,GO:0032148~activation of protein kinase B activity,GO:0045444~fat cell differentiation,GO:0046628~positive regulation of insulin receptor signaling pathway,GO:0051897~positive regulation of protein kinase B signaling,GO:009020…	GO:0005783~endoplasmic reticulum,GO:0005789~endoplasmic reticulum membrane,GO:0016020~membrane,GO:0016021~integral component of membrane,GO:0031965~nuclear membrane,GO:0032541~cortical endoplasmic reticulum,	GO:0001786~phosphatidylserine binding,GO:0005548~phospholipid transporter activity,GO:0015485~cholesterol binding,GO:0070273~phosphatidylinositol-4-phosphate binding,	0.001	FALSE		3.978	1	1	8	1	1	890	101.2	7.06	292	1	0	1.652	0.72	75.4	124.6	2.31429e+06	3.51929e+06	4.76607e+06	4.66471e+06	842779	1.66893e+06	4.48939e+06	4.66471e+06	High	High	High	High	High	High
High	Master Protein	A7BI36	p180/ribosome receptor OS=Homo sapiens OX=9606 GN=RRBP1 PE=2 SV=2	RRBP1	ribosome binding protein 1	Cytoplasm	other	1	GO:0001649~osteoblast differentiation,GO:0006412~translation,GO:0015031~protein transport,	GO:0005783~endoplasmic reticulum,GO:0005840~ribosome,GO:0016020~membrane,GO:0030176~integral component of endoplasmic reticulum membrane,	GO:0004872~receptor activity,GO:0044822~poly(A) RNA binding,	0	FALSE		28.72	6	6	11	6	1	1540	165.6	8.97	303	6	0	46.581	5.54	4.2	195.8	250674	374222	1.39012e+07	1.46419e+07	91286.1	177464	1.30942e+07	1.46419e+07	Peak Found	Peak Found	High	High	Peak Found	High
High	Master Protein	Q8NEN9	PDZ domain-containing protein 8 OS=Homo sapiens OX=9606 GN=PDZD8 PE=1 SV=1	PDZD8	PDZ domain containing 8	Extracellular Space	other	1	GO:0007010~cytoskeleton organization,GO:0016032~viral process,GO:0022604~regulation of cell morphogenesis,GO:0035556~intracellular signal transduction,	GO:0005622~intracellular,GO:0016020~membrane,	GO:0046872~metal ion binding,	0.001	FALSE		4.129	1	1	1	1	1	1154	128.5	6.09	59	1	0	100	6.64		200			212794	257844			200441	257844	Not Found	Not Found	High	Peak Found	Not Found	High
High	Master Protein	P23284	Peptidyl-prolyl cis-trans isomerase B OS=Homo sapiens OX=9606 GN=PPIB PE=1 SV=2	PPIB	peptidylprolyl isomerase B	Cytoplasm	enzyme	1	GO:0000413~protein peptidyl-prolyl isomerization,GO:0040018~positive regulation of multicellular organism growth,GO:0044794~positive regulation by host of viral process,GO:0044829~positive regulation by host of viral genome replication,GO:0050821~protein stabilization,GO:0060348~bone development,GO:0061077~chaperone-mediated protein folding,GO:1901873~regulation of post-translational protein modi…	GO:0005634~nucleus,GO:0005783~endoplasmic reticulum,GO:0005788~endoplasmic reticulum lumen,GO:0005790~smooth endoplasmic reticulum,GO:0005925~focal adhesion,GO:0016020~membrane,GO:0032991~macromolecular complex,GO:0034663~endoplasmic reticulum chaperone complex,GO:0042470~melanosome,GO:0048471~perinuclear region of cytoplasm,GO:0070062~extracellular exosome,	GO:0003755~peptidyl-prolyl cis-trans isomerase activity,GO:0005515~protein binding,GO:0005518~collagen binding,GO:0032403~protein complex binding,GO:0042277~peptide binding,GO:0044822~poly(A) RNA binding,GO:0051082~unfolded protein binding,GO:0070063~RNA polymerase binding,	0	FALSE		74.467	58	15	118	15	1	216	23.7	9.41	1832	15	0	1.379	0.46	84.1	115.9	2.70262e+08	3.21513e+08	4.0292e+08	4.09879e+08	9.84191e+07	1.52469e+08	3.7953e+08	4.09879e+08	High	High	High	High	High	High
High	Master Protein	Q9Y680	Peptidyl-prolyl cis-trans isomerase FKBP7 OS=Homo sapiens OX=9606 GN=FKBP7 PE=1 SV=2	FKBP7	FKBP prolyl isomerase 7	Cytoplasm	enzyme	1	GO:0000413~protein peptidyl-prolyl isomerization,GO:0006457~protein folding,GO:0061077~chaperone-mediated protein folding,	GO:0005788~endoplasmic reticulum lumen,GO:0005789~endoplasmic reticulum membrane,	GO:0003755~peptidyl-prolyl cis-trans isomerase activity,GO:0005509~calcium ion binding,GO:0005515~protein binding,GO:0005528~FK506 binding,	0.005	FALSE		2.976	5	1	1	1	1	222	25.8	6.32	16	1	0	100	6.64		200			673386	623667			634296	623667	Not Found	Not Found	Peak Found	High	Not Found	High
High	Master Protein	B7Z6M0	Peptidylprolyl isomerase OS=Homo sapiens OX=9606 PE=2 SV=1					1				0	FALSE		14.327	7	2	7	2	1	441	47.1	4.94	190	2	0	0.511	-0.97	132.4	67.6	9.19512e+06	9.49994e+06	6.02614e+06	3.78244e+06	3.34851e+06	4505081	5.67631e+06	3.78244e+06	High	High	High	High	High	High
High	Master Protein	J3KQ48	Peptidyl-tRNA hydrolase 2, mitochondrial OS=Homo sapiens OX=9606 GN=PTRH2 PE=1 SV=1	PTRH2	peptidyl-tRNA hydrolase 2	Cytoplasm	enzyme	1	GO:0006915~apoptotic process,GO:0010629~negative regulation of gene expression,GO:2000210~positive regulation of anoikis,GO:2000811~negative regulation of anoikis,	GO:0005739~mitochondrion,GO:0005829~cytosol,GO:0016020~membrane,GO:0016021~integral component of membrane,	GO:0004045~aminoacyl-tRNA hydrolase activity,GO:0005515~protein binding,	0	FALSE		9.011	24	2	4	2	1	180	19.3	8.73	74	2	0	1.056	0.08	97.3	102.7	2.14748e+06	2.27032e+06	2.23968e+06	2.42715e+06	782031	1.07663e+06	2.10966e+06	2.42715e+06	Peak Found	High	High	High	High	High
High	Master Protein	Q9BRX8	Peroxiredoxin-like 2A OS=Homo sapiens OX=9606 GN=PRXL2A PE=1 SV=3	PRXL2A	peroxiredoxin like 2A	Extracellular Space	other	1	GO:0045670~regulation of osteoclast differentiation,GO:0055114~oxidation-reduction process,GO:0098869~cellular oxidant detoxification,	GO:0005737~cytoplasm,GO:0005739~mitochondrion,GO:0070062~extracellular exosome,	GO:0016209~antioxidant activity,	0	FALSE		8.088	11	2	6	2	1	229	25.7	8.84	69	2	0	3.393	1.76	45.5	154.5	1.14914e+06	1.12984e+06	3.96051e+06	3.77412e+06	418474	535796	3.7306e+06	3.77412e+06	Peak Found	Peak Found	High	High	Peak Found	High
High	Master Protein	O96011	Peroxisomal membrane protein 11B OS=Homo sapiens OX=9606 GN=PEX11B PE=1 SV=1	PEX11B	peroxisomal biogenesis factor 11 beta	Cytoplasm	other	1	GO:0007031~peroxisome organization,GO:0007165~signal transduction,GO:0016559~peroxisome fission,GO:0044375~regulation of peroxisome size,GO:0051260~protein homooligomerization,	GO:0005777~peroxisome,GO:0005778~peroxisomal membrane,GO:0005779~integral component of peroxisomal membrane,GO:0016020~membrane,GO:0043234~protein complex,GO:0070062~extracellular exosome,	GO:0005515~protein binding,GO:0042803~protein homodimerization activity,	0	FALSE		10.913	13	3	4	3	1	259	28.4	9.85	61	3	0	1.371	0.46	84.3	115.7	5.91863e+06	5.09762e+06	7.53161e+06	7.53318e+06	2.15534e+06	2.4174e+06	7094390	7.53318e+06	Peak Found	Peak Found	High	High	Peak Found	High
High	Master Protein	Q8IV08	Phospholipase D3 OS=Homo sapiens OX=9606 GN=PLD3 PE=1 SV=1	PLD3	phospholipase D family member 3	Cytoplasm	enzyme	1	GO:0016042~lipid catabolic process,	GO:0005789~endoplasmic reticulum membrane,GO:0016021~integral component of membrane,GO:0070062~extracellular exosome,	GO:0003824~catalytic activity,GO:0004630~phospholipase D activity,GO:0005515~protein binding,GO:0070290~N-acylphosphatidylethanolamine-specific phospholipase D activity,	0.004	FALSE		3.094	2	1	2	1	1	490	54.7	6.47	24	1	0	5.407	2.43	31.2	168.8	109928	121498	609839	640188	40031.6	57616.9	574437	640188	Peak Found	Peak Found	High	High	Peak Found	High
High	Master Protein	E0D851	Platelet glycoprotein Ib alpha OS=Homo sapiens OX=9606 GN=GP1BA PE=4 SV=1	GP1BA	glycoprotein Ib platelet subunit alpha	Plasma Membrane	transmembrane receptor	1	GO:0000902~cell morphogenesis,GO:0006469~negative regulation of protein kinase activity,GO:0007155~cell adhesion,GO:0007166~cell surface receptor signaling pathway,GO:0007596~blood coagulation,GO:0007597~blood coagulation, intrinsic pathway,GO:0019221~cytokine-mediated signaling pathway,GO:0030168~platelet activation,GO:0030193~regulation of blood coagulation,GO:0042730~fibrinolysis,GO:0046426~ne…	GO:0005737~cytoplasm,GO:0005886~plasma membrane,GO:0005887~integral component of plasma membrane,GO:0009986~cell surface,GO:0016020~membrane,GO:0016021~integral component of membrane,GO:0031362~anchored component of external side of plasma membrane,GO:0070062~extracellular exosome,	GO:0004860~protein kinase inhibitor activity,GO:0005515~protein binding,GO:0015057~thrombin receptor activity,	0.004	FALSE		3.074	2	1	10	1	1	665	72.8	6.09	42	1	0	23.635	4.56	8.1	191.9	2.25425e+06	2.13059e+06	5.59446e+07	4.79557e+07	820914	1010372	5.26969e+07	4.79557e+07	Peak Found	Peak Found	High	High	Peak Found	High
High	Master Protein	Q9NZ53	Podocalyxin-like protein 2 OS=Homo sapiens OX=9606 GN=PODXL2 PE=1 SV=1	PODXL2	podocalyxin like 2	Plasma Membrane	other	1	GO:0050901~leukocyte tethering or rolling,	GO:0005887~integral component of plasma membrane,	GO:0005515~protein binding,GO:0005539~glycosaminoglycan binding,	0.007	FALSE		2.473	2	1	3	1	1	605	65	4.34	27	1	0	0.496	-1.01	133.6	66.4	351858	325996	159607	177123	128133	154595	150342	177123	High	High	High	Peak Found	High	High
High	Master Protein	A0A1L7NY41	Polypeptide N-acetylgalactosaminyltransferase OS=Homo sapiens OX=9606 GN=GALNT2 PE=2 SV=1	GALNT2	polypeptide N-acetylgalactosaminyltransferase 2	Cytoplasm	enzyme	1				0	FALSE		7.928	6	3	4	3	1	590	66.4	8.25	44	3	0	4.834	2.27	34.3	165.7	1.09268e+06		5.17535e+06	5.39136e+06	397911		4.87492e+06	5.39136e+06	Peak Found	Not Found	High	High	Peak Found	High
High	Master Protein	Q07954	Prolow-density lipoprotein receptor-related protein 1 OS=Homo sapiens OX=9606 GN=LRP1 PE=1 SV=2	LRP1	LDL receptor related protein 1	Plasma Membrane	transmembrane receptor	1	GO:0001523~retinoid metabolic process,GO:0006898~receptor-mediated endocytosis,GO:0007205~protein kinase C-activating G-protein coupled receptor signaling pathway,GO:0007568~aging,GO:0008283~cell proliferation,GO:0010715~regulation of extracellular matrix disassembly,GO:0010875~positive regulation of cholesterol efflux,GO:0010977~negative regulation of neuron projection development,GO:0014912~neg…	GO:0005730~nucleolus,GO:0005737~cytoplasm,GO:0005765~lysosomal membrane,GO:0005768~endosome,GO:0005886~plasma membrane,GO:0005887~integral component of plasma membrane,GO:0005905~clathrin-coated pit,GO:0005925~focal adhesion,GO:0016021~integral component of membrane,GO:0030136~clathrin-coated vesicle,GO:0030425~dendrite,GO:0030666~endocytic vesicle membrane,GO:0043025~neuronal cell body,GO:004323…	GO:0002020~protease binding,GO:0004872~receptor activity,GO:0005041~low-density lipoprotein receptor activity,GO:0005509~calcium ion binding,GO:0005515~protein binding,GO:0032403~protein complex binding,GO:0034185~apolipoprotein binding,GO:0042954~lipoprotein transporter activity,GO:0044822~poly(A) RNA binding,GO:0070325~lipoprotein particle receptor binding,	0	FALSE		23.241	2	6	15	6	1	4544	504.3	5.39	77	6	0	5.22	2.38	32.2	167.8	1.14844e+06	1.64987e+06	7.04848e+06	7.32502e+06	418217	782406	6.63931e+06	7.32502e+06	Peak Found	High	High	High	High	High
High	Master Protein	O60888	Protein CutA OS=Homo sapiens OX=9606 GN=CUTA PE=1 SV=2	CUTA	cutA divalent cation tolerance homolog	Cytoplasm	other	1	GO:0008104~protein localization,GO:0010038~response to metal ion,	GO:0016020~membrane,GO:0016021~integral component of membrane,GO:0070062~extracellular exosome,	GO:0005507~copper ion binding,GO:0005515~protein binding,GO:0019899~enzyme binding,	0	FALSE		18.835	23	2	15	2	1	179	19.1	5.5	294	2	0	0.15	-2.73	173.9	26.1	3.32446e+07	4.20917e+07	5.48656e+06	5.75505e+06	1.21064e+07	1.99608e+07	5.16806e+06	5.75505e+06	High	High	High	High	High	High
High	Master Protein	P13667	Protein disulfide-isomerase A4 OS=Homo sapiens OX=9606 GN=PDIA4 PE=1 SV=2	PDIA4	protein disulfide isomerase family A member 4	Cytoplasm	enzyme	1	GO:0006457~protein folding,GO:0009306~protein secretion,GO:0034976~response to endoplasmic reticulum stress,GO:0045454~cell redox homeostasis,GO:0061077~chaperone-mediated protein folding,	GO:0005623~cell,GO:0005788~endoplasmic reticulum lumen,GO:0009986~cell surface,GO:0042470~melanosome,	GO:0003756~protein disulfide isomerase activity,GO:0005515~protein binding,GO:0044822~poly(A) RNA binding,	0	FALSE		83.778	34	18	102	18	1	645	72.9	5.07	1191	18	0	0.815	-0.3	110.2	89.8	2.36405e+08	2.44436e+08	1.90899e+08	2.01005e+08	8.60898e+07	1.15917e+08	1.79817e+08	2.01005e+08	High	High	High	High	High	High
High	Master Protein	Q92520	Protein FAM3C OS=Homo sapiens OX=9606 GN=FAM3C PE=1 SV=1	FAM3C	FAM3 metabolism regulating signaling molecule C	Extracellular Space	cytokine	1	GO:0002576~platelet degranulation,GO:0007275~multicellular organism development,	GO:0005576~extracellular region,GO:0005794~Golgi apparatus,GO:0031089~platelet dense granule lumen,GO:0070062~extracellular exosome,	GO:0005125~cytokine activity,GO:0005515~protein binding,	0	FALSE		7.01	7	1	3	1	1	227	24.7	8.29	168	1	0	1.545	0.63	78.6	121.4	1.86599e+06	2.68971e+06	3.54126e+06	3384826	679522	1275521	3.33569e+06	3384826	Peak Found	Peak Found	High	High	Peak Found	High
High	Master Protein	Q86UE4	Protein LYRIC OS=Homo sapiens OX=9606 GN=MTDH PE=1 SV=2	MTDH	metadherin	Cytoplasm	transcription regulator	1	GO:0000122~negative regulation of transcription from RNA polymerase II promoter,GO:0010508~positive regulation of autophagy,GO:0031663~lipopolysaccharide-mediated signaling pathway,GO:0043066~negative regulation of apoptotic process,GO:0043123~positive regulation of I-kappaB kinase/NF-kappaB signaling,GO:0045766~positive regulation of angiogenesis,GO:0051092~positive regulation of NF-kappaB trans…	GO:0005634~nucleus,GO:0005730~nucleolus,GO:0005737~cytoplasm,GO:0005783~endoplasmic reticulum,GO:0005789~endoplasmic reticulum membrane,GO:0005923~bicellular tight junction,GO:0016021~integral component of membrane,GO:0016324~apical plasma membrane,GO:0016604~nuclear body,GO:0031965~nuclear membrane,GO:0046581~intercellular canaliculus,GO:0048471~perinuclear region of cytoplasm,	GO:0001085~RNA polymerase II transcription factor binding,GO:0003713~transcription coactivator activity,GO:0003725~double-stranded RNA binding,GO:0005515~protein binding,GO:0044822~poly(A) RNA binding,GO:0051059~NF-kappaB binding,	0	FALSE		19.337	12	5	10	5	1	582	63.8	9.32	193	5	0	1.878	0.91	69.5	130.5	1.29489e+07	1.22778e+07	2.40501e+07	2.33091e+07	4.71548e+06	5.8224e+06	2.26539e+07	2.33091e+07	Peak Found	High	High	High	High	High
High	Master Protein	Q8WUY1	Protein THEM6 OS=Homo sapiens OX=9606 GN=THEM6 PE=1 SV=2	THEM6	thioesterase superfamily member 6	Other	other	1		GO:0005576~extracellular region,		0	FALSE		28.491	43	7	19	7	1	208	23.9	9.55	217	7	0	0.298	-1.75	154.1	45.9	4.47499e+07	3.9405e+07	1.29439e+07	1.20761e+07	1.62962e+07	1.86867e+07	1.21925e+07	1.20761e+07	High	High	High	High	High	High
High	Master Protein	P60468	Protein transport protein Sec61 subunit beta OS=Homo sapiens OX=9606 GN=SEC61B PE=1 SV=2	SEC61B	SEC61 translocon subunit beta	Cytoplasm	transporter	1	GO:0000060~protein import into nucleus, translocation,GO:0006616~SRP-dependent cotranslational protein targeting to membrane, translocation,GO:0006886~intracellular protein transport,GO:0030433~ER-associated ubiquitin-dependent protein catabolic process,GO:0030970~retrograde protein transport, ER to cytosol,GO:0031204~posttranslational protein targeting to membrane, translocation,GO:0036498~IRE1-…	GO:0005783~endoplasmic reticulum,GO:0005784~Sec61 translocon complex,GO:0005789~endoplasmic reticulum membrane,GO:0005829~cytosol,GO:0016020~membrane,GO:0016021~integral component of membrane,GO:0031205~endoplasmic reticulum Sec complex,	GO:0005086~ARF guanyl-nucleotide exchange factor activity,GO:0005515~protein binding,GO:0015450~P-P-bond-hydrolysis-driven protein transmembrane transporter activity,GO:0044822~poly(A) RNA binding,GO:0048408~epidermal growth factor binding,	0	FALSE		11.029	38	3	5	3	1	96	10	11.56	69	3	0	0.544	-0.88	129.6	70.4	1.27958e+07	1.12539e+07	5.99258e+06	7.10571e+06	4.65977e+06	5.33685e+06	5.6447e+06	7.10571e+06	High	High	High	High	High	High
High	Master Protein	A0A1W2PNX8	Protein unc-45 homolog A OS=Homo sapiens OX=9606 GN=UNC45A PE=1 SV=1	UNC45A	unc-45 myosin chaperone A	Plasma Membrane	other	1				0	FALSE		10.272	4	3	4	3	1	1084	118.3	6.71	70	3	0	0.735	-0.45	115.3	84.7	7.09634e+06	6.98366e+06	4.73792e+06	5.64333e+06	2.58422e+06	3311806	4.46288e+06	5.64333e+06	High	High	High	High	High	High
High	Master Protein	Q9HBH5	Retinol dehydrogenase 14 OS=Homo sapiens OX=9606 GN=RDH14 PE=1 SV=1	RDH14	retinol dehydrogenase 14	Cytoplasm	enzyme	1	GO:0001649~osteoblast differentiation,GO:0042572~retinol metabolic process,GO:0055114~oxidation-reduction process,	GO:0005634~nucleus,GO:0005739~mitochondrion,GO:0005765~lysosomal membrane,GO:0005783~endoplasmic reticulum,GO:0005789~endoplasmic reticulum membrane,GO:0016020~membrane,	GO:0008106~alcohol dehydrogenase (NADP+) activity,GO:0016491~oxidoreductase activity,GO:0052650~NADP-retinol dehydrogenase activity,	0	FALSE		12.425	8	2	7	2	1	336	36.8	8.79	68	2	0	0.85	-0.23	108.1	91.9	6.03026e+06	4.72755e+06	4.73905e+06	4348372	2195993	2.24191e+06	4463941	4348372	High	High	High	High	High	High
High	Master Protein	Q96GQ5	RUS1 family protein C16orf58 OS=Homo sapiens OX=9606 GN=C16orf58 PE=1 SV=2	RUSF1	RUS family member 1	Other	other	1		GO:0016020~membrane,GO:0016021~integral component of membrane,		0.001	FALSE		3.999	5	1	1	1	1	468	51	6.93	23	1	0	100	6.64		200			307841	294333			289970	294333	Not Found	Not Found	Peak Found	High	Not Found	High
High	Master Protein	Q8NBX0	Saccharopine dehydrogenase-like oxidoreductase OS=Homo sapiens OX=9606 GN=SCCPDH PE=1 SV=1	SCCPDH	saccharopine dehydrogenase (putative)	Cytoplasm	other	1	GO:0055114~oxidation-reduction process,	GO:0005634~nucleus,GO:0005739~mitochondrion,GO:0005811~lipid particle,GO:0016020~membrane,GO:0030496~midbody,	GO:0016491~oxidoreductase activity,	0.008	FALSE		2.438	2	1	2	1	1	429	47.1	9.14	34	1	0	1.354	0.44	84.9	115.1	1.82623e+06	1.67959e+06	2.58909e+06	2173284	665046	796499	2.43879e+06	2173284	Peak Found	Peak Found	High	High	Peak Found	High
High	Master Protein	Q96HS1	Serine/threonine-protein phosphatase PGAM5, mitochondrial OS=Homo sapiens OX=9606 GN=PGAM5 PE=1 SV=2	PGAM5	PGAM family member 5, mitochondrial serine/threonine protein phosphatase	Cytoplasm	enzyme	1	GO:0006470~protein dephosphorylation,GO:0007165~signal transduction,GO:0043547~positive regulation of GTPase activity,GO:0070266~necroptotic process,	GO:0005739~mitochondrion,GO:0005741~mitochondrial outer membrane,GO:0016021~integral component of membrane,	GO:0005096~GTPase activator activity,GO:0009400~receptor signaling protein serine/threonine phosphatase activity,GO:0016791~phosphatase activity,GO:0032403~protein complex binding,	0	FALSE		36.424	35	10	29	10	1	289	32	8.68	180	10	0	0.119	-3.07	178.7	21.3	7.95507e+07	8.32869e+07	1.03357e+07	9132617	2.89694e+07	3.94964e+07	9.73571e+06	9132617	High	High	High	High	High	High
High	Master Protein	Q99720	Sigma non-opioid intracellular receptor 1 OS=Homo sapiens OX=9606 GN=SIGMAR1 PE=1 SV=1	SIGMAR1	sigma non-opioid intracellular receptor 1	Plasma Membrane	transmembrane receptor	1	GO:0006869~lipid transport,GO:0007399~nervous system development,GO:0038003~opioid receptor signaling pathway,GO:0043523~regulation of neuron apoptotic process,GO:0070207~protein homotrimerization,	GO:0005635~nuclear envelope,GO:0005637~nuclear inner membrane,GO:0005640~nuclear outer membrane,GO:0005783~endoplasmic reticulum,GO:0005789~endoplasmic reticulum membrane,GO:0005811~lipid particle,GO:0005887~integral component of plasma membrane,GO:0014069~postsynaptic density,GO:0016021~integral component of membrane,GO:0016023~cytoplasmic, membrane-bounded vesicle,GO:0030054~cell junction,GO:00…	GO:0004985~opioid receptor activity,GO:0008144~drug binding,	0.002	FALSE		3.797	6	1	4	1	1	223	25.1	5.96	13	1	0	0.807	-0.31	110.7	89.3	8.85601e+06	1.05334e+07	7.8552e+06	7.72772e+06	3225026	4.99515e+06	7.3992e+06	7.72772e+06	High	High	High	High	High	High
High	Master Protein	P67812	Signal peptidase complex catalytic subunit SEC11A OS=Homo sapiens OX=9606 GN=SEC11A PE=1 SV=1	SEC11A	SEC11 homolog A, signal peptidase complex subunit	Cytoplasm	peptidase	1	GO:0006465~signal peptide processing,	GO:0005789~endoplasmic reticulum membrane,GO:0016021~integral component of membrane,GO:0031090~organelle membrane,GO:0070062~extracellular exosome,	GO:0008236~serine-type peptidase activity,	0	FALSE		12.618	11	3	9	3	1	179	20.6	9.48	174	3	0	1.614	0.69	76.5	123.5	7.37238e+06	6.74587e+06	1.21714e+07	1.06376e+07	2.68474e+06	3.19904e+06	1.14649e+07	1.06376e+07	High	High	High	High	High	High
High	Master Protein	D3DP46	Signal peptidase complex subunit 3 OS=Homo sapiens OX=9606 GN=SPCS3 PE=3 SV=1	SPCS3	signal peptidase complex subunit 3	Cytoplasm	peptidase	1	GO:0006465~signal peptide processing,GO:0006508~proteolysis,	GO:0005783~endoplasmic reticulum,GO:0005787~signal peptidase complex,GO:0005789~endoplasmic reticulum membrane,GO:0016021~integral component of membrane,GO:0031090~organelle membrane,	GO:0008233~peptidase activity,	0.001	FALSE		4.9	12	2	3	2	1	180	20.3	8.97	29	2	0	100	6.64		200			9.21995e+06	14919384			8684719	14919384	Not Found	Not Found	High	High	Not Found	High
High	Master Protein	Q9Y5M8	Signal recognition particle receptor subunit beta OS=Homo sapiens OX=9606 GN=SRPRB PE=1 SV=3	SRPRB	SRP receptor subunit beta	Cytoplasm	other	1	GO:0006614~SRP-dependent cotranslational protein targeting to membrane,GO:0007264~small GTPase mediated signal transduction,GO:0036498~IRE1-mediated unfolded protein response,	GO:0005622~intracellular,GO:0005737~cytoplasm,GO:0005785~signal recognition particle receptor complex,GO:0005789~endoplasmic reticulum membrane,GO:0005881~cytoplasmic microtubule,GO:0016020~membrane,GO:0016021~integral component of membrane,	GO:0005047~signal recognition particle binding,GO:0005525~GTP binding,	0	FALSE		28.787	34	7	21	7	1	271	29.7	9.04	437	7	0	1.587	0.67	77.3	122.7	2.56096e+07	3.67024e+07	5.15946e+07	4.5883e+07	9.32604e+06	1.74051e+07	4.85995e+07	4.5883e+07	High	High	High	High	High	High
High	Master Protein	P05023	Sodium/potassium-transporting ATPase subunit alpha-1 OS=Homo sapiens OX=9606 GN=ATP1A1 PE=1 SV=1	ATP1A1	ATPase Na+/K+ transporting subunit alpha 1	Plasma Membrane	transporter	1	GO:0002026~regulation of the force of heart contraction,GO:0002028~regulation of sodium ion transport,GO:0006883~cellular sodium ion homeostasis,GO:0008217~regulation of blood pressure,GO:0010107~potassium ion import,GO:0010248~establishment or maintenance of transmembrane electrochemical gradient,GO:0015991~ATP hydrolysis coupled proton transport,GO:0016311~dephosphorylation,GO:0030007~cellular …	GO:0005768~endosome,GO:0005783~endoplasmic reticulum,GO:0005794~Golgi apparatus,GO:0005886~plasma membrane,GO:0005890~sodium:potassium-exchanging ATPase complex,GO:0005901~caveola,GO:0014069~postsynaptic density,GO:0014704~intercalated disc,GO:0016020~membrane,GO:0016021~integral component of membrane,GO:0016323~basolateral plasma membrane,GO:0016324~apical plasma membrane,GO:0030315~T-tubule,GO:…	GO:0000166~nucleotide binding,GO:0005391~sodium:potassium-exchanging ATPase activity,GO:0005515~protein binding,GO:0005524~ATP binding,GO:0016791~phosphatase activity,GO:0019901~protein kinase binding,GO:0019904~protein domain specific binding,GO:0030506~ankyrin binding,GO:0030955~potassium ion binding,GO:0031402~sodium ion binding,GO:0043531~ADP binding,GO:0043548~phosphatidylinositol 3-kinase b…	0	FALSE		115.265	32	27	99	27	1	1023	112.8	5.49	1565	27	0	0.518	-0.95	131.7	68.3	2.67117e+08	2.87349e+08	1.41144e+08	1.46088e+08	9.72738e+07	1.36267e+08	1.3295e+08	1.46088e+08	High	High	High	High	High	High
High	Master Protein	P54709	Sodium/potassium-transporting ATPase subunit beta-3 OS=Homo sapiens OX=9606 GN=ATP1B3 PE=1 SV=1	ATP1B3	ATPase Na+/K+ transporting subunit beta 3	Plasma Membrane	transporter	1	GO:0006810~transport,GO:0006813~potassium ion transport,GO:0006814~sodium ion transport,GO:0006883~cellular sodium ion homeostasis,GO:0010107~potassium ion import,GO:0010248~establishment or maintenance of transmembrane electrochemical gradient,GO:0030007~cellular potassium ion homeostasis,GO:0032781~positive regulation of ATPase activity,GO:0034220~ion transmembrane transport,GO:0036376~sodium i…	GO:0005886~plasma membrane,GO:0005890~sodium:potassium-exchanging ATPase complex,GO:0005901~caveola,GO:0042470~melanosome,GO:0070062~extracellular exosome,	GO:0001671~ATPase activator activity,GO:0005391~sodium:potassium-exchanging ATPase activity,GO:0051117~ATPase binding,	0	FALSE		18.587	23	4	27	4	1	279	31.5	8.35	187	4	0	0.444	-1.17	138.5	61.5	5.15118e+07	5.61488e+07	2.34941e+07	2.42686e+07	1.87587e+07	2.6627e+07	2.21302e+07	2.42686e+07	High	High	High	High	High	High
High	Master Protein	Q9BXP2	Solute carrier family 12 member 9 OS=Homo sapiens OX=9606 GN=SLC12A9 PE=1 SV=1	SLC12A9	solute carrier family 12 member 9	Plasma Membrane	transporter	1	GO:0006811~ion transport,GO:0055085~transmembrane transport,GO:0071805~potassium ion transmembrane transport,GO:1902476~chloride transmembrane transport,	GO:0005886~plasma membrane,GO:0016020~membrane,GO:0016021~integral component of membrane,GO:0070062~extracellular exosome,	GO:0005215~transporter activity,GO:0015377~cation:chloride symporter activity,GO:0015379~potassium:chloride symporter activity,GO:0022820~potassium ion symporter activity,	0	FALSE		17.672	7	4	9	4	1	914	96	8.07	77	4	0	38.961	5.28	5	195	112973	315323	6.76772e+06	7.98996e+06	41140.6	149533	6.37484e+06	7.98996e+06	Peak Found	Peak Found	High	High	Peak Found	High
High	Master Protein	A8KAQ3	Sortilin OS=Homo sapiens OX=9606 PE=2 SV=1					1				0	FALSE		7.788	3	2	6	2	1	831	92	5.74	114	2	0	4.98	2.32	33.4	166.6	2.9644e+06	3.10054e+06	1.53921e+07	1.48089e+07	1.07952e+06	1.47035e+06	1.44986e+07	1.48089e+07	Peak Found	Peak Found	High	High	Peak Found	High
High	Master Protein	D3DR65	SPFH domain family, member 1, isoform CRA_a OS=Homo sapiens OX=9606 GN=SPFH1 PE=4 SV=1	ERLIN1	ER lipid raft associated 1	Plasma Membrane	other	1	GO:0008203~cholesterol metabolic process,GO:0030433~ER-associated ubiquitin-dependent protein catabolic process,GO:0032933~SREBP signaling pathway,GO:0045541~negative regulation of cholesterol biosynthetic process,GO:0045717~negative regulation of fatty acid biosynthetic process,	GO:0005783~endoplasmic reticulum,GO:0005789~endoplasmic reticulum membrane,GO:0016021~integral component of membrane,GO:0043234~protein complex,	GO:0005515~protein binding,GO:0015485~cholesterol binding,GO:0031625~ubiquitin protein ligase binding,	0	FALSE		22.528	18	5	19	2	1	348	39.1	7.87	390	5	0	14.232	3.83	13.1	186.9	97386.9	363056	2.53712e+06	2.82251e+06	35464.6	172169	2.38984e+06	2.82251e+06	Peak Found	Peak Found	High	High	Peak Found	High
High	Master Protein	Q15738	Sterol-4-alpha-carboxylate 3-dehydrogenase, decarboxylating OS=Homo sapiens OX=9606 GN=NSDHL PE=1 SV=2	NSDHL	NAD(P) dependent steroid dehydrogenase-like	Cytoplasm	enzyme	1	GO:0001942~hair follicle development,GO:0006694~steroid biosynthetic process,GO:0006695~cholesterol biosynthetic process,GO:0007224~smoothened signaling pathway,GO:0055114~oxidation-reduction process,GO:0060716~labyrinthine layer blood vessel development,	GO:0005783~endoplasmic reticulum,GO:0005789~endoplasmic reticulum membrane,GO:0005811~lipid particle,GO:0016021~integral component of membrane,GO:0043231~intracellular membrane-bounded organelle,	GO:0000252~C-3 sterol dehydrogenase (C-4 sterol decarboxylase) activity,GO:0003854~3-beta-hydroxy-delta5-steroid dehydrogenase activity,GO:0047012~sterol-4-alpha-carboxylate 3-dehydrogenase (decarboxylating) activity,	0	FALSE		31.583	27	6	28	6	1	373	41.9	8.06	379	6	0	2.851	1.51	51.9	148.1	1.30068e+07	1.1422e+07	3.36027e+07	3.59353e+07	4.73659e+06	5.41655e+06	3.1652e+07	3.59353e+07	High	High	High	High	High	High
High	Master Protein	G0XQ39	STIM1L OS=Homo sapiens OX=9606 GN=STIM1 PE=1 SV=1	STIM1	stromal interaction molecule 1	Plasma Membrane	ion channel	1	GO:0002115~store-operated calcium entry,GO:0005513~detection of calcium ion,GO:0006874~cellular calcium ion homeostasis,GO:0014902~myotube differentiation,GO:0032237~activation of store-operated calcium channel activity,GO:0051924~regulation of calcium ion transport,GO:0070166~enamel mineralization,GO:1903779~regulation of cardiac conduction,GO:2001256~regulation of store-operated calcium entry,	GO:0005783~endoplasmic reticulum,GO:0005789~endoplasmic reticulum membrane,GO:0005874~microtubule,GO:0005886~plasma membrane,GO:0005887~integral component of plasma membrane,GO:0030176~integral component of endoplasmic reticulum membrane,GO:0030426~growth cone,GO:0032541~cortical endoplasmic reticulum,GO:0033017~sarcoplasmic reticulum membrane,GO:0043234~protein complex,	GO:0002020~protease binding,GO:0005246~calcium channel regulator activity,GO:0005509~calcium ion binding,GO:0005515~protein binding,GO:0015279~store-operated calcium channel activity,GO:0042802~identical protein binding,GO:0051010~microtubule plus-end binding,	0.001	FALSE		4.139	2	1	3	1	1	791	88.6	6.64	32	1	0	1.451	0.54	81.6	118.4	2.51619e+06	1.78159e+06	3.0646e+06	3081424	916301	844869	2.8867e+06	3081424	Peak Found	Peak Found	High	High	Peak Found	High
High	Master Protein	Q6ZRP7	Sulfhydryl oxidase 2 OS=Homo sapiens OX=9606 GN=QSOX2 PE=1 SV=3	QSOX2	quiescin sulfhydryl oxidase 2	Other	enzyme	1	GO:0006457~protein folding,GO:0045454~cell redox homeostasis,GO:0055114~oxidation-reduction process,	GO:0005615~extracellular space,GO:0005886~plasma membrane,GO:0030173~integral component of Golgi membrane,GO:0031965~nuclear membrane,	GO:0003756~protein disulfide isomerase activity,GO:0016971~flavin-linked sulfhydryl oxidase activity,GO:0016972~thiol oxidase activity,	0	FALSE		8.743	4	2	2	2	1	698	77.5	7.72	38	2	0	2.227	1.16	62	138	1.026e+06	645818	1.74031e+06	1.88877e+06	373631	306261	1.63928e+06	1.88877e+06	Peak Found	Peak Found	High	High	Peak Found	High
High	Master Protein	G5EA09	Syndecan binding protein (Syntenin), isoform CRA_a OS=Homo sapiens OX=9606 GN=SDCBP PE=1 SV=1	SDCBP	syndecan binding protein	Plasma Membrane	enzyme	1	GO:0002091~negative regulation of receptor internalization,GO:0006612~protein targeting to membrane,GO:0006930~substrate-dependent cell migration, cell extension,GO:0007265~Ras protein signal transduction,GO:0007268~chemical synaptic transmission,GO:0007346~regulation of mitotic cell cycle,GO:0008284~positive regulation of cell proliferation,GO:0010718~positive regulation of epithelial to mesench…	GO:0005615~extracellular space,GO:0005622~intracellular,GO:0005634~nucleus,GO:0005737~cytoplasm,GO:0005789~endoplasmic reticulum membrane,GO:0005829~cytosol,GO:0005856~cytoskeleton,GO:0005886~plasma membrane,GO:0005895~interleukin-5 receptor complex,GO:0005912~adherens junction,GO:0005913~cell-cell adherens junction,GO:0005925~focal adhesion,GO:0016020~membrane,GO:0016021~integral component of me…	GO:0001948~glycoprotein binding,GO:0005109~frizzled binding,GO:0005137~interleukin-5 receptor binding,GO:0005515~protein binding,GO:0008022~protein C-terminus binding,GO:0008093~cytoskeletal adaptor activity,GO:0019838~growth factor binding,GO:0042043~neurexin family protein binding,GO:0042802~identical protein binding,GO:0042803~protein homodimerization activity,GO:0045545~syndecan binding,GO:00…	0	FALSE		9.299	7	1	9	1	1	318	34.8	8.51	51	1	0	3.847	1.94	41.3	158.7	423129	637450	1.81328e+06	2.20166e+06	154087	302293	1.70801e+06	2.20166e+06	Peak Found	Peak Found	High	High	Peak Found	High
High	Master Protein	Q86Y82	Syntaxin-12 OS=Homo sapiens OX=9606 GN=STX12 PE=1 SV=1	STX12	syntaxin 12	Cytoplasm	other	1	GO:0000045~autophagosome assembly,GO:0006886~intracellular protein transport,GO:0006906~vesicle fusion,GO:0016192~vesicle-mediated transport,GO:0033344~cholesterol efflux,GO:0048278~vesicle docking,GO:0050821~protein stabilization,GO:0061025~membrane fusion,	GO:0000139~Golgi membrane,GO:0000407~pre-autophagosomal structure,GO:0005622~intracellular,GO:0010008~endosome membrane,GO:0012505~endomembrane system,GO:0016020~membrane,GO:0016021~integral component of membrane,GO:0031083~BLOC-1 complex,GO:0031201~SNARE complex,GO:0031982~vesicle,GO:0045121~membrane raft,GO:0045335~phagocytic vesicle,GO:0070062~extracellular exosome,	GO:0000149~SNARE binding,GO:0005484~SNAP receptor activity,GO:0005515~protein binding,	0	FALSE		33.412	32	7	22	7	1	276	31.6	5.59	403	7	0	2.218	1.15	62.2	137.8	2.18499e+07	1.85394e+07	4.15268e+07	4.79853e+07	7.9569e+06	8.79178e+06	3.91161e+07	4.79853e+07	High	High	High	High	High	High
High	Master Protein	Q9P2W9	Syntaxin-18 OS=Homo sapiens OX=9606 GN=STX18 PE=1 SV=1	STX18	syntaxin 18	Cytoplasm	transporter	1	GO:0006886~intracellular protein transport,GO:0006890~retrograde vesicle-mediated transport, Golgi to ER,GO:0061025~membrane fusion,GO:0090158~endoplasmic reticulum membrane organization,GO:1902117~positive regulation of organelle assembly,GO:1902953~positive regulation of ER to Golgi vesicle-mediated transport,GO:1903358~regulation of Golgi organization,	GO:0000139~Golgi membrane,GO:0005622~intracellular,GO:0005783~endoplasmic reticulum,GO:0005789~endoplasmic reticulum membrane,GO:0016020~membrane,GO:0016021~integral component of membrane,GO:0031201~SNARE complex,	GO:0005484~SNAP receptor activity,GO:0005515~protein binding,GO:0019904~protein domain specific binding,	0.007	FALSE		2.504	4	1	2	1	1	335	38.7	5.49	21	1	0	6.245	2.64	27.6	172.4	61974.6	41006.4	281281	352390	22568.8	19446.1	264953	352390	Peak Found	Peak Found	High	High	Peak Found	High
High	Master Protein	Q12846	Syntaxin-4 OS=Homo sapiens OX=9606 GN=STX4 PE=1 SV=2	STX4	syntaxin 4	Plasma Membrane	transporter	1	GO:0006886~intracellular protein transport,GO:0006892~post-Golgi vesicle-mediated transport,GO:0008284~positive regulation of cell proliferation,GO:0016192~vesicle-mediated transport,GO:0017157~regulation of exocytosis,GO:0030335~positive regulation of cell migration,GO:0031629~synaptic vesicle fusion to presynaptic active zone membrane,GO:0033194~response to hydroperoxide,GO:0035493~SNARE comple…	GO:0000322~storage vacuole,GO:0005615~extracellular space,GO:0005622~intracellular,GO:0005768~endosome,GO:0005773~vacuole,GO:0005802~trans-Golgi network,GO:0005829~cytosol,GO:0005886~plasma membrane,GO:0008021~synaptic vesicle,GO:0009986~cell surface,GO:0016020~membrane,GO:0016021~integral component of membrane,GO:0016323~basolateral plasma membrane,GO:0030027~lamellipodium,GO:0031201~SNARE compl…	GO:0000149~SNARE binding,GO:0005484~SNAP receptor activity,GO:0005515~protein binding,GO:0016230~sphingomyelin phosphodiesterase activator activity,GO:0017022~myosin binding,	0	FALSE		8.53	7	2	5	2	1	297	34.2	6.28	62	2	0	0.197	-2.35	167.1	32.9	8.75068e+06	7.99089e+06	1.67507e+06	1.6163e+06	3.18667e+06	3.78946e+06	1.57783e+06	1.6163e+06	High	High	High	High	High	High
High	Master Protein	Q13190	Syntaxin-5 OS=Homo sapiens OX=9606 GN=STX5 PE=1 SV=2	STX5	syntaxin 5	Cytoplasm	transporter	1	GO:0006886~intracellular protein transport,GO:0006888~ER to Golgi vesicle-mediated transport,GO:0006906~vesicle fusion,GO:0016192~vesicle-mediated transport,GO:0034498~early endosome to Golgi transport,GO:0042147~retrograde transport, endosome to Golgi,GO:0045732~positive regulation of protein catabolic process,GO:0048208~COPII vesicle coating,GO:0048278~vesicle docking,GO:0048280~vesicle fusion …	GO:0000139~Golgi membrane,GO:0005622~intracellular,GO:0005654~nucleoplasm,GO:0005789~endoplasmic reticulum membrane,GO:0005794~Golgi apparatus,GO:0005829~cytosol,GO:0005913~cell-cell adherens junction,GO:0012507~ER to Golgi transport vesicle membrane,GO:0016020~membrane,GO:0016021~integral component of membrane,GO:0031201~SNARE complex,GO:0031982~vesicle,GO:0033116~endoplasmic reticulum-Golgi int…	GO:0000149~SNARE binding,GO:0005484~SNAP receptor activity,GO:0005515~protein binding,GO:0047485~protein N-terminus binding,GO:0098641~cadherin binding involved in cell-cell adhesion,	0.001	FALSE		4.973	5	1	3	1	1	355	39.6	9.16	52	1	0	0.473	-1.08	135.8	64.2	3.21503e+06	2.71031e+06	1.50229e+06	1.29807e+06	1.17079e+06	1.28529e+06	1.41508e+06	1.29807e+06	Peak Found	Peak Found	High	High	Peak Found	High
High	Master Protein	O43752	Syntaxin-6 OS=Homo sapiens OX=9606 GN=STX6 PE=1 SV=1	STX6	syntaxin 6	Cytoplasm	transporter	1	GO:0006886~intracellular protein transport,GO:0006906~vesicle fusion,GO:0007032~endosome organization,GO:0032456~endocytic recycling,GO:0032880~regulation of protein localization,GO:0042147~retrograde transport, endosome to Golgi,GO:0048193~Golgi vesicle transport,GO:0048278~vesicle docking,GO:0090161~Golgi ribbon formation,GO:1903827~regulation of cellular protein localization,	GO:0000139~Golgi membrane,GO:0005769~early endosome,GO:0005794~Golgi apparatus,GO:0005802~trans-Golgi network,GO:0005829~cytosol,GO:0005886~plasma membrane,GO:0016021~integral component of membrane,GO:0030136~clathrin-coated vesicle,GO:0031201~SNARE complex,GO:0032588~trans-Golgi network membrane,GO:0043195~terminal bouton,GO:0045335~phagocytic vesicle,GO:0048471~perinuclear region of cytoplasm,	GO:0005484~SNAP receptor activity,GO:0005515~protein binding,GO:0019905~syntaxin binding,	0	FALSE		7.464	9	2	3	2	1	255	29.2	4.93	77	2	0	3.39	1.76	45.6	154.4		786243	2.8523e+06	2.49106e+06		372854	2.68672e+06	2.49106e+06	Not Found	Peak Found	High	High	Peak Found	High
High	Master Protein	O15400	Syntaxin-7 OS=Homo sapiens OX=9606 GN=STX7 PE=1 SV=4	STX7	syntaxin 7	Plasma Membrane	transporter	1	GO:0001916~positive regulation of T cell mediated cytotoxicity,GO:0006886~intracellular protein transport,GO:0006906~vesicle fusion,GO:0048278~vesicle docking,GO:0051640~organelle localization,GO:0070925~organelle assembly,GO:1902685~positive regulation of receptor localization to synapse,GO:1903076~regulation of protein localization to plasma membrane,	GO:0001772~immunological synapse,GO:0005764~lysosome,GO:0005765~lysosomal membrane,GO:0005768~endosome,GO:0005769~early endosome,GO:0005770~late endosome,GO:0005886~plasma membrane,GO:0016021~integral component of membrane,GO:0030139~endocytic vesicle,GO:0031201~SNARE complex,GO:0031901~early endosome membrane,GO:0031982~vesicle,GO:0042582~azurophil granule,GO:0043231~intracellular membrane-bound…	GO:0000149~SNARE binding,GO:0005484~SNAP receptor activity,GO:0005515~protein binding,GO:0019869~chloride channel inhibitor activity,GO:0019905~syntaxin binding,	0	FALSE		20.211	20	4	7	4	1	261	29.8	5.55	256	4	0	4.09	2.03	39.3	160.7	6.63926e+06	4.55666e+06	2.24756e+07	2.2518e+07	2.41777e+06	2.16087e+06	2.11708e+07	2.2518e+07	Peak Found	Peak Found	High	High	Peak Found	High
High	Master Protein	Q9UNK0	Syntaxin-8 OS=Homo sapiens OX=9606 GN=STX8 PE=1 SV=2	STX8	syntaxin 8	Plasma Membrane	other	1	GO:0006810~transport,GO:0006886~intracellular protein transport,GO:0006906~vesicle fusion,GO:0008333~endosome to lysosome transport,GO:0045022~early endosome to late endosome transport,GO:0048278~vesicle docking,GO:1903076~regulation of protein localization to plasma membrane,	GO:0005765~lysosomal membrane,GO:0005768~endosome,GO:0005769~early endosome,GO:0005770~late endosome,GO:0005783~endoplasmic reticulum,GO:0005802~trans-Golgi network,GO:0005829~cytosol,GO:0005887~integral component of plasma membrane,GO:0016021~integral component of membrane,GO:0031201~SNARE complex,GO:0031902~late endosome membrane,GO:0031982~vesicle,GO:0048471~perinuclear region of cytoplasm,GO:…	GO:0005484~SNAP receptor activity,GO:0005515~protein binding,GO:0019869~chloride channel inhibitor activity,GO:0019905~syntaxin binding,GO:0031625~ubiquitin protein ligase binding,	0	FALSE		6.509	8	2	3	2	1	236	26.9	4.98	31	2	0	100	6.64		200			4.17491e+06	3.94758e+06			3.93255e+06	3.94758e+06	Not Found	Not Found	High	High	Not Found	High
High	Master Protein	Q53GI2	Testis expressed sequence 264 variant (Fragment) OS=Homo sapiens OX=9606 PE=2 SV=1					1				0.01	FALSE		2.241	4	1	1	1	1	313	34.2	4.96	13	1	0	14.943	3.9	12.5	187.5		119799	1.6548e+06	1.93653e+06		56811.4	1.55873e+06	1.93653e+06	Not Found	Peak Found	Peak Found	High	Peak Found	High
High	Master Protein	O95881	Thioredoxin domain-containing protein 12 OS=Homo sapiens OX=9606 GN=TXNDC12 PE=1 SV=1	TXNDC12	thioredoxin domain containing 12	Cytoplasm	enzyme	1	GO:0030154~cell differentiation,GO:0045454~cell redox homeostasis,GO:0055114~oxidation-reduction process,GO:1902236~negative regulation of endoplasmic reticulum stress-induced intrinsic apoptotic signaling pathway,	GO:0005788~endoplasmic reticulum lumen,	GO:0005515~protein binding,GO:0015037~peptide disulfide oxidoreductase activity,GO:0019153~protein-disulfide reductase (glutathione) activity,	0	FALSE		5.403	10	2	4	2	1	172	19.2	5.4	61	2	0	1.788	0.84	71.7	128.3	4.03715e+06	5.37621e+06	8.67935e+06	7.99407e+06	1.47018e+06	2.54952e+06	8175502	7.99407e+06	Peak Found	High	Peak Found	High	High	High
High	Master Protein	Q9H1E5	Thioredoxin-related transmembrane protein 4 OS=Homo sapiens OX=9606 GN=TMX4 PE=1 SV=1	TMX4	thioredoxin related transmembrane protein 4	Cytoplasm	enzyme	1	GO:0006457~protein folding,GO:0034976~response to endoplasmic reticulum stress,GO:0045454~cell redox homeostasis,GO:0055114~oxidation-reduction process,	GO:0005623~cell,GO:0005783~endoplasmic reticulum,GO:0016021~integral component of membrane,	GO:0003756~protein disulfide isomerase activity,	0.002	FALSE		3.578	4	1	2	1	1	349	38.9	4.37	17	1	0	0.666	-0.59	120.1	79.9	1.03444e+06	1.66762e+06	897210	851735	376703	790821	845125	851735	Peak Found	Peak Found	High	High	Peak Found	High
High	Master Protein	Q5VV42	Threonylcarbamoyladenosine tRNA methylthiotransferase OS=Homo sapiens OX=9606 GN=CDKAL1 PE=1 SV=1	CDKAL1	CDK5 regulatory subunit associated protein 1 like 1	Cytoplasm	enzyme	1	GO:0006400~tRNA modification,GO:0035600~tRNA methylthiolation,GO:1990145~maintenance of translational fidelity,	GO:0005783~endoplasmic reticulum,GO:0005789~endoplasmic reticulum membrane,GO:0005791~rough endoplasmic reticulum,GO:0016020~membrane,GO:0016021~integral component of membrane,	GO:0005515~protein binding,GO:0035598~N6-threonylcarbomyladenosine methylthiotransferase activity,GO:0046872~metal ion binding,GO:0051539~4 iron, 4 sulfur cluster binding,GO:0061712~tRNA (N(6)-L-threonylcarbamoyladenosine(37)-C(2))-methylthiotransferase,	0.001	FALSE		4.692	2	1	1	1	1	579	65.1	7.46	35	1	0	0.74	-0.43	114.9	85.1	1.94242e+06	2.05042e+06	1.52591e+06	1.42975e+06	707357	972352	1437331	1.42975e+06	Peak Found	Peak Found	Peak Found	High	Peak Found	High
High	Master Protein	Q8NFQ8	Torsin-1A-interacting protein 2 OS=Homo sapiens OX=9606 GN=TOR1AIP2 PE=1 SV=1	TOR1AIP2	torsin 1A interacting protein 2	Cytoplasm	other	1				0.007	FALSE		2.477	4	1	1	1	1	470	51.2	4.96	38	1	0	100	6.64		200			961993	1.06742e+06			906148	1.06742e+06	Not Found	Not Found	High	Peak Found	Not Found	High
High	Master Protein	P02786	Transferrin receptor protein 1 OS=Homo sapiens OX=9606 GN=TFRC PE=1 SV=2	TFRC	transferrin receptor	Plasma Membrane	transporter	1				0	FALSE		72.441	24	14	64	1	1	760	84.8	6.61	996	14	0	100	6.64		200			1.03908e+06	1.01072e+06			978762	1.01072e+06	Not Found	Not Found	High	High	Not Found	High
High	Master Protein	C9IZQ1	Translocon-associated protein subunit alpha OS=Homo sapiens OX=9606 GN=SSR1 PE=1 SV=1	SSR1	signal sequence receptor subunit 1	Cytoplasm	other	1	GO:0006613~cotranslational protein targeting to membrane,GO:0008284~positive regulation of cell proliferation,GO:0036498~IRE1-mediated unfolded protein response,	GO:0005783~endoplasmic reticulum,GO:0005789~endoplasmic reticulum membrane,GO:0016021~integral component of membrane,	GO:0005515~protein binding,	0	FALSE		7.324	8	2	11	2	1	298	33.9	4.69	43	2	0	0.938	-0.09	103.2	96.8	2.18959e+07	1.86604e+07	2.19474e+07	1.63726e+07	7.97368e+06	8.84917e+06	2.06734e+07	1.63726e+07	High	High	High	High	High	High
High	Master Protein	Q92544	Transmembrane 9 superfamily member 4 OS=Homo sapiens OX=9606 GN=TM9SF4 PE=1 SV=2	TM9SF4	transmembrane 9 superfamily member 4	Cytoplasm	transporter	1	GO:0001666~response to hypoxia,GO:0006909~phagocytosis,GO:0007155~cell adhesion,GO:0051453~regulation of intracellular pH,GO:0070072~vacuolar proton-transporting V-type ATPase complex assembly,GO:0070863~positive regulation of protein exit from endoplasmic reticulum,GO:2000010~positive regulation of protein localization to cell surface,	GO:0005769~early endosome,GO:0005794~Golgi apparatus,GO:0016021~integral component of membrane,	GO:0005515~protein binding,	0	FALSE		14.771	9	4	11	4	1	642	74.5	6.54	116	4	0	19.139	4.26	9.9	190.1	434616	3.43693e+06	2.27851e+07	2.40144e+07	158271	1.62987e+06	2.14624e+07	2.40144e+07	Peak Found	Peak Found	High	High	Peak Found	High
High	Master Protein	Q13445	Transmembrane emp24 domain-containing protein 1 OS=Homo sapiens OX=9606 GN=TMED1 PE=1 SV=1	TMED1	transmembrane p24 trafficking protein 1	Extracellular Space	transporter	1	GO:0006810~transport,GO:0007165~signal transduction,GO:0007267~cell-cell signaling,GO:0015031~protein transport,	GO:0005783~endoplasmic reticulum,GO:0005789~endoplasmic reticulum membrane,GO:0005793~endoplasmic reticulum-Golgi intermediate compartment,GO:0005794~Golgi apparatus,GO:0005886~plasma membrane,GO:0016021~integral component of membrane,GO:0033116~endoplasmic reticulum-Golgi intermediate compartment membrane,	GO:0005102~receptor binding,GO:0005515~protein binding,	0.008	FALSE		2.456	4	1	1	1	1	227	25.2	4.48	29	1	0	100	6.64		200			6.6785e+06	7141567			6290808	7141567	Not Found	Not Found	High	Peak Found	Not Found	High
High	Master Protein	Q9Y3B3	Transmembrane emp24 domain-containing protein 7 OS=Homo sapiens OX=9606 GN=TMED7 PE=1 SV=2	TMED7	transmembrane p24 trafficking protein 7	Cytoplasm	transporter	1	GO:0002756~MyD88-independent toll-like receptor signaling pathway,GO:0006810~transport,GO:0006888~ER to Golgi vesicle-mediated transport,GO:0006890~retrograde vesicle-mediated transport, Golgi to ER,GO:0006954~inflammatory response,GO:0007249~I-kappaB kinase/NF-kappaB signaling,GO:0015031~protein transport,GO:0032729~positive regulation of interferon-gamma production,GO:0032755~positive regulatio…	GO:0000139~Golgi membrane,GO:0005769~early endosome,GO:0005770~late endosome,GO:0005783~endoplasmic reticulum,GO:0005789~endoplasmic reticulum membrane,GO:0005793~endoplasmic reticulum-Golgi intermediate compartment,GO:0005794~Golgi apparatus,GO:0005886~plasma membrane,GO:0010008~endosome membrane,GO:0016021~integral component of membrane,GO:0030126~COPI vesicle coat,GO:0030127~COPII vesicle coat…	GO:0004871~signal transducer activity,GO:0005543~phospholipid binding,	0	FALSE		15.308	16	3	10	3	1	224	25.2	6.89	132	3	0	1.189	0.25	91.4	108.6	1.52656e+07	1.53486e+07	2.18826e+07	15140274	5.55916e+06	7.27866e+06	2.06123e+07	15140274	High	High	High	High	High	High
High	Master Protein	Q9H813	Transmembrane protein 206 OS=Homo sapiens OX=9606 GN=TMEM206 PE=1 SV=1	PACC1	proton activated chloride channel 1	Plasma Membrane	ion channel	1		GO:0009986~cell surface,GO:0016021~integral component of membrane,		0.004	FALSE		3.141	2	1	1	1	1	350	40	8.88	40	1	0	100	6.64		200			2.50375e+06	2.35271e+06			2358404	2.35271e+06	Not Found	Not Found	Peak Found	High	Not Found	High
High	Master Protein	Q59HH3	Trifunctional purine biosynthetic protein adenosine-3 (Fragment) OS=Homo sapiens OX=9606 PE=2 SV=1	GART	phosphoribosylglycinamide formyltransferase, phosphoribosylglycinamide synthetase, phosphoribosylaminoimidazole synthetase	Cytoplasm	enzyme	1	GO:0003360~brainstem development,GO:0006189~'de novo' IMP biosynthetic process,GO:0006544~glycine metabolic process,GO:0009113~purine nucleobase biosynthetic process,GO:0009168~purine ribonucleoside monophosphate biosynthetic process,GO:0010033~response to organic substance,GO:0010035~response to inorganic substance,GO:0021549~cerebellum development,GO:0021987~cerebral cortex development,GO:00466…	GO:0005737~cytoplasm,GO:0005829~cytosol,GO:0016021~integral component of membrane,GO:0070062~extracellular exosome,	GO:0003824~catalytic activity,GO:0004637~phosphoribosylamine-glycine ligase activity,GO:0004641~phosphoribosylformylglycinamidine cyclo-ligase activity,GO:0004644~phosphoribosylglycinamide formyltransferase activity,GO:0005524~ATP binding,GO:0016740~transferase activity,GO:0046872~metal ion binding,	0	FALSE		151.968	37	30	150	30	1	1046	112.1	7.36	1831	30	0	0.292	-1.78	154.8	45.2	4.39098e+08	4.58936e+08	1.3248e+08	1.29465e+08	1.59903e+08	2.17638e+08	1.24789e+08	1.29465e+08	High	High	High	High	High	High
High	Master Protein	V9GZ17	Tubulin alpha-8 chain (Fragment) OS=Homo sapiens OX=9606 GN=TUBA8 PE=1 SV=1	TUBA8	tubulin alpha 8	Cytoplasm	other	1	GO:0007010~cytoskeleton organization,GO:0007017~microtubule-based process,	GO:0005737~cytoplasm,GO:0005874~microtubule,GO:0016021~integral component of membrane,	GO:0003924~GTPase activity,GO:0005200~structural constituent of cytoskeleton,GO:0005525~GTP binding,	0	FALSE		86.05	30	8	189	2	1	275	31.1	8.29	3196	8	0	0.125	-3	177.7	22.3	1.08425e+07	1.30521e+07	1.66758e+06	1.33257e+06	3.94844e+06	6.1896e+06	1.57077e+06	1.33257e+06	High	High	High	High	High	High
High	Master Protein	P18031	Tyrosine-protein phosphatase non-receptor type 1 OS=Homo sapiens OX=9606 GN=PTPN1 PE=1 SV=1	PTPN1	protein tyrosine phosphatase non-receptor type 1	Cytoplasm	phosphatase	1	GO:0006470~protein dephosphorylation,GO:0006987~activation of signaling protein activity involved in unfolded protein response,GO:0007257~activation of JUN kinase activity,GO:0008286~insulin receptor signaling pathway,GO:0009966~regulation of signal transduction,GO:0009968~negative regulation of signal transduction,GO:0030100~regulation of endocytosis,GO:0030948~negative regulation of vascular en…	GO:0005769~early endosome,GO:0005783~endoplasmic reticulum,GO:0005829~cytosol,GO:0005886~plasma membrane,GO:0005913~cell-cell adherens junction,GO:0016021~integral component of membrane,GO:0031410~cytoplasmic vesicle,GO:0097443~sorting endosome,GO:0098554~cytoplasmic side of endoplasmic reticulum membrane,	GO:0004725~protein tyrosine phosphatase activity,GO:0005158~insulin receptor binding,GO:0005515~protein binding,GO:0008270~zinc ion binding,GO:0019899~enzyme binding,GO:0019901~protein kinase binding,GO:0030971~receptor tyrosine kinase binding,GO:0044822~poly(A) RNA binding,GO:0046875~ephrin receptor binding,GO:0051721~protein phosphatase 2A binding,GO:0098641~cadherin binding involved in cell-ce…	0	FALSE		20.171	12	5	10	5	1	435	49.9	6.27	234	5	0	0.637	-0.65	122.2	77.8	1.97065e+07	1.78242e+07	1.16499e+07	1.22196e+07	7.17636e+06	8.45264e+06	1.09736e+07	1.22196e+07	High	High	High	High	High	High
High	Master Protein	Q6UW78	Ubiquinol-cytochrome-c reductase complex assembly factor 3 OS=Homo sapiens OX=9606 GN=UQCC3 PE=1 SV=2	UQCC3	ubiquinol-cytochrome c reductase complex assembly factor 3	Extracellular Space	other	1	GO:0006122~mitochondrial electron transport, ubiquinol to cytochrome c,GO:0006754~ATP biosynthetic process,GO:0034551~mitochondrial respiratory chain complex III assembly,GO:0042407~cristae formation,GO:0097033~mitochondrial respiratory chain complex III biogenesis,	GO:0005750~mitochondrial respiratory chain complex III,GO:0031305~integral component of mitochondrial inner membrane,	GO:0070300~phosphatidic acid binding,GO:1901612~cardiolipin binding,	0.001	FALSE		4.172	24	1	2	1	1	93	10.1	9.41	40	1	0	0.059	-4.09	188.9	11.1	3.80749e+06	3.47675e+06	224119	204375	1386543	1.64875e+06	211108	204375	High	High	Peak Found	Peak Found	High	Peak Found
High	Master Protein	Q9GZZ9	Ubiquitin-like modifier-activating enzyme 5 OS=Homo sapiens OX=9606 GN=UBA5 PE=1 SV=1	UBA5	ubiquitin like modifier activating enzyme 5	Cytoplasm	enzyme	1	GO:0033146~regulation of intracellular estrogen receptor signaling pathway,GO:0034976~response to endoplasmic reticulum stress,GO:0061504~cyclic threonylcarbamoyladenosine biosynthetic process,GO:0071569~protein ufmylation,GO:1990592~protein K69-linked ufmylation,	GO:0005634~nucleus,GO:0005737~cytoplasm,GO:0005829~cytosol,GO:0043231~intracellular membrane-bounded organelle,	GO:0005515~protein binding,GO:0005524~ATP binding,GO:0008641~small protein activating enzyme activity,GO:0046872~metal ion binding,GO:0061503~tRNA threonylcarbamoyladenosine dehydratase,GO:0071566~UFM1 activating enzyme activity,	0	FALSE		10.457	16	3	3	3	1	404	44.8	4.84	32	3	0	0.502	-0.99	133.1	66.9	9.52507e+06	9.27906e+06	4.98122e+06	4.47698e+06	3.46867e+06	4.40033e+06	4.69206e+06	4.47698e+06	High	High	Peak Found	High	High	High
High	Master Protein	F4MH59	Ubiquitously transcribed tetratricopeptide repeat protein Y-linked transcript variant 8 OS=Homo sapiens OX=9606 GN=UTY PE=2 SV=1	UTY	ubiquitously transcribed tetratricopeptide repeat containing, Y-linked	Nucleus	enzyme	1				0.003	FALSE		3.199	2	1	3	1	1	1049	114.3	8.06	0	1	0	1.836	0.88	70.5	129.5	8.76061e+06	9.09858e+06	1.47712e+07	1.81981e+07	3.19028e+06	4.31475e+06	1.39137e+07	1.81981e+07	Peak Found	Peak Found	High	High	Peak Found	High
High	Master Protein	Q9NYU2	UDP-glucose:glycoprotein glucosyltransferase 1 OS=Homo sapiens OX=9606 GN=UGGT1 PE=1 SV=3	UGGT1	UDP-glucose glycoprotein glucosyltransferase 1	Cytoplasm	enzyme	1	GO:0006486~protein glycosylation,GO:0018279~protein N-linked glycosylation via asparagine,GO:0030968~endoplasmic reticulum unfolded protein response,GO:0051084~'de novo' posttranslational protein folding,GO:0071712~ER-associated misfolded protein catabolic process,GO:0097359~UDP-glucosylation,GO:1904380~endoplasmic reticulum mannose trimming,	GO:0005783~endoplasmic reticulum,GO:0005788~endoplasmic reticulum lumen,GO:0005793~endoplasmic reticulum-Golgi intermediate compartment,GO:0044322~endoplasmic reticulum quality control compartment,GO:0070062~extracellular exosome,	GO:0003980~UDP-glucose:glycoprotein glucosyltransferase activity,GO:0005515~protein binding,GO:0051082~unfolded protein binding,	0	FALSE		48.626	10	11	25	11	1	1555	177.1	5.63	297	11	0	1.389	0.47	83.7	116.3	1.8566e+07	1.45735e+07	2.21972e+07	2.35052e+07	6.76103e+06	6.91106e+06	20908653	2.35052e+07	High	High	High	High	High	High
High	Master Protein	Q59ED7	Uncharacterized protein (Fragment) OS=Homo sapiens OX=9606 PE=2 SV=1					1				0	FALSE		23.505	15	6	15	6	1	686	77.7	5.64	185	6	0	2.215	1.15	62.2	137.8	9.32834e+06	7.83365e+06	1.7986e+07	1.99255e+07	3.39703e+06	3.71489e+06	1.69419e+07	1.99255e+07	Peak Found	High	High	High	High	High
High	Master Protein	E9PLN8	Uncharacterized protein (Fragment) OS=Homo sapiens OX=9606 PE=4 SV=1					1				0	FALSE		5.311	8	1	6	1	1	166	17.9	8.62	176	1	0	0.567	-0.82	127.6	72.4	1.44121e+07	1.23271e+07	7.95559e+06	7175343	5.24834e+06	5.8458e+06	7493753	7175343	High	High	High	High	High	High
High	Master Protein	Q96IX5	Up-regulated during skeletal muscle growth protein 5 OS=Homo sapiens OX=9606 GN=ATP5MD PE=1 SV=1	ATP5MD	ATP synthase membrane subunit DAPIT	Cytoplasm	other	1		GO:0005739~mitochondrion,GO:0005753~mitochondrial proton-transporting ATP synthase complex,GO:0016021~integral component of membrane,GO:0070062~extracellular exosome,		0.003	FALSE		3.346	17	1	2	1	1	58	6.5	9.76	49	1	0	0.455	-1.14	137.5	62.5	4.35758e+06	4.45304e+06	2.0714e+06	1.93958e+06	1.58687e+06	2.11173e+06	1.95116e+06	1.93958e+06	High	High	Peak Found	Peak Found	High	Peak Found
High	Master Protein	B1Q2B0	URCC5 OS=Homo sapiens OX=9606 GN=URCC5 PE=2 SV=1	NFXL1	nuclear transcription factor, X-box binding like 1	Nucleus	transcription regulator	1	GO:0000122~negative regulation of transcription from RNA polymerase II promoter,GO:0006366~transcription from RNA polymerase II promoter,	GO:0005634~nucleus,GO:0016020~membrane,GO:0016021~integral component of membrane,	GO:0000977~RNA polymerase II regulatory region sequence-specific DNA binding,GO:0001078~transcriptional repressor activity, RNA polymerase II core promoter proximal region sequence-specific binding,GO:0003700~transcription factor activity, sequence-specific DNA binding,GO:0008270~zinc ion binding,	0.001	FALSE		4.078	1	1	1	1	1	911	101.2	8.43	0	1	0	100	6.64		200			1.85858e+06	1.64609e+06			1.75069e+06	1.64609e+06	Not Found	Not Found	Peak Found	High	Not Found	High
High	Master Protein	Q9NZ43	Vesicle transport protein USE1 OS=Homo sapiens OX=9606 GN=USE1 PE=1 SV=2	USE1	unconventional SNARE in the ER 1	Cytoplasm	other	1	GO:0006888~ER to Golgi vesicle-mediated transport,GO:0006890~retrograde vesicle-mediated transport, Golgi to ER,GO:0007041~lysosomal transport,GO:0015031~protein transport,GO:0030163~protein catabolic process,GO:0032940~secretion by cell,	GO:0005764~lysosome,GO:0005783~endoplasmic reticulum,GO:0005789~endoplasmic reticulum membrane,GO:0016021~integral component of membrane,	GO:0005515~protein binding,	0.008	FALSE		2.373	6	1	1	1	1	259	29.4	9.07	14	1	0	100	6.64		200			485541	570771			457355	570771	Not Found	Not Found	Peak Found	High	Not Found	High
High	Master Protein	Q15836	Vesicle-associated membrane protein 3 OS=Homo sapiens OX=9606 GN=VAMP3 PE=1 SV=3	VAMP3	vesicle associated membrane protein 3	Plasma Membrane	other	1	GO:0001921~positive regulation of receptor recycling,GO:0006461~protein complex assembly,GO:0006887~exocytosis,GO:0006904~vesicle docking involved in exocytosis,GO:0006906~vesicle fusion,GO:0016192~vesicle-mediated transport,GO:0017156~calcium ion regulated exocytosis,GO:0034446~substrate adhesion-dependent cell spreading,GO:0035493~SNARE complex assembly,GO:0042147~retrograde transport, endosome…	GO:0005622~intracellular,GO:0005829~cytosol,GO:0005886~plasma membrane,GO:0009986~cell surface,GO:0016021~integral component of membrane,GO:0016324~apical plasma membrane,GO:0030054~cell junction,GO:0030133~transport vesicle,GO:0030136~clathrin-coated vesicle,GO:0030141~secretory granule,GO:0030665~clathrin-coated vesicle membrane,GO:0031201~SNARE complex,GO:0032588~trans-Golgi network membrane,G…	GO:0000149~SNARE binding,GO:0005484~SNAP receptor activity,GO:0005515~protein binding,GO:0017075~syntaxin-1 binding,	0	FALSE		12.589	40	2	4	2	1	100	11.3	8.79	240	2	0	3.901	1.96	40.8	159.2	7.12422e+06	2.49211e+06	1.55094e+07	17424118	2.59437e+06	1.18182e+06	1.46091e+07	17424118	Peak Found	High	High	High	High	High
High	Master Protein	Q9P0L0	Vesicle-associated membrane protein-associated protein A OS=Homo sapiens OX=9606 GN=VAPA PE=1 SV=3	VAPA	VAMP associated protein A	Plasma Membrane	other	1	GO:0006888~ER to Golgi vesicle-mediated transport,GO:0007029~endoplasmic reticulum organization,GO:0007165~signal transduction,GO:0008219~cell death,GO:0030148~sphingolipid biosynthetic process,GO:0031175~neuron projection development,GO:0034975~protein folding in endoplasmic reticulum,GO:0043123~positive regulation of I-kappaB kinase/NF-kappaB signaling,GO:0044791~positive regulation by host of …	GO:0000139~Golgi membrane,GO:0005783~endoplasmic reticulum,GO:0005789~endoplasmic reticulum membrane,GO:0005886~plasma membrane,GO:0005913~cell-cell adherens junction,GO:0005923~bicellular tight junction,GO:0015630~microtubule cytoskeleton,GO:0016021~integral component of membrane,GO:0031965~nuclear membrane,GO:0031982~vesicle,GO:0048471~perinuclear region of cytoplasm,GO:0070971~endoplasmic reti…	GO:0004871~signal transducer activity,GO:0005515~protein binding,GO:0008017~microtubule binding,GO:0019904~protein domain specific binding,GO:0033149~FFAT motif binding,GO:0046982~protein heterodimerization activity,GO:0098641~cadherin binding involved in cell-cell adhesion,	0	FALSE		10.861	14	3	6	2	1	249	27.9	8.62	104	3	0	0.59	-0.76	125.8	74.2	4.37648e+06	5.79139e+06	3.22046e+06	2.74131e+06	1.59375e+06	2.74641e+06	3.03351e+06	2.74131e+06	Peak Found	High	High	High	High	High
High	Master Protein	O95292	Vesicle-associated membrane protein-associated protein B/C OS=Homo sapiens OX=9606 GN=VAPB PE=1 SV=3	VAPB	VAMP associated protein B and C	Plasma Membrane	other	1	GO:0006874~cellular calcium ion homeostasis,GO:0006888~ER to Golgi vesicle-mediated transport,GO:0006987~activation of signaling protein activity involved in unfolded protein response,GO:0007029~endoplasmic reticulum organization,GO:0019048~modulation by virus of host morphology or physiology,GO:0030148~sphingolipid biosynthetic process,GO:0030968~endoplasmic reticulum unfolded protein response,G…	GO:0000139~Golgi membrane,GO:0005737~cytoplasm,GO:0005783~endoplasmic reticulum,GO:0005789~endoplasmic reticulum membrane,GO:0005794~Golgi apparatus,GO:0005913~cell-cell adherens junction,GO:0016021~integral component of membrane,GO:0070971~endoplasmic reticulum exit site,	GO:0005515~protein binding,GO:0008017~microtubule binding,GO:0019899~enzyme binding,GO:0033149~FFAT motif binding,GO:0042803~protein homodimerization activity,GO:0046982~protein heterodimerization activity,GO:0048487~beta-tubulin binding,GO:0098641~cadherin binding involved in cell-cell adhesion,	0	FALSE		19.863	17	4	12	3	1	243	27.2	7.3	182	4	1	0.942	-0.09	103	97	2.71601e+07	2.98944e+07	2.51512e+07	2.86196e+07	9.89069e+06	1.41766e+07	2.36911e+07	2.86196e+07	Peak Found	High	High	High	High	High
High	Master Protein	O75396	Vesicle-trafficking protein SEC22b OS=Homo sapiens OX=9606 GN=SEC22B PE=1 SV=4	SEC22B	SEC22 homolog B, vesicle trafficking protein (gene/pseudogene)	Cytoplasm	other	1				0	FALSE		33.996	43	7	30	7	1	215	24.6	6.92	736	7	0	1.219	0.29	90.1	109.9	4.16426e+07	3.86469e+07	4.83379e+07	4.94592e+07	1.51647e+07	1.83272e+07	4.55318e+07	4.94592e+07	High	High	High	High	High	High
High	Master Protein	O95159	Zinc finger protein-like 1 OS=Homo sapiens OX=9606 GN=ZFPL1 PE=1 SV=2	ZFPL1	zinc finger protein like 1	Cytoplasm	other	1	GO:0006355~regulation of transcription, DNA-templated,GO:0016192~vesicle-mediated transport,	GO:0005634~nucleus,GO:0005794~Golgi apparatus,GO:0016021~integral component of membrane,	GO:0003677~DNA binding,GO:0008270~zinc ion binding,	0.002	FALSE		3.425	3	1	3	1	1	310	34.1	8.07	31	1	0	10.764	3.43	17	183	238438	40391	1.11866e+06	997434	86830	19154.3	1.05372e+06	997434	Peak Found	Peak Found	High	High	Peak Found	High
High	Master Protein	Q9C0C9	(E3-independent) E2 ubiquitin-conjugating enzyme OS=Homo sapiens OX=9606 GN=UBE2O PE=1 SV=3	UBE2O	ubiquitin conjugating enzyme E2 O	Nucleus	enzyme		GO:0006513~protein monoubiquitination,GO:0030513~positive regulation of BMP signaling pathway,GO:0042147~retrograde transport, endosome to Golgi,GO:0070534~protein K63-linked ubiquitination,	GO:0005634~nucleus,GO:0005737~cytoplasm,GO:0005829~cytosol,	GO:0004842~ubiquitin-protein transferase activity,GO:0005515~protein binding,GO:0005524~ATP binding,GO:0031625~ubiquitin protein ligase binding,GO:0044822~poly(A) RNA binding,GO:0061630~ubiquitin protein ligase activity,GO:0061631~ubiquitin conjugating enzyme activity,	0	FALSE		15.023	6	5	8	5	1	1292	141.2	5.12	18	5	0	0.334	-1.58	149.9	50.1	1.63727e+07	2.56856e+07	6.35434e+06	7.40299e+06	5.96233e+06	1.21807e+07	5.98547e+06	7.40299e+06	High	High	High	High	High	High
High	Master Protein	Q15120	[Pyruvate dehydrogenase (acetyl-transferring)] kinase isozyme 3, mitochondrial OS=Homo sapiens OX=9606 GN=PDK3 PE=1 SV=1	PDK3	pyruvate dehydrogenase kinase 3	Cytoplasm	kinase		GO:0006006~glucose metabolic process,GO:0010510~regulation of acetyl-CoA biosynthetic process from pyruvate,GO:0010906~regulation of glucose metabolic process,GO:0018105~peptidyl-serine phosphorylation,GO:0035357~peroxisome proliferator activated receptor signaling pathway,GO:0071333~cellular response to glucose stimulus,GO:0071398~cellular response to fatty acid,GO:0097411~hypoxia-inducible fact…	GO:0005739~mitochondrion,GO:0005759~mitochondrial matrix,	GO:0004672~protein kinase activity,GO:0004674~protein serine/threonine kinase activity,GO:0004740~pyruvate dehydrogenase (acetyl-transferring) kinase activity,GO:0005515~protein binding,GO:0005524~ATP binding,	0.008	FALSE		2.446	4	1	2	1	1	406	46.9	8.37	15	1	0	0.109	-3.2	180.4	19.6	6.52045e+06	5.32663e+06	559453	731084	2.3745e+06	2.52601e+06	526976	731084	High	High	Peak Found	Peak Found	High	Peak Found
High	Master Protein	Q9BV57	1,2-dihydroxy-3-keto-5-methylthiopentene dioxygenase OS=Homo sapiens OX=9606 GN=ADI1 PE=1 SV=1	ADI1	acireductone dioxygenase 1	Nucleus	enzyme		GO:0019509~L-methionine biosynthetic process from methylthioadenosine,GO:0055114~oxidation-reduction process,	GO:0005634~nucleus,GO:0005737~cytoplasm,GO:0005829~cytosol,GO:0005886~plasma membrane,	GO:0005506~iron ion binding,GO:0005515~protein binding,GO:0010309~acireductone dioxygenase [iron(II)-requiring] activity,GO:0016491~oxidoreductase activity,	0	FALSE		11.187	21	2	3	2	1	179	21.5	5.68	13	2	0	0.01	-6.64	198.6	1.4	3.85152e+07	3.61709e+07		254049	1.40258e+07	17153027		254049	High	High	Not Found	Peak Found	High	Peak Found
High	Master Protein	P61604	10 kDa heat shock protein, mitochondrial OS=Homo sapiens OX=9606 GN=HSPE1 PE=1 SV=2	HSPE1	heat shock protein family E (Hsp10) member 1	Cytoplasm	enzyme		GO:0001649~osteoblast differentiation,GO:0006457~protein folding,GO:0006919~activation of cysteine-type endopeptidase activity involved in apoptotic process,GO:0006986~response to unfolded protein,GO:0051085~chaperone mediated protein folding requiring cofactor,	GO:0005737~cytoplasm,GO:0005739~mitochondrion,GO:0005759~mitochondrial matrix,GO:0016020~membrane,GO:0070062~extracellular exosome,	GO:0005515~protein binding,GO:0005524~ATP binding,GO:0044822~poly(A) RNA binding,GO:0046872~metal ion binding,GO:0051082~unfolded protein binding,GO:0051087~chaperone binding,	0	FALSE		41.407	67	9	100	5	1	102	10.9	8.92	2181	9	4	0.069	-3.86	187.1	12.9	8.68306e+08	8.00065e+08	5.77994e+07	5.69683e+07	3.16204e+08	379408434	5.4444e+07	5.69683e+07	High	High	High	High	High	High
High	Master Protein	B4DTU7	10-formyltetrahydrofolate dehydrogenase OS=Homo sapiens OX=9606 PE=2 SV=1	ALDH1L2	aldehyde dehydrogenase 1 family member L2	Cytoplasm	enzyme		GO:0006730~one-carbon metabolic process,GO:0009058~biosynthetic process,GO:0009258~10-formyltetrahydrofolate catabolic process,GO:0046655~folic acid metabolic process,GO:0055114~oxidation-reduction process,	GO:0005737~cytoplasm,GO:0005739~mitochondrion,GO:0005759~mitochondrial matrix,GO:0070062~extracellular exosome,	GO:0004029~aldehyde dehydrogenase (NAD) activity,GO:0016155~formyltetrahydrofolate dehydrogenase activity,GO:0016620~oxidoreductase activity, acting on the aldehyde or oxo group of donors, NAD or NADP as acceptor,GO:0016742~hydroxymethyl-, formyl- and related transferase activity,GO:0019145~aminobutyraldehyde dehydrogenase activity,GO:0047105~4-trimethylammoniobutyraldehyde dehydrogenase activity,	0	FALSE		16.358	7	4	9	4	1	923	101.7	6.52	67	4	0	0.078	-3.69	185.6	14.4	2.28517e+07	2.4332e+07	2.4563e+06	1.36329e+06	8.32173e+06	1.15388e+07	2.31371e+06	1.36329e+06	High	High	Peak Found	Peak Found	High	Peak Found
High	Master Protein	Q15029	116 kDa U5 small nuclear ribonucleoprotein component OS=Homo sapiens OX=9606 GN=EFTUD2 PE=1 SV=1	EFTUD2	elongation factor Tu GTP binding domain containing 2	Nucleus	enzyme		GO:0000398~mRNA splicing, via spliceosome,GO:0006397~mRNA processing,GO:0006412~translation,GO:0008380~RNA splicing,GO:0035690~cellular response to drug,GO:0042220~response to cocaine,	GO:0005654~nucleoplasm,GO:0005681~spliceosomal complex,GO:0005737~cytoplasm,GO:0015030~Cajal body,GO:0016020~membrane,GO:0016607~nuclear speck,GO:0019013~viral nucleocapsid,GO:0030529~intracellular ribonucleoprotein complex,GO:0031012~extracellular matrix,GO:0071013~catalytic step 2 spliceosome,	GO:0003924~GTPase activity,GO:0005515~protein binding,GO:0005525~GTP binding,GO:0044822~poly(A) RNA binding,	0	FALSE		273.597	63	44	219	43	1	972	109.4	5	2824	44	0	2.339	1.23	59.9	140.1	2.56371e+08	2.55798e+08	5.72471e+08	6.26644e+08	9.33606e+07	1.21305e+08	5.39238e+08	6.26644e+08	High	High	High	High	High	High
High	Master Protein	B5BU24	14-3-3 protein beta/alpha OS=Homo sapiens OX=9606 GN=YWHAB PE=2 SV=1	YWHAB	tyrosine 3-monooxygenase/tryptophan 5-monooxygenase activation protein beta	Cytoplasm	other		GO:0000165~MAPK cascade,GO:0006605~protein targeting,GO:0016032~viral process,GO:0035308~negative regulation of protein dephosphorylation,GO:0035329~hippo signaling,GO:0043085~positive regulation of catalytic activity,GO:0043488~regulation of mRNA stability,GO:0045744~negative regulation of G-protein coupled receptor protein signaling pathway,GO:0045892~negative regulation of transcription, DNA-t…	GO:0005634~nucleus,GO:0005737~cytoplasm,GO:0005739~mitochondrion,GO:0005829~cytosol,GO:0005913~cell-cell adherens junction,GO:0005925~focal adhesion,GO:0016020~membrane,GO:0017053~transcriptional repressor complex,GO:0030659~cytoplasmic vesicle membrane,GO:0042470~melanosome,GO:0043234~protein complex,GO:0048471~perinuclear region of cytoplasm,GO:0070062~extracellular exosome,	GO:0003714~transcription corepressor activity,GO:0005515~protein binding,GO:0008022~protein C-terminus binding,GO:0019899~enzyme binding,GO:0019904~protein domain specific binding,GO:0032403~protein complex binding,GO:0042826~histone deacetylase binding,GO:0050815~phosphoserine binding,GO:0051219~phosphoprotein binding,GO:0098641~cadherin binding involved in cell-cell adhesion,	0	FALSE		49.438	31	8	91	2	1	246	28.1	4.83	835	8	1	0.703	-0.51	117.5	82.5	1.46719e+07	1.76234e+07	1.03493e+07	12333724	5.34294e+06	8.35738e+06	9.74851e+06	12333724	Peak Found	High	High	High	High	High
High	Master Protein	P62258	14-3-3 protein epsilon OS=Homo sapiens OX=9606 GN=YWHAE PE=1 SV=1	YWHAE	tyrosine 3-monooxygenase/tryptophan 5-monooxygenase activation protein epsilon	Cytoplasm	other		GO:0000086~G2/M transition of mitotic cell cycle,GO:0001764~neuron migration,GO:0003064~regulation of heart rate by hormone,GO:0006605~protein targeting,GO:0016032~viral process,GO:0021762~substantia nigra development,GO:0021766~hippocampus development,GO:0021987~cerebral cortex development,GO:0035308~negative regulation of protein dephosphorylation,GO:0035329~hippo signaling,GO:0035556~intracell…	GO:0005739~mitochondrion,GO:0005829~cytosol,GO:0005871~kinesin complex,GO:0005913~cell-cell adherens junction,GO:0005925~focal adhesion,GO:0016020~membrane,GO:0030424~axon,GO:0030659~cytoplasmic vesicle membrane,GO:0042470~melanosome,GO:0070062~extracellular exosome,	GO:0005515~protein binding,GO:0015459~potassium channel regulator activity,GO:0019899~enzyme binding,GO:0019904~protein domain specific binding,GO:0023026~MHC class II protein complex binding,GO:0031625~ubiquitin protein ligase binding,GO:0042826~histone deacetylase binding,GO:0044325~ion channel binding,GO:0044822~poly(A) RNA binding,GO:0046982~protein heterodimerization activity,GO:0050815~phos…	0	FALSE		106.785	69	17	173	15	1	255	29.2	4.74	2256	17	0	0.403	-1.31	142.5	57.5	4.65028e+08	5.0059e+08	1.8904e+08	2.00439e+08	1.69346e+08	2.37391e+08	1.78066e+08	2.00439e+08	High	High	High	High	High	High
High	Master Protein	Q04917	14-3-3 protein eta OS=Homo sapiens OX=9606 GN=YWHAH PE=1 SV=4	YWHAH	tyrosine 3-monooxygenase/tryptophan 5-monooxygenase activation protein eta	Cytoplasm	transcription regulator		GO:0002028~regulation of sodium ion transport,GO:0006713~glucocorticoid catabolic process,GO:0006886~intracellular protein transport,GO:0021762~substantia nigra development,GO:0042921~glucocorticoid receptor signaling pathway,GO:0045664~regulation of neuron differentiation,GO:0045893~positive regulation of transcription, DNA-templated,GO:0048167~regulation of synaptic plasticity,GO:0050774~negati…	GO:0005737~cytoplasm,GO:0005739~mitochondrion,GO:0005829~cytosol,GO:0005886~plasma membrane,GO:0014704~intercalated disc,GO:0030659~cytoplasmic vesicle membrane,GO:0070062~extracellular exosome,	GO:0003779~actin binding,GO:0004497~monooxygenase activity,GO:0005159~insulin-like growth factor receptor binding,GO:0005515~protein binding,GO:0017080~sodium channel regulator activity,GO:0019899~enzyme binding,GO:0019904~protein domain specific binding,GO:0035259~glucocorticoid receptor binding,GO:0044325~ion channel binding,GO:0046982~protein heterodimerization activity,	0	FALSE		46.544	38	10	77	7	1	246	28.2	4.84	708	10	0	0.831	-0.27	109.2	90.8	2.69358e+07	2.42081e+07	2.01972e+07	2.23189e+07	9.80901e+06	1.148e+07	1.90247e+07	2.23189e+07	High	High	High	High	High	High
High	Master Protein	P61981	14-3-3 protein gamma OS=Homo sapiens OX=9606 GN=YWHAG PE=1 SV=2	YWHAG	tyrosine 3-monooxygenase/tryptophan 5-monooxygenase activation protein gamma	Cytoplasm	other		GO:0000086~G2/M transition of mitotic cell cycle,GO:0006469~negative regulation of protein kinase activity,GO:0006605~protein targeting,GO:0009966~regulation of signal transduction,GO:0032869~cellular response to insulin stimulus,GO:0045664~regulation of neuron differentiation,GO:0048167~regulation of synaptic plasticity,GO:0061024~membrane organization,GO:0071901~negative regulation of protein s…	GO:0005739~mitochondrion,GO:0005829~cytosol,GO:0005925~focal adhesion,GO:0016020~membrane,GO:0030659~cytoplasmic vesicle membrane,GO:0043209~myelin sheath,GO:0070062~extracellular exosome,	GO:0005080~protein kinase C binding,GO:0005159~insulin-like growth factor receptor binding,GO:0005515~protein binding,GO:0008426~protein kinase C inhibitor activity,GO:0019904~protein domain specific binding,GO:0030971~receptor tyrosine kinase binding,GO:0044822~poly(A) RNA binding,	0	FALSE		45.435	35	8	71	4	1	247	28.3	4.89	735	8	0	1.3	0.38	87	113	2.20836e+07	2.95691e+07	3.05729e+07	3.6097e+07	8.04202e+06	1.40223e+07	2.87981e+07	3.6097e+07	High	High	High	High	High	High
High	Master Protein	P31947	14-3-3 protein sigma OS=Homo sapiens OX=9606 GN=SFN PE=1 SV=1	SFN	stratifin	Cytoplasm	other		GO:0000079~regulation of cyclin-dependent protein serine/threonine kinase activity,GO:0001836~release of cytochrome c from mitochondria,GO:0003334~keratinocyte development,GO:0006469~negative regulation of protein kinase activity,GO:0006977~DNA damage response, signal transduction by p53 class mediator resulting in cell cycle arrest,GO:0007165~signal transduction,GO:0008630~intrinsic apoptotic si…	GO:0005615~extracellular space,GO:0005634~nucleus,GO:0005737~cytoplasm,GO:0005739~mitochondrion,GO:0005829~cytosol,GO:0005913~cell-cell adherens junction,GO:0030659~cytoplasmic vesicle membrane,GO:0070062~extracellular exosome,	GO:0005515~protein binding,GO:0008426~protein kinase C inhibitor activity,GO:0019901~protein kinase binding,GO:0019904~protein domain specific binding,GO:0042802~identical protein binding,GO:0051219~phosphoprotein binding,GO:0098641~cadherin binding involved in cell-cell adhesion,	0	FALSE		14.241	13	4	62	1	1	248	27.8	4.74	490	4	0	0.339	-1.56	149.3	50.7	1.05873e+07	1.10761e+07	3.83818e+06	3.52045e+06	3.8555e+06	5252532	3.61537e+06	3.52045e+06	High	High	High	High	High	High
High	Master Protein	P27348	14-3-3 protein theta OS=Homo sapiens OX=9606 GN=YWHAQ PE=1 SV=1	YWHAQ	tyrosine 3-monooxygenase/tryptophan 5-monooxygenase activation protein theta	Cytoplasm	other		GO:0006605~protein targeting,GO:0007264~small GTPase mediated signal transduction,GO:0021762~substantia nigra development,GO:0034766~negative regulation of ion transmembrane transport,GO:0045892~negative regulation of transcription, DNA-templated,GO:0061024~membrane organization,GO:1900740~positive regulation of protein insertion into mitochondrial membrane involved in apoptotic signaling pathway,	GO:0005737~cytoplasm,GO:0005739~mitochondrion,GO:0005829~cytosol,GO:0005925~focal adhesion,GO:0016020~membrane,GO:0030659~cytoplasmic vesicle membrane,GO:0043234~protein complex,GO:0070062~extracellular exosome,	GO:0005515~protein binding,GO:0008022~protein C-terminus binding,GO:0019904~protein domain specific binding,GO:0044325~ion channel binding,GO:0047485~protein N-terminus binding,GO:0071889~14-3-3 protein binding,	0	FALSE		53.652	44	11	105	6	1	245	27.7	4.78	1390	11	1	1.074	0.1	96.4	103.6	6.08494e+07	6.84083e+07	6.57513e+07	7.30567e+07	2.21591e+07	3.24407e+07	6.19343e+07	7.30567e+07	High	High	High	High	High	High
High	Master Protein	P63104	14-3-3 protein zeta/delta OS=Homo sapiens OX=9606 GN=YWHAZ PE=1 SV=1	YWHAZ	tyrosine 3-monooxygenase/tryptophan 5-monooxygenase activation protein zeta	Cytoplasm	enzyme		GO:0006605~protein targeting,GO:0007165~signal transduction,GO:0010941~regulation of cell death,GO:0030168~platelet activation,GO:0043066~negative regulation of apoptotic process,GO:0043488~regulation of mRNA stability,GO:0051683~establishment of Golgi localization,GO:0061024~membrane organization,GO:0090168~Golgi reassembly,GO:0098609~cell-cell adhesion,GO:1900740~positive regulation of protein …	GO:0005615~extracellular space,GO:0005634~nucleus,GO:0005654~nucleoplasm,GO:0005737~cytoplasm,GO:0005739~mitochondrion,GO:0005829~cytosol,GO:0005913~cell-cell adherens junction,GO:0005925~focal adhesion,GO:0030659~cytoplasmic vesicle membrane,GO:0042470~melanosome,GO:0070062~extracellular exosome,GO:0072562~blood microparticle,	GO:0004497~monooxygenase activity,GO:0005515~protein binding,GO:0008134~transcription factor binding,GO:0016301~kinase activity,GO:0019901~protein kinase binding,GO:0019904~protein domain specific binding,GO:0031625~ubiquitin protein ligase binding,GO:0042802~identical protein binding,GO:0044822~poly(A) RNA binding,GO:0098641~cadherin binding involved in cell-cell adhesion,	0	FALSE		108.449	71	18	149	14	1	245	27.7	4.79	1729	18	5	0.57	-0.81	127.4	72.6	6.28924e+08	6.76118e+08	3.54489e+08	3.89112e+08	2.2903e+08	3.2063e+08	3.33911e+08	3.89112e+08	High	High	High	High	High	High
High	Master Protein	Q9C0C2	182 kDa tankyrase-1-binding protein OS=Homo sapiens OX=9606 GN=TNKS1BP1 PE=1 SV=4	TNKS1BP1	tankyrase 1 binding protein 1	Nucleus	other		GO:0000289~nuclear-transcribed mRNA poly(A) tail shortening,GO:0006977~DNA damage response, signal transduction by p53 class mediator resulting in cell cycle arrest,GO:0007004~telomere maintenance via telomerase,GO:0098609~cell-cell adhesion,	GO:0005634~nucleus,GO:0005654~nucleoplasm,GO:0005724~nuclear telomeric heterochromatin,GO:0005737~cytoplasm,GO:0005829~cytosol,GO:0005856~cytoskeleton,GO:0005886~plasma membrane,GO:0005913~cell-cell adherens junction,GO:0030014~CCR4-NOT complex,	GO:0019899~enzyme binding,GO:0030506~ankyrin binding,GO:0098641~cadherin binding involved in cell-cell adhesion,	0	FALSE		17.621	4	5	8	5	1	1729	181.7	4.86	142	5	0	7.507	2.91	23.5	176.5	1.08249e+06	1.73849e+06	1.04162e+07	10180442	394202	824428	9.81152e+06	10180442	Peak Found	Peak Found	High	High	Peak Found	High
High	Master Protein	Q8WTS1	1-acylglycerol-3-phosphate O-acyltransferase ABHD5 OS=Homo sapiens OX=9606 GN=ABHD5 PE=1 SV=1	ABHD5	abhydrolase domain containing 5, lysophosphatidic acid acyltransferase	Cytoplasm	enzyme		GO:0006629~lipid metabolic process,GO:0006631~fatty acid metabolic process,GO:0006654~phosphatidic acid biosynthetic process,GO:0008654~phospholipid biosynthetic process,GO:0010891~negative regulation of sequestering of triglyceride,GO:0010898~positive regulation of triglyceride catabolic process,GO:0030154~cell differentiation,GO:0051006~positive regulation of lipoprotein lipase activity,	GO:0005634~nucleus,GO:0005737~cytoplasm,GO:0005811~lipid particle,GO:0005829~cytosol,GO:0043231~intracellular membrane-bounded organelle,	GO:0003841~1-acylglycerol-3-phosphate O-acyltransferase activity,GO:0004806~triglyceride lipase activity,GO:0008233~peptidase activity,GO:0016787~hydrolase activity,GO:0042171~lysophosphatidic acid acyltransferase activity,GO:0052689~carboxylic ester hydrolase activity,	0.008	FALSE		2.383	5	1	1	1	1	349	39.1	6.61	18	1	0	1.865	0.9	69.8	130.2	126646	156627	215776	319823	46119.6	74276.1	203250	319823	Peak Found	Peak Found	Peak Found	High	Peak Found	High
High	Master Protein	Q01970	1-phosphatidylinositol 4,5-bisphosphate phosphodiesterase beta-3 OS=Homo sapiens OX=9606 GN=PLCB3 PE=1 SV=2	PLCB3	phospholipase C beta 3	Cytoplasm	enzyme		GO:0003073~regulation of systemic arterial blood pressure,GO:0007223~Wnt signaling pathway, calcium modulating pathway,GO:0007268~chemical synaptic transmission,GO:0016042~lipid catabolic process,GO:0035556~intracellular signal transduction,GO:0043647~inositol phosphate metabolic process,GO:0098609~cell-cell adhesion,	GO:0005654~nucleoplasm,GO:0005829~cytosol,GO:0005913~cell-cell adherens junction,GO:0016020~membrane,GO:0043234~protein complex,	GO:0004435~phosphatidylinositol phospholipase C activity,GO:0004629~phospholipase C activity,GO:0004871~signal transducer activity,GO:0005509~calcium ion binding,GO:0005516~calmodulin binding,GO:0098641~cadherin binding involved in cell-cell adhesion,	0	FALSE		5.137	2	1	2	1	1	1234	138.7	5.9	44	1	0	2.318	1.21	60.3	139.7	589134	433315	1.23119e+06	1.11437e+06	214541	205487	1.15972e+06	1.11437e+06	Peak Found	Peak Found	High	High	Peak Found	High
High	Master Protein	Q9BQC3	2-(3-amino-3-carboxypropyl)histidine synthase subunit 2 OS=Homo sapiens OX=9606 GN=DPH2 PE=1 SV=1	DPH2	diphthamide biosynthesis 2	Cytoplasm	enzyme		GO:0017183~peptidyl-diphthamide biosynthetic process from peptidyl-histidine,	GO:0005829~cytosol,	GO:0005515~protein binding,GO:0090560~2-(3-amino-3-carboxypropyl)histidine synthase activity,	0	FALSE		6.334	8	2	2	2	1	489	52.1	5.53	38	2	0	0.366	-1.45	146.4	53.6	1.43823e+06	906976	425448	410610	523750	430108	400750	410610	High	Peak Found	High	Peak Found	High	High
High	Master Protein	P09543	2',3'-cyclic-nucleotide 3'-phosphodiesterase OS=Homo sapiens OX=9606 GN=CNP PE=1 SV=2	CNP	2',3'-cyclic nucleotide 3' phosphodiesterase	Cytoplasm	enzyme		GO:0000226~microtubule cytoskeleton organization,GO:0007268~chemical synaptic transmission,GO:0007409~axonogenesis,GO:0007568~aging,GO:0008344~adult locomotory behavior,GO:0009214~cyclic nucleotide catabolic process,GO:0009636~response to toxic substance,GO:0021762~substantia nigra development,GO:0030900~forebrain development,GO:0032496~response to lipopolysaccharide,GO:0046902~regulation of mito…	GO:0005615~extracellular space,GO:0005634~nucleus,GO:0005654~nucleoplasm,GO:0005737~cytoplasm,GO:0005741~mitochondrial outer membrane,GO:0005743~mitochondrial inner membrane,GO:0005874~microtubule,GO:0005886~plasma membrane,GO:0005902~microvillus,GO:0016020~membrane,GO:0031143~pseudopodium,GO:0035748~myelin sheath abaxonal region,GO:0035749~myelin sheath adaxonal region,GO:0042470~melanosome,GO:0…	GO:0003723~RNA binding,GO:0004113~2',3'-cyclic-nucleotide 3'-phosphodiesterase activity,GO:0030551~cyclic nucleotide binding,	0	FALSE		11.159	13	4	6	4	1	421	47.5	9.07	32	4	0	2.23	1.16	61.9	138.1	2.85046e+06	1.80892e+06	4.80024e+06	5.34059e+06	1.03803e+06	857829	4.52158e+06	5.34059e+06	High	Peak Found	High	High	High	High
High	Master Protein	Q16698	2,4-dienoyl-CoA reductase, mitochondrial OS=Homo sapiens OX=9606 GN=DECR1 PE=1 SV=1	DECR1	2,4-dienoyl-CoA reductase 1	Cytoplasm	enzyme		GO:0006635~fatty acid beta-oxidation,GO:0051289~protein homotetramerization,	GO:0005634~nucleus,GO:0005654~nucleoplasm,GO:0005737~cytoplasm,GO:0005739~mitochondrion,GO:0005759~mitochondrial matrix,GO:0070062~extracellular exosome,	GO:0008670~2,4-dienoyl-CoA reductase (NADPH) activity,GO:0016651~oxidoreductase activity, acting on NAD(P)H,GO:0070402~NADPH binding,	0	FALSE		31.044	24	6	15	6	1	335	36	9.28	117	6	0	0.195	-2.36	167.4	32.6	3.80737e+07	2.88779e+07	5.9592e+06	7.00359e+06	1.3865e+07	1.36945e+07	5.61326e+06	7.00359e+06	High	High	Peak Found	Peak Found	High	Peak Found
High	Master Protein	Q6L8Q7	2',5'-phosphodiesterase 12 OS=Homo sapiens OX=9606 GN=PDE12 PE=1 SV=2	PDE12	phosphodiesterase 12	Cytoplasm	enzyme		GO:0006397~mRNA processing,GO:0090503~RNA phosphodiester bond hydrolysis, exonucleolytic,	GO:0005759~mitochondrial matrix,	GO:0004535~poly(A)-specific ribonuclease activity,GO:0046872~metal ion binding,	0	FALSE		23.162	14	6	7	6	1	609	67.3	6.57	82	6	0	0.025	-5.32	195.1	4.9	2.6552e+07	2.61478e+07		661427	9.66925e+06	1.23998e+07		661427	High	High	High	Peak Found	High	High
High	Master Protein	Q99460	26S proteasome non-ATPase regulatory subunit 1 OS=Homo sapiens OX=9606 GN=PSMD1 PE=1 SV=2	PSMD1	proteasome 26S subunit, non-ATPase 1	Cytoplasm	other		GO:0000165~MAPK cascade,GO:0000209~protein polyubiquitination,GO:0002223~stimulatory C-type lectin receptor signaling pathway,GO:0002479~antigen processing and presentation of exogenous peptide antigen via MHC class I, TAP-dependent,GO:0006521~regulation of cellular amino acid metabolic process,GO:0031145~anaphase-promoting complex-dependent catabolic process,GO:0033209~tumor necrosis factor-medi…	GO:0000502~proteasome complex,GO:0005634~nucleus,GO:0005654~nucleoplasm,GO:0005829~cytosol,GO:0005838~proteasome regulatory particle,GO:0008540~proteasome regulatory particle, base subcomplex,GO:0016020~membrane,GO:0016021~integral component of membrane,GO:0022624~proteasome accessory complex,GO:0034515~proteasome storage granule,GO:0070062~extracellular exosome,	GO:0004175~endopeptidase activity,GO:0030234~enzyme regulator activity,	0	FALSE		223.181	47	32	178	32	1	953	105.8	5.39	2696	32	0	4.559	2.19	36	164	9.97011e+07	9.40367e+07	4.37202e+08	4.4578e+08	3.63074e+07	4.45943e+07	4.11822e+08	4.4578e+08	High	High	High	High	High	High
High	Master Protein	O75832	26S proteasome non-ATPase regulatory subunit 10 OS=Homo sapiens OX=9606 GN=PSMD10 PE=1 SV=1	PSMD10	proteasome 26S subunit, non-ATPase 10	Cytoplasm	transcription regulator		GO:0000122~negative regulation of transcription from RNA polymerase II promoter,GO:0000165~MAPK cascade,GO:0000209~protein polyubiquitination,GO:0002223~stimulatory C-type lectin receptor signaling pathway,GO:0002479~antigen processing and presentation of exogenous peptide antigen via MHC class I, TAP-dependent,GO:0006521~regulation of cellular amino acid metabolic process,GO:0006915~apoptotic pr…	GO:0000502~proteasome complex,GO:0005634~nucleus,GO:0005654~nucleoplasm,GO:0005737~cytoplasm,GO:0005829~cytosol,GO:0005838~proteasome regulatory particle,GO:0008540~proteasome regulatory particle, base subcomplex,GO:0045111~intermediate filament cytoskeleton,	GO:0005515~protein binding,GO:0008134~transcription factor binding,	0	FALSE		16.563	17	3	15	3	1	226	24.4	6.1	129	3	0	1.024	0.03	98.8	101.2	8.55566e+06	1.50377e+07	1.13808e+07	1.186e+07	3.11565e+06	7.13121e+06	1.07201e+07	1.186e+07	High	High	High	High	High	High
High	Master Protein	O00231	26S proteasome non-ATPase regulatory subunit 11 OS=Homo sapiens OX=9606 GN=PSMD11 PE=1 SV=3	PSMD11	proteasome 26S subunit, non-ATPase 11	Cytoplasm	other		GO:0000165~MAPK cascade,GO:0000209~protein polyubiquitination,GO:0002223~stimulatory C-type lectin receptor signaling pathway,GO:0002479~antigen processing and presentation of exogenous peptide antigen via MHC class I, TAP-dependent,GO:0006511~ubiquitin-dependent protein catabolic process,GO:0006521~regulation of cellular amino acid metabolic process,GO:0031145~anaphase-promoting complex-dependen…	GO:0000502~proteasome complex,GO:0005634~nucleus,GO:0005654~nucleoplasm,GO:0005829~cytosol,GO:0008541~proteasome regulatory particle, lid subcomplex,GO:0016020~membrane,GO:0022624~proteasome accessory complex,GO:0070062~extracellular exosome,	GO:0005198~structural molecule activity,GO:0005515~protein binding,	0	FALSE		108.831	50	20	88	20	1	422	47.4	6.48	1050	20	0	4.503	2.17	36.3	163.7	1.05998e+08	9.57138e+07	4.58622e+08	4.485e+08	3.86004e+07	4.53896e+07	4.31999e+08	4.485e+08	High	High	High	High	High	High
High	Master Protein	O00232	26S proteasome non-ATPase regulatory subunit 12 OS=Homo sapiens OX=9606 GN=PSMD12 PE=1 SV=3	PSMD12	proteasome 26S subunit, non-ATPase 12	Cytoplasm	other		GO:0000165~MAPK cascade,GO:0000209~protein polyubiquitination,GO:0002223~stimulatory C-type lectin receptor signaling pathway,GO:0002479~antigen processing and presentation of exogenous peptide antigen via MHC class I, TAP-dependent,GO:0006521~regulation of cellular amino acid metabolic process,GO:0031145~anaphase-promoting complex-dependent catabolic process,GO:0033209~tumor necrosis factor-medi…	GO:0000502~proteasome complex,GO:0005654~nucleoplasm,GO:0005737~cytoplasm,GO:0005829~cytosol,GO:0005838~proteasome regulatory particle,GO:0008541~proteasome regulatory particle, lid subcomplex,GO:0016020~membrane,GO:0022624~proteasome accessory complex,GO:0031595~nuclear proteasome complex,GO:0070062~extracellular exosome,		0	FALSE		55.553	31	12	45	12	1	456	52.9	7.65	761	12	0	7.532	2.91	23.4	176.6	1.36031e+07	1.23746e+07	9.71524e+07	9.82963e+07	4.95373e+06	5.86831e+06	9.15126e+07	9.82963e+07	High	High	High	High	High	High
High	Master Protein	Q9UNM6	26S proteasome non-ATPase regulatory subunit 13 OS=Homo sapiens OX=9606 GN=PSMD13 PE=1 SV=2	PSMD13	proteasome 26S subunit, non-ATPase 13	Cytoplasm	peptidase					0	FALSE		133.56	78	27	109	2	1	376	42.9	5.81	1299	27	24	6.746	2.75	25.8	174.2	6.34559e+07	5.52493e+07	4.00725e+08	3.98135e+08	2.31083e+07	2.62004e+07	3.77463e+08	3.98135e+08	Not Found	Not Found	High	High	Not Found	High
High	Master Protein	O00487	26S proteasome non-ATPase regulatory subunit 14 OS=Homo sapiens OX=9606 GN=PSMD14 PE=1 SV=1	PSMD14	proteasome 26S subunit, non-ATPase 14	Cytoplasm	peptidase		GO:0000165~MAPK cascade,GO:0000209~protein polyubiquitination,GO:0000724~double-strand break repair via homologous recombination,GO:0002223~stimulatory C-type lectin receptor signaling pathway,GO:0002479~antigen processing and presentation of exogenous peptide antigen via MHC class I, TAP-dependent,GO:0006303~double-strand break repair via nonhomologous end joining,GO:0006511~ubiquitin-dependent …	GO:0000502~proteasome complex,GO:0005634~nucleus,GO:0005654~nucleoplasm,GO:0005829~cytosol,GO:0008541~proteasome regulatory particle, lid subcomplex,GO:0022624~proteasome accessory complex,GO:0031597~cytosolic proteasome complex,GO:0070062~extracellular exosome,	GO:0005515~protein binding,GO:0008237~metallopeptidase activity,GO:0046872~metal ion binding,GO:0061133~endopeptidase activator activity,GO:0070628~proteasome binding,	0	FALSE		65.24	48	9	60	9	1	310	34.6	6.52	594	9	0	3.62	1.86	43.3	156.7	5.9866e+07	4.96152e+07	2.07295e+08	1.87741e+08	2.1801e+07	2.35286e+07	1.95261e+08	1.87741e+08	High	High	High	High	High	High
High	Master Protein	Q13200	26S proteasome non-ATPase regulatory subunit 2 OS=Homo sapiens OX=9606 GN=PSMD2 PE=1 SV=3	PSMD2	proteasome 26S subunit, non-ATPase 2	Cytoplasm	other		GO:0000165~MAPK cascade,GO:0000209~protein polyubiquitination,GO:0002223~stimulatory C-type lectin receptor signaling pathway,GO:0002479~antigen processing and presentation of exogenous peptide antigen via MHC class I, TAP-dependent,GO:0006521~regulation of cellular amino acid metabolic process,GO:0031145~anaphase-promoting complex-dependent catabolic process,GO:0033209~tumor necrosis factor-medi…	GO:0000502~proteasome complex,GO:0005634~nucleus,GO:0005654~nucleoplasm,GO:0005829~cytosol,GO:0005838~proteasome regulatory particle,GO:0008540~proteasome regulatory particle, base subcomplex,GO:0016020~membrane,GO:0022624~proteasome accessory complex,GO:0034515~proteasome storage granule,GO:0070062~extracellular exosome,	GO:0004175~endopeptidase activity,GO:0005515~protein binding,GO:0030234~enzyme regulator activity,	0	FALSE		268.379	49	36	236	36	1	908	100.1	5.2	4514	36	0	6.284	2.65	27.5	172.5	1.10471e+08	1.12078e+08	6.5848e+08	7.42488e+08	4.02294e+07	5.31497e+07	620254415	7.42488e+08	High	High	High	High	High	High
High	Master Protein	O43242	26S proteasome non-ATPase regulatory subunit 3 OS=Homo sapiens OX=9606 GN=PSMD3 PE=1 SV=2	PSMD3	proteasome 26S subunit, non-ATPase 3	Cytoplasm	other		GO:0000165~MAPK cascade,GO:0000209~protein polyubiquitination,GO:0002223~stimulatory C-type lectin receptor signaling pathway,GO:0002479~antigen processing and presentation of exogenous peptide antigen via MHC class I, TAP-dependent,GO:0006511~ubiquitin-dependent protein catabolic process,GO:0006521~regulation of cellular amino acid metabolic process,GO:0031145~anaphase-promoting complex-dependen…	GO:0000502~proteasome complex,GO:0005634~nucleus,GO:0005654~nucleoplasm,GO:0005737~cytoplasm,GO:0005829~cytosol,GO:0008541~proteasome regulatory particle, lid subcomplex,GO:0016020~membrane,GO:0022624~proteasome accessory complex,GO:0070062~extracellular exosome,	GO:0005515~protein binding,GO:0030234~enzyme regulator activity,	0	FALSE		145.658	49	26	126	26	1	534	60.9	8.44	2599	26	0	7.485	2.9	23.6	176.4	4.27288e+07	4.84121e+07	3.48981e+08	3.32095e+08	1.55602e+07	2.29581e+07	3.28722e+08	3.32095e+08	High	High	High	High	High	High
High	Master Protein	P55036	26S proteasome non-ATPase regulatory subunit 4 OS=Homo sapiens OX=9606 GN=PSMD4 PE=1 SV=1	PSMD4	proteasome 26S subunit, non-ATPase 4	Cytoplasm	other		GO:0000165~MAPK cascade,GO:0000209~protein polyubiquitination,GO:0002223~stimulatory C-type lectin receptor signaling pathway,GO:0002479~antigen processing and presentation of exogenous peptide antigen via MHC class I, TAP-dependent,GO:0006511~ubiquitin-dependent protein catabolic process,GO:0006521~regulation of cellular amino acid metabolic process,GO:0031145~anaphase-promoting complex-dependen…	GO:0000502~proteasome complex,GO:0005634~nucleus,GO:0005654~nucleoplasm,GO:0005737~cytoplasm,GO:0005829~cytosol,GO:0008540~proteasome regulatory particle, base subcomplex,GO:0022624~proteasome accessory complex,	GO:0005515~protein binding,GO:0008134~transcription factor binding,GO:0031593~polyubiquitin binding,GO:0042802~identical protein binding,GO:0044822~poly(A) RNA binding,	0	FALSE		52.313	38	10	57	8	1	377	40.7	4.79	744	10	2	3.303	1.72	46.5	153.5	5.77753e+07	5.67565e+07	1.9115e+08	1.87126e+08	2.10396e+07	2.69152e+07	1.80053e+08	1.87126e+08	High	High	High	High	High	High
High	Master Protein	Q15008	26S proteasome non-ATPase regulatory subunit 6 OS=Homo sapiens OX=9606 GN=PSMD6 PE=1 SV=1	PSMD6	proteasome 26S subunit, non-ATPase 6	Cytoplasm	enzyme		GO:0000165~MAPK cascade,GO:0000209~protein polyubiquitination,GO:0002223~stimulatory C-type lectin receptor signaling pathway,GO:0002479~antigen processing and presentation of exogenous peptide antigen via MHC class I, TAP-dependent,GO:0006508~proteolysis,GO:0006521~regulation of cellular amino acid metabolic process,GO:0031145~anaphase-promoting complex-dependent catabolic process,GO:0033209~tum…	GO:0000502~proteasome complex,GO:0005654~nucleoplasm,GO:0005829~cytosol,GO:0005838~proteasome regulatory particle,GO:0022624~proteasome accessory complex,GO:0070062~extracellular exosome,	GO:0005515~protein binding,GO:0016887~ATPase activity,	0	FALSE		101.084	53	22	94	22	1	389	45.5	5.62	1361	22	0	4.114	2.04	39.1	160.9	7.87222e+07	6.72869e+07	3.0174e+08	2.97115e+08	2.86677e+07	3.19089e+07	2.84223e+08	2.97115e+08	High	High	High	High	High	High
High	Master Protein	P48556	26S proteasome non-ATPase regulatory subunit 8 OS=Homo sapiens OX=9606 GN=PSMD8 PE=1 SV=2	PSMD8	proteasome 26S subunit, non-ATPase 8	Cytoplasm	other		GO:0000165~MAPK cascade,GO:0000209~protein polyubiquitination,GO:0002223~stimulatory C-type lectin receptor signaling pathway,GO:0002479~antigen processing and presentation of exogenous peptide antigen via MHC class I, TAP-dependent,GO:0006508~proteolysis,GO:0006521~regulation of cellular amino acid metabolic process,GO:0031145~anaphase-promoting complex-dependent catabolic process,GO:0031647~reg…	GO:0000502~proteasome complex,GO:0005634~nucleus,GO:0005654~nucleoplasm,GO:0005829~cytosol,GO:0005838~proteasome regulatory particle,GO:0008541~proteasome regulatory particle, lid subcomplex,GO:0022624~proteasome accessory complex,GO:0070062~extracellular exosome,		0	FALSE		43.895	33	10	46	10	1	350	39.6	9.7	459	10	0	6.041	2.59	28.4	171.6	3.56906e+07	3.93577e+07	2.37575e+08	2.15747e+08	1.29972e+07	1.86643e+07	2.23784e+08	2.15747e+08	High	High	High	High	High	High
High	Master Protein	O00233	26S proteasome non-ATPase regulatory subunit 9 OS=Homo sapiens OX=9606 GN=PSMD9 PE=1 SV=3	PSMD9	proteasome 26S subunit, non-ATPase 9	Cytoplasm	transcription regulator		GO:0000165~MAPK cascade,GO:0000209~protein polyubiquitination,GO:0002223~stimulatory C-type lectin receptor signaling pathway,GO:0002479~antigen processing and presentation of exogenous peptide antigen via MHC class I, TAP-dependent,GO:0006511~ubiquitin-dependent protein catabolic process,GO:0006521~regulation of cellular amino acid metabolic process,GO:0031145~anaphase-promoting complex-dependen…	GO:0005634~nucleus,GO:0005654~nucleoplasm,GO:0005737~cytoplasm,GO:0005829~cytosol,GO:0005838~proteasome regulatory particle,GO:0008540~proteasome regulatory particle, base subcomplex,	GO:0003713~transcription coactivator activity,GO:0005515~protein binding,GO:0043425~bHLH transcription factor binding,	0	FALSE		11.375	14	3	7	3	1	223	24.7	6.95	108	3	0	0.361	-1.47	146.9	53.1	1.355e+07	1.90301e+07	5.75358e+06	5.85641e+06	4.93439e+06	9.02447e+06	5.41958e+06	5.85641e+06	High	High	High	High	High	High
High	Master Protein	A0A087X2I1	26S proteasome regulatory subunit 10B OS=Homo sapiens OX=9606 GN=PSMC6 PE=1 SV=1	PSMC6	proteasome 26S subunit, ATPase 6	Nucleus	peptidase		GO:0000165~MAPK cascade,GO:0000209~protein polyubiquitination,GO:0002223~stimulatory C-type lectin receptor signaling pathway,GO:0002479~antigen processing and presentation of exogenous peptide antigen via MHC class I, TAP-dependent,GO:0006511~ubiquitin-dependent protein catabolic process,GO:0006521~regulation of cellular amino acid metabolic process,GO:0030163~protein catabolic process,GO:003043…	GO:0000502~proteasome complex,GO:0005634~nucleus,GO:0005654~nucleoplasm,GO:0005829~cytosol,GO:0008540~proteasome regulatory particle, base subcomplex,GO:0016020~membrane,GO:0016234~inclusion body,GO:0022624~proteasome accessory complex,GO:0031595~nuclear proteasome complex,GO:0031597~cytosolic proteasome complex,GO:0070062~extracellular exosome,	GO:0005515~protein binding,GO:0005524~ATP binding,GO:0016787~hydrolase activity,GO:0016887~ATPase activity,GO:0017025~TBP-class protein binding,GO:0030674~protein binding, bridging,GO:0036402~proteasome-activating ATPase activity,GO:0042802~identical protein binding,	0	FALSE		114.155	57	19	110	19	1	403	45.8	7.78	2038	19	0	3.83	1.94	41.4	158.6	8.09679e+07	6.46594e+07	2.55273e+08	3.00834e+08	2.94855e+07	3.06629e+07	2.40454e+08	3.00834e+08	High	High	High	High	High	High
High	Master Protein	P62191	26S proteasome regulatory subunit 4 OS=Homo sapiens OX=9606 GN=PSMC1 PE=1 SV=1	PSMC1	proteasome 26S subunit, ATPase 1	Nucleus	peptidase		GO:0000165~MAPK cascade,GO:0000209~protein polyubiquitination,GO:0002223~stimulatory C-type lectin receptor signaling pathway,GO:0002479~antigen processing and presentation of exogenous peptide antigen via MHC class I, TAP-dependent,GO:0006521~regulation of cellular amino acid metabolic process,GO:0030163~protein catabolic process,GO:0030433~ER-associated ubiquitin-dependent protein catabolic pro…	GO:0000502~proteasome complex,GO:0005634~nucleus,GO:0005654~nucleoplasm,GO:0005737~cytoplasm,GO:0005829~cytosol,GO:0005838~proteasome regulatory particle,GO:0008540~proteasome regulatory particle, base subcomplex,GO:0016020~membrane,GO:0022624~proteasome accessory complex,GO:0031595~nuclear proteasome complex,GO:0031597~cytosolic proteasome complex,	GO:0005515~protein binding,GO:0005524~ATP binding,GO:0016787~hydrolase activity,GO:0016887~ATPase activity,GO:0017025~TBP-class protein binding,GO:0036402~proteasome-activating ATPase activity,GO:0044822~poly(A) RNA binding,	0	FALSE		120.183	49	19	137	17	1	440	49.2	6.21	1777	19	0	3.368	1.75	45.8	154.2	9.30329e+07	8.717e+07	3.07841e+08	2.98823e+08	3.38791e+07	4.13379e+07	2.8997e+08	2.98823e+08	High	High	High	High	High	High
High	Master Protein	P17980	26S proteasome regulatory subunit 6A OS=Homo sapiens OX=9606 GN=PSMC3 PE=1 SV=3	PSMC3	proteasome 26S subunit, ATPase 3	Nucleus	enzyme		GO:0000165~MAPK cascade,GO:0000209~protein polyubiquitination,GO:0001824~blastocyst development,GO:0002223~stimulatory C-type lectin receptor signaling pathway,GO:0002479~antigen processing and presentation of exogenous peptide antigen via MHC class I, TAP-dependent,GO:0006521~regulation of cellular amino acid metabolic process,GO:0016032~viral process,GO:0030163~protein catabolic process,GO:0030…	GO:0000502~proteasome complex,GO:0000932~cytoplasmic mRNA processing body,GO:0005634~nucleus,GO:0005654~nucleoplasm,GO:0005737~cytoplasm,GO:0005829~cytosol,GO:0008540~proteasome regulatory particle, base subcomplex,GO:0016020~membrane,GO:0022624~proteasome accessory complex,GO:0031595~nuclear proteasome complex,GO:0031597~cytosolic proteasome complex,	GO:0003713~transcription coactivator activity,GO:0003714~transcription corepressor activity,GO:0005515~protein binding,GO:0005524~ATP binding,GO:0016787~hydrolase activity,GO:0016887~ATPase activity,GO:0017025~TBP-class protein binding,GO:0036402~proteasome-activating ATPase activity,GO:0042802~identical protein binding,	0	FALSE		97.294	41	15	103	15	1	439	49.2	5.24	1591	15	0	3.53	1.82	44.2	155.8	8.21829e+07	7.94574e+07	2.76901e+08	2.93801e+08	2.99279e+07	3.76804e+07	2.60827e+08	2.93801e+08	High	High	High	High	High	High
High	Master Protein	P43686	26S proteasome regulatory subunit 6B OS=Homo sapiens OX=9606 GN=PSMC4 PE=1 SV=2	PSMC4	proteasome 26S subunit, ATPase 4	Nucleus	peptidase		GO:0000165~MAPK cascade,GO:0000209~protein polyubiquitination,GO:0001824~blastocyst development,GO:0002223~stimulatory C-type lectin receptor signaling pathway,GO:0002479~antigen processing and presentation of exogenous peptide antigen via MHC class I, TAP-dependent,GO:0006508~proteolysis,GO:0006521~regulation of cellular amino acid metabolic process,GO:0030163~protein catabolic process,GO:003043…	GO:0000502~proteasome complex,GO:0005634~nucleus,GO:0005654~nucleoplasm,GO:0005737~cytoplasm,GO:0005829~cytosol,GO:0008540~proteasome regulatory particle, base subcomplex,GO:0016020~membrane,GO:0016234~inclusion body,GO:0022624~proteasome accessory complex,GO:0031595~nuclear proteasome complex,GO:0031597~cytosolic proteasome complex,	GO:0005515~protein binding,GO:0005524~ATP binding,GO:0016787~hydrolase activity,GO:0016887~ATPase activity,GO:0017025~TBP-class protein binding,GO:0036402~proteasome-activating ATPase activity,	0	FALSE		130.769	61	22	124	21	1	418	47.3	5.21	1315	22	1	3.003	1.59	50	150	1.12502e+08	1.11608e+08	3.31378e+08	3.41737e+08	4.0969e+07	5.29268e+07	3.12141e+08	3.41737e+08	High	High	High	High	High	High
High	Master Protein	P35998	26S proteasome regulatory subunit 7 OS=Homo sapiens OX=9606 GN=PSMC2 PE=1 SV=3	PSMC2	proteasome 26S subunit, ATPase 2	Nucleus	peptidase		GO:0000165~MAPK cascade,GO:0000209~protein polyubiquitination,GO:0001649~osteoblast differentiation,GO:0002223~stimulatory C-type lectin receptor signaling pathway,GO:0002479~antigen processing and presentation of exogenous peptide antigen via MHC class I, TAP-dependent,GO:0006511~ubiquitin-dependent protein catabolic process,GO:0006521~regulation of cellular amino acid metabolic process,GO:00160…	GO:0000502~proteasome complex,GO:0000932~cytoplasmic mRNA processing body,GO:0005634~nucleus,GO:0005654~nucleoplasm,GO:0005737~cytoplasm,GO:0005829~cytosol,GO:0008540~proteasome regulatory particle, base subcomplex,GO:0016020~membrane,GO:0022624~proteasome accessory complex,GO:0031595~nuclear proteasome complex,GO:0031597~cytosolic proteasome complex,GO:0043231~intracellular membrane-bounded orga…	GO:0005515~protein binding,GO:0005524~ATP binding,GO:0008233~peptidase activity,GO:0016787~hydrolase activity,GO:0016887~ATPase activity,GO:0017025~TBP-class protein binding,GO:0036402~proteasome-activating ATPase activity,	0	FALSE		139.606	62	27	124	27	1	433	48.6	5.95	1779	27	0	4.177	2.06	38.6	161.4	1.09844e+08	1.19761e+08	4.80887e+08	4.77304e+08	4.0001e+07	5.67931e+07	4.52971e+08	4.77304e+08	High	High	High	High	High	High
High	Master Protein	P62195	26S proteasome regulatory subunit 8 OS=Homo sapiens OX=9606 GN=PSMC5 PE=1 SV=1	PSMC5	proteasome 26S subunit, ATPase 5	Nucleus	transcription regulator		GO:0000165~MAPK cascade,GO:0000209~protein polyubiquitination,GO:0002223~stimulatory C-type lectin receptor signaling pathway,GO:0002479~antigen processing and presentation of exogenous peptide antigen via MHC class I, TAP-dependent,GO:0006366~transcription from RNA polymerase II promoter,GO:0006521~regulation of cellular amino acid metabolic process,GO:0030163~protein catabolic process,GO:003043…	GO:0000502~proteasome complex,GO:0005634~nucleus,GO:0005654~nucleoplasm,GO:0005737~cytoplasm,GO:0005829~cytosol,GO:0005838~proteasome regulatory particle,GO:0008540~proteasome regulatory particle, base subcomplex,GO:0016020~membrane,GO:0016234~inclusion body,GO:0022624~proteasome accessory complex,GO:0031410~cytoplasmic vesicle,GO:0031595~nuclear proteasome complex,GO:0031597~cytosolic proteasome…	GO:0003712~transcription cofactor activity,GO:0005515~protein binding,GO:0005524~ATP binding,GO:0008134~transcription factor binding,GO:0016887~ATPase activity,GO:0017025~TBP-class protein binding,GO:0031531~thyrotropin-releasing hormone receptor binding,GO:0036402~proteasome-activating ATPase activity,	0	FALSE		110.138	66	22	109	20	1	406	45.6	7.55	1176	22	1	3.164	1.66	48	152	8.99422e+07	8.35193e+07	2.74868e+08	2.73594e+08	3.27535e+07	3.96067e+07	2.58912e+08	2.73594e+08	High	High	High	High	High	High
High	Master Protein	Q13442	28 kDa heat- and acid-stable phosphoprotein OS=Homo sapiens OX=9606 GN=PDAP1 PE=1 SV=1	PDAP1	PDGFA associated protein 1	Cytoplasm	other		GO:0007165~signal transduction,GO:0008283~cell proliferation,		GO:0044822~poly(A) RNA binding,	0	FALSE		9.998	8	2	4	2	1	181	20.6	8.87	98	2	0	0.215	-2.21	164.5	35.5	1.43943e+07	1.17435e+07	2.7843e+06	2.8186e+06	5.24187e+06	5.56902e+06	2.62267e+06	2.8186e+06	High	Peak Found	High	High	High	High
High	Master Protein	O60783	28S ribosomal protein S14, mitochondrial OS=Homo sapiens OX=9606 GN=MRPS14 PE=1 SV=1	MRPS14	mitochondrial ribosomal protein S14	Cytoplasm	other		GO:0006412~translation,GO:0070125~mitochondrial translational elongation,GO:0070126~mitochondrial translational termination,	GO:0005739~mitochondrion,GO:0005743~mitochondrial inner membrane,GO:0005761~mitochondrial ribosome,GO:0005763~mitochondrial small ribosomal subunit,GO:0005840~ribosome,GO:0031965~nuclear membrane,	GO:0003735~structural constituent of ribosome,GO:0044822~poly(A) RNA binding,	0.001	FALSE		4.474	10	1	2	1	1	128	15.1	11.41	16	1	0	0.016	-5.94	196.8	3.2	6.3504e+06	8.44542e+06	116837	122189	2.31258e+06	4.005e+06	110054	122189	High	High	Peak Found	Peak Found	High	Peak Found
High	Master Protein	P82914	28S ribosomal protein S15, mitochondrial OS=Homo sapiens OX=9606 GN=MRPS15 PE=1 SV=1	MRPS15	mitochondrial ribosomal protein S15	Cytoplasm	other		GO:0006412~translation,GO:0032543~mitochondrial translation,GO:0070125~mitochondrial translational elongation,GO:0070126~mitochondrial translational termination,	GO:0005739~mitochondrion,GO:0005743~mitochondrial inner membrane,GO:0005763~mitochondrial small ribosomal subunit,GO:0005840~ribosome,GO:0031965~nuclear membrane,	GO:0003735~structural constituent of ribosome,GO:0019843~rRNA binding,GO:0044822~poly(A) RNA binding,	0.008	FALSE		2.447	4	1	5	1	1	257	29.8	10.48	17	1	0													High	High	Not Found	Not Found	High	Not Found
High	Master Protein	Q9Y3D5	28S ribosomal protein S18c, mitochondrial OS=Homo sapiens OX=9606 GN=MRPS18C PE=1 SV=1	MRPS18C	mitochondrial ribosomal protein S18C	Cytoplasm	other		GO:0006412~translation,GO:0032543~mitochondrial translation,GO:0070125~mitochondrial translational elongation,GO:0070126~mitochondrial translational termination,	GO:0005739~mitochondrion,GO:0005743~mitochondrial inner membrane,GO:0005763~mitochondrial small ribosomal subunit,GO:0005840~ribosome,GO:0022627~cytosolic small ribosomal subunit,	GO:0003735~structural constituent of ribosome,	0.004	FALSE		3.067	13	1	1	1	1	142	15.8	9.55	31	1	0	6.123	2.61	28.1	171.9	171624	74339.8	643898	742819	62499.1	35253.6	606518	742819	Peak Found	Peak Found	High	Peak Found	Peak Found	High
High	Master Protein	P82921	28S ribosomal protein S21, mitochondrial OS=Homo sapiens OX=9606 GN=MRPS21 PE=1 SV=3	MRPS21	mitochondrial ribosomal protein S21	Cytoplasm	other		GO:0006412~translation,GO:0032543~mitochondrial translation,GO:0070125~mitochondrial translational elongation,GO:0070126~mitochondrial translational termination,	GO:0005743~mitochondrial inner membrane,GO:0005763~mitochondrial small ribosomal subunit,GO:0005840~ribosome,	GO:0003735~structural constituent of ribosome,GO:0044822~poly(A) RNA binding,	0.007	FALSE		2.595	14	1	1	1	1	87	10.7	9.92	0	1	0													Not Found	High	Not Found	Not Found	High	Not Found
High	Master Protein	P82650	28S ribosomal protein S22, mitochondrial OS=Homo sapiens OX=9606 GN=MRPS22 PE=1 SV=1	MRPS22	mitochondrial ribosomal protein S22	Cytoplasm	other		GO:0070125~mitochondrial translational elongation,GO:0070126~mitochondrial translational termination,	GO:0005739~mitochondrion,GO:0005743~mitochondrial inner membrane,GO:0005761~mitochondrial ribosome,GO:0005763~mitochondrial small ribosomal subunit,GO:0005840~ribosome,	GO:0003735~structural constituent of ribosome,	0	FALSE		6.195	7	2	3	2	1	360	41.3	7.9	23	2	0	3.675	1.88	42.8	157.2	3.27635e+06	2.86864e+06	1.10347e+07	1.15011e+07	1.19312e+06	1.36037e+06	1.03941e+07	1.15011e+07	Peak Found	Peak Found	High	High	Peak Found	High
High	Master Protein	Q9Y3D9	28S ribosomal protein S23, mitochondrial OS=Homo sapiens OX=9606 GN=MRPS23 PE=1 SV=2	MRPS23	mitochondrial ribosomal protein S23	Cytoplasm	other		GO:0006412~translation,GO:0070125~mitochondrial translational elongation,GO:0070126~mitochondrial translational termination,	GO:0005739~mitochondrion,GO:0005743~mitochondrial inner membrane,GO:0005840~ribosome,GO:0031965~nuclear membrane,GO:0045111~intermediate filament cytoskeleton,	GO:0003735~structural constituent of ribosome,GO:0005515~protein binding,GO:0044822~poly(A) RNA binding,	0.007	FALSE		2.538	5	1	2	1	1	190	21.8	8.9	13	1	0	0.121	-3.04	178.3	21.7	7.94836e+06	6.81843e+06	894307		2894492	3.23345e+06	842391		High	High	Peak Found	Not Found	High	Peak Found
High	Master Protein	Q96EL2	28S ribosomal protein S24, mitochondrial OS=Homo sapiens OX=9606 GN=MRPS24 PE=1 SV=1	MRPS24	mitochondrial ribosomal protein S24	Cytoplasm	other		GO:0006412~translation,GO:0032543~mitochondrial translation,GO:0070125~mitochondrial translational elongation,GO:0070126~mitochondrial translational termination,	GO:0005739~mitochondrion,GO:0005743~mitochondrial inner membrane,GO:0005761~mitochondrial ribosome,GO:0005763~mitochondrial small ribosomal subunit,	GO:0003735~structural constituent of ribosome,GO:0044822~poly(A) RNA binding,	0.007	FALSE		2.646	5	1	2	1	1	167	19	9.38	30	1	0	100	6.64		200			1.05376e+06	1159221			992585	1159221	Not Found	Not Found	High	High	Not Found	High
High	Master Protein	Q9BYN8	28S ribosomal protein S26, mitochondrial OS=Homo sapiens OX=9606 GN=MRPS26 PE=1 SV=1	MRPS26	mitochondrial ribosomal protein S26	Cytoplasm	other		GO:0042769~DNA damage response, detection of DNA damage,GO:0043043~peptide biosynthetic process,GO:0070125~mitochondrial translational elongation,GO:0070126~mitochondrial translational termination,	GO:0005654~nucleoplasm,GO:0005739~mitochondrion,GO:0005743~mitochondrial inner membrane,GO:0005763~mitochondrial small ribosomal subunit,	GO:0044822~poly(A) RNA binding,	0.001	FALSE		4.125	9	1	3	1	1	205	24.2	10.39	31	1	0	0.013	-6.27	197.4	2.6	3.16396e+06	3.29066e+06	22637.6	77587.5	1.1522e+06	1.5605e+06	21323.4	77587.5	High	High	Peak Found	Peak Found	High	Peak Found
High	Master Protein	Q92552	28S ribosomal protein S27, mitochondrial OS=Homo sapiens OX=9606 GN=MRPS27 PE=1 SV=3	MRPS27	mitochondrial ribosomal protein S27	Cytoplasm	other		GO:0070125~mitochondrial translational elongation,GO:0070126~mitochondrial translational termination,	GO:0005739~mitochondrion,GO:0005743~mitochondrial inner membrane,GO:0005840~ribosome,	GO:0005515~protein binding,	0.001	FALSE		4.159	3	1	4	1	1	414	47.6	6.18	83	1	0	0.206	-2.28	165.8	34.2	6.20336e+06	7.21966e+06	1.57314e+06	1.20983e+06	2.25903e+06	3.42372e+06	1481813	1.20983e+06	High	High	Peak Found	Peak Found	High	Peak Found
High	Master Protein	P51398	28S ribosomal protein S29, mitochondrial OS=Homo sapiens OX=9606 GN=DAP3 PE=1 SV=1	DAP3	death associated protein 3	Cytoplasm	other		GO:0006915~apoptotic process,GO:0070125~mitochondrial translational elongation,GO:0070126~mitochondrial translational termination,GO:0097190~apoptotic signaling pathway,	GO:0005654~nucleoplasm,GO:0005739~mitochondrion,GO:0005743~mitochondrial inner membrane,GO:0005761~mitochondrial ribosome,GO:0005763~mitochondrial small ribosomal subunit,GO:0015935~small ribosomal subunit,	GO:0003735~structural constituent of ribosome,GO:0005515~protein binding,GO:0044822~poly(A) RNA binding,	0	FALSE		5.313	8	2	2	2	1	398	45.5	8.88	0	2	0	1.346	0.43	85.2	114.8	404366	782091	699804	818914	147255	370885	659179	818914	Peak Found	High	High	Peak Found	High	High
High	Master Protein	Q92665	28S ribosomal protein S31, mitochondrial OS=Homo sapiens OX=9606 GN=MRPS31 PE=1 SV=3	MRPS31	mitochondrial ribosomal protein S31	Cytoplasm	other		GO:0070125~mitochondrial translational elongation,GO:0070126~mitochondrial translational termination,	GO:0005730~nucleolus,GO:0005739~mitochondrion,GO:0005743~mitochondrial inner membrane,GO:0005763~mitochondrial small ribosomal subunit,	GO:0003735~structural constituent of ribosome,GO:0005515~protein binding,GO:0019904~protein domain specific binding,GO:0044822~poly(A) RNA binding,	0.002	FALSE		3.616	5	1	1	1	1	395	45.3	9.29	0	1	0	0.114	-3.14	179.6	20.4	2.47231e+06	2.97825e+06	287956	330793	900323	1.41235e+06	271240	330793	Peak Found	High	Peak Found	Peak Found	High	Peak Found
High	Master Protein	C9JJ19	28S ribosomal protein S34, mitochondrial OS=Homo sapiens OX=9606 GN=MRPS34 PE=1 SV=2	MRPS34	mitochondrial ribosomal protein S34	Cytoplasm	other		GO:0032543~mitochondrial translation,GO:0070125~mitochondrial translational elongation,GO:0070126~mitochondrial translational termination,	GO:0005739~mitochondrion,GO:0005743~mitochondrial inner membrane,GO:0005840~ribosome,	GO:0003735~structural constituent of ribosome,	0	FALSE		9.117	15	3	7	3	1	225	26.3	9.89	151	3	0	0.557	-0.84	128.5	71.5	8.00747e+06	1.13565e+07	5.559e+06	5.07283e+06	2.91602e+06	5.3855e+06	5.23629e+06	5.07283e+06	High	High	High	High	High	High
High	Master Protein	P82673	28S ribosomal protein S35, mitochondrial OS=Homo sapiens OX=9606 GN=MRPS35 PE=1 SV=1	MRPS35	mitochondrial ribosomal protein S35	Cytoplasm	other		GO:0042769~DNA damage response, detection of DNA damage,GO:0070125~mitochondrial translational elongation,GO:0070126~mitochondrial translational termination,	GO:0005737~cytoplasm,GO:0005739~mitochondrion,GO:0005743~mitochondrial inner membrane,GO:0005763~mitochondrial small ribosomal subunit,	GO:0003735~structural constituent of ribosome,GO:0044822~poly(A) RNA binding,	0	FALSE		10.653	15	3	5	3	1	323	36.8	8.24	67	3	0	0.182	-2.46	169.2	30.8	7.49425e+06	7.73946e+06	1.46403e+06	1313870	2.72912e+06	3.67022e+06	1.37904e+06	1313870	High	High	High	Peak Found	High	High
High	Master Protein	P82909	28S ribosomal protein S36, mitochondrial OS=Homo sapiens OX=9606 GN=MRPS36 PE=1 SV=2	MRPS36	mitochondrial ribosomal protein S36	Cytoplasm	other		GO:0006103~2-oxoglutarate metabolic process,GO:0006412~translation,GO:0055114~oxidation-reduction process,GO:0070125~mitochondrial translational elongation,GO:0070126~mitochondrial translational termination,	GO:0005739~mitochondrion,GO:0005743~mitochondrial inner membrane,GO:0005763~mitochondrial small ribosomal subunit,GO:0009353~mitochondrial oxoglutarate dehydrogenase complex,	GO:0003735~structural constituent of ribosome,GO:0004591~oxoglutarate dehydrogenase (succinyl-transferring) activity,	0	FALSE		9.034	28	2	3	2	1	103	11.5	9.99	24	2	0	0.06	-4.05	188.6	11.4	7.4113e+06	9.36245e+06	604289	417268	2.69892e+06	4.43988e+06	569209	417268	High	High	Peak Found	Peak Found	High	Peak Found
High	Master Protein	P82933	28S ribosomal protein S9, mitochondrial OS=Homo sapiens OX=9606 GN=MRPS9 PE=1 SV=2	MRPS9	mitochondrial ribosomal protein S9	Cytoplasm	other		GO:0000462~maturation of SSU-rRNA from tricistronic rRNA transcript (SSU-rRNA, 5.8S rRNA, LSU-rRNA),GO:0006412~translation,GO:0042769~DNA damage response, detection of DNA damage,GO:0070125~mitochondrial translational elongation,GO:0070126~mitochondrial translational termination,	GO:0005730~nucleolus,GO:0005739~mitochondrion,GO:0005743~mitochondrial inner membrane,GO:0005763~mitochondrial small ribosomal subunit,GO:0005840~ribosome,	GO:0003735~structural constituent of ribosome,GO:0005515~protein binding,GO:0044822~poly(A) RNA binding,	0	FALSE		9.828	11	3	4	3	1	396	45.8	9.51	25	3	0	0.19	-2.4	168.1	31.9	7.95723e+06	6.07294e+06	1.26483e+06	1.37303e+06	2.89772e+06	2.87992e+06	1.19141e+06	1.37303e+06	High	High	High	High	High	High
High	Master Protein	H0Y8X4	2'-deoxynucleoside 5'-phosphate N-hydrolase 1 (Fragment) OS=Homo sapiens OX=9606 GN=DNPH1 PE=1 SV=1	DNPH1	2'-deoxynucleoside 5'-phosphate N-hydrolase 1	Nucleus	enzyme		GO:0008283~cell proliferation,GO:0009116~nucleoside metabolic process,GO:0009117~nucleotide metabolic process,GO:0009159~deoxyribonucleoside monophosphate catabolic process,GO:0030307~positive regulation of cell growth,GO:0030855~epithelial cell differentiation,	GO:0005634~nucleus,GO:0005737~cytoplasm,GO:0070062~extracellular exosome,	GO:0005515~protein binding,GO:0042802~identical protein binding,GO:0042803~protein homodimerization activity,GO:0050144~nucleoside deoxyribosyltransferase activity,GO:0070694~deoxyribonucleoside 5'-monophosphate N-glycosidase activity,	0	FALSE		20.007	21	5	35	5	1	243	25.9	5.5	104	5	0	0.073	-3.78	186.4	13.6	1.5029e+08	1.61759e+08	1.13166e+07	1.14029e+07	5.47298e+07	7.67095e+07	1.06596e+07	1.14029e+07	High	High	High	High	High	High
High	Master Protein	Q9UJ83	2-hydroxyacyl-CoA lyase 1 OS=Homo sapiens OX=9606 GN=HACL1 PE=1 SV=2	HACL1	2-hydroxyacyl-CoA lyase 1	Cytoplasm	enzyme		GO:0001561~fatty acid alpha-oxidation,GO:0051259~protein oligomerization,	GO:0005777~peroxisome,GO:0005782~peroxisomal matrix,	GO:0000287~magnesium ion binding,GO:0005102~receptor binding,GO:0005515~protein binding,GO:0016829~lyase activity,GO:0016830~carbon-carbon lyase activity,GO:0030976~thiamine pyrophosphate binding,GO:0042802~identical protein binding,GO:0048037~cofactor binding,	0.001	FALSE		4.81	2	1	3	1	1	578	63.7	7.36	80	1	0	10.088	3.33	18	182	79068.5	61131.6	698640	704021	28793.8	28989.9	658083	704021	Peak Found	Peak Found	High	High	Peak Found	High
High	Master Protein	P52758	2-iminobutanoate/2-iminopropanoate deaminase OS=Homo sapiens OX=9606 GN=RIDA PE=1 SV=1	RIDA	reactive intermediate imine deaminase A homolog	Cytoplasm	enzyme		GO:0001822~kidney development,GO:0006449~regulation of translational termination,GO:0007420~brain development,GO:0017148~negative regulation of translation,GO:0030324~lung development,GO:0033993~response to lipid,GO:0050680~negative regulation of epithelial cell proliferation,GO:0070314~G1 to G0 transition,GO:0090502~RNA phosphodiester bond hydrolysis, endonucleolytic,GO:1902074~response to salt,	GO:0005634~nucleus,GO:0005737~cytoplasm,GO:0005739~mitochondrion,GO:0005777~peroxisome,GO:0005829~cytosol,GO:0070062~extracellular exosome,	GO:0016892~endoribonuclease activity, producing 3'-phosphomonoesters,GO:0036041~long-chain fatty acid binding,GO:0042803~protein homodimerization activity,GO:0044822~poly(A) RNA binding,GO:0046914~transition metal ion binding,GO:1904012~platinum binding,GO:1904013~xenon atom binding,	0.001	FALSE		5.02	12	1	1	1	1	137	14.5	8.68	54	1	0	0.01	-6.64	200		6.8192e+06	5.33226e+06			2.4833e+06	2528673			High	Peak Found	Not Found	Not Found	High	Not Found
High	Master Protein	E9PCR7	2-oxoglutarate dehydrogenase, mitochondrial OS=Homo sapiens OX=9606 GN=OGDH PE=1 SV=1	OGDH	oxoglutarate dehydrogenase	Cytoplasm	enzyme		GO:0006091~generation of precursor metabolites and energy,GO:0006096~glycolytic process,GO:0006099~tricarboxylic acid cycle,GO:0006103~2-oxoglutarate metabolic process,GO:0006104~succinyl-CoA metabolic process,GO:0006554~lysine catabolic process,GO:0006734~NADH metabolic process,GO:0021695~cerebellar cortex development,GO:0021756~striatum development,GO:0021766~hippocampus development,GO:0021794~…	GO:0005739~mitochondrion,GO:0005759~mitochondrial matrix,GO:0005829~cytosol,GO:0031966~mitochondrial membrane,GO:0045252~oxoglutarate dehydrogenase complex,	GO:0004591~oxoglutarate dehydrogenase (succinyl-transferring) activity,GO:0030976~thiamine pyrophosphate binding,GO:0031072~heat shock protein binding,GO:0034602~oxoglutarate dehydrogenase (NAD+) activity,GO:0046872~metal ion binding,GO:0051087~chaperone binding,	0	FALSE		11.814	6	4	10	4	1	1038	117.6	6.92	35	4	0	0.756	-0.4	113.9	86.1	5.04673e+07	4.73782e+07	3.71248e+07	3.68342e+07	1.83783e+07	2.24678e+07	3.49697e+07	3.68342e+07	High	High	High	High	High	High
High	Master Protein	F5H5P2	2-oxoisovalerate dehydrogenase subunit alpha OS=Homo sapiens OX=9606 PE=3 SV=1									0	FALSE		7.006	5	1	2	1	1	479	54.2	6.43	0	1	0	0.01	-6.64	200		1.41482e+06	1.61562e+06			515223	766162			Peak Found	High	Not Found	Not Found	High	Not Found
High	Master Protein	O95861	3'(2'),5'-bisphosphate nucleotidase 1 OS=Homo sapiens OX=9606 GN=BPNT1 PE=1 SV=1	BPNT1	3'(2'), 5'-bisphosphate nucleotidase 1	Nucleus	phosphatase		GO:0006139~nucleobase-containing compound metabolic process,GO:0007399~nervous system development,GO:0016311~dephosphorylation,GO:0046854~phosphatidylinositol phosphorylation,GO:0050427~3'-phosphoadenosine 5'-phosphosulfate metabolic process,	GO:0005737~cytoplasm,GO:0005829~cytosol,GO:0070062~extracellular exosome,	GO:0000287~magnesium ion binding,GO:0008441~3'(2'),5'-bisphosphate nucleotidase activity,	0	FALSE		22.118	22	5	11	5	1	308	33.4	5.69	103	5	0	0.084	-3.57	184.4	15.6	2.45215e+07	2.33231e+07	1.73105e+06	2.34885e+06	8.92981e+06	1.10603e+07	1.63056e+06	2.34885e+06	High	High	Peak Found	Peak Found	High	Peak Found
High	Master Protein	Q8IV48	3'-5' exoribonuclease 1 OS=Homo sapiens OX=9606 GN=ERI1 PE=1 SV=3	ERI1	exoribonuclease 1	Nucleus	enzyme		GO:0000467~exonucleolytic trimming to generate mature 3'-end of 5.8S rRNA from tricistronic rRNA transcript (SSU-rRNA, 5.8S rRNA, LSU-rRNA),GO:0031047~gene silencing by RNA,GO:0031125~rRNA 3'-end processing,GO:0071044~histone mRNA catabolic process,	GO:0005634~nucleus,GO:0005730~nucleolus,GO:0005737~cytoplasm,GO:0071204~histone pre-mRNA 3'end processing complex,	GO:0003676~nucleic acid binding,GO:0004527~exonuclease activity,GO:0008408~3'-5' exonuclease activity,GO:0019843~rRNA binding,GO:0043022~ribosome binding,GO:0046872~metal ion binding,GO:0071207~histone pre-mRNA stem-loop binding,	0	FALSE		10.844	10	3	6	3	1	349	40	6.7	82	3	0	4.663	2.22	35.3	164.7	5.63255e+06	8.33892e+06	2.93822e+07	3.47519e+07	2.05116e+06	3.9545e+06	2.76765e+07	3.47519e+07	Peak Found	Peak Found	High	High	Peak Found	High
High	Master Protein	Q9BYD6	39S ribosomal protein L1, mitochondrial OS=Homo sapiens OX=9606 GN=MRPL1 PE=1 SV=2	MRPL1	mitochondrial ribosomal protein L1	Cytoplasm	other		GO:0000470~maturation of LSU-rRNA,GO:0006412~translation,GO:0070125~mitochondrial translational elongation,GO:0070126~mitochondrial translational termination,	GO:0005739~mitochondrion,GO:0005743~mitochondrial inner membrane,GO:0015934~large ribosomal subunit,GO:0022625~cytosolic large ribosomal subunit,	GO:0003723~RNA binding,GO:0003735~structural constituent of ribosome,GO:0005515~protein binding,GO:0044822~poly(A) RNA binding,	0	FALSE		10.879	18	3	16	3	1	325	36.9	8.78	147	3	0	0.187	-2.42	168.5	31.5	9.44211e+06	1.32326e+07	2.17957e+06	1.99637e+06	3.43846e+06	6.27518e+06	2.05304e+06	1.99637e+06	High	High	High	High	High	High
High	Master Protein	Q7Z7H8	39S ribosomal protein L10, mitochondrial OS=Homo sapiens OX=9606 GN=MRPL10 PE=1 SV=3	MRPL10	mitochondrial ribosomal protein L10	Cytoplasm	other		GO:0006412~translation,GO:0032543~mitochondrial translation,GO:0042254~ribosome biogenesis,GO:0070125~mitochondrial translational elongation,GO:0070126~mitochondrial translational termination,	GO:0005654~nucleoplasm,GO:0005739~mitochondrion,GO:0005743~mitochondrial inner membrane,GO:0005762~mitochondrial large ribosomal subunit,GO:0005840~ribosome,GO:0030529~intracellular ribonucleoprotein complex,	GO:0003735~structural constituent of ribosome,GO:0005515~protein binding,GO:0044822~poly(A) RNA binding,	0	FALSE		6.125	7	1	6	1	1	261	29.3	9.58	50	1	0	0.161	-2.63	172.2	27.8	3.73567e+06	5.00839e+06	633256	769578	1.36039e+06	2.37509e+06	596494	769578	High	High	High	Peak Found	High	High
High	Master Protein	Q9BYD1	39S ribosomal protein L13, mitochondrial OS=Homo sapiens OX=9606 GN=MRPL13 PE=1 SV=1	MRPL13	mitochondrial ribosomal protein L13	Cytoplasm	other		GO:0006412~translation,GO:0070125~mitochondrial translational elongation,GO:0070126~mitochondrial translational termination,	GO:0005743~mitochondrial inner membrane,GO:0005761~mitochondrial ribosome,GO:0005762~mitochondrial large ribosomal subunit,GO:0005840~ribosome,	GO:0003729~mRNA binding,GO:0003735~structural constituent of ribosome,GO:0005515~protein binding,GO:0044822~poly(A) RNA binding,	0	FALSE		5.979	22	3	4	3	1	178	20.7	9.16	41	3	0	0.161	-2.63	172.2	27.8	1.07043e+07	9.69323e+06	1.58809e+06	1.69947e+06	3.8981e+06	4.59674e+06	1.4959e+06	1.69947e+06	High	High	Peak Found	Peak Found	High	Peak Found
High	Master Protein	Q6P1L8	39S ribosomal protein L14, mitochondrial OS=Homo sapiens OX=9606 GN=MRPL14 PE=1 SV=1	MRPL14	mitochondrial ribosomal protein L14	Cytoplasm	other		GO:0006412~translation,GO:0070125~mitochondrial translational elongation,GO:0070126~mitochondrial translational termination,	GO:0005739~mitochondrion,GO:0005743~mitochondrial inner membrane,GO:0005762~mitochondrial large ribosomal subunit,GO:0005840~ribosome,	GO:0003735~structural constituent of ribosome,GO:0044822~poly(A) RNA binding,	0.001	FALSE		4.787	10	1	1	1	1	145	15.9	10.24	29	1	0	0.01	-6.64	200		5.02187e+06	5.52096e+06			1.82878e+06	2618162			Peak Found	High	Not Found	Not Found	High	Not Found
High	Master Protein	Q9NX20	39S ribosomal protein L16, mitochondrial OS=Homo sapiens OX=9606 GN=MRPL16 PE=1 SV=1	MRPL16	mitochondrial ribosomal protein L16	Cytoplasm	other		GO:0006412~translation,GO:0032543~mitochondrial translation,GO:0070125~mitochondrial translational elongation,GO:0070126~mitochondrial translational termination,	GO:0005743~mitochondrial inner membrane,GO:0005762~mitochondrial large ribosomal subunit,GO:0005840~ribosome,	GO:0003735~structural constituent of ribosome,GO:0019843~rRNA binding,	0.01	FALSE		2.232	4	1	2	1	1	251	28.4	10.13	18	1	0	0.184	-2.44	168.9	31.1	3.7697e+06	4.78211e+06	846426	723657	1372781	2267783	797290	723657	High	High	Peak Found	Peak Found	High	Peak Found
High	Master Protein	Q9NRX2	39S ribosomal protein L17, mitochondrial OS=Homo sapiens OX=9606 GN=MRPL17 PE=1 SV=1	MRPL17	mitochondrial ribosomal protein L17	Cytoplasm	other		GO:0000002~mitochondrial genome maintenance,GO:0006412~translation,GO:0070125~mitochondrial translational elongation,GO:0070126~mitochondrial translational termination,	GO:0005743~mitochondrial inner membrane,GO:0005762~mitochondrial large ribosomal subunit,GO:0005840~ribosome,	GO:0003735~structural constituent of ribosome,GO:0019904~protein domain specific binding,	0.001	FALSE		4.145	9	2	4	2	1	175	20	10.11	0	2	0	0.246	-2.03	160.6	39.4	1.76225e+07	1.48728e+07	4.00204e+06	3.94784e+06	6.41744e+06	7.053e+06	3.76971e+06	3.94784e+06	High	High	Peak Found	Peak Found	High	Peak Found
High	Master Protein	P49406	39S ribosomal protein L19, mitochondrial OS=Homo sapiens OX=9606 GN=MRPL19 PE=1 SV=2	MRPL19	mitochondrial ribosomal protein L19	Cytoplasm	other		GO:0006412~translation,GO:0070125~mitochondrial translational elongation,GO:0070126~mitochondrial translational termination,	GO:0005634~nucleus,GO:0005743~mitochondrial inner membrane,GO:0005762~mitochondrial large ribosomal subunit,GO:0005840~ribosome,GO:0031965~nuclear membrane,	GO:0003735~structural constituent of ribosome,	0	FALSE		5.175	6	2	3	2	1	292	33.5	9.5	28	2	0	0.079	-3.66	185.4	14.6	1.2509e+07	1.04216e+07	875466	928986	4555294	4942145	824644	928986	High	High	Peak Found	Peak Found	High	Peak Found
High	Master Protein	Q5T653	39S ribosomal protein L2, mitochondrial OS=Homo sapiens OX=9606 GN=MRPL2 PE=1 SV=2	MRPL2	mitochondrial ribosomal protein L2	Extracellular Space	other		GO:0002181~cytoplasmic translation,GO:0006412~translation,GO:0032543~mitochondrial translation,GO:0070125~mitochondrial translational elongation,GO:0070126~mitochondrial translational termination,	GO:0005743~mitochondrial inner membrane,GO:0005762~mitochondrial large ribosomal subunit,GO:0005840~ribosome,GO:0015934~large ribosomal subunit,	GO:0003723~RNA binding,GO:0003735~structural constituent of ribosome,GO:0016740~transferase activity,GO:0044822~poly(A) RNA binding,	0.001	FALSE		5.004	8	1	2	1	1	305	33.3	11.3	26	1	0	0.107	-3.22	180.7	19.3	6.60241e+06	7.27434e+06	742066		2.40435e+06	3.44965e+06	698988		Peak Found	High	Peak Found	Not Found	High	Peak Found
High	Master Protein	A8MYK1	39S ribosomal protein L23, mitochondrial OS=Homo sapiens OX=9606 GN=MRPL23 PE=1 SV=1						GO:0006412~translation,	GO:0005840~ribosome,	GO:0000166~nucleotide binding,GO:0003735~structural constituent of ribosome,	0	FALSE		15.62	24	3	6	3	1	191	21.8	11.62	96	3	0	0.103	-3.28	181.3	18.7	2.06854e+07	1.60905e+07	1.12597e+06	3.1405e+06	7.53284e+06	7.63045e+06	1.06061e+06	3.1405e+06	High	High	Peak Found	Peak Found	High	Peak Found
High	Master Protein	Q96A35	39S ribosomal protein L24, mitochondrial OS=Homo sapiens OX=9606 GN=MRPL24 PE=1 SV=1	MRPL24	mitochondrial ribosomal protein L24	Cytoplasm	other		GO:0006412~translation,GO:0070125~mitochondrial translational elongation,GO:0070126~mitochondrial translational termination,	GO:0005739~mitochondrion,GO:0005743~mitochondrial inner membrane,GO:0005762~mitochondrial large ribosomal subunit,GO:0005840~ribosome,	GO:0003735~structural constituent of ribosome,	0.001	FALSE		4.449	11	1	2	1	1	216	24.9	9.29	15	1	0	0.103	-3.28	181.3	18.7	3.40588e+06	3.91757e+06		375957	1.24029e+06	1.8578e+06		375957	High	High	Not Found	Peak Found	High	Peak Found
High	Master Protein	Q13084	39S ribosomal protein L28, mitochondrial OS=Homo sapiens OX=9606 GN=MRPL28 PE=1 SV=4	MRPL28	mitochondrial ribosomal protein L28	Cytoplasm	other		GO:0006412~translation,GO:0070125~mitochondrial translational elongation,GO:0070126~mitochondrial translational termination,	GO:0005737~cytoplasm,GO:0005739~mitochondrion,GO:0005743~mitochondrial inner membrane,GO:0005761~mitochondrial ribosome,GO:0005762~mitochondrial large ribosomal subunit,	GO:0003735~structural constituent of ribosome,GO:0005515~protein binding,GO:0044822~poly(A) RNA binding,	0.003	FALSE		3.158	9	1	4	1	1	256	30.1	8.29	28	1	0	0.25	-2	160	40	788511	917730	195686	231266	287146	435207	184326	231266	High	High	High	High	High	High
High	Master Protein	H0Y4J2	39S ribosomal protein L37, mitochondrial (Fragment) OS=Homo sapiens OX=9606 GN=MRPL37 PE=1 SV=1	MRPL37	mitochondrial ribosomal protein L37	Cytoplasm	enzyme		GO:0006412~translation,GO:0070125~mitochondrial translational elongation,GO:0070126~mitochondrial translational termination,	GO:0005739~mitochondrion,GO:0005743~mitochondrial inner membrane,GO:0005761~mitochondrial ribosome,GO:0005762~mitochondrial large ribosomal subunit,GO:0005840~ribosome,	GO:0003735~structural constituent of ribosome,GO:0044822~poly(A) RNA binding,	0.001	FALSE		4.437	3	2	4	2	1	264	29.6	6.64	0	2	0	0.01	-6.64	200		7.38978e+06	7.386e+06			2.69108e+06	3.5026e+06			High	High	Peak Found	Peak Found	High	Peak Found
High	Master Protein	Q96DV4	39S ribosomal protein L38, mitochondrial OS=Homo sapiens OX=9606 GN=MRPL38 PE=1 SV=2	MRPL38	mitochondrial ribosomal protein L38	Cytoplasm	other		GO:0070125~mitochondrial translational elongation,GO:0070126~mitochondrial translational termination,	GO:0005743~mitochondrial inner membrane,GO:0005762~mitochondrial large ribosomal subunit,GO:0005840~ribosome,		0	FALSE		6.382	6	2	6	2	1	380	44.6	7.53	113	2	0	0.167	-2.58	171.4	28.6	6.5931e+06	7.16709e+06	880900	1.49016e+06	2.40096e+06	3.39879e+06	829763	1.49016e+06	High	High	High	High	High	High
High	Master Protein	Q9NYK5	39S ribosomal protein L39, mitochondrial OS=Homo sapiens OX=9606 GN=MRPL39 PE=1 SV=3	MRPL39	mitochondrial ribosomal protein L39	Cytoplasm	other		GO:0000002~mitochondrial genome maintenance,GO:0006418~tRNA aminoacylation for protein translation,GO:0006433~prolyl-tRNA aminoacylation,GO:0070125~mitochondrial translational elongation,GO:0070126~mitochondrial translational termination,	GO:0005739~mitochondrion,GO:0005743~mitochondrial inner membrane,GO:0005761~mitochondrial ribosome,GO:0005762~mitochondrial large ribosomal subunit,	GO:0000166~nucleotide binding,GO:0003723~RNA binding,GO:0004827~proline-tRNA ligase activity,GO:0016876~ligase activity, forming aminoacyl-tRNA and related compounds,GO:0044822~poly(A) RNA binding,	0	FALSE		12.804	8	3	13	3	1	338	38.7	7.65	175	3	0	0.256	-1.97	159.2	40.8	1.37483e+07	1.45228e+07	3.66182e+06	3.572e+06	5.00662e+06	6.88701e+06	3.44924e+06	3.572e+06	High	High	High	High	High	High
High	Master Protein	Q9BYD3	39S ribosomal protein L4, mitochondrial OS=Homo sapiens OX=9606 GN=MRPL4 PE=1 SV=1	MRPL4	mitochondrial ribosomal protein L4	Cytoplasm	other		GO:0006412~translation,GO:0070125~mitochondrial translational elongation,GO:0070126~mitochondrial translational termination,	GO:0005739~mitochondrion,GO:0005743~mitochondrial inner membrane,GO:0005762~mitochondrial large ribosomal subunit,GO:0005840~ribosome,GO:0022626~cytosolic ribosome,	GO:0003723~RNA binding,GO:0003735~structural constituent of ribosome,GO:0005515~protein binding,GO:0044822~poly(A) RNA binding,	0	FALSE		10.246	19	3	5	3	1	311	34.9	9.72	0	3	0	0.649	-0.62	121.3	78.7	3.62573e+06	8.58783e+06	3.15551e+06	4.15599e+06	1.32036e+06	4.07254e+06	2.97233e+06	4.15599e+06	High	High	High	High	High	High
High	Master Protein	Q9NQ50	39S ribosomal protein L40, mitochondrial OS=Homo sapiens OX=9606 GN=MRPL40 PE=1 SV=1	MRPL40	mitochondrial ribosomal protein L40	Cytoplasm	other		GO:0009653~anatomical structure morphogenesis,GO:0070125~mitochondrial translational elongation,GO:0070126~mitochondrial translational termination,	GO:0005634~nucleus,GO:0005730~nucleolus,GO:0005739~mitochondrion,GO:0005743~mitochondrial inner membrane,GO:0005761~mitochondrial ribosome,	GO:0005515~protein binding,GO:0044822~poly(A) RNA binding,	0.001	FALSE		4.061	8	1	4	1	1	206	24.5	9.63	0	1	0	0.535	-0.9	130.3	69.7	1.86214e+06	1.23804e+06	746463	884819	678121	587106	703129	884819	Peak Found	High	High	High	High	High
High	Master Protein	Q8N983	39S ribosomal protein L43, mitochondrial OS=Homo sapiens OX=9606 GN=MRPL43 PE=1 SV=1	MRPL43	mitochondrial ribosomal protein L43	Cytoplasm	translation regulator		GO:0006412~translation,GO:0070125~mitochondrial translational elongation,GO:0070126~mitochondrial translational termination,	GO:0005743~mitochondrial inner membrane,GO:0005761~mitochondrial ribosome,GO:0005762~mitochondrial large ribosomal subunit,GO:0005840~ribosome,	GO:0003735~structural constituent of ribosome,GO:0005515~protein binding,GO:0044822~poly(A) RNA binding,	0.007	FALSE		2.499	6	1	1	1	1	215	23.4	8.65	22	1	0	0.048	-4.39	190.9	9.1	4.69529e+06	5.12914e+06	257830	213290	1.70985e+06	2.43235e+06	242862	213290	Peak Found	High	Peak Found	Peak Found	High	Peak Found
High	Master Protein	Q9H9J2	39S ribosomal protein L44, mitochondrial OS=Homo sapiens OX=9606 GN=MRPL44 PE=1 SV=1	MRPL44	mitochondrial ribosomal protein L44	Cytoplasm	enzyme		GO:0006396~RNA processing,GO:0030422~production of siRNA involved in RNA interference,GO:0031053~primary miRNA processing,GO:0031054~pre-miRNA processing,GO:0070125~mitochondrial translational elongation,GO:0070126~mitochondrial translational termination,GO:0090502~RNA phosphodiester bond hydrolysis, endonucleolytic,	GO:0005634~nucleus,GO:0005743~mitochondrial inner membrane,GO:0005840~ribosome,	GO:0003725~double-stranded RNA binding,GO:0004525~ribonuclease III activity,GO:0005515~protein binding,GO:0044822~poly(A) RNA binding,	0	FALSE		9.923	11	3	7	3	1	332	37.5	8.4	132	3	0	3.402	1.77	45.4	154.6	3.22338e+06	3.4751e+06	1.14057e+07	1.13639e+07	1173834	1.64797e+06	1.07436e+07	1.13639e+07	High	High	High	High	High	High
High	Master Protein	Q9H2W6	39S ribosomal protein L46, mitochondrial OS=Homo sapiens OX=9606 GN=MRPL46 PE=1 SV=1	MRPL46	mitochondrial ribosomal protein L46	Cytoplasm	other		GO:0070125~mitochondrial translational elongation,GO:0070126~mitochondrial translational termination,	GO:0005654~nucleoplasm,GO:0005739~mitochondrion,GO:0005743~mitochondrial inner membrane,GO:0005762~mitochondrial large ribosomal subunit,GO:0030054~cell junction,	GO:0003735~structural constituent of ribosome,GO:0016787~hydrolase activity,	0	FALSE		6.113	11	2	3	2	1	279	31.7	7.05	37	2	0	0.824	-0.28	109.6	90.4	4.05199e+06	2.96306e+06	2.73786e+06	2.97939e+06	1.47558e+06	1.40515e+06	2.57893e+06	2.97939e+06	High	High	Peak Found	High	High	High
High	Master Protein	Q9HD33	39S ribosomal protein L47, mitochondrial OS=Homo sapiens OX=9606 GN=MRPL47 PE=1 SV=2	MRPL47	mitochondrial ribosomal protein L47	Cytoplasm	other		GO:0032543~mitochondrial translation,GO:0070125~mitochondrial translational elongation,GO:0070126~mitochondrial translational termination,	GO:0005739~mitochondrion,GO:0005743~mitochondrial inner membrane,GO:0005762~mitochondrial large ribosomal subunit,	GO:0003735~structural constituent of ribosome,	0.001	FALSE		4.927	5	1	2	1	1	250	29.4	10.37	64	1	0	0.988	-0.02	100.6	99.4	718748	664139	654756	711396	261741	314949	616747	711396	Peak Found	Peak Found	High	High	Peak Found	High
High	Master Protein	Q96EL3	39S ribosomal protein L53, mitochondrial OS=Homo sapiens OX=9606 GN=MRPL53 PE=1 SV=1	MRPL53	mitochondrial ribosomal protein L53	Cytoplasm	other		GO:0070125~mitochondrial translational elongation,GO:0070126~mitochondrial translational termination,	GO:0005743~mitochondrial inner membrane,GO:0005762~mitochondrial large ribosomal subunit,GO:0005840~ribosome,	GO:0005515~protein binding,	0	FALSE		9.159	16	1	4	1	1	112	12.1	8.76	109	1	0	2.738	1.45	53.5	146.5	256791	255796	619464	794901	93513.7	121304	583503	794901	Peak Found	Peak Found	High	High	Peak Found	High
High	Master Protein	Q6P161	39S ribosomal protein L54, mitochondrial OS=Homo sapiens OX=9606 GN=MRPL54 PE=1 SV=1	MRPL54	mitochondrial ribosomal protein L54	Cytoplasm	other		GO:0070125~mitochondrial translational elongation,GO:0070126~mitochondrial translational termination,	GO:0005743~mitochondrial inner membrane,GO:0005762~mitochondrial large ribosomal subunit,GO:0005840~ribosome,	GO:0044822~poly(A) RNA binding,	0.003	FALSE		3.297	7	1	2	1	1	138	15.8	9.6	57	1	0	67.092	6.07	2.9	197.1	26174.2	29681.8	1.81657e+06	1.92512e+06	9531.67	14075.8	1.71112e+06	1.92512e+06	Peak Found	Peak Found	High	High	Peak Found	High
High	Master Protein	Q7Z7F7	39S ribosomal protein L55, mitochondrial OS=Homo sapiens OX=9606 GN=MRPL55 PE=1 SV=1	MRPL55	mitochondrial ribosomal protein L55	Cytoplasm	other		GO:0006412~translation,GO:0070125~mitochondrial translational elongation,GO:0070126~mitochondrial translational termination,	GO:0005743~mitochondrial inner membrane,GO:0005762~mitochondrial large ribosomal subunit,GO:0005840~ribosome,	GO:0003735~structural constituent of ribosome,	0	FALSE		5.627	13	1	2	1	1	128	15.1	11.15	74	1	0	0.217	-2.21	164.4	35.6	917913	1.01107e+06	194377	224319	334269	479469	183093	224319	High	High	Peak Found	Peak Found	High	Peak Found
High	Master Protein	Q9BYD2	39S ribosomal protein L9, mitochondrial OS=Homo sapiens OX=9606 GN=MRPL9 PE=1 SV=2	MRPL9	mitochondrial ribosomal protein L9	Cytoplasm	translation regulator		GO:0006412~translation,GO:0070125~mitochondrial translational elongation,GO:0070126~mitochondrial translational termination,	GO:0005739~mitochondrion,GO:0005743~mitochondrial inner membrane,GO:0005761~mitochondrial ribosome,GO:0005762~mitochondrial large ribosomal subunit,GO:0005840~ribosome,	GO:0003735~structural constituent of ribosome,GO:0005515~protein binding,GO:0044822~poly(A) RNA binding,	0.004	FALSE		3.03	3	1	1	1	1	267	30.2	10.08	0	1	0	12.44	3.64	14.9	185.1	131394	174300	1.90095e+06	1864560	47848.9	82656.8	1.7906e+06	1864560	Peak Found	Peak Found	Peak Found	High	Peak Found	High
High	Master Protein	Q9NVS2	39S ribosomal protein S18a, mitochondrial OS=Homo sapiens OX=9606 GN=MRPS18A PE=1 SV=1	MRPS18A	mitochondrial ribosomal protein S18A	Cytoplasm	other		GO:0006412~translation,GO:0032543~mitochondrial translation,GO:0070125~mitochondrial translational elongation,GO:0070126~mitochondrial translational termination,	GO:0005743~mitochondrial inner membrane,GO:0005763~mitochondrial small ribosomal subunit,GO:0005840~ribosome,GO:0022627~cytosolic small ribosomal subunit,	GO:0003735~structural constituent of ribosome,	0.001	FALSE		4.052	10	2	4	2	1	196	22.2	10.33	0	2	0	0.08	-3.64	185.2	14.8	9.14124e+06	8.77176e+06	752273	684667	3.3289e+06	4.15976e+06	708603	684667	High	High	Peak Found	Peak Found	High	Peak Found
High	Master Protein	Q99714	3-hydroxyacyl-CoA dehydrogenase type-2 OS=Homo sapiens OX=9606 GN=HSD17B10 PE=1 SV=3	HSD17B10	hydroxysteroid 17-beta dehydrogenase 10	Cytoplasm	enzyme		GO:0006629~lipid metabolic process,GO:0009083~branched-chain amino acid catabolic process,GO:0055114~oxidation-reduction process,GO:0070901~mitochondrial tRNA methylation,GO:0090646~mitochondrial tRNA processing,	GO:0005737~cytoplasm,GO:0005739~mitochondrion,GO:0005759~mitochondrial matrix,GO:0005886~plasma membrane,	GO:0003857~3-hydroxyacyl-CoA dehydrogenase activity,GO:0005515~protein binding,GO:0008709~cholate 7-alpha-dehydrogenase activity,GO:0016491~oxidoreductase activity,GO:0030283~testosterone dehydrogenase [NAD(P)] activity,GO:0044822~poly(A) RNA binding,GO:0047015~3-hydroxy-2-methylbutyryl-CoA dehydrogenase activity,	0	FALSE		90.764	74	13	77	13	1	261	26.9	7.78	1508	13	0	0.075	-3.74	186.1	13.9	2.55019e+08	2.79409e+08	2.02012e+07	1.9674e+07	9.28682e+07	1.32502e+08	1.90285e+07	1.9674e+07	High	High	High	High	High	High
High	Master Protein	Q9BUT1	3-hydroxybutyrate dehydrogenase type 2 OS=Homo sapiens OX=9606 GN=BDH2 PE=1 SV=2	BDH2	3-hydroxybutyrate dehydrogenase 2	Cytoplasm	enzyme		GO:0006635~fatty acid beta-oxidation,GO:0019290~siderophore biosynthetic process,GO:0030855~epithelial cell differentiation,GO:0042168~heme metabolic process,GO:0046951~ketone body biosynthetic process,GO:0055072~iron ion homeostasis,	GO:0005737~cytoplasm,GO:0005739~mitochondrion,GO:0005829~cytosol,GO:0070062~extracellular exosome,	GO:0003858~3-hydroxybutyrate dehydrogenase activity,GO:0008667~2,3-dihydro-2,3-dihydroxybenzoate dehydrogenase activity,GO:0016491~oxidoreductase activity,GO:0016628~oxidoreductase activity, acting on the CH-CH group of donors, NAD or NADP as acceptor,GO:0051287~NAD binding,	0	FALSE		8.398	9	1	5	1	1	245	26.7	7.65	145	1	0	100	6.64		200			729379	667713			687038	667713	Not Found	Not Found	High	High	Not Found	High
High	Master Protein	P31937	3-hydroxyisobutyrate dehydrogenase, mitochondrial OS=Homo sapiens OX=9606 GN=HIBADH PE=1 SV=2	HIBADH	3-hydroxyisobutyrate dehydrogenase	Cytoplasm	enzyme		GO:0006574~valine catabolic process,GO:0009083~branched-chain amino acid catabolic process,GO:0055114~oxidation-reduction process,	GO:0005739~mitochondrion,GO:0005759~mitochondrial matrix,	GO:0004616~phosphogluconate dehydrogenase (decarboxylating) activity,GO:0008442~3-hydroxyisobutyrate dehydrogenase activity,GO:0051287~NAD binding,	0	FALSE		10.894	4	1	8	1	1	336	35.3	8.13	176	1	0	0.027	-5.2	194.7	5.3	1.22397e+07	1.52127e+07	356324	384329	4.45724e+06	7214196	335639	384329	High	High	Peak Found	Peak Found	High	Peak Found
High	Master Protein	Q6NVY1	3-hydroxyisobutyryl-CoA hydrolase, mitochondrial OS=Homo sapiens OX=9606 GN=HIBCH PE=1 SV=2	HIBCH	3-hydroxyisobutyryl-CoA hydrolase	Cytoplasm	enzyme		GO:0006574~valine catabolic process,GO:0006635~fatty acid beta-oxidation,GO:0009083~branched-chain amino acid catabolic process,	GO:0005739~mitochondrion,GO:0005759~mitochondrial matrix,GO:0070062~extracellular exosome,	GO:0003860~3-hydroxyisobutyryl-CoA hydrolase activity,	0	FALSE		9.924	9	3	6	3	1	386	43.5	8.19	120	3	0	0.275	-1.86	156.9	43.1	3.41758e+06	7.01447e+06	3.00621e+06	603109	1.24455e+06	3.32641e+06	2.83169e+06	603109	High	High	Peak Found	Peak Found	High	Peak Found
High	Master Protein	P09110	3-ketoacyl-CoA thiolase, peroxisomal OS=Homo sapiens OX=9606 GN=ACAA1 PE=1 SV=2	ACAA1	acetyl-CoA acyltransferase 1	Cytoplasm	enzyme		GO:0000038~very long-chain fatty acid metabolic process,GO:0006635~fatty acid beta-oxidation,GO:0008152~metabolic process,GO:0008206~bile acid metabolic process,GO:0033540~fatty acid beta-oxidation using acyl-CoA oxidase,GO:0036109~alpha-linolenic acid metabolic process,	GO:0005777~peroxisome,GO:0005782~peroxisomal matrix,GO:0016020~membrane,GO:0043231~intracellular membrane-bounded organelle,	GO:0003988~acetyl-CoA C-acyltransferase activity,GO:0005515~protein binding,GO:0008775~acetate CoA-transferase activity,GO:0016401~palmitoyl-CoA oxidase activity,GO:0016747~transferase activity, transferring acyl groups other than amino-acyl groups,	0	FALSE		20.222	18	4	13	4	1	424	44.3	8.44	116	4	0	0.777	-0.36	112.5	87.5	1.65298e+07	1.86929e+07	1.26462e+07	1.47575e+07	6.01954e+06	8.86458e+06	1.19121e+07	1.47575e+07	High	High	High	High	High	High
High	Master Protein	P56937	3-keto-steroid reductase OS=Homo sapiens OX=9606 GN=HSD17B7 PE=1 SV=1	HSD17B7	hydroxysteroid 17-beta dehydrogenase 7	Cytoplasm	enzyme		GO:0006695~cholesterol biosynthetic process,GO:0006703~estrogen biosynthetic process,GO:0055114~oxidation-reduction process,	GO:0005783~endoplasmic reticulum,GO:0005789~endoplasmic reticulum membrane,GO:0005886~plasma membrane,GO:0016021~integral component of membrane,	GO:0000253~3-keto sterol reductase activity,GO:0004303~estradiol 17-beta-dehydrogenase activity,	0.002	FALSE		3.802	3	1	1	1	1	341	38.2	8.1	32	1	0	8.687	3.12	20.6	179.4	56048.9		479607	494352	20410.9		451765	494352	Peak Found	Not Found	High	Peak Found	Peak Found	High
High	Master Protein	P25325	3-mercaptopyruvate sulfurtransferase OS=Homo sapiens OX=9606 GN=MPST PE=1 SV=3	MPST	mercaptopyruvate sulfurtransferase	Cytoplasm	enzyme		GO:0001822~kidney development,GO:0001889~liver development,GO:0009440~cyanate catabolic process,GO:0009636~response to toxic substance,GO:0019346~transsulfuration,GO:0021510~spinal cord development,GO:0070814~hydrogen sulfide biosynthetic process,	GO:0005739~mitochondrion,GO:0005829~cytosol,GO:0030054~cell junction,GO:0043005~neuron projection,GO:0045202~synapse,GO:0070062~extracellular exosome,	GO:0004792~thiosulfate sulfurtransferase activity,GO:0016784~3-mercaptopyruvate sulfurtransferase activity,GO:0042802~identical protein binding,	0	FALSE		15.924	21	3	9	3	1	297	33.2	6.6	118	3	0	0.1	-3.32	181.8	18.2	7.69317e+06	5.92276e+06	775234	591313	2.80156e+06	2.8087e+06	730230	591313	High	High	Peak Found	Peak Found	High	Peak Found
High	Master Protein	P46783	40S ribosomal protein S10 OS=Homo sapiens OX=9606 GN=RPS10 PE=1 SV=1	RPS10	ribosomal protein S10	Cytoplasm	other		GO:0000028~ribosomal small subunit assembly,GO:0000184~nuclear-transcribed mRNA catabolic process, nonsense-mediated decay,GO:0006364~rRNA processing,GO:0006412~translation,GO:0006413~translational initiation,GO:0006614~SRP-dependent cotranslational protein targeting to membrane,GO:0019083~viral transcription,	GO:0005654~nucleoplasm,GO:0005730~nucleolus,GO:0005829~cytosol,GO:0005840~ribosome,GO:0005925~focal adhesion,GO:0016020~membrane,GO:0022627~cytosolic small ribosomal subunit,GO:0031012~extracellular matrix,GO:0070062~extracellular exosome,	GO:0003735~structural constituent of ribosome,GO:0005515~protein binding,GO:0044822~poly(A) RNA binding,	0	FALSE		77.483	56	11	218	11	1	165	18.9	10.15	3959	11	0	3.119	1.64	48.6	151.4	2.62643e+08	2.92596e+08	9.04544e+08	8.26473e+08	9.56445e+07	1.38756e+08	8.52034e+08	8.26473e+08	High	High	High	High	High	High
High	Master Protein	P62280	40S ribosomal protein S11 OS=Homo sapiens OX=9606 GN=RPS11 PE=1 SV=3	RPS11	ribosomal protein S11	Cytoplasm	other		GO:0000184~nuclear-transcribed mRNA catabolic process, nonsense-mediated decay,GO:0001649~osteoblast differentiation,GO:0006364~rRNA processing,GO:0006412~translation,GO:0006413~translational initiation,GO:0006614~SRP-dependent cotranslational protein targeting to membrane,GO:0019083~viral transcription,	GO:0005654~nucleoplasm,GO:0005730~nucleolus,GO:0005737~cytoplasm,GO:0005829~cytosol,GO:0005840~ribosome,GO:0005925~focal adhesion,GO:0016020~membrane,GO:0022627~cytosolic small ribosomal subunit,GO:0031012~extracellular matrix,GO:0070062~extracellular exosome,	GO:0003735~structural constituent of ribosome,GO:0005515~protein binding,GO:0019843~rRNA binding,GO:0044822~poly(A) RNA binding,	0	FALSE		89.489	64	17	158	17	1	158	18.4	10.3	1641	17	0	4.056	2.02	39.6	160.4	2.65749e+08	2.71475e+08	1.16249e+09	1.0211e+09	9.67756e+07	1.2874e+08	1.09501e+09	1.0211e+09	High	High	High	High	High	High
High	Master Protein	P25398	40S ribosomal protein S12 OS=Homo sapiens OX=9606 GN=RPS12 PE=1 SV=3	RPS12	ribosomal protein S12	Cytoplasm	other		GO:0000184~nuclear-transcribed mRNA catabolic process, nonsense-mediated decay,GO:0006364~rRNA processing,GO:0006412~translation,GO:0006413~translational initiation,GO:0006614~SRP-dependent cotranslational protein targeting to membrane,GO:0019083~viral transcription,	GO:0005654~nucleoplasm,GO:0005829~cytosol,GO:0016020~membrane,GO:0022627~cytosolic small ribosomal subunit,	GO:0003735~structural constituent of ribosome,GO:0044822~poly(A) RNA binding,	0	FALSE		68.058	61	10	157	10	1	132	14.5	7.21	2206	10	0	2.49	1.32	57.3	142.7	3.47569e+08	3.40465e+08	8.5641e+08	8.56881e+08	1.26571e+08	1.61456e+08	8.06695e+08	8.56881e+08	High	High	High	High	High	High
High	Master Protein	P62277	40S ribosomal protein S13 OS=Homo sapiens OX=9606 GN=RPS13 PE=1 SV=2	RPS13	ribosomal protein S13	Cytoplasm	other		GO:0000184~nuclear-transcribed mRNA catabolic process, nonsense-mediated decay,GO:0006364~rRNA processing,GO:0006412~translation,GO:0006413~translational initiation,GO:0006614~SRP-dependent cotranslational protein targeting to membrane,GO:0019083~viral transcription,GO:0033119~negative regulation of RNA splicing,	GO:0005634~nucleus,GO:0005654~nucleoplasm,GO:0005730~nucleolus,GO:0005829~cytosol,GO:0005840~ribosome,GO:0005925~focal adhesion,GO:0016020~membrane,GO:0022627~cytosolic small ribosomal subunit,GO:0031012~extracellular matrix,GO:0070062~extracellular exosome,	GO:0003729~mRNA binding,GO:0003735~structural constituent of ribosome,GO:0005515~protein binding,GO:0044822~poly(A) RNA binding,GO:0070181~small ribosomal subunit rRNA binding,GO:1990932~5.8S rRNA binding,	0	FALSE		77.556	56	14	209	14	1	151	17.2	10.54	3442	14	0	4.562	2.19	36	164	3.829e+08	4.20543e+08	1.84461e+09	1.81704e+09	1.39438e+08	1.99431e+08	1.73753e+09	1.81704e+09	High	High	High	High	High	High
High	Master Protein	P62263	40S ribosomal protein S14 OS=Homo sapiens OX=9606 GN=RPS14 PE=1 SV=3	RPS14	ribosomal protein S14	Cytoplasm	translation regulator		GO:0000028~ribosomal small subunit assembly,GO:0000122~negative regulation of transcription from RNA polymerase II promoter,GO:0000184~nuclear-transcribed mRNA catabolic process, nonsense-mediated decay,GO:0000462~maturation of SSU-rRNA from tricistronic rRNA transcript (SSU-rRNA, 5.8S rRNA, LSU-rRNA),GO:0006364~rRNA processing,GO:0006412~translation,GO:0006413~translational initiation,GO:0006417…	GO:0005654~nucleoplasm,GO:0005730~nucleolus,GO:0005737~cytoplasm,GO:0005739~mitochondrion,GO:0005829~cytosol,GO:0005840~ribosome,GO:0005925~focal adhesion,GO:0016020~membrane,GO:0016021~integral component of membrane,GO:0022627~cytosolic small ribosomal subunit,GO:0031012~extracellular matrix,GO:0070062~extracellular exosome,	GO:0003723~RNA binding,GO:0003735~structural constituent of ribosome,GO:0005515~protein binding,GO:0044822~poly(A) RNA binding,GO:0045182~translation regulator activity,GO:0048027~mRNA 5'-UTR binding,GO:0070181~small ribosomal subunit rRNA binding,	0	FALSE		92.171	43	11	137	11	1	151	16.3	10.05	1972	11	0	2.799	1.49	52.6	147.4	2.88948e+08	2.80262e+08	8.13682e+08	7.79869e+08	1.05224e+08	1.32907e+08	7.66447e+08	7.79869e+08	High	High	High	High	High	High
[truncated: 2,850 more rows]

## Sheet: Supplemental Table S5_Peptides
Checked	Confidence	Annotated Sequence	Modifications	Modifications in Master Proteins	Contaminant	Marked as	Qvality PEP	Qvality q-value	# Protein Groups	# Proteins	# PSMs	Master Protein Accessions	Positions in Master Proteins	# Missed Cleavages	Theo. MH+ [Da]	# Razor Quan Results	Quan Info	Found in Sample: [S1] F1: Sample, whole cell lysate 1, 1	Found in Sample: [S2] F2: Sample, whole cell lysate 1, 2	Found in Sample: [S7] F7: Sample, crude membrane 1, 1	Found in Sample: [S8] F8: Sample, crude membrane 1, 2	Found in Sample: [S7] F7: Sample, crude membrane 1, 1	Found in Sample: [S8] F8: Sample, crude membrane 1, 2	Confidence (by Search Engine): Mascot	Percolator q-Value (by Search Engine): Mascot	Percolator PEP (by Search Engine): Mascot	Ions Score (by Search Engine): Mascot	Top Apex RT [min]
[truncated: 22,782 more rows]
