# Supplementary material for: Simple But Efficacious Enrichment of Integral Membrane Proteins and Their Interactions for In-Depth Membrane Proteomics
Source: Mol Cell Proteomics. 2022 Jan 25;21(5):100206. doi: 10.1016/j.mcpro.2022.100206 (PMC9062332; doi:10.1016/j.mcpro.2022.100206)
Supplement: Supplemental Table S6 [file mmc7.xlsx]

## Sheet: Supplemental Table S6_Protein
Protein FDR Confidence: Combined	Accession	Description	Symbol	Entrez Gene Name	Location	Type(s)	TMHMM	GOTERM_BP_DIRECT	GOTERM_CC_DIRECT	GOTERM_MF_DIRECT	Gravy index	Exp. q-value: Combined	Marked as	Sum PEP Score	Coverage [%]	# Peptides	# PSMs	# Unique Peptides	# Protein Groups	# AAs	MW [kDa]	calc. pI	Score Mascot: Mascot	Coverage [%] (by Search Engine): Mascot	# Peptides (by Search Engine): Mascot	# Razor Peptides	Abundances (Normalized): F1: Sample, No Wash, 1, MF1	Abundances (Normalized): F4: Sample, No Wash, 2, MF1	Abundances (Normalized): F7: Sample, No Wash, 1, MF2	Abundances (Normalized): F10: Sample, No Wash, 2, MF2	Abundances (Normalized): F2: Sample, Urea Wash, 1, UW1	Abundances (Normalized): F5: Sample, Urea Wash, 2, UW1	Abundances (Normalized): F8: Sample, Urea Wash, 1, UW2	Abundances (Normalized): F11: Sample, Urea Wash, 2, UW2	Abundances (Normalized): F3: Sample, Alkaline Wash, 1, AW1	Abundances (Normalized): F6: Sample, Alkaline Wash, 2, AW1	Abundances (Normalized): F9: Sample, Alkaline Wash, 1, AW2	Abundances (Normalized): F12: Sample, Alkaline Wash, 2, AW2	Abundance: F1: Sample, No Wash, 1, MF1	Abundance: F4: Sample, No Wash, 2, MF1	Abundance: F7: Sample, No Wash, 1, MF2	Abundance: F10: Sample, No Wash, 2, MF2	Abundance: F2: Sample, Urea Wash, 1, UW1	Abundance: F5: Sample, Urea Wash, 2, UW1	Abundance: F8: Sample, Urea Wash, 1, UW2	Abundance: F11: Sample, Urea Wash, 2, UW2	Abundance: F3: Sample, Alkaline Wash, 1, AW1	Abundance: F6: Sample, Alkaline Wash, 2, AW1	Abundance: F9: Sample, Alkaline Wash, 1, AW2
High	A0A024R3H2	Sortilin-related receptor, L(DLR class) A repeats-containing, isoform CRA_b OS=Homo sapiens OX=9606 GN=SORL1 PE=4 SV=1	SORL1	sortilin related receptor 1	Cytoplasm	transporter	1	GO:0000042~protein targeting to Golgi,GO:0006605~protein targeting,GO:0006622~protein targeting to lysosome,GO:0006810~transport,GO:0006869~lipid transport,GO:0006892~post-Golgi vesicle-mediated transport,GO:0006898~receptor-mediated endocytosis,GO:0007165~signal transduction,GO:0008203~cholesterol metabolic process,GO:0014910~regulation of smooth muscle cell migration,GO:0032091~negative regulat…	GO:0005615~extracellular space,GO:0005641~nuclear envelope lumen,GO:0005768~endosome,GO:0005769~early endosome,GO:0005783~endoplasmic reticulum,GO:0005794~Golgi apparatus,GO:0005802~trans-Golgi network,GO:0005887~integral component of plasma membrane,GO:0016020~membrane,GO:0016021~integral component of membrane,GO:0031985~Golgi cisterna,GO:0034362~low-density lipoprotein particle,GO:0055037~recyc…	GO:0001540~beta-amyloid binding,GO:0004888~transmembrane signaling receptor activity,GO:0005515~protein binding,GO:0030169~low-density lipoprotein particle binding,GO:0030306~ADP-ribosylation factor binding,	-0.38	0		29.545	4	6	21	6	1	2214	248.3	5.53	237	4	6	0	2.78264e+06	3.34014e+06	664586	2.09055e+06	7.1007e+06	7.84026e+06	6.35351e+06	5.49844e+06	7.23927e+06	6.54947e+06	7.5791e+06	8.65761e+06	2.58614e+06	3.30048e+06	547456	2.00424e+06	6.95931e+06	7.19642e+06	6.22067e+06	5.49844e+06	4.95976e+06	4.46459e+06	6.26132e+06
High	A0A024R5U9	Chromosome 1 open reading frame 71, isoform CRA_d OS=Homo sapiens OX=9606 GN=C1orf71 PE=4 SV=1					1				-0.645	0.002		3.979	2	1	5	1	1	725	79.5	4.53	138	2	1	0	64134.5	53724.2	88291	80462.3	313060	208628	290826	210173	305002	260977	253851	206413	59605.4	53086.3	72730.2	77140.4	306827	191495	284746	210173	208963	177901	209714
High	A0A024R8Q1	Glucosidase, alpha acid (Pompe disease, glycogen storage disease type II), isoform CRA_a OS=Homo sapiens OX=9606 GN=GAA PE=3 SV=1	GAA	glucosidase alpha, acid	Cytoplasm	enzyme	1	GO:0000023~maltose metabolic process,GO:0002026~regulation of the force of heart contraction,GO:0002086~diaphragm contraction,GO:0003007~heart morphogenesis,GO:0005975~carbohydrate metabolic process,GO:0005980~glycogen catabolic process,GO:0005985~sucrose metabolic process,GO:0006006~glucose metabolic process,GO:0007040~lysosome organization,GO:0007626~locomotory behavior,GO:0009888~tissue develo…	GO:0005764~lysosome,GO:0005765~lysosomal membrane,GO:0016020~membrane,GO:0016021~integral component of membrane,GO:0043202~lysosomal lumen,GO:0070062~extracellular exosome,	GO:0003824~catalytic activity,GO:0004553~hydrolase activity, hydrolyzing O-glycosyl compounds,GO:0004558~alpha-1,4-glucosidase activity,GO:0004574~oligo-1,6-glucosidase activity,GO:0030246~carbohydrate binding,GO:0032450~maltose alpha-glucosidase activity,	-0.129	0		6.312	1	1	3	1	1	952	105.3	6	52	1	1	0	779527	689593		593249	181512	115210	193834	82053.7	307894	151313	363057	164373	724478	681404		568756	177898	105749	189782	82053.7	210944	103146	299932
High	A0A024RB01	Integrin, alpha 5 (Fibronectin receptor, alpha polypeptide), isoform CRA_b OS=Homo sapiens OX=9606 GN=ITGA5 PE=3 SV=1	ITGA5	integrin subunit alpha 5	Plasma Membrane	transmembrane receptor	1	GO:0001525~angiogenesis,GO:0007044~cell-substrate junction assembly,GO:0007155~cell adhesion,GO:0007157~heterophilic cell-cell adhesion via plasma membrane cell adhesion molecules,GO:0007159~leukocyte cell-cell adhesion,GO:0007229~integrin-mediated signaling pathway,GO:0007613~memory,GO:0010811~positive regulation of cell-substrate adhesion,GO:0030198~extracellular matrix organization,GO:0030335~…	GO:0001726~ruffle,GO:0005783~endoplasmic reticulum,GO:0005794~Golgi apparatus,GO:0005886~plasma membrane,GO:0005911~cell-cell junction,GO:0005925~focal adhesion,GO:0008305~integrin complex,GO:0009897~external side of plasma membrane,GO:0009986~cell surface,GO:0016021~integral component of membrane,GO:0031410~cytoplasmic vesicle,GO:0032587~ruffle membrane,GO:0045202~synapse,GO:0071062~alphav-beta3…	GO:0001618~virus receptor activity,GO:0005154~epidermal growth factor receptor binding,GO:0005161~platelet-derived growth factor receptor binding,GO:0005178~integrin binding,GO:0005515~protein binding,GO:0043184~vascular endothelial growth factor receptor 2 binding,GO:0046872~metal ion binding,	-0.227	0		20.337	6	5	40	5	1	1098	119.2	6.06	424	6	5	0	4.40722e+06	5.64532e+06	5.08883e+06	3.64481e+06	1.44354e+07	1.51043e+07	1.24162e+07	1.21591e+07	2.77651e+07	2.50322e+07	2.68491e+07	2.86847e+07	4.09599e+06	5.57828e+06	4.19195e+06	3.49433e+06	1.4148e+07	1.3864e+07	1.21566e+07	1.21591e+07	1.90224e+07	1.70637e+07	2.21808e+07
High	A0A024RCG2	Solute carrier family 22 (Organic cation transporter), member 18, isoform CRA_a OS=Homo sapiens OX=9606 GN=SLC22A18 PE=1 SV=1	SLC22A18	solute carrier family 22 member 18	Plasma Membrane	transporter	1	GO:0006855~drug transmembrane transport,GO:0007588~excretion,GO:0015695~organic cation transport,GO:0015893~drug transport,GO:0046618~drug export,GO:0055085~transmembrane transport,	GO:0005635~nuclear envelope,GO:0005737~cytoplasm,GO:0005886~plasma membrane,GO:0016020~membrane,GO:0016021~integral component of membrane,GO:0016324~apical plasma membrane,	GO:0005215~transporter activity,GO:0015238~drug transmembrane transporter activity,GO:0015293~symporter activity,GO:0015307~drug:proton antiporter activity,GO:0031625~ubiquitin protein ligase binding,	0.791	0.004		2.734	3	1	4	1	1	424	44.8	9.45	20	3	1	0					2.4719e+06	2.84533e+06	2.57308e+06	2.67865e+06	3.5375e+06	3.42872e+06	3.50409e+06	3.89459e+06					2.42268e+06	2.61167e+06	2.51929e+06	2.67865e+06	2.42361e+06	2.33726e+06	2894832
High	A0A068W6H0	Basal cell adhesion molecule (Lutheran blood group) OS=Homo sapiens OX=9606 GN=BCAM PE=4 SV=1	BCAM	basal cell adhesion molecule (Lutheran blood group)	Plasma Membrane	transmembrane receptor	1	GO:0007155~cell adhesion,GO:0007160~cell-matrix adhesion,GO:0007165~signal transduction,	GO:0005886~plasma membrane,GO:0005887~integral component of plasma membrane,GO:0009897~external side of plasma membrane,GO:0016021~integral component of membrane,GO:0070062~extracellular exosome,	GO:0004888~transmembrane signaling receptor activity,GO:0005055~laminin receptor activity,GO:0005515~protein binding,GO:0008022~protein C-terminus binding,GO:0043236~laminin binding,	-0.322	0.01		2.175	2	1	2	1	1	628	67.4	5.9	0	2	1	0	2.12885e+06	2.00745e+06	3.2402e+06	2.79061e+06		1.06149e+06		1.60426e+06	1.77427e+06	1.37334e+06		2.53742e+06	1.97852e+06	1.98361e+06	2.66913e+06	2.67539e+06		974323		1.60426e+06	1.21558e+06	936167
High	A0A087WSV8	Nucleobindin 2, isoform CRA_b OS=Homo sapiens OX=9606 GN=NUCB2 PE=1 SV=1	NUCB2	nucleobindin 2	Nucleus		1		GO:0005615~extracellular space,GO:0005635~nuclear envelope,GO:0005640~nuclear outer membrane,GO:0005783~endoplasmic reticulum,GO:0005793~endoplasmic reticulum-Golgi intermediate compartment,GO:0005794~Golgi apparatus,GO:0005829~cytosol,GO:0005886~plasma membrane,GO:0070062~extracellular exosome,	GO:0003677~DNA binding,GO:0005509~calcium ion binding,GO:0005515~protein binding,	-1.04	0		19.993	14	4	24	4	1	420	50.2	5.12	325	14	4	0	1.53955e+07	1.29969e+07	1.57458e+07	1.67821e+07	4.40083e+06	5.00621e+06	3.51978e+06	4.45808e+06	1.37616e+07	1.18106e+07	1.7408e+07	1.46355e+07	14308317	1.28426e+07	12970676	1.60893e+07	4.3132e+06	4.5951e+06	3.44619e+06	4.45808e+06	9.42831e+06	8.05097e+06	1.43813e+07
High	A0A087WT44	Heme oxygenase 2 OS=Homo sapiens OX=9606 GN=HMOX2 PE=1 SV=1	HMOX2	heme oxygenase 2	Cytoplasm	enzyme	1	GO:0001666~response to hypoxia,GO:0006788~heme oxidation,GO:0006879~cellular iron ion homeostasis,GO:0006979~response to oxidative stress,GO:0042167~heme catabolic process,GO:0055072~iron ion homeostasis,	GO:0005789~endoplasmic reticulum membrane,GO:0005886~plasma membrane,GO:0016020~membrane,GO:0016021~integral component of membrane,	GO:0004392~heme oxygenase (decyclizing) activity,GO:0005515~protein binding,GO:0020037~heme binding,GO:0046872~metal ion binding,	-0.531	0		99.95	41	12	113	12	1	370	41.6	5.44	1068	41	12	0	1.91143e+07	1.95601e+07	1.62228e+07	1.77031e+07	5.96185e+07	6.38218e+07	4.44858e+07	4.83794e+07	8.53294e+07	8.24202e+07	7.09402e+07	7.5308e+07	1.77645e+07	1.93278e+07	1.33636e+07	1.69722e+07	5.84314e+07	5.85808e+07	4.35557e+07	4.83794e+07	5.84608e+07	5.61835e+07	5.86058e+07
High	A0A087WTQ6	Protein sidekick-1 OS=Homo sapiens OX=9606 GN=SDK1 PE=1 SV=1	SDK1	sidekick cell adhesion molecule 1	Plasma Membrane	other	1	GO:0007156~homophilic cell adhesion via plasma membrane adhesion molecules,GO:0007416~synapse assembly,GO:0010842~retina layer formation,GO:0048148~behavioral response to cocaine,GO:0060998~regulation of dendritic spine development,	GO:0005886~plasma membrane,GO:0016021~integral component of membrane,GO:0030054~cell junction,GO:0045202~synapse,GO:0070062~extracellular exosome,	GO:0042802~identical protein binding,	-0.314	0.007		2.419	1	1	3	1	1	2213	241.9	6.49	0	1	1	0	62665.3	112020			238951	150234	191377	220655	381347	376780	392896	346090	58239.9	110690			234193	137896	187376	220655	261268	256840	324583
High	A0A087WTT2	Transmembrane protein 230 OS=Homo sapiens OX=9606 GN=TMEM230 PE=1 SV=1	TMEM230	transmembrane protein 230	Cytoplasm	other	1	GO:0036465~synaptic vesicle recycling,	GO:0005769~early endosome,GO:0005770~late endosome,GO:0005776~autophagosome,GO:0005802~trans-Golgi network,GO:0008021~synaptic vesicle,GO:0016021~integral component of membrane,GO:0030054~cell junction,GO:0055037~recycling endosome,		-0.233	0.002		3.521	9	1	3	1	1	127	13.6	9.94	21	9	1	0				61120.6	3.12751e+06	3.97547e+06	2.04298e+06	2249250	3.01666e+06	3.88713e+06	1.68533e+06	1.73906e+06				58597.2	3065235	3.64901e+06	2.00027e+06	2249250	2.06677e+06	2649747	1.39231e+06
High	A0A087WV75	Neural cell adhesion molecule 1 OS=Homo sapiens OX=9606 GN=NCAM1 PE=1 SV=1	NCAM1	neural cell adhesion molecule 1	Plasma Membrane	other	1	GO:0000165~MAPK cascade,GO:0007155~cell adhesion,GO:0007411~axon guidance,GO:0031175~neuron projection development,GO:0043547~positive regulation of GTPase activity,GO:0046718~viral entry into host cell,GO:0048167~regulation of synaptic plasticity,GO:0060333~interferon-gamma-mediated signaling pathway,	GO:0000139~Golgi membrane,GO:0005737~cytoplasm,GO:0005886~plasma membrane,GO:0009897~external side of plasma membrane,GO:0009986~cell surface,GO:0016020~membrane,GO:0016021~integral component of membrane,GO:0031225~anchored component of membrane,GO:0070062~extracellular exosome,	GO:0001618~virus receptor activity,GO:0005088~Ras guanyl-nucleotide exchange factor activity,	-0.424	0		19.292	6	5	22	5	1	884	97.3	4.93	701	6	5	0	3.27303e+06	3.28676e+06	4.24715e+06	4.41015e+06	6.3244e+06	7.33494e+06	7.16528e+06	7.82918e+06	1.72963e+07	1.80914e+07	1.56344e+07	1.37751e+07	3041889	3.24773e+06	3.49862e+06	4.22807e+06	6.19847e+06	6.73259e+06	7.01547e+06	7.82918e+06	1.18501e+07	1.23324e+07	1.29161e+07
High	A0A087WX97	Bcl-2-like protein 13 OS=Homo sapiens OX=9606 GN=BCL2L13 PE=1 SV=1	BCL2L13	BCL2 like 13	Cytoplasm	other	1	GO:0006915~apoptotic process,GO:0006919~activation of cysteine-type endopeptidase activity involved in apoptotic process,GO:0042981~regulation of apoptotic process,	GO:0005634~nucleus,GO:0005739~mitochondrion,GO:0016021~integral component of membrane,GO:0031966~mitochondrial membrane,	GO:0005515~protein binding,GO:0008656~cysteine-type endopeptidase activator activity involved in apoptotic process,	-0.293	0		15.919	13	4	20	4	1	509	54.4	4.54	257	13	4	0	1.52846e+06	1.07252e+06	2.17764e+06	1.88184e+06	3.89555e+06	3.65625e+06	3.82443e+06	3.38404e+06	5.46646e+06	4.72016e+06	6.79372e+06	5.24283e+06	1.42052e+06	1.05978e+06	1.79385e+06	1.80414e+06	3.81798e+06	3.356e+06	3.74447e+06	3.38404e+06	3.74518e+06	3.2176e+06	5.6125e+06
High	A0A087WZM5	Peptidylprolyl isomerase OS=Homo sapiens OX=9606 GN=FKBP1A PE=1 SV=1	FKBP1A	FKBP prolyl isomerase 1A	Cytoplasm	enzyme	1	GO:0000413~protein peptidyl-prolyl isomerization,GO:0001933~negative regulation of protein phosphorylation,GO:0003007~heart morphogenesis,GO:0006457~protein folding,GO:0006458~'de novo' protein folding,GO:0006936~muscle contraction,GO:0007179~transforming growth factor beta receptor signaling pathway,GO:0007183~SMAD protein complex assembly,GO:0010039~response to iron ion,GO:0019221~cytokine-medi…	GO:0005737~cytoplasm,GO:0005789~endoplasmic reticulum membrane,GO:0005829~cytosol,GO:0014802~terminal cisterna,GO:0016020~membrane,GO:0016021~integral component of membrane,GO:0030018~Z disc,GO:0031012~extracellular matrix,GO:0033017~sarcoplasmic reticulum membrane,GO:0043679~axon terminus,GO:0070062~extracellular exosome,	GO:0003755~peptidyl-prolyl cis-trans isomerase activity,GO:0004871~signal transducer activity,GO:0005160~transforming growth factor beta receptor binding,GO:0005515~protein binding,GO:0005527~macrolide binding,GO:0005528~FK506 binding,GO:0019855~calcium channel inhibitor activity,GO:0019899~enzyme binding,GO:0030544~Hsp70 protein binding,GO:0034713~type I transforming growth factor beta receptor …	-0.081	0.001		5.039	10	1	9	1	1	129	14.9	9.52	247	10	1	0	8.94402e+06	1.07343e+07	9.47691e+06	8.83482e+06	3.31692e+06	3.26945e+06	3.09248e+06	3.35617e+06	431795	519350	1.143e+06	1.14667e+06	8.31241e+06	10606809	7806659	8470072	3.25087e+06	3.00096e+06	3.02782e+06	3.35617e+06	295831	354026	944263
High	A0A087WZT2	Methyltransferase-like protein 7B OS=Homo sapiens OX=9606 GN=METTL7B PE=1 SV=1	METTL7B	methyltransferase like 7B	Other	enzyme	1	GO:0032259~methylation,	GO:0005737~cytoplasm,	GO:0008168~methyltransferase activity,GO:0008757~S-adenosylmethionine-dependent methyltransferase activity,	-0.016	0.002		3.506	5	1	3	1	1	276	31.3	8.46	52	5	1	0	34315.5	46881.9			325841	217437	398230	354971	147188	103579	189616	84637.5	31892.2	46325.2			319353	199581	389903	354971	100842	70606.6	156647
High	A0A0A0MSV9	Tapasin OS=Homo sapiens OX=9606 GN=TAPBP PE=1 SV=1	TAPBP	TAP binding protein	Cytoplasm	transporter	1	GO:0002397~MHC class I protein complex assembly,GO:0002474~antigen processing and presentation of peptide antigen via MHC class I,GO:0006461~protein complex assembly,GO:0006890~retrograde vesicle-mediated transport, Golgi to ER,GO:0006955~immune response,GO:0010468~regulation of gene expression,GO:0019885~antigen processing and presentation of endogenous peptide antigen via MHC class I,GO:0050823…	GO:0000139~Golgi membrane,GO:0005783~endoplasmic reticulum,GO:0005789~endoplasmic reticulum membrane,GO:0016020~membrane,GO:0016021~integral component of membrane,GO:0042824~MHC class I peptide loading complex,GO:0042825~TAP complex,GO:0071556~integral component of lumenal side of endoplasmic reticulum membrane,	GO:0005515~protein binding,GO:0015433~peptide antigen-transporting ATPase activity,GO:0042288~MHC class I protein binding,GO:0042605~peptide antigen binding,GO:0046978~TAP1 binding,GO:0046979~TAP2 binding,GO:0051082~unfolded protein binding,	0.025	0.006		2.587	2	1	2	1	1	504	53.9	7.08	18	2	1	0	615323	507445	725531	761749					2.98171e+06	3.30966e+06		2.95811e+06	571870	501419	597660	730300					2.04282e+06	2256100
High	A0A0A0MTJ9	Neutral cholesterol ester hydrolase 1 OS=Homo sapiens OX=9606 GN=NCEH1 PE=1 SV=1	NCEH1	neutral cholesterol ester hydrolase 1	Plasma Membrane	enzyme	1	GO:0006470~protein dephosphorylation,GO:0006805~xenobiotic metabolic process,GO:0008152~metabolic process,GO:0009056~catabolic process,GO:0016042~lipid catabolic process,GO:0060395~SMAD protein signal transduction,	GO:0005789~endoplasmic reticulum membrane,GO:0016020~membrane,GO:0016021~integral component of membrane,	GO:0004771~sterol esterase activity,GO:0016787~hydrolase activity,GO:0017171~serine hydrolase activity,GO:0042301~phosphate ion binding,GO:0052689~carboxylic ester hydrolase activity,	-0.012	0		27.699	16	4	54	4	1	448	49.9	7.21	477	16	4	0	1.45567e+06	1.6298e+06	2.24275e+06	2.1849e+06	1.18555e+07	1.30084e+07	1.08145e+07	1.00339e+07	1.60056e+07	1.34511e+07	1.63118e+07	1.58357e+07	1.35287e+06	1.61045e+06	1.84748e+06	2.0947e+06	1.16194e+07	1.19402e+07	1.05884e+07	1.00339e+07	1.09657e+07	9.16924e+06	1.34757e+07
High	A0A0C4DFN5	Chromosome 10 open reading frame 61 OS=Homo sapiens OX=9606 GN=TCTN3 PE=1 SV=1	TCTN3	tectonic family member 3	Cytoplasm	other	1	GO:0006915~apoptotic process,GO:0007224~smoothened signaling pathway,GO:0060271~cilium morphogenesis,	GO:0016021~integral component of membrane,GO:0060170~ciliary membrane,GO:0070062~extracellular exosome,		0.002	0.008		2.357	2	1	3	1	1	625	68	8.03	0	2	1	0				391572	1.28151e+06	1.08706e+06	932200	720074	1.61751e+06	902282	1.72464e+06	1.66272e+06				375406	1.256e+06	997788	912709	720074	1108187	615060	1.42478e+06
High	A0A0C4DG49	Poliovirus receptor OS=Homo sapiens OX=9606 GN=PVR PE=1 SV=1	PVR	PVR cell adhesion molecule	Plasma Membrane	other	1	GO:0002860~positive regulation of natural killer cell mediated cytotoxicity directed against tumor cell target,GO:0007156~homophilic cell adhesion via plasma membrane adhesion molecules,GO:0007157~heterophilic cell-cell adhesion via plasma membrane cell adhesion molecules,GO:0008037~cell recognition,GO:0034332~adherens junction organization,GO:0042271~susceptibility to natural killer cell mediate…	GO:0005615~extracellular space,GO:0005737~cytoplasm,GO:0005886~plasma membrane,GO:0005887~integral component of plasma membrane,GO:0005913~cell-cell adherens junction,GO:0005925~focal adhesion,GO:0009986~cell surface,GO:0016021~integral component of membrane,GO:0070062~extracellular exosome,	GO:0001618~virus receptor activity,GO:0004872~receptor activity,GO:0005102~receptor binding,GO:0005515~protein binding,GO:0042803~protein homodimerization activity,GO:0050839~cell adhesion molecule binding,	-0.054	0		9.68	10	4	17	4	1	417	45.3	6.52	154	10	4	0	5.21899e+06	4.94025e+06	5.72642e+06	4.44858e+06	1.46854e+07	1.40461e+07	1.28029e+07	1.3043e+07	2.50458e+07	2.96128e+07	2.75462e+07	2.67384e+07	4.85043e+06	4.88159e+06	4.71717e+06	4.26491e+06	1.4393e+07	1.28926e+07	1.25352e+07	1.3043e+07	1.71593e+07	2.01862e+07	2.27567e+07
High	A0A0F6TL23	MHC class I antigen OS=Homo sapiens OX=9606 GN=HLA-A PE=2 SV=1	HLA-A	major histocompatibility complex, class I, A	Plasma Membrane	other	1				-0.526	0		49.987	32	8	63	1	1	365	41	7.17	511	32	8	0	1.20155e+06	1.04475e+06	1.2006e+06	1.38362e+06	3.83629e+06	3.88448e+06	4.2148e+06	4458445	4.11341e+06	4.42939e+06	5.81314e+06	7.25546e+06	1.1167e+06	1.03234e+06	989003	1.32649e+06	3.7599e+06	3.56549e+06	4.12668e+06	4458445	2.81818e+06	3.01939e+06	4.80241e+06
High	A0A0J9YXF2	Paraoxonase 2, isoform CRA_a OS=Homo sapiens OX=9606 GN=PON2 PE=1 SV=1	PON2	paraoxonase 2	Plasma Membrane	enzyme	1	GO:0006979~response to oxidative stress,GO:0009636~response to toxic substance,GO:0019439~aromatic compound catabolic process,	GO:0005576~extracellular region,GO:0005634~nucleus,GO:0005739~mitochondrion,GO:0005764~lysosome,GO:0005886~plasma membrane,GO:0016021~integral component of membrane,	GO:0004064~arylesterase activity,GO:0042802~identical protein binding,GO:0046872~metal ion binding,GO:0102007~acyl-L-homoserine-lactone lactonohydrolase activity,	-0.073	0		15.593	15	3	25	3	1	375	41.5	5.72	579	15	3	0	3.70197e+06	4.72529e+06	4.53904e+06	4.74939e+06	5.4106e+06	5.53072e+06	5.88676e+06	6.86523e+06	2.18776e+07	2.31434e+07	2.11068e+07	2.16513e+07	3.44054e+06	4.66918e+06	3.73906e+06	4.5533e+06	5.30286e+06	5.07654e+06	5.76368e+06	6.86523e+06	1.49888e+07	1.57762e+07	17436941
High	A0A0U1RQC9	Cellular tumor antigen p53 OS=Homo sapiens OX=9606 GN=TP53 PE=1 SV=1	TP53	tumor protein p53	Nucleus	transcription regulator	1	GO:0000122~negative regulation of transcription from RNA polymerase II promoter,GO:0000733~DNA strand renaturation,GO:0006284~base-excision repair,GO:0006289~nucleotide-excision repair,GO:0006351~transcription, DNA-templated,GO:0006355~regulation of transcription, DNA-templated,GO:0006366~transcription from RNA polymerase II promoter,GO:0006461~protein complex assembly,GO:0006915~apoptotic proces…	GO:0000790~nuclear chromatin,GO:0005634~nucleus,GO:0005654~nucleoplasm,GO:0005657~replication fork,GO:0005669~transcription factor TFIID complex,GO:0005730~nucleolus,GO:0005737~cytoplasm,GO:0005739~mitochondrion,GO:0005759~mitochondrial matrix,GO:0005783~endoplasmic reticulum,GO:0005829~cytosol,GO:0016021~integral component of membrane,GO:0016363~nuclear matrix,GO:0016604~nuclear body,GO:0016605~…	GO:0000977~RNA polymerase II regulatory region sequence-specific DNA binding,GO:0000981~RNA polymerase II transcription factor activity, sequence-specific DNA binding,GO:0001046~core promoter sequence-specific DNA binding,GO:0001085~RNA polymerase II transcription factor binding,GO:0001228~transcriptional activator activity, RNA polymerase II transcription regulatory region sequence-specific bind…	-0.472	0		9.049	7	2	16	2	1	410	45.9	7.2	278	7	2	0	3.06544e+06	3.08768e+06	2.40268e+06	2.25079e+06	5.06999e+06	5.36309e+06	7.5191e+06	7667171	1.00959e+06	1.13326e+06	798252	1.08382e+06	2848966	3051012	1.97922e+06	2.15787e+06	4.96903e+06	4.92267e+06	7.36189e+06	7667171	691693	772509	659460
High	A0A140VJK2	Glycerol-3-phosphate dehydrogenase OS=Homo sapiens OX=9606 PE=2 SV=1					1				-0.213	0		18.459	10	6	40	6	1	727	80.8	7.53	257	10	6	0	1.34205e+06	1.43283e+06	1.69614e+06	1.74432e+06	5.40382e+06	4.5966e+06	6.77303e+06	5.95109e+06	7.42504e+06	5.98791e+06	7.66412e+06	4.66531e+06	1.24727e+06	1.41582e+06	1.3972e+06	1.67231e+06	5.29621e+06	4.21913e+06	6.63142e+06	5.95109e+06	5.08704e+06	4.08179e+06	6.33156e+06
High	A0A1B0GTB0	Renin receptor (Fragment) OS=Homo sapiens OX=9606 GN=ATP6AP2 PE=1 SV=1	ATP6AP2	ATPase H+ transporting accessory protein 2	Cytoplasm	transporter	1	GO:0002003~angiotensin maturation,GO:0008152~metabolic process,GO:0021903~rostrocaudal neural tube patterning,GO:0030177~positive regulation of Wnt signaling pathway,GO:0032914~positive regulation of transforming growth factor beta1 production,GO:0043408~regulation of MAPK cascade,GO:0048069~eye pigmentation,GO:0060323~head morphogenesis,	GO:0005886~plasma membrane,GO:0009897~external side of plasma membrane,GO:0016021~integral component of membrane,GO:0070062~extracellular exosome,	GO:0003824~catalytic activity,GO:0004872~receptor activity,GO:0005515~protein binding,	-0.025	0		39.41	35	8	55	8	1	294	33	6.07	1449	35	8	0	4.89924e+06	4.6379e+06	4.56625e+06	4.47193e+06	2.32727e+07	2.04185e+07	2.01502e+07	22616321	2.61474e+07	2.34016e+07	2.34346e+07	2.49715e+07	4.55326e+06	4582822	3.76147e+06	4.2873e+06	2.28093e+07	1.87418e+07	19728913	22616321	1.79141e+07	1.59522e+07	1.936e+07
High	A0A1B0GW05	Probable C-mannosyltransferase DPY19L1 OS=Homo sapiens OX=9606 GN=DPY19L1 PE=1 SV=1	DPY19L1	dpy-19 like C-mannosyltransferase 1	Other	other	1	GO:0018406~protein C-linked glycosylation via 2'-alpha-mannosyl-L-tryptophan,	GO:0005637~nuclear inner membrane,GO:0016020~membrane,GO:0016021~integral component of membrane,	GO:0000030~mannosyltransferase activity,	0.278	0		14.57	8	4	13	4	1	748	84.5	9.25	44	8	4	0	685449	690461	1.14244e+06	895876	7.33596e+06	7.37494e+06	6.47807e+06	6.65828e+06	6.98407e+06	6.56672e+06	7.59992e+06	7.9286e+06	637044	682261	941087	858889	7.18988e+06	6.76931e+06	6.34262e+06	6.65828e+06	4.78492e+06	4.47635e+06	6.27853e+06
High	A0A1C3PHH2	MHC class I antigen OS=Homo sapiens OX=9606 GN=HLA-A PE=3 SV=1	HLA-A	major histocompatibility complex, class I, A	Plasma Membrane	other	1				-0.527	0		37.535	28	7	34	1	1	365	40.8	6.54	163	28	7	2	1.57359e+06	1.59842e+06	1.29357e+06	670056	5.23656e+06	6.89078e+06	3.44121e+06	3.86753e+06	1.13038e+07	1.12265e+07	7.98724e+06	8.32983e+06	1.46246e+06	1.57944e+06	1.06559e+06	642392	5.13229e+06	6.32491e+06	3.36926e+06	3.86753e+06	7744439	7652763	6.5985e+06
High	A0A1C3PHU3	MHC class I antigen OS=Homo sapiens OX=9606 GN=HLA-C PE=3 SV=1	HLA-C	major histocompatibility complex, class I, C	Plasma Membrane	other	1				-0.562	0		17.62	17	4	13	1	1	366	41	6.39	209	17	4	0
High	A0A1L7NY41	Polypeptide N-acetylgalactosaminyltransferase OS=Homo sapiens OX=9606 GN=GALNT2 PE=2 SV=1	GALNT2	polypeptide N-acetylgalactosaminyltransferase 2	Cytoplasm	enzyme	1	GO:0002378~immunoglobulin biosynthetic process,GO:0006486~protein glycosylation,GO:0006493~protein O-linked glycosylation,GO:0016266~O-glycan processing,GO:0018242~protein O-linked glycosylation via serine,GO:0018243~protein O-linked glycosylation via threonine,	GO:0000139~Golgi membrane,GO:0005789~endoplasmic reticulum membrane,GO:0005794~Golgi apparatus,GO:0005795~Golgi stack,GO:0016020~membrane,GO:0016021~integral component of membrane,GO:0030173~integral component of Golgi membrane,GO:0032580~Golgi cisterna membrane,GO:0048471~perinuclear region of cytoplasm,GO:0070062~extracellular exosome,	GO:0004653~polypeptide N-acetylgalactosaminyltransferase activity,GO:0005515~protein binding,GO:0016757~transferase activity, transferring glycosyl groups,GO:0030145~manganese ion binding,GO:0030246~carbohydrate binding,	-0.468	0		95.164	39	17	187	17	1	590	66.4	8.25	2122	39	17	0	1.35165e+07	1.53325e+07	1.35127e+07	1.33164e+07	9.64656e+07	1.05528e+08	7.59907e+07	9.13728e+07	8.41741e+07	8.27324e+07	7.24396e+07	6.82828e+07	1.25619e+07	1.51504e+07	1.11311e+07	1.27666e+07	9.45448e+07	9.68625e+07	7.44019e+07	9.13728e+07	5.76693e+07	5.63964e+07	5.98446e+07
High	A0A1W2PNP0	GPI transamidase component PIG-T (Fragment) OS=Homo sapiens OX=9606 GN=PIGT PE=1 SV=1	PIGT	phosphatidylinositol glycan anchor biosynthesis class T	Cytoplasm	enzyme	1	GO:0016255~attachment of GPI anchor to protein,GO:0030182~neuron differentiation,GO:0051402~neuron apoptotic process,	GO:0005789~endoplasmic reticulum membrane,GO:0016020~membrane,GO:0016023~cytoplasmic, membrane-bounded vesicle,GO:0030176~integral component of endoplasmic reticulum membrane,GO:0042765~GPI-anchor transamidase complex,	GO:0003923~GPI-anchor transamidase activity,GO:0005515~protein binding,	-0.229	0		34.556	18	7	34	7	1	580	65.9	8.65	375	18	7	0	6.70388e+06	7.61491e+06	6.52054e+06	6.79379e+06	1.69337e+07	1.73609e+07	1.45526e+07	1.42651e+07	1.17006e+07	1.22855e+07	1.2625e+07	1.22048e+07	6.23046e+06	7.52449e+06	5.37133e+06	6.51331e+06	1.65965e+07	1.59352e+07	1.42483e+07	1.42651e+07	8.01629e+06	8.37465e+06	10429903
High	A0A1W2PNX8	Protein unc-45 homolog A OS=Homo sapiens OX=9606 GN=UNC45A PE=1 SV=1	UNC45A	unc-45 myosin chaperone A	Plasma Membrane	other	1	GO:0007517~muscle organ development,GO:0030154~cell differentiation,GO:0061077~chaperone-mediated protein folding,GO:0098609~cell-cell adhesion,	GO:0005634~nucleus,GO:0005913~cell-cell adherens junction,GO:0048471~perinuclear region of cytoplasm,	GO:0005515~protein binding,GO:0051879~Hsp90 protein binding,GO:0098641~cadherin binding involved in cell-cell adhesion,	-0.054	0		7.147	2	2	4	2	1	1084	118.3	6.71	60	2	2	0	3.62796e+06	4.02997e+06	3.23211e+06	3.5478e+06	254364	290397	246188	782346	3.06933e+06	3.43667e+06	3.43496e+06	3.55049e+06	3.37176e+06	3.98212e+06	2.66247e+06	3.40133e+06	249299	266550	241041	782346	2.10286e+06	2.34268e+06	2.83772e+06
High	A0A1W6R2Y2	FCGRT OS=Homo sapiens OX=9606 PE=2 SV=1					1				-0.153	0		25.169	20	5	55	5	1	365	39.7	6.54	907	20	5	0	6.80126e+06	6.69559e+06	7.07337e+06	6.81366e+06	4.47271e+07	4.55945e+07	4.39213e+07	4.07382e+07	3.23873e+07	2.74444e+07	2.96406e+07	2.75032e+07	6.32097e+06	6.61608e+06	5.82673e+06	6.53235e+06	4.38365e+07	41850318	4.3003e+07	4.07382e+07	2.21892e+07	1.8708e+07	2.4487e+07
High	A0A218KGR2	Amyloid beta A4 protein isoform a OS=Homo sapiens OX=9606 GN=APP PE=4 SV=1	APP	amyloid beta precursor protein	Plasma Membrane	other	1				-0.591	0.001		4.237	1	1	2	1	1	770	86.9	4.83	19	1	1	0	1.35716e+06		1.31231e+06	1.62382e+06	1.41383e+06		1.2521e+06		3.54064e+06	4.43224e+06	3.3518e+06	4.63601e+06	1.26132e+06		1.08102e+06	1.55678e+06	1.38568e+06		1.22592e+06		2425761	3.02133e+06	2.76902e+06
High	A0A223FL08	MHC class I antigen OS=Homo sapiens OX=9606 GN=HLA-A PE=3 SV=1	HLA-A	major histocompatibility complex, class I, A	Plasma Membrane	other	1				-0.517	0		34.659	26	6	30	1	1	365	40.7	6.34	105	26	6	0
High	A0A2K4Z9P8	PIGA mutant 02407 OS=Homo sapiens OX=9606 GN=PIGA PE=2 SV=1	PIGA	phosphatidylinositol glycan anchor biosynthesis class A	Cytoplasm	enzyme	1				0.055	0		11.8	11	3	10	3	1	484	54	8.22	54	11	3	0	554681	413169	125204	434079	1.53681e+06	1.54424e+06	1.88548e+06	1.67618e+06	3.25301e+06	2.5577e+06	2.50401e+06	3.10509e+06	515511	408263	103137	416158	1.50621e+06	1.41743e+06	1.84606e+06	1.67618e+06	2.2287e+06	1.74351e+06	2.06864e+06
High	A0A2R8YDN7	Cation-transporting ATPase OS=Homo sapiens OX=9606 GN=ATP13A3 PE=1 SV=1	ATP13A3	ATPase 13A3	Extracellular Space	transporter	1				0.152	0		24.342	10	7	25	7	1	1229	138.7	6.65	319	10	7	0	349458	2.08872e+06	1.54316e+06	1.55434e+06	1.52902e+07	1.4978e+07	1.33901e+07	1.31849e+07	1.2793e+07	1.49617e+07	1.15551e+07	1.5717e+07	324780	2.06392e+06	1.27119e+06	1.49017e+06	1.49857e+07	1.3748e+07	1.31101e+07	1.31849e+07	8.76477e+06	1.0199e+07	9.54601e+06
High	A0A384ME91	Epididymis secretory sperm binding protein OS=Homo sapiens OX=9606 PE=2 SV=1					1				-0.234	0.003		2.905	1	1	9	1	1	837	90.1	7.91	75	1	1	0
High	A0A3B3IRL2	Cellular repressor of E1A-stimulated genes 1, isoform CRA_a OS=Homo sapiens OX=9606 GN=CREG1 PE=1 SV=1	CREG1	cellular repressor of E1A stimulated genes 1	Nucleus	transcription regulator	1				-0.139	0.001		4.875	8	1	1	1	1	255	28	7.61	28	8	1	0			820221	819267											675661	785443
High	A0A3B3IS91	DNA polymerase subunit gamma-1 OS=Homo sapiens OX=9606 GN=POLG PE=1 SV=1	POLG	DNA polymerase gamma, catalytic subunit	Cytoplasm	enzyme	1				-0.33	0.001		5.283	11	1	9	1	1	260	25.5	12.04	288	11	1	0	44284.4	72897.3	68346.2	58759.4	62913.8	62436.8	253240	210310	216858	185864	460045	291075	41157.1	72031.7	56300.6	56333.5	61661	57309.5	247945	210310	148574	126698	380057
High	A0A3B3ISF9	Endothelin-converting enzyme 1 OS=Homo sapiens OX=9606 GN=ECE1 PE=1 SV=1	ECE1	endothelin converting enzyme 1	Plasma Membrane	peptidase	1				-0.4	0		72.076	21	10	91	10	1	842	94.4	5.82	1089	21	10	0	3.65834e+06	3.35939e+06	4.26831e+06	3.30691e+06	3.20211e+07	3.33088e+07	2.54415e+07	2.56323e+07	2.65825e+07	2.56315e+07	2.36701e+07	2.49497e+07	3.39999e+06	3.3195e+06	3.51604e+06	3.17038e+06	3.13835e+07	3.05734e+07	2.49095e+07	2.56323e+07	1.82122e+07	1.74723e+07	1.95546e+07
High	A0A3B3ITW1	Glycogen synthase kinase-3 beta OS=Homo sapiens OX=9606 GN=GSK3B PE=1 SV=1	GSK3B	glycogen synthase kinase 3 beta	Nucleus	kinase	1				-0.158	0		7.882	6	1	17	1	1	470	52.4	8.72	16	6	1	0	351064	323998	527437	401485	435045	520908	392220	474224	203844	206940	192001	559373	326273	320150	434479	384910	426382	478132	384019	474224	139658	141065	158618
High	A0PJZ3	Glucoside xylosyltransferase 2 OS=Homo sapiens OX=9606 GN=GXYLT2 PE=2 SV=2	GXYLT2	glucoside xylosyltransferase 2	Other	other	1	GO:0016266~O-glycan processing,	GO:0016021~integral component of membrane,	GO:0000107~imidazoleglycerol-phosphate synthase activity,GO:0018071~NAD(P)-cysteine ADP-ribosyltransferase activity,GO:0018121~NAD(P)-asparagine ADP-ribosyltransferase activity,GO:0018127~NAD(P)-serine ADP-ribosyltransferase activity,GO:0035252~UDP-xylosyltransferase activity,GO:0043867~7-cyano-7-deazaguanine tRNA-ribosyltransferase activity,GO:0044102~purine deoxyribosyltransferase activity,	-0.295	0.003		3.392	2	1	1	1	1	443	51	9.77	44	2	1	0	44498.6	59647	60077.9		435944	453164	542604	480855	304584	323551	424868	304878	41356.2	58938.6	49489.5		427264	415950	531259	480855	208676	220556	350996
High	A1L0T0	Acetolactate synthase-like protein OS=Homo sapiens OX=9606 GN=ILVBL PE=1 SV=2	ILVBL	ilvB acetolactate synthase like	Cytoplasm	enzyme	1		GO:0016020~membrane,GO:0016021~integral component of membrane,	GO:0000287~magnesium ion binding,GO:0003824~catalytic activity,GO:0005515~protein binding,GO:0016740~transferase activity,GO:0030976~thiamine pyrophosphate binding,	0.184	0		143.729	36	14	214	14	1	632	67.8	8.15	3260	36	14	0	1.08057e+07	1.21671e+07	7.96085e+06	7.14191e+06	5.34583e+07	5.10508e+07	4.54404e+07	4.08418e+07	6.71494e+07	5.50717e+07	6.09887e+07	5.29903e+07	1.00426e+07	1.20226e+07	6.5578e+06	6.84705e+06	5.23938e+07	4.68585e+07	4.44903e+07	4.08418e+07	4.60053e+07	3.75409e+07	5.03846e+07
High	A1L471	ATP-binding cassette, sub-family B (MDR/TAP), member 1 OS=Homo sapiens OX=9606 GN=ABCB1 PE=2 SV=1	ABCB1	ATP binding cassette subfamily B member 1	Plasma Membrane	transporter	1	GO:0000086~G2/M transition of mitotic cell cycle,GO:0002481~antigen processing and presentation of exogenous protein antigen via MHC class Ib, TAP-dependent,GO:0002485~antigen processing and presentation of endogenous peptide antigen via MHC class I via ER pathway, TAP-dependent,GO:0002489~antigen processing and presentation of endogenous peptide antigen via MHC class Ib via ER pathway, TAP-depen…	GO:0005886~plasma membrane,GO:0009986~cell surface,GO:0016020~membrane,GO:0016021~integral component of membrane,GO:0016324~apical plasma membrane,GO:0070062~extracellular exosome,	GO:0005215~transporter activity,GO:0005515~protein binding,GO:0005524~ATP binding,GO:0008559~xenobiotic-transporting ATPase activity,GO:0042626~ATPase activity, coupled to transmembrane movement of substances,GO:0090554~phosphatidylcholine-translocating ATPase activity,GO:0090555~phosphatidylethanolamine-translocating ATPase activity,	0.033	0.003		3.384	2	1	5	1	1	1280	141.4	9	42	2	1	0	51811.7	40305	78896.5	78147.1	325514	323842	331034	338498	461694	370621	437706	430509	48152.8	39826.4	64991.5	74920.7	319033	297248	324113	338498	316315	252642	361602
High	A2A2G4	Alpha-1,3-glucosyltransferase OS=Homo sapiens OX=9606 GN=ALG6 PE=1 SV=1	ALG6	ALG6 alpha-1,3-glucosyltransferase	Cytoplasm		1	GO:0006487~protein N-linked glycosylation,GO:0006488~dolichol-linked oligosaccharide biosynthetic process,GO:0006490~oligosaccharide-lipid intermediate biosynthetic process,	GO:0005789~endoplasmic reticulum membrane,GO:0016020~membrane,GO:0016021~integral component of membrane,	GO:0004583~dolichyl-phosphate-glucose-glycolipid alpha-glucosyltransferase activity,GO:0016758~transferase activity, transferring hexosyl groups,GO:0042281~dolichyl pyrophosphate Man9GlcNAc2 alpha-1,3-glucosyltransferase activity,GO:0046527~glucosyltransferase activity,	0.656	0		27.872	9	4	31	4	1	509	58.3	8.46	552	9	4	0	2.69634e+06	3.25416e+06	3.82377e+06	4.46003e+06	3.35452e+07	3.79605e+07	3.54783e+07	3.52485e+07	1.88893e+07	1.7233e+07	1.93396e+07	2.26552e+07	2.50593e+06	3.21551e+06	3.14985e+06	4.27589e+06	3.28772e+07	3.48432e+07	3.47365e+07	3.52485e+07	1.29414e+07	1.17472e+07	1.5977e+07
High	A2RU67	Protein FAM234B OS=Homo sapiens OX=9606 GN=FAM234B PE=1 SV=1	FAM234B	family with sequence similarity 234 member B	Other	other	1		GO:0016021~integral component of membrane,		-0.001	0		10.208	5	2	8	2	1	622	67	5.02	26	5	2	0	2.60813e+06	3.06447e+06	5.33236e+06	4.52148e+06	5.43644e+06	7.52881e+06	5.3173e+06	8.32127e+06	7.42152e+06	9.28805e+06	6.61214e+06	8.42378e+06	2423945	3.02808e+06	4.39256e+06	4334805	5.32818e+06	6.91055e+06	5.20612e+06	8.32127e+06	5.08463e+06	6.3314e+06	5.46249e+06
High	A4D1S0	Killer cell lectin-like receptor subfamily G member 2 OS=Homo sapiens OX=9606 GN=KLRG2 PE=1 SV=3	KLRG2	killer cell lectin like receptor G2	Other	other	1		GO:0016021~integral component of membrane,	GO:0030246~carbohydrate binding,	-0.302	0		5.811	7	2	2	2	1	409	42.8	5.87	33	7	2	0	456069	341274	521277	352016	1.24877e+06	1.4837e+06	914795	1.06902e+06	1.25904e+06	1.31056e+06	2.51064e+06	2.96008e+06	423862	337221	429405	337483	1.2239e+06	1.36186e+06	895668	1.06902e+06	862590	893373	2.07412e+06
High	A5D8W8	Gamma-glutamyltransferase 7 OS=Homo sapiens OX=9606 GN=GGT7 PE=2 SV=1	GGT7	gamma-glutamyltransferase 7	Plasma Membrane	enzyme	1	GO:0006508~proteolysis,GO:0006749~glutathione metabolic process,GO:0006750~glutathione biosynthetic process,GO:0019370~leukotriene biosynthetic process,	GO:0016021~integral component of membrane,GO:0031362~anchored component of external side of plasma membrane,	GO:0003840~gamma-glutamyltransferase activity,GO:0005515~protein binding,GO:0036374~glutathione hydrolase activity,	-0.007	0		22.192	15	5	27	5	1	662	70.4	5.14	344	15	5	0	2.67254e+06	2.64156e+06	3.71726e+06	3.45379e+06	6.32513e+06	5.9554e+06	7.47857e+06	7.09259e+06	6.84309e+06	6.38914e+06	9.09226e+06	9.68052e+06	2.48381e+06	2.61019e+06	3.06211e+06	3.3112e+06	6.19918e+06	5.46634e+06	7.3222e+06	7.09259e+06	4.68833e+06	4.35529e+06	7.51139e+06
High	A5YM53	ITGAV protein OS=Homo sapiens OX=9606 GN=ITGAV PE=2 SV=1	ITGAV	integrin subunit alpha V	Plasma Membrane	transmembrane receptor	1	GO:0001525~angiogenesis,GO:0001568~blood vessel development,GO:0002479~antigen processing and presentation of exogenous peptide antigen via MHC class I, TAP-dependent,GO:0007155~cell adhesion,GO:0007160~cell-matrix adhesion,GO:0007229~integrin-mediated signaling pathway,GO:0008284~positive regulation of cell proliferation,GO:0010745~negative regulation of macrophage derived foam cell differentiat…	GO:0005622~intracellular,GO:0005886~plasma membrane,GO:0005887~integral component of plasma membrane,GO:0005925~focal adhesion,GO:0008305~integrin complex,GO:0009897~external side of plasma membrane,GO:0009986~cell surface,GO:0016020~membrane,GO:0031258~lamellipodium membrane,GO:0031527~filopodium membrane,GO:0031528~microvillus membrane,GO:0032587~ruffle membrane,GO:0034683~integrin alphav-beta3…	GO:0001618~virus receptor activity,GO:0001846~opsonin binding,GO:0001968~fibronectin binding,GO:0002020~protease binding,GO:0005080~protein kinase C binding,GO:0005245~voltage-gated calcium channel activity,GO:0005515~protein binding,GO:0015026~coreceptor activity,GO:0017134~fibroblast growth factor binding,GO:0019960~C-X3-C chemokine binding,GO:0031994~insulin-like growth factor I binding,GO:003…	-0.227	0		18.813	8	5	24	5	1	1048	116	5.74	228	8	5	0	959847	1.09016e+06	1.29492e+06	1.27866e+06	6.32413e+06	5.99421e+06	5.84884e+06	5.49851e+06	5.50433e+06	5.17735e+06	6.8706e+06	6.54202e+06	892064	1.07721e+06	1.0667e+06	1.22587e+06	6.1982e+06	5.50197e+06	5.72655e+06	5.49851e+06	3.77112e+06	3.52926e+06	5.67601e+06
High	A6NNY8	Ubiquitin carboxyl-terminal hydrolase 27 OS=Homo sapiens OX=9606 GN=USP27X PE=1 SV=3	USP27X	ubiquitin specific peptidase 27 X-linked	Other	peptidase	1	GO:0006355~regulation of transcription, DNA-templated,GO:0006511~ubiquitin-dependent protein catabolic process,GO:0016578~histone deubiquitination,GO:0016579~protein deubiquitination,GO:0043065~positive regulation of apoptotic process,GO:0050821~protein stabilization,GO:0070536~protein K63-linked deubiquitination,GO:0071108~protein K48-linked deubiquitination,	GO:0000124~SAGA complex,GO:0005829~cytosol,	GO:0004843~thiol-dependent ubiquitin-specific protease activity,GO:0061578~Lys63-specific deubiquitinase activity,GO:1990380~Lys48-specific deubiquitinase activity,	-0.442	0.002		3.355	2	1	4	1	1	438	49.6	7.18	21	2	1	0	153670	164351	278285	214140	175593	189104	282632	277845	419921	370809	477573	408284	142818	162399	229239	205299	172097	173575	276723	277845	287696	252770	394537
High	A7BI36	p180/ribosome receptor OS=Homo sapiens OX=9606 GN=RRBP1 PE=2 SV=2	RRBP1	ribosome binding protein 1	Cytoplasm	other	1	GO:0001649~osteoblast differentiation,GO:0006412~translation,GO:0015031~protein transport,	GO:0005783~endoplasmic reticulum,GO:0005840~ribosome,GO:0016020~membrane,GO:0030176~integral component of endoplasmic reticulum membrane,	GO:0004872~receptor activity,GO:0044822~poly(A) RNA binding,	-1.148	0		85.896	15	18	84	18	1	1540	165.6	8.97	1971	15	18	0	2.17597e+07	2.28341e+07	2.84703e+07	2.78272e+07	3.56377e+07	3.962e+07	3.60124e+07	3.74663e+07	1.0084e+07	8.68222e+06	1.42154e+07	1.59417e+07	2.02231e+07	2.25629e+07	2.34526e+07	2.66783e+07	3.49281e+07	3.63664e+07	3.52594e+07	3.74663e+07	6.90877e+06	5.91842e+06	1.17437e+07
High	A8CG34	Nuclear envelope pore membrane protein POM 121C OS=Homo sapiens OX=9606 GN=POM121C PE=1 SV=3	POM121/POM121C	POM121 transmembrane nucleoporin	Nucleus	other	1	GO:0006355~regulation of transcription, DNA-templated,GO:0006405~RNA export from nucleus,GO:0006406~mRNA export from nucleus,GO:0006409~tRNA export from nucleus,GO:0006606~protein import into nucleus,GO:0007077~mitotic nuclear envelope disassembly,GO:0010827~regulation of glucose transport,GO:0016032~viral process,GO:0016925~protein sumoylation,GO:0019083~viral transcription,GO:0031047~gene silen…	GO:0005622~intracellular,GO:0005635~nuclear envelope,GO:0005643~nuclear pore,GO:0005789~endoplasmic reticulum membrane,GO:0016021~integral component of membrane,GO:0031965~nuclear membrane,GO:0044613~nuclear pore central transport channel,GO:0044615~nuclear pore nuclear basket,	GO:0003676~nucleic acid binding,GO:0005487~nucleocytoplasmic transporter activity,GO:0005515~protein binding,GO:0008139~nuclear localization sequence binding,GO:0017056~structural constituent of nuclear pore,	-0.353	0.002		4.263	2	1	1	1	1	1229	125	10.37	0	2	1	0	204387	253830	292607	395614	446306	532420	637796	687302	460957	562616	527286	466199	189953	250815	241036	379281	437419	488698	624461	687302	315811	383520	435606
High	A8K337	cDNA FLJ77862, highly similar to Homo sapiens catechol-O-methyltransferase domain containing 1 (COMTD1), mRNA OS=Homo sapiens OX=9606 PE=2 SV=1					1				-0.019	0		9.134	15	3	15	3	1	262	28.8	8.38	138	15	3	0	497042	737589	420247	649609	1.62736e+06	2.1343e+06	2.3046e+06	2.62991e+06	3.61487e+06	3.18211e+06	4.31493e+06	3.09316e+06	461941	728830	346181	622789	1.59496e+06	1.95903e+06	2.25642e+06	2.62991e+06	2.47662e+06	2.16916e+06	3.56469e+06
High	A8K3Q3	cDNA FLJ78230 OS=Homo sapiens OX=9606 PE=2 SV=1					1				-0.332	0.003		3.186	6	1	5	1	1	425	48.1	8.82	33	6	1	0	52116.7		186092	261236	359164	330960	587613	887389	296877	251341	538774	498950	48436.3		153294	250450	352012	303781	575327	887389	203396	171332	445097
High	A8K454	cDNA FLJ78187, highly similar to Homo sapiens calmegin, mRNA OS=Homo sapiens OX=9606 PE=2 SV=1					1				-0.734	0		57.264	19	8	99	7	1	610	70	4.7	1227	19	8	0	8.31123e+06	8.23474e+06	9.28013e+06	8.01948e+06	3.86321e+07	3.62032e+07	3.91324e+07	3.42409e+07	4.62236e+07	4.25753e+07	5.11006e+07	4.65437e+07	7.7243e+06	8.13695e+06	7.64456e+06	7.68839e+06	3.78628e+07	3.32302e+07	3.83142e+07	3.42409e+07	3.16687e+07	2.90224e+07	4.22157e+07
High	A8K6A6	cDNA FLJ78619, highly similar to Homo sapiens melanoma cell adhesion molecule (MCAM), mRNA OS=Homo sapiens OX=9606 PE=2 SV=1					1				-0.413	0.007		2.418	2	1	1	1	1	646	71.6	5.67	0	2	1	0	479748	434799		326336	1.31563e+06		958887	876666	2.1917e+06	2.32944e+06	1.81961e+06	1.91433e+06	445868	429636		312863	1.28943e+06		938838	876666	1501576	1.58791e+06	1.50324e+06
High	A8K6M4	cDNA FLJ75725, highly similar to Homo sapiens vesicle transport through interaction with t-SNAREs homolog 1B (yeast) (VTI1B), mRNA OS=Homo sapiens OX=9606 PE=2 SV=1					1				-0.676	0		41.118	46	9	71	9	1	232	26.7	8.79	599	46	9	0	9.43866e+06	1.06197e+07	7.87312e+06	1.09733e+07	6.21924e+07	6.0597e+07	4.9708e+07	5.35345e+07	5.00459e+07	5.40977e+07	4.53756e+07	4.91565e+07	8.77211e+06	1.04936e+07	6.48553e+06	1.05202e+07	6.0954e+07	5.56208e+07	4.86687e+07	5.35345e+07	3.42874e+07	3.68769e+07	3.74862e+07
High	A8K6Q8	cDNA FLJ75881, highly similar to Homo sapiens transferrin receptor (p90, CD71) (TFRC), mRNA OS=Homo sapiens OX=9606 PE=2 SV=1	TFRC	transferrin receptor	Plasma Membrane	transporter	1				-0.246	0		276.397	52	36	1125	1	1	760	84.8	6.61	18642	52	36	41	3.77104e+08	4.09972e+08	4.05692e+08	4.37741e+08	1.9951e+09	2.08894e+09	1.80963e+09	1.88194e+09	1.5266e+09	1.5471e+09	1.47361e+09	1.53829e+09	3.50473e+08	4.05104e+08	3.34191e+08	4.19668e+08	1.95537e+09	1.91739e+09	1.77179e+09	1.88194e+09	1.0459e+09	1.05462e+09	1.21739e+09
High	A8K7G2	cDNA FLJ75762, highly similar to Homo sapiens protease, serine, 25 (PRSS25), nuclear gene encodingmitochondrial protein, transcript variant 1, mRNA OS=Homo sapiens OX=9606 PE=2 SV=1					1				-0.038	0.002		3.553	5	1	10	1	1	458	48.8	9.96	56	5	1	0	183540	228619	270490	288162	162727	175069	182009	205561	218574	201942	236993	210546	170579	225904	222818	276265	159487	160692	178203	205561	149749	137658	195787
High	A8K7T4	cDNA FLJ75774, highly similar to Homo sapiens lectin, mannose-binding 2 (LMAN2), mRNA OS=Homo sapiens OX=9606 PE=2 SV=1					1				-0.364	0		146.693	61	19	400	19	1	356	40.2	6.95	5174	61	19	0	1.32116e+08	1.27666e+08	1.2162e+08	1.28971e+08	6.94507e+08	6.79136e+08	5.82698e+08	6.05755e+08	6.58547e+08	6.52606e+08	6.40093e+08	6.6261e+08	1.22786e+08	1.2615e+08	1.00185e+08	1.23646e+08	6.80678e+08	6.23365e+08	5.70515e+08	6.05755e+08	4.51183e+08	4.44863e+08	5.288e+08
High	A8K8P8	Alpha-(1,6)-fucosyltransferase OS=Homo sapiens OX=9606 PE=2 SV=1	FUT8	fucosyltransferase 8	Cytoplasm	enzyme	1	GO:0001701~in utero embryonic development,GO:0006487~protein N-linked glycosylation,GO:0006491~N-glycan processing,GO:0007179~transforming growth factor beta receptor signaling pathway,GO:0007229~integrin-mediated signaling pathway,GO:0007585~respiratory gaseous exchange,GO:0009312~oligosaccharide biosynthetic process,GO:0010468~regulation of gene expression,GO:0016477~cell migration,GO:0018279~p…	GO:0000139~Golgi membrane,GO:0005737~cytoplasm,GO:0005794~Golgi apparatus,GO:0016020~membrane,GO:0016021~integral component of membrane,GO:0032580~Golgi cisterna membrane,GO:0070062~extracellular exosome,	GO:0008424~glycoprotein 6-alpha-L-fucosyltransferase activity,GO:0016757~transferase activity, transferring glycosyl groups,GO:0017124~SH3 domain binding,	-0.55	0.006		2.575	1	1	2	1	1	575	66.5	7.52	57	1	1	0	177887	208177			779042	746320	913234	931419	1.16138e+06	966088	1.25379e+06	1.7145e+06	165325	205704			763530	685033	894140	931419	795684	658555	1.03579e+06
High	A8K8T3	cDNA FLJ76493, highly similar to Homo sapiens N-deacetylase/N-sulfotransferase (heparan glucosaminyl) 1 (NDST1), mRNA OS=Homo sapiens OX=9606 PE=2 SV=1	NDST1	N-deacetylase and N-sulfotransferase 1	Cytoplasm	enzyme	1	GO:0000165~MAPK cascade,GO:0000271~polysaccharide biosynthetic process,GO:0003279~cardiac septum development,GO:0006024~glycosaminoglycan biosynthetic process,GO:0006477~protein sulfation,GO:0006954~inflammatory response,GO:0007224~smoothened signaling pathway,GO:0007585~respiratory gaseous exchange,GO:0008543~fibroblast growth factor receptor signaling pathway,GO:0015012~heparan sulfate proteogl…	GO:0000139~Golgi membrane,GO:0016021~integral component of membrane,	GO:0005515~protein binding,GO:0015016~[heparan sulfate]-glucosamine N-sulfotransferase activity,GO:0016787~hydrolase activity,GO:0050119~N-acetylglucosamine deacetylase activity,	-0.235	0		8.616	3	2	5	2	1	882	100.8	7.66	75	3	2	0		29412.1	123140	86221.1	584252	483829	843558	797012	177985	177827	302057	254716		29062.9	101438	82661.4	572619	444097	825920	797012	121941	121220	249538
High	A8K8W4	cDNA FLJ77609, highly similar to Homo sapiens DnaJ (Hsp40) homolog, subfamily C, member 16 (DNAJC16), mRNA OS=Homo sapiens OX=9606 PE=2 SV=1					1				-0.356	0.002		4.363	3	1	8	1	1	782	90.6	7.24	69	3	1	0						270844	774590	644806		235663		413355						248602	758395	644806		160645
High	A8K9T3	cDNA FLJ76467, highly similar to Homo sapiens acyl-CoA synthetase long-chain family member 1 (ACSL1), mRNA OS=Homo sapiens OX=9606 PE=2 SV=1	ACSL1	acyl-CoA synthetase long chain family member 1	Cytoplasm	enzyme	1	GO:0001676~long-chain fatty acid metabolic process,GO:0006641~triglyceride metabolic process,GO:0007584~response to nutrient,GO:0008152~metabolic process,GO:0008610~lipid biosynthetic process,GO:0014070~response to organic cyclic compound,GO:0015908~fatty acid transport,GO:0033211~adiponectin-activated signaling pathway,GO:0034201~response to oleic acid,GO:0035338~long-chain fatty-acyl-CoA biosyn…	GO:0005739~mitochondrion,GO:0005741~mitochondrial outer membrane,GO:0005778~peroxisomal membrane,GO:0005789~endoplasmic reticulum membrane,GO:0005886~plasma membrane,GO:0016020~membrane,GO:0016021~integral component of membrane,	GO:0003824~catalytic activity,GO:0004467~long-chain fatty acid-CoA ligase activity,GO:0005524~ATP binding,GO:0016874~ligase activity,GO:0102391~decanoate--CoA ligase activity,	-0.102	0		18.732	12	6	24	5	1	698	77.9	7.18	179	12	6	1	4.18854e+06	7.98709e+06	8.38697e+06	8.50425e+06	3.6993e+06	5.25966e+06	7.39847e+06	8.54374e+06	1.74554e+07	1.5238e+07	1.82097e+07	1.86149e+07	3.89275e+06	7.89225e+06	6.90882e+06	8.15315e+06	3.62564e+06	4.82774e+06	7.24378e+06	8.54374e+06	1.1959e+07	1.03873e+07	1.50436e+07
High	A8KA57	cDNA FLJ78137, highly similar to Homo sapiens uronyl-2-sulfotransferase (UST), mRNA OS=Homo sapiens OX=9606 PE=2 SV=1					1				-0.493	0		19.384	12	6	16	6	1	406	47.6	8.69	262	12	6	0	1.67152e+06	1.40605e+06	1.39412e+06	1.30781e+06	9.12336e+06	9.19638e+06	8.58929e+06	7.98402e+06	7.45079e+06	7.58972e+06	7.27305e+06	7.82806e+06	1.55348e+06	1.38935e+06	1.14841e+06	1.25382e+06	8941693	8.44118e+06	8.4097e+06	7.98402e+06	5.10468e+06	5.1737e+06	6.00848e+06
High	A8KAJ7	Polypeptide N-acetylgalactosaminyltransferase OS=Homo sapiens OX=9606 PE=2 SV=1					1				-0.354	0		15.875	8	4	15	4	1	559	64.2	7.74	240	8	4	0	801348	1.13149e+06	1.11767e+06	674460	7.40692e+06	7.55874e+06	8.17723e+06	8335405	5.3313e+06	4.88577e+06	5.37961e+06	5.57257e+06	744758	1.11805e+06	920689	646614	7.25943e+06	6.93802e+06	8.00626e+06	8335405	3.65257e+06	3.3305e+06	4.44426e+06
High	A8KAL2	cDNA FLJ76981, highly similar to Homo sapiens golgi autoantigen, golgin subfamily a, 5 (GOLGA5), mRNA OS=Homo sapiens OX=9606 PE=2 SV=1					1				-0.865	0		82.434	27	16	91	16	1	731	82.9	5.83	1681	27	16	0	1.48515e+07	1.38831e+07	1.17106e+07	1.57785e+07	5.91507e+07	6.46253e+07	4.59164e+07	5.47975e+07	5.32371e+07	5.57524e+07	5.56009e+07	6.75089e+07	1.38027e+07	1.37183e+07	9.6467e+06	1.51271e+07	5.79729e+07	5.93183e+07	44956328	5.47975e+07	3.64738e+07	3.80048e+07	4.59336e+07
High	A8KAQ3	Sortilin OS=Homo sapiens OX=9606 PE=2 SV=1					1				-0.288	0		65.468	19	13	149	13	1	831	92	5.74	3284	19	13	0	2.93355e+07	2.94605e+07	2.85814e+07	2.91647e+07	1.75409e+08	1.68574e+08	1.36822e+08	1.42274e+08	1.54765e+08	1.5112e+08	1.46208e+08	1.43818e+08	2.72639e+07	2.91106e+07	2.35441e+07	2.79606e+07	1.71916e+08	1.54731e+08	1.33961e+08	1.42274e+08	1.06033e+08	1.03014e+08	1.20787e+08
High	A8MWY0	UPF0577 protein KIAA1324-like OS=Homo sapiens OX=9606 GN=KIAA1324L PE=1 SV=2	KIAA1324L	KIAA1324 like	Other	other	1		GO:0016021~integral component of membrane,		-0.404	0.009		2.251	1	1	3	1	1	1029	113.8	6.07	24	1	1	0	470339	383852	648501	520342	2.58128e+06	2.58955e+06	2.6259e+06	2.65593e+06	2.15105e+06	2.12017e+06	3.12304e+06	3.38582e+06	437125	379294	534206	498860	2.52988e+06	2376899	2.571e+06	2.65593e+06	1473726	1.44526e+06	2.58004e+06
High	A9QXG9	B-cell leukemia/lymphoma-2-alpha protein OS=Homo sapiens OX=9606 GN=bcl-2 PE=2 SV=1					1				-0.138	0		7.763	17	2	7	2	1	239	26.3	7.28	0	17	2	0	751751	617707	148506		2.06038e+06	2.71428e+06	2.24884e+06	2.62979e+06	3.54103e+06	3.46606e+06	4.4801e+06	3.31727e+06	698663	610372	122333		2.01935e+06	2.49139e+06	2.20182e+06	2.62979e+06	2.42603e+06	2.36271e+06	3.70115e+06
High	B1Q2B0	URCC5 OS=Homo sapiens OX=9606 GN=URCC5 PE=2 SV=1	NFXL1	nuclear transcription factor, X-box binding like 1	Nucleus	transcription regulator	1	GO:0000122~negative regulation of transcription from RNA polymerase II promoter,GO:0006366~transcription from RNA polymerase II promoter,	GO:0005634~nucleus,GO:0016020~membrane,GO:0016021~integral component of membrane,	GO:0000977~RNA polymerase II regulatory region sequence-specific DNA binding,GO:0001078~transcriptional repressor activity, RNA polymerase II core promoter proximal region sequence-specific binding,GO:0003700~transcription factor activity, sequence-specific DNA binding,GO:0008270~zinc ion binding,	-0.649	0		46.548	13	7	68	7	1	911	101.2	8.43	713	13	7	0	6.17175e+06	6.49439e+06	6.69229e+06	6.8142e+06	3.2036e+07	3.30188e+07	2.71214e+07	2.71161e+07	2.94778e+07	2.98885e+07	3.54309e+07	3.77642e+07	5.73591e+06	6.41727e+06	5.51281e+06	6.53287e+06	3.13981e+07	3.03073e+07	2.65543e+07	2.71161e+07	2.01958e+07	2.03742e+07	2.92705e+07
High	B2R4Q7	Mitochondrial pyruvate carrier OS=Homo sapiens OX=9606 PE=2 SV=1					1				0.157	0		12.365	17	2	23	2	1	127	14.3	10.43	247	17	2	0	579362	571170	139205	455212	3.40107e+06	2.70505e+06	3.59253e+06	2.45254e+06	1.9262e+06	1.90605e+06	1.32682e+06	1.2991e+06	538448	564387	114671	436419	3.33335e+06	2.48291e+06	3517420	2.45254e+06	1.31967e+06	1.2993e+06	1.09613e+06
High	B2R5N4	cDNA, FLJ92544, highly similar to Homo sapiens lectin, mannose-binding 2-like (LMAN2L), mRNA OS=Homo sapiens OX=9606 PE=2 SV=1					1				-0.223	0		29.16	34	7	38	1	1	348	39.7	8.38	368	34	7	5	4.30776e+06	5.84269e+06	4.53221e+06	4.79684e+06	2.49115e+07	2.44682e+07	1.96517e+07	2.06926e+07	2.71349e+07	2.35184e+07	1.95047e+07	2.11386e+07	4.00356e+06	5.7733e+06	3.73344e+06	4.5988e+06	2.44154e+07	2.24589e+07	1.92408e+07	2.06926e+07	1.85906e+07	1.60318e+07	1.61134e+07
High	B2R6X2	Beta-glucuronidase OS=Homo sapiens OX=9606 PE=2 SV=1					1				-0.323	0.005		2.63	1	1	3	1	1	651	74.7	7.02	0	1	1	0	2.88017e+06	2.19055e+06	2.56404e+06	2.43831e+06	2.42265e+06	1.70223e+06	1.29502e+06	1.01708e+06	1.45224e+06	1.37786e+06	1.87348e+06	1.90998e+06	2.67678e+06	2.16453e+06	2.11214e+06	2337647	2.37441e+06	1.56244e+06	1267947	1.01708e+06	994957	939251	1.54774e+06
High	B2R774	cDNA, FLJ93313, highly similar to Homo sapiens lectin, mannose-binding, 1 (LMAN1), mRNA OS=Homo sapiens OX=9606 PE=2 SV=1					1				-0.537	0		77.079	35	12	158	12	1	510	57.5	6.77	2340	35	12	0	4.44924e+07	5.1362e+07	1.96661e+07	3.97394e+07	2.22473e+08	2.14578e+08	1.34344e+08	1.51081e+08	2.61114e+08	2.50711e+08	2.47035e+08	2.82035e+08	4.13504e+07	5.07521e+07	1.62e+07	3.80987e+07	2.18043e+08	1.96956e+08	1.31535e+08	1.51081e+08	1.78894e+08	1.70902e+08	2.04083e+08
High	B2R7B1	cDNA, FLJ93361, highly similar to Homo sapiens membrane interacting protein of RGS16 (MIR16), mRNA OS=Homo sapiens OX=9606 PE=2 SV=1					1				-0.096	0.002		3.885	3	1	7	1	1	331	37.7	6.71	112	3	1	0					3.68382e+06	4.67708e+06	3.0951e+06	2.90376e+06	7.16788e+06	7.30109e+06	5.25772e+06	5.96959e+06					3610471	4.293e+06	3030390	2.90376e+06	4.91085e+06	4.97695e+06	4343562
High	B2R7I6	cDNA, FLJ93460, highly similar to Homo sapiens peroxisomal membrane protein 3, 35kDa (Zellweger syndrome) (PXMP3), mRNA OS=Homo sapiens OX=9606 PE=2 SV=1					1				0.016	0		8.257	13	2	4	2	1	305	34.9	8.72	0	13	2	0	57683.2	75153.8	136441	184160	668592	598311	804048	1.12338e+06	336121	194079	456752	391310	53609.7	74261.3	112394	176557	655279	549178	787237	1.12338e+06	230283	132299	377336
High	B2R7U4	Heme oxygenase OS=Homo sapiens OX=9606 PE=2 SV=1					1				-0.445	0.007		2.488	8	1	1	1	1	288	32.8	8.25	27	8	1	0					119489	92545.3	129157	85482.5	231874	136026	263142	179465					117109	84945.5	126456	85482.5	158862	92725.4	217390
High	B2RB13	cDNA, FLJ95253, highly similar to Homo sapiens acyl-CoA synthetase long-chain family member 6(ACSL6), mRNA OS=Homo sapiens OX=9606 PE=2 SV=1	ACSL6	acyl-CoA synthetase long chain family member 6	Cytoplasm	enzyme	1	GO:0001676~long-chain fatty acid metabolic process,GO:0006637~acyl-CoA metabolic process,GO:0008152~metabolic process,GO:0035338~long-chain fatty-acyl-CoA biosynthetic process,	GO:0005741~mitochondrial outer membrane,GO:0005778~peroxisomal membrane,GO:0005789~endoplasmic reticulum membrane,GO:0005886~plasma membrane,GO:0016020~membrane,GO:0016021~integral component of membrane,	GO:0003824~catalytic activity,GO:0004467~long-chain fatty acid-CoA ligase activity,GO:0005524~ATP binding,GO:0016874~ligase activity,GO:0019899~enzyme binding,GO:0042803~protein homodimerization activity,GO:0102391~decanoate--CoA ligase activity,	-0.128	0		8.204	5	3	7	2	1	697	77.6	7.3	107	5	3	0	524688	642718	494194		1.42149e+06	1.49856e+06	1.2537e+06	1.24644e+06	2.86385e+06	2.74204e+06	2.82947e+06	3.43066e+06	487635	635086	407095		1.39318e+06	1.3755e+06	1.22749e+06	1.24644e+06	1.96208e+06	1.86917e+06	2.33751e+06
High	B2RB38	cDNA, FLJ95288, highly similar to Homo sapiens feline leukemia virus subgroup C cellular receptor (FLVCR), mRNA OS=Homo sapiens OX=9606 PE=2 SV=1	FLVCR1	feline leukemia virus subgroup C cellular receptor 1	Plasma Membrane	transporter	1	GO:0001568~blood vessel development,GO:0001701~in utero embryonic development,GO:0006810~transport,GO:0006839~mitochondrial transport,GO:0006879~cellular iron ion homeostasis,GO:0007275~multicellular organism development,GO:0015886~heme transport,GO:0030218~erythrocyte differentiation,GO:0035264~multicellular organism growth,GO:0042733~embryonic digit morphogenesis,GO:0043249~erythrocyte maturati…	GO:0005739~mitochondrion,GO:0005886~plasma membrane,GO:0005887~integral component of plasma membrane,GO:0016021~integral component of membrane,GO:0031966~mitochondrial membrane,	GO:0005215~transporter activity,GO:0005515~protein binding,GO:0015232~heme transporter activity,	0.443	0		11.564	7	3	11	3	1	555	59.9	5.97	90	7	3	0		97566.6	193072		1.68832e+06	1.58097e+06	1.84838e+06	1732855	1.53238e+06	1.911e+06	1.92204e+06	2.29727e+06		96408	159044		1.6547e+06	1.45115e+06	1.80973e+06	1732855	1.04986e+06	1.30268e+06	1.58786e+06
High	B2RB52	cDNA, FLJ95314, highly similar to Homo sapiens transducin (beta)-like 2 (TBL2), transcript variant 1, mRNA OS=Homo sapiens OX=9606 PE=2 SV=1					1				-0.446	0		101.489	48	18	172	18	1	447	49.8	9.44	2813	48	18	0	1.87364e+07	2.1295e+07	2.30717e+07	1.90941e+07	1.02879e+08	1.03028e+08	8.73415e+07	9.49324e+07	1.20313e+08	1.17715e+08	1.09382e+08	9.7551e+07	1.74133e+07	2.10421e+07	1.90055e+07	1.83058e+07	1.0083e+08	9.45672e+07	8.55153e+07	9.49324e+07	8.24289e+07	8.02427e+07	9.03634e+07
High	B2RBC8	cDNA, FLJ95444, highly similar to Homo sapiens polycystic kidney disease 1-related (PKD1-like), mRNA OS=Homo sapiens OX=9606 PE=2 SV=1					1				-0.355	0		45.586	12	11	73	11	1	1049	115.5	6.11	750	12	11	0	6.87907e+06	7.76147e+06	8.94193e+06	1.04188e+07	5.7451e+07	5.88588e+07	5.16466e+07	5.28597e+07	5.90553e+07	5.63884e+07	5.865e+07	5.80422e+07	6.39328e+06	7.66931e+06	7.36597e+06	9.98867e+06	5.6307e+07	5.40254e+07	5.05668e+07	5.28597e+07	4.04599e+07	3.84384e+07	4.84525e+07
High	B2RBE0	cDNA, FLJ95462, highly similar to Homo sapiens fatty-acid-Coenzyme A ligase, long-chain 3 (FACL3),mRNA OS=Homo sapiens OX=9606 PE=2 SV=1					1				-0.18	0		134.718	47	25	234	25	1	720	80.3	8.46	3337	47	25	0	6.83879e+07	6.77197e+07	5.98765e+07	6.75623e+07	1.77709e+08	1.87618e+08	1.4796e+08	1.6463e+08	2.1343e+08	2.21087e+08	1.95123e+08	2.07877e+08	6.35584e+07	6.69155e+07	4.93236e+07	6.47729e+07	1.7417e+08	1.7221e+08	1.44867e+08	1.6463e+08	1.46225e+08	1.50709e+08	1.61197e+08
High	B2RCH0	Sodium/hydrogen exchanger OS=Homo sapiens OX=9606 PE=2 SV=1					1				0.185	0.001		4.569	4	1	8	1	1	645	72.5	6.21	19	4	1	0					648944	681877	990484	862380	257204	316373	555329	450369					636022	625881	969774	862380	176216	215663	458774
High	B2RDG1	Fatty acyl-CoA reductase OS=Homo sapiens OX=9606 PE=2 SV=1					1				-0.16	0		38.01	21	8	78	8	1	515	59.3	9.17	842	21	8	0	4.6374e+06	4.21434e+06	5.24508e+06	4.94728e+06	3.60701e+07	3.35145e+07	3.14442e+07	3.01645e+07	3.00774e+07	2.45482e+07	3.11654e+07	3.17994e+07	4.30991e+06	4.1643e+06	4.32066e+06	4.74302e+06	3.53518e+07	3.07623e+07	3.07867e+07	3.01645e+07	2.06066e+07	1.67339e+07	2.57467e+07
High	B2RUZ4	Small integral membrane protein 1 OS=Homo sapiens OX=9606 GN=SMIM1 PE=1 SV=1	SMIM1	small integral membrane protein 1 (Vel blood group)	Cytoplasm	other	1		GO:0016021~integral component of membrane,GO:0070062~extracellular exosome,		-0.077	0		5.756	21	1	5	1	1	78	8.7	9.03	175	21	1	0		329542	340145	465269	2.02241e+06	2.26527e+06	1.22648e+06	1217083	1.47498e+06	1.11691e+06	1.75935e+06	1.77184e+06		325629	280196	446060	1.98214e+06	2.07924e+06	1.20083e+06	1217083	1.01054e+06	761370	1.45345e+06
High	B3KME2	cDNA FLJ10772 fis, clone NT2RP4000243, highly similar to Cartilage-associated protein OS=Homo sapiens OX=9606 PE=2 SV=1					1				-0.421	0		15.349	13	5	12	5	1	401	46.5	5.85	75	13	5	0	1.11666e+07	1.00337e+07	1.10295e+07	1.07845e+07	2.98467e+06	3.13986e+06	2.96685e+06	2.31945e+06	3.50965e+06	2.14032e+06	4.78956e+06	5.48465e+06	1.0378e+07	9.91453e+06	9.08564e+06	1.03392e+07	2.92524e+06	2.88201e+06	2.90481e+06	2.31945e+06	2.40453e+06	1.459e+06	3.9568e+06
High	B3KNN9	cDNA FLJ30070 fis, clone ASTRO2000046, highly similar to CD166 ANTIGEN OS=Homo sapiens OX=9606 PE=2 SV=1	ALCAM	activated leukocyte cell adhesion molecule	Plasma Membrane	other	1	GO:0002250~adaptive immune response,GO:0007155~cell adhesion,GO:0007157~heterophilic cell-cell adhesion via plasma membrane cell adhesion molecules,GO:0007165~signal transduction,GO:0008045~motor neuron axon guidance,GO:0031290~retinal ganglion cell axon guidance,GO:0048846~axon extension involved in axon guidance,GO:1990138~neuron projection extension,	GO:0001772~immunological synapse,GO:0005887~integral component of plasma membrane,GO:0005925~focal adhesion,GO:0009897~external side of plasma membrane,GO:0016021~integral component of membrane,GO:0030424~axon,GO:0030425~dendrite,GO:0031226~intrinsic component of plasma membrane,GO:0042101~T cell receptor complex,GO:0043025~neuronal cell body,GO:0070062~extracellular exosome,	GO:0005102~receptor binding,GO:0005515~protein binding,	-0.25	0		32.622	23	8	28	8	1	555	61.9	6.19	469	23	8	0	2.98156e+06	3.71604e+06	5.16353e+06	3.40753e+06	8.61785e+06	9.66844e+06	7.3765e+06	8e+06	2.51234e+07	2.82018e+07	2.20271e+07	2.25331e+07	2.77101e+06	3.67192e+06	4.25348e+06	3.26685e+06	8.44625e+06	8.87447e+06	7.22227e+06	8e+06	1.72125e+07	1.92244e+07	1.81972e+07
High	B3KQQ7	cDNA PSEC0037 fis, clone NT2RP1000800, highly similar to N-acetyllactosaminidebeta-1,3-N-acetylglucosaminyltransferase OS=Homo sapiens OX=9606 PE=2 SV=1					1				-0.225	0		35.597	26	7	35	7	1	415	47.1	7.2	349	26	7	0	4.98085e+06	5.43085e+06	3.68604e+06	3.95749e+06	1.19065e+07	1.1836e+07	7.88006e+06	7.94622e+06	1.69928e+07	1.61051e+07	1.08084e+07	1.09042e+07	4.62911e+06	5.36636e+06	3.0364e+06	3.7941e+06	1.16694e+07	1.08641e+07	7.7153e+06	7.94622e+06	1.16421e+07	1.09784e+07	8.92913e+06
High	B3KUH1	cDNA FLJ39884 fis, clone SPLEN2016304 OS=Homo sapiens OX=9606 PE=2 SV=1					1				-0.238	0.002		3.56	7	1	1	1	1	146	16.6	9.09	35	7	1	0					231768	274378	271532	269817	115111	109918	172033						227153	251846	265855	269817	78864.7	74928	142122
High	B3KY32	cDNA FLJ46731 fis, clone TRACH3019621, highly similar to UDP-N-acetylglucosamine--dolichyl-phosphate N- acetylglucosaminephosphotransferase OS=Homo sapiens OX=9606 PE=2 SV=1					1				0.723	0.002		4.184	3	1	7	1	1	408	46.1	8	111	3	1	0	112407	87679.1	395581	243554	1.86972e+06	1.32735e+06	4.46564e+06	3207439	406840	318498	717359	392033	104469	86637.9	325862	233499	1.83249e+06	1.21835e+06	4372270	3207439	278734	217111	592632
High	B4DDK9	cDNA FLJ55952, highly similar to Alpha-1,6-mannosyl-glycoprotein2-beta-N- acetylglucosaminyltransferase OS=Homo sapiens OX=9606 PE=2 SV=1					1				-0.338	0		39.427	19	7	57	7	1	453	52.3	8.68	765	19	7	0	7.80503e+06	8.23688e+06	7.40012e+06	9.24183e+06	4.78863e+07	4.36506e+07	3.5434e+07	3.93692e+07	3.86146e+07	4.34955e+07	4.12212e+07	4.37071e+07	7.25385e+06	8.13907e+06	6.09589e+06	8.86028e+06	4.69328e+07	4.00661e+07	3.46931e+07	3.93692e+07	2.64556e+07	2.96497e+07	3.40541e+07
High	B4DDR7	cDNA FLJ54845, highly similar to Transmembrane emp24 domain-containing protein 5 OS=Homo sapiens OX=9606 PE=2 SV=1					1				-0.198	0		14.638	16	3	76	1	1	178	20.5	4.92	638	16	3	0	8.67881e+06	7.32641e+06	8.0119e+06	7.40726e+06	1.64034e+07	1.36389e+07	1.80419e+07	1.5812e+07	3.8183e+07	4.02115e+07	3.60589e+07	3.7931e+07	8.06592e+06	7.23941e+06	6599852	7.10144e+06	1.60767e+07	1.25189e+07	17664681	1.5812e+07	2.61599e+07	2.74111e+07	2.97894e+07
High	B4DEQ7	cDNA FLJ50003, highly similar to Homo sapiens leucine-rich repeats and calponin homology (CH) domain containing 3 (LRCH3), mRNA OS=Homo sapiens OX=9606 PE=2 SV=1					1				-0.367	0.001		5.476	2	2	4	2	1	803	89.1	6.7	17	2	2	0	3.96576e+06	3.90102e+06	5.75353e+06	5.92837e+06	1.93772e+06	1.63175e+06	2.90038e+06	2.69618e+06	969324	1.31188e+06	1.38242e+06	1.41965e+06	3.68571e+06	3.85469e+06	4.7395e+06	5.68362e+06	1.89914e+06	1.49775e+06	2.83974e+06	2.69618e+06	664102	894270	1.14206e+06
High	B4DGC6	cDNA FLJ58177, highly similar to Transmembrane protein 94 OS=Homo sapiens OX=9606 PE=2 SV=1					1				-0.053	0		7.261	4	3	5	3	1	1366	152.1	6.44	35	4	3	0	226694	8.70581e+06	3.32073e+06	4.23138e+06	481489	5.87918e+06	435905	5166450	669982	3.23229e+06	3.33846e+06	2.9245e+06	210686	8.60243e+06	2.73547e+06	4.05668e+06	471901	5.39639e+06	426791	5166450	459018	2.20336e+06	2.758e+06
High	B4DJ30	cDNA FLJ61290, highly similar to Neutral alpha-glucosidase AB OS=Homo sapiens OX=9606 PE=2 SV=1					1				-0.335	0		266.306	43	32	600	32	1	995	112.9	6.06	6337	43	32	0	6.17508e+08	6.12877e+08	6.42416e+08	6.08041e+08	1.04995e+08	1.05304e+08	1.15109e+08	1.10044e+08	2.64282e+08	2.61729e+08	2.66921e+08	2.54472e+08	5.739e+08	6.05599e+08	5.29194e+08	5.82938e+08	1.02905e+08	9.66562e+07	1.12702e+08	1.10044e+08	1.81065e+08	1.78413e+08	2.20511e+08
High	B4DJL6	Integrator complex subunit 14 OS=Homo sapiens OX=9606 GN=INTS14 PE=1 SV=1	INTS14	integrator complex subunit 14	Cytoplasm	other	1	GO:0042795~snRNA transcription from RNA polymerase II promoter,	GO:0005654~nucleoplasm,GO:0005737~cytoplasm,GO:0016021~integral component of membrane,		-0.136	0		14.589	10	4	12	4	1	554	61.3	5.15	100	10	4	0	4.48691e+06	4.93365e+06	5.85282e+06	6.31304e+06	1.59238e+06	1.7016e+06	1.43941e+06	1.2968e+06	1.05514e+06	1.22616e+06	933721	1.65516e+06	4.17005e+06	4.87506e+06	4.82129e+06	6.05241e+06	1.56067e+06	1.56187e+06	1.40931e+06	1.2968e+06	722898	835839	771375
High	B4DK26	cDNA FLJ61301, highly similar to CD276 antigen OS=Homo sapiens OX=9606 PE=2 SV=1					1				-0.177	0		31.144	22	5	45	5	1	480	51.7	4.92	1163	22	5	0	4.04793e+06	1.57676e+06	2.92608e+06	1.66156e+06	1.26117e+07	1.37039e+07	8.81411e+06	1.06446e+07	3.07632e+07	2.96396e+07	1.80839e+07	1.76905e+07	3.76207e+06	1.55803e+06	2.41038e+06	1.59296e+06	1.23605e+07	1.25785e+07	8.62982e+06	1.06446e+07	2.10764e+07	20204483	1.49397e+07
High	B4DLN7	cDNA FLJ59248, highly similar to Homo sapiens cytochrome P450, family 20, subfamily A, polypeptide 1, transcript variant 1, mRNA OS=Homo sapiens OX=9606 PE=2 SV=1					1				-0.097	0		21.307	14	6	38	6	1	470	53.4	6.21	963	14	6	0	3.23623e+06	4.00046e+06	3.6176e+06	3.57696e+06	1.47092e+07	1.60638e+07	1.37056e+07	1.35619e+07	1.84637e+07	1.96188e+07	1.45881e+07	1.42387e+07	3.00769e+06	3.95296e+06	2.98002e+06	3.42928e+06	1.44163e+07	1.47447e+07	1.3419e+07	1.35619e+07	1.26498e+07	1.33736e+07	12051651
High	B4DMM7	cDNA FLJ59722, highly similar to Retinoblastoma-binding protein 5 OS=Homo sapiens OX=9606 PE=2 SV=1					1				-0.369	0		15.309	8	4	15	4	1	573	63.3	5.2	239	8	4	0	6.43074e+06	6.74582e+06	8.47775e+06	7.56123e+06	451258	482508	801469	774224	756221	749587	982417	1.18135e+06	5.97661e+06	6.66571e+06	6.98359e+06	7.24906e+06	442272	442884	784711	774224	518102	510973	811604
High	B4DQ93	cDNA FLJ52996, highly similar to Syntenin-1 OS=Homo sapiens OX=9606 PE=2 SV=1					1				-0.078	0		36.569	30	3	107	3	1	266	29.2	7.93	440	30	3	0	4.02234e+06	4.36332e+06	5.31884e+06	4.48157e+06	1.35311e+07	1.55911e+07	1.11609e+07	1.02192e+07	1.35041e+07	1.08634e+07	1.24994e+07	1.41651e+07	3.73829e+06	4.31151e+06	4.38143e+06	4.29654e+06	1.32616e+07	1.43108e+07	1.09276e+07	1.02192e+07	9.25193e+06	7.40525e+06	1.03261e+07
High	B4DR61	cDNA FLJ59739, highly similar to Protein transport protein Sec61 subunit alpha isoform 1 OS=Homo sapiens OX=9606 GN=SEC61A1 PE=1 SV=1	SEC61A1	SEC61 translocon alpha 1 subunit	Cytoplasm	transporter	1	GO:0006614~SRP-dependent cotranslational protein targeting to membrane,GO:0006620~posttranslational protein targeting to membrane,GO:0007029~endoplasmic reticulum organization,GO:0015031~protein transport,GO:0016049~cell growth,GO:0034341~response to interferon-gamma,GO:0036498~IRE1-mediated unfolded protein response,GO:0045047~protein targeting to ER,GO:0055085~transmembrane transport,	GO:0005791~rough endoplasmic reticulum,GO:0005829~cytosol,GO:0016020~membrane,GO:0016021~integral component of membrane,GO:0030176~integral component of endoplasmic reticulum membrane,	GO:0005515~protein binding,GO:0022857~transmembrane transporter activity,GO:0043022~ribosome binding,	0.552	0		64.956	20	8	226	5	1	482	52.9	8.24	3102	20	8	3	2.07824e+07	2.10519e+07	3.76257e+07	3.13347e+07	1.30919e+08	1.34786e+08	1.45657e+08	1.37655e+08	1.07629e+08	1.05295e+08	1.25015e+08	1.03119e+08	1.93148e+07	2.0802e+07	3.09944e+07	3.00411e+07	1.28312e+08	1.23717e+08	1.42611e+08	1.37655e+08	7.37385e+07	7.17764e+07	1.03279e+08
High	B4DYN5	Succinate dehydrogenase [ubiquinone] flavoprotein subunit, mitochondrial OS=Homo sapiens OX=9606 PE=2 SV=1					1				-0.104	0		8.383	2	1	10	1	1	668	72.6	7.49	307	2	1	0	1.54383e+06	1.44931e+06	3.06137e+06	2.3956e+06	830839	683109	1.05002e+06	919108	338737	231112	436715	577568	1.43481e+06	1.43209e+06	2.52182e+06	2.29669e+06	814296	627013	1.02807e+06	919108	232076	157543	360783
High	B4E1H4	cDNA FLJ54226, highly similar to Transmembrane protein 9 OS=Homo sapiens OX=9606 PE=2 SV=1	TMEM9	transmembrane protein 9	Cytoplasm	other	1	GO:0006810~transport,	GO:0005764~lysosome,GO:0005765~lysosomal membrane,GO:0005770~late endosome,GO:0016021~integral component of membrane,GO:0031902~late endosome membrane,		-0.121	0		29.834	39	6	42	5	1	208	23.4	6.7	768	39	6	1	6.30505e+06	6.05504e+06	2.99853e+06	2.8902e+06	3.56686e+07	3.49541e+07	2.6244e+07	2.60553e+07	3.64252e+07	3.58695e+07	2.57255e+07	2.32979e+07	5859800	5.98314e+06	2.47005e+06	2.77088e+06	3.49584e+07	32083651	2.56953e+07	2.60553e+07	2.49556e+07	2.44513e+07	2.12526e+07
High	B4E284	cDNA FLJ51188, highly similar to N-acetylglucosamine-6-sulfatase (EC3.1.6.14) OS=Homo sapiens OX=9606 PE=2 SV=1					1				-0.332	0		9.741	7	4	11	4	1	584	65.8	8.07	104	7	4	0	6.17778e+06	6.217e+06	8.53633e+06	8.04978e+06	2.83567e+06	1.58399e+06	2.90494e+06	2.8185e+06	615443	1.18502e+06	1.60018e+06	385016	5.74151e+06	6.14318e+06	7.03185e+06	7.71744e+06	2.77921e+06	1.45391e+06	2.8442e+06	2.8185e+06	421652	807792	1.32195e+06
High	B5BU36	Tumor necrosis factor receptor superfamily member 10B OS=Homo sapiens OX=9606 GN=TNFRSF10B PE=2 SV=1	TNFRSF10B	TNF receptor superfamily member 10b	Plasma Membrane	transmembrane receptor	1	GO:0006915~apoptotic process,GO:0006919~activation of cysteine-type endopeptidase activity involved in apoptotic process,GO:0006954~inflammatory response,GO:0006955~immune response,GO:0007165~signal transduction,GO:0007166~cell surface receptor signaling pathway,GO:0007250~activation of NF-kappaB-inducing kinase activity,GO:0007275~multicellular organism development,GO:0008625~extrinsic apoptotic…	GO:0005622~intracellular,GO:0005886~plasma membrane,GO:0005887~integral component of plasma membrane,GO:0009986~cell surface,GO:0016021~integral component of membrane,	GO:0004872~receptor activity,GO:0005031~tumor necrosis factor-activated receptor activity,GO:0005515~protein binding,GO:0045569~TRAIL binding,	-0.388	0.001		5.577	4	1	9	1	1	440	47.9	5.47	185	4	1	0	139461	141489	124013	131182	803749	692343	686162	745554	1.35476e+06	737432	727540	418122	129613	139809	102156	125766	787745	635488	671816	745554	928176	502687	601043
High	B7Z5V6	cDNA FLJ57046, highly similar to Lysosomal alpha-glucosidase OS=Homo sapiens OX=9606 PE=2 SV=1					1				-0.298	0.001		4.561	3	1	6	1	1	644	71.7	6.34	24	3	1	0	971365	1.3149e+06	977538	1.14122e+06	1.21548e+06	1.10645e+06	1.08362e+06	1.28524e+06	1.68612e+06	1.46808e+06	1.04626e+06	1.06811e+06	902769	1.29928e+06	805253	1.0941e+06	1.19128e+06	1.01558e+06	1.06096e+06	1.28524e+06	1.15519e+06	1.00075e+06	864348
High	B7Z5W1	cDNA FLJ54854, highly similar to Junctional adhesion molecule A OS=Homo sapiens OX=9606 PE=2 SV=1					1				-0.195	0		23.706	15	3	58	3	1	303	32.8	8.85	687	15	3	0	2.28685e+06	2.31378e+06	4.09523e+06	3.01369e+06	1.12511e+07	1.0014e+07	1.90479e+07	8.5239e+06	2.84145e+07	2.94221e+07	3.20226e+07	3.43793e+07	2.12536e+06	2.2863e+06	3.37347e+06	2.88927e+06	1.1027e+07	9.19165e+06	1.86496e+07	8.5239e+06	1.94673e+07	2.00562e+07	2.64549e+07
High	B7Z6Q5	Beta-galactosidase OS=Homo sapiens OX=9606 PE=2 SV=1	GLB1	galactosidase beta 1	Cytoplasm	enzyme	1	GO:0005975~carbohydrate metabolic process,GO:0006027~glycosaminoglycan catabolic process,GO:0006687~glycosphingolipid metabolic process,GO:0008152~metabolic process,GO:0019388~galactose catabolic process,GO:0042340~keratan sulfate catabolic process,GO:0044262~cellular carbohydrate metabolic process,	GO:0005615~extracellular space,GO:0005737~cytoplasm,GO:0005773~vacuole,GO:0005794~Golgi apparatus,GO:0043202~lysosomal lumen,GO:0043231~intracellular membrane-bounded organelle,GO:0048471~perinuclear region of cytoplasm,GO:0070062~extracellular exosome,	GO:0004308~exo-alpha-sialidase activity,GO:0004553~hydrolase activity, hydrolyzing O-glycosyl compounds,GO:0004565~beta-galactosidase activity,GO:0005515~protein binding,GO:0016936~galactoside binding,	-0.272	0.001		5.075	2	1	5	1	1	725	81.8	7.94	148	2	1	0	3.2519e+06	3.3943e+06	2.46823e+06	2.60072e+06	576355		553258	721804	1.12437e+06	901391	709777	782611	3.02225e+06	3.354e+06	2.03322e+06	2.49335e+06	564878		541690	721804	770325	614453	586368
High	B7ZKQ8	Podocalyxin OS=Homo sapiens OX=9606 GN=PODXL PE=2 SV=1	PODXL	podocalyxin like	Plasma Membrane	kinase	1	GO:0007155~cell adhesion,GO:0007162~negative regulation of cell adhesion,GO:0016477~cell migration,GO:0022407~regulation of cell-cell adhesion,GO:0022408~negative regulation of cell-cell adhesion,GO:0030335~positive regulation of cell migration,GO:0032534~regulation of microvillus assembly,GO:0033634~positive regulation of cell-cell adhesion mediated by integrin,GO:0050900~leukocyte migration,GO:…	GO:0001726~ruffle,GO:0005615~extracellular space,GO:0005737~cytoplasm,GO:0005886~plasma membrane,GO:0005887~integral component of plasma membrane,GO:0016021~integral component of membrane,GO:0016324~apical plasma membrane,GO:0030027~lamellipodium,GO:0030175~filopodium,GO:0031528~microvillus membrane,GO:0036057~slit diaphragm,GO:0042995~cell projection,GO:0043231~intracellular membrane-bounded org…	GO:0005515~protein binding,	-0.401	0		17.799	11	5	63	5	1	560	58.8	5.49	469	11	5	0	1.47456e+07	1.29315e+07	1.30101e+07	1.57961e+07	7.3423e+07	6.67389e+07	7.3248e+07	7.58967e+07	5.7482e+07	6.46006e+07	6.60071e+07	6.73185e+07	1.37043e+07	1.27779e+07	1.07172e+07	1.51439e+07	7.1961e+07	6.12583e+07	7.17165e+07	7.58967e+07	3.9382e+07	4.40364e+07	5.45304e+07
High	B8XPJ8	Membrane bound catechol-O-methyltransferase OS=Homo sapiens OX=9606 GN=COMT PE=2 SV=1	COMT	catechol-O-methyltransferase	Cytoplasm	enzyme	1				0.182	0		90.035	63	12	165	1	1	271	30	5.6	2262	63	12	0
High	C9IZQ1	Translocon-associated protein subunit alpha OS=Homo sapiens OX=9606 GN=SSR1 PE=1 SV=1	SSR1	signal sequence receptor subunit 1	Cytoplasm	other	1	GO:0006613~cotranslational protein targeting to membrane,GO:0008284~positive regulation of cell proliferation,GO:0036498~IRE1-mediated unfolded protein response,	GO:0005783~endoplasmic reticulum,GO:0005789~endoplasmic reticulum membrane,GO:0016021~integral component of membrane,	GO:0005515~protein binding,	-0.429	0		23.968	11	3	94	3	1	298	33.9	4.69	746	11	3	0	2.688e+07	2.10844e+07	2.93278e+07	2.67307e+07	7.70931e+07	8.56291e+07	9.26672e+07	8.77415e+07	1.20455e+08	1.13893e+08	1.23873e+08	1.35444e+08	2.49818e+07	2.0834e+07	2.4159e+07	2.56271e+07	7.5558e+07	7.85972e+07	9.07297e+07	8.77415e+07	8.25264e+07	7.76377e+07	1.02335e+08
High	D3DP46	Signal peptidase complex subunit 3 OS=Homo sapiens OX=9606 GN=SPCS3 PE=3 SV=1	SPCS3	signal peptidase complex subunit 3	Cytoplasm	peptidase	1	GO:0006465~signal peptide processing,GO:0006508~proteolysis,	GO:0005783~endoplasmic reticulum,GO:0005787~signal peptidase complex,GO:0005789~endoplasmic reticulum membrane,GO:0016021~integral component of membrane,GO:0031090~organelle membrane,	GO:0008233~peptidase activity,	0.042	0		16.168	18	3	44	3	1	180	20.3	8.97	544	18	3	0	1.0713e+07	1.67549e+07	1.55082e+07	1.87059e+07	2.6664e+07	2.8135e+07	2.4834e+07	2.40268e+07	8.74676e+07	9.47488e+07	7.38166e+07	8.18173e+07	9.95645e+06	1.65559e+07	1.2775e+07	1.79336e+07	2.6133e+07	2.58246e+07	2.43148e+07	2.40268e+07	5.99257e+07	6.45876e+07	6.09821e+07
High	D3DQ48	Transmembrane protein 59, isoform CRA_e OS=Homo sapiens OX=9606 GN=TMEM59 PE=4 SV=1	TMEM59	transmembrane protein 59	Plasma Membrane	peptidase	1	GO:0006508~proteolysis,GO:0006914~autophagy,GO:0010508~positive regulation of autophagy,GO:0010955~negative regulation of protein processing,GO:0090005~negative regulation of establishment of protein localization to plasma membrane,GO:0090285~negative regulation of protein glycosylation in Golgi,	GO:0000137~Golgi cis cisterna,GO:0000138~Golgi trans cisterna,GO:0000139~Golgi membrane,GO:0005764~lysosome,GO:0005765~lysosomal membrane,GO:0005770~late endosome,GO:0005797~Golgi medial cisterna,GO:0005886~plasma membrane,GO:0016021~integral component of membrane,GO:0031902~late endosome membrane,GO:0070062~extracellular exosome,	GO:0004175~endopeptidase activity,GO:0005515~protein binding,	-0.141	0.001		4.226	4	1	6	1	1	324	36.2	5.05	119	4	1	0	93081.7	119600	181929	138728	270400	335722	407028	370030	153671	90037.6	383970	359247	86508.4	118180	149865	133001	265016	308152	398518	370030	105283	61376.1	317209
High	D3DR24	Exostoses (Multiple) 2, isoform CRA_a OS=Homo sapiens OX=9606 GN=EXT2 PE=3 SV=1	EXT2	exostosin glycosyltransferase 2	Cytoplasm	enzyme	1	GO:0001503~ossification,GO:0001707~mesoderm formation,GO:0006024~glycosaminoglycan biosynthetic process,GO:0006486~protein glycosylation,GO:0007165~signal transduction,GO:0015012~heparan sulfate proteoglycan biosynthetic process,GO:0015014~heparan sulfate proteoglycan biosynthetic process, polysaccharide chain biosynthetic process,GO:0030154~cell differentiation,GO:0033692~cellular polysaccharide…	GO:0000139~Golgi membrane,GO:0005783~endoplasmic reticulum,GO:0005789~endoplasmic reticulum membrane,GO:0005794~Golgi apparatus,GO:0016020~membrane,GO:0016021~integral component of membrane,GO:0043541~UDP-N-acetylglucosamine transferase complex,GO:0070062~extracellular exosome,	GO:0005515~protein binding,GO:0008375~acetylglucosaminyltransferase activity,GO:0015020~glucuronosyltransferase activity,GO:0016757~transferase activity, transferring glycosyl groups,GO:0042328~heparan sulfate N-acetylglucosaminyltransferase activity,GO:0042803~protein homodimerization activity,GO:0046872~metal ion binding,GO:0046982~protein heterodimerization activity,GO:0050508~glucuronosyl-N-a…	-0.178	0.003		3.149	2	1	1	1	1	731	83.7	6.16	32	2	1	0		480053	563328	510106		1.0229e+06	769103	728822	1.36665e+06	1.17218e+06		1.53081e+06		474353	464045	489046		938904	753022	728822	936321	799040
High	D3DR65	SPFH domain family, member 1, isoform CRA_a OS=Homo sapiens OX=9606 GN=SPFH1 PE=4 SV=1	ERLIN1	ER lipid raft associated 1	Plasma Membrane	other	1	GO:0008203~cholesterol metabolic process,GO:0030433~ER-associated ubiquitin-dependent protein catabolic process,GO:0032933~SREBP signaling pathway,GO:0045541~negative regulation of cholesterol biosynthetic process,GO:0045717~negative regulation of fatty acid biosynthetic process,	GO:0005783~endoplasmic reticulum,GO:0005789~endoplasmic reticulum membrane,GO:0016021~integral component of membrane,GO:0043234~protein complex,	GO:0005515~protein binding,GO:0015485~cholesterol binding,GO:0031625~ubiquitin protein ligase binding,	-0.271	0		57.312	40	11	145	8	1	348	39.1	7.87	2674	40	11	0	5.31705e+06	7.66836e+06	1.05967e+07	8.37662e+06	3.35521e+07	3.47697e+07	3.63e+07	3.43842e+07	3.51196e+07	3.069e+07	4.19328e+07	4.15104e+07	4.94157e+06	7.5773e+06	8729084	8.03078e+06	3.2884e+07	3.19144e+07	3.5541e+07	3.43842e+07	2.40611e+07	2.09205e+07	3.46419e+07
High	D3DSM6	Solute carrier family 19 (Folate transporter), member 1, isoform CRA_f OS=Homo sapiens OX=9606 GN=SLC19A1 PE=4 SV=1	SLC19A1	solute carrier family 19 member 1	Plasma Membrane	transporter	1	GO:0015884~folic acid transport,GO:0046655~folic acid metabolic process,GO:0051958~methotrexate transport,GO:0098838~reduced folate transmembrane transport,	GO:0005886~plasma membrane,GO:0005887~integral component of plasma membrane,GO:0016323~basolateral plasma membrane,GO:0016324~apical plasma membrane,	GO:0005542~folic acid binding,GO:0008517~folic acid transporter activity,GO:0008518~reduced folate carrier activity,GO:0015350~methotrexate transporter activity,	0.241	0		17.361	13	5	23	5	1	613	67.2	9.11	165	13	5	0	704683	628677	1.61117e+06	1.93457e+06	6.58837e+06	7.64032e+06	8.18131e+06	8.04899e+06	7.0416e+06	8.30319e+06	5.63906e+06	6.82152e+06	654920	621211	1.32721e+06	1.8547e+06	6.45718e+06	7.0129e+06	8.01025e+06	8.04899e+06	4.82434e+06	5.66005e+06	4.65859e+06
High	D3DVZ8	Solute carrier family 23 (Nucleobase transporters), member 2, isoform CRA_a OS=Homo sapiens OX=9606 GN=SLC23A2 PE=4 SV=1	SLC23A2	solute carrier family 23 member 2	Plasma Membrane	transporter	1	GO:0006139~nucleobase-containing compound metabolic process,GO:0006979~response to oxidative stress,GO:0015851~nucleobase transport,GO:0015882~L-ascorbic acid transport,GO:0015993~molecular hydrogen transport,GO:0019852~L-ascorbic acid metabolic process,GO:0035461~vitamin transmembrane transport,GO:0035725~sodium ion transmembrane transport,GO:0070904~transepithelial L-ascorbic acid transport,	GO:0005737~cytoplasm,GO:0005886~plasma membrane,GO:0005887~integral component of plasma membrane,GO:0009925~basal plasma membrane,GO:0016020~membrane,GO:0016021~integral component of membrane,GO:0016323~basolateral plasma membrane,GO:0016324~apical plasma membrane,	GO:0008520~L-ascorbate:sodium symporter activity,GO:0008523~sodium-dependent multivitamin transmembrane transporter activity,GO:0015205~nucleobase transmembrane transporter activity,GO:0015229~L-ascorbic acid transporter activity,GO:0070890~sodium-dependent L-ascorbate transmembrane transporter activity,	0.349	0		26.674	13	5	31	5	1	659	71.3	7.69	323	13	5	0	1.46479e+06	1.64711e+06	1.5978e+06	1.86317e+06	8.8702e+06	8.71173e+06	9.67013e+06	9.10652e+06	7.06796e+06	7.08822e+06	8.27369e+06	7.93668e+06	1.36135e+06	1.62755e+06	1.31619e+06	1.78624e+06	8.69357e+06	7.99632e+06	9.46795e+06	9.10652e+06	4.8424e+06	4.83184e+06	6.83514e+06
High	D6W551	Chromosome 2 open reading frame 28, isoform CRA_d OS=Homo sapiens OX=9606 GN=C2orf28 PE=4 SV=1					1				-0.199	0.001		5.083	14	1	4	1	1	284	30.3	8.38	33	14	1	0			87724.6	170126	235909		1.18783e+06	1.12144e+06			1.03075e+06	235475			72263.7	163102	231211		1.163e+06	1.12144e+06			851532
High	E0D851	Platelet glycoprotein Ib alpha OS=Homo sapiens OX=9606 GN=GP1BA PE=4 SV=1	GP1BA	glycoprotein Ib platelet subunit alpha	Plasma Membrane	transmembrane receptor	1	GO:0000902~cell morphogenesis,GO:0006469~negative regulation of protein kinase activity,GO:0007155~cell adhesion,GO:0007166~cell surface receptor signaling pathway,GO:0007596~blood coagulation,GO:0007597~blood coagulation, intrinsic pathway,GO:0019221~cytokine-mediated signaling pathway,GO:0030168~platelet activation,GO:0030193~regulation of blood coagulation,GO:0042730~fibrinolysis,GO:0046426~ne…	GO:0005737~cytoplasm,GO:0005886~plasma membrane,GO:0005887~integral component of plasma membrane,GO:0009986~cell surface,GO:0016020~membrane,GO:0016021~integral component of membrane,GO:0031362~anchored component of external side of plasma membrane,GO:0070062~extracellular exosome,	GO:0004860~protein kinase inhibitor activity,GO:0005515~protein binding,GO:0015057~thrombin receptor activity,	-0.216	0.002		3.969	2	1	44	1	1	665	72.8	6.09	117	2	1	0	7.30333e+07	6.07643e+07	1.99264e+08	1.37234e+08	1.1256e+08	7.14947e+07	1.86477e+08	1.53803e+08	3.03574e+07	2.22629e+07	6.07898e+07	5.57108e+07	6.78758e+07	60042717	164144633	1.31568e+08	110318750	6.56236e+07	1.82578e+08	1.53803e+08	2.07985e+07	1.5176e+07	5.02202e+07
High	E9PLN8	Uncharacterized protein (Fragment) OS=Homo sapiens OX=9606 PE=4 SV=1					1				0.009	0.001		5.233	8	1	12	1	1	166	17.9	8.62	454	8	1	0	8.50098e+06	7.68644e+06	5.92454e+06	6.9666e+06	2.73491e+07	3.2234e+07	1.9485e+07	21855921	4.28433e+07	5.62957e+07	3.61916e+07	3.06222e+07	7.90065e+06	7.59516e+06	4.88037e+06	6.67897e+06	2.68045e+07	2.95869e+07	1.90776e+07	21855921	2.93528e+07	3.83752e+07	2.9899e+07
High	F4MH59	Ubiquitously transcribed tetratricopeptide repeat protein Y-linked transcript variant 8 OS=Homo sapiens OX=9606 GN=UTY PE=2 SV=1	UTY	ubiquitously transcribed tetratricopeptide repeat containing, Y-linked	Nucleus	enzyme	1				-0.439	0		8.27	2	2	11	2	1	1049	114.3	8.06	0	2	2	0	1.49709e+07	1.84168e+07	1.85601e+07	2.16139e+07	1.26357e+07	1.42722e+07	1.70418e+07	1.64434e+07	4.11757e+06	4.22681e+06	5.99508e+06	5.45345e+06	1.39137e+07	1.81981e+07	1.5289e+07	2.07216e+07	1.23841e+07	1.31002e+07	1.66855e+07	1.64434e+07	2.82102e+06	2.8813e+06	4.95272e+06
High	F6TB26	Tudor and KH domain-containing protein OS=Homo sapiens OX=9606 GN=TDRKH PE=1 SV=1	TDRKH	tudor and KH domain containing	Cytoplasm	other	1	GO:0007140~male meiosis,GO:0007283~spermatogenesis,GO:0009566~fertilization,GO:0030154~cell differentiation,GO:0031047~gene silencing by RNA,GO:0034587~piRNA metabolic process,GO:0043046~DNA methylation involved in gamete generation,	GO:0005739~mitochondrion,GO:0016021~integral component of membrane,GO:0071546~pi-body,GO:0071547~piP-body,	GO:0003723~RNA binding,	-0.317	0.002		4.167	2	1	4	1	1	605	66.9	5.08	122	2	1	0		343474			1.5673e+06	1.05754e+06		800405	1.28438e+06	1.11143e+06	2.05098e+06	1.47429e+06		339395			1.5361e+06	970696		800405	879957	757628	1.69437e+06
High	F8VX04	Sodium-coupled neutral amino acid transporter 1 OS=Homo sapiens OX=9606 GN=SLC38A1 PE=1 SV=1	SLC38A1	solute carrier family 38 member 1	Plasma Membrane	transporter	1	GO:0001504~neurotransmitter uptake,GO:0006814~sodium ion transport,GO:0006865~amino acid transport,GO:0006867~asparagine transport,GO:0006868~glutamine transport,GO:0007565~female pregnancy,GO:0015804~neutral amino acid transport,GO:0015807~L-amino acid transport,GO:0015817~histidine transport,GO:0089709~L-histidine transmembrane transport,	GO:0005886~plasma membrane,GO:0005887~integral component of plasma membrane,GO:0016021~integral component of membrane,GO:0030424~axon,GO:0070062~extracellular exosome,	GO:0005283~sodium:amino acid symporter activity,GO:0005290~L-histidine transmembrane transporter activity,GO:0005515~protein binding,GO:0015171~amino acid transmembrane transporter activity,GO:0015175~neutral amino acid transmembrane transporter activity,GO:0015179~L-amino acid transmembrane transporter activity,GO:0015182~L-asparagine transmembrane transporter activity,GO:0015186~L-glutamine tra…	0.559	0		29.255	11	5	44	5	1	503	56.2	7.69	209	11	5	0	3.57523e+06	3.30463e+06	6.31856e+06	6.01965e+06	4.53471e+07	2.89531e+07	6.26074e+07	5.97458e+07	1.51225e+07	1.49933e+07	2.08792e+07	1.45594e+07	3.32275e+06	3.26539e+06	5.20495e+06	5.77112e+06	4.44442e+07	2.65755e+07	6.12984e+07	5.97458e+07	1.03607e+07	1.02205e+07	1.72489e+07
High	F8WA42	Inactive C-alpha-formylglycine-generating enzyme 2 OS=Homo sapiens OX=9606 GN=SUMF2 PE=1 SV=1	SUMF2	sulfatase modifying factor 2	Cytoplasm	other	1	GO:0043687~post-translational protein modification,	GO:0005783~endoplasmic reticulum,GO:0005788~endoplasmic reticulum lumen,	GO:0046872~metal ion binding,	-0.42	0		7.311	6	2	9	2	1	358	39.5	9.72	84	6	2	0	3.69444e+06	4.04392e+06	4.74015e+06	4.4001e+06	675181	701279	460302	464144	718719	719434	986054	991554	3.43355e+06	3.9959e+06	3.90473e+06	4.21844e+06	661737	643690	450678	464144	492408	490418	814609
High	F8WAR4	MICOS complex subunit OS=Homo sapiens OX=9606 GN=CHCHD3 PE=1 SV=1	CHCHD3	coiled-coil-helix-coiled-coil-helix domain containing 3	Cytoplasm	transcription regulator	1	GO:0000122~negative regulation of transcription from RNA polymerase II promoter,GO:0006351~transcription, DNA-templated,GO:0007007~inner mitochondrial membrane organization,GO:0008053~mitochondrial fusion,GO:0042407~cristae formation,	GO:0005634~nucleus,GO:0005737~cytoplasm,GO:0005739~mitochondrion,GO:0005743~mitochondrial inner membrane,GO:0061617~MICOS complex,GO:0070062~extracellular exosome,	GO:0001227~transcriptional repressor activity, RNA polymerase II transcription regulatory region sequence-specific binding,GO:0005515~protein binding,GO:0019902~phosphatase binding,GO:0032947~protein complex scaffold,	-0.759	0		12.681	14	3	19	3	1	241	27.7	6.64	381	14	3	0	9.32981e+06	8.47225e+06	7.23652e+06	6.41097e+06	1.03693e+07	1.14361e+07	8.76765e+06	8.89003e+06	1.18319e+07	1.13503e+07	1.20797e+07	1.64376e+07	8670948	8.37164e+06	5.96113e+06	6.14629e+06	1.01629e+07	1.04969e+07	8.58433e+06	8.89003e+06	8.10625e+06	7.73719e+06	9979364
High	G0XQ39	STIM1L OS=Homo sapiens OX=9606 GN=STIM1 PE=1 SV=1	STIM1	stromal interaction molecule 1	Plasma Membrane	ion channel	1	GO:0002115~store-operated calcium entry,GO:0005513~detection of calcium ion,GO:0006874~cellular calcium ion homeostasis,GO:0014902~myotube differentiation,GO:0032237~activation of store-operated calcium channel activity,GO:0051924~regulation of calcium ion transport,GO:0070166~enamel mineralization,GO:1903779~regulation of cardiac conduction,GO:2001256~regulation of store-operated calcium entry,	GO:0005783~endoplasmic reticulum,GO:0005789~endoplasmic reticulum membrane,GO:0005874~microtubule,GO:0005886~plasma membrane,GO:0005887~integral component of plasma membrane,GO:0030176~integral component of endoplasmic reticulum membrane,GO:0030426~growth cone,GO:0032541~cortical endoplasmic reticulum,GO:0033017~sarcoplasmic reticulum membrane,GO:0043234~protein complex,	GO:0002020~protease binding,GO:0005246~calcium channel regulator activity,GO:0005509~calcium ion binding,GO:0005515~protein binding,GO:0015279~store-operated calcium channel activity,GO:0042802~identical protein binding,GO:0051010~microtubule plus-end binding,	-0.625	0		33.373	12	7	58	7	1	791	88.6	6.64	643	12	7	0	7.41231e+06	8.67688e+06	8.30021e+06	1.02389e+07	1.49293e+07	1.59559e+07	1.50572e+07	1.40127e+07	3.19997e+07	3.3264e+07	3.43409e+07	4.14199e+07	6.88886e+06	8.57385e+06	6.83735e+06	9.81622e+06	1.4632e+07	1.46456e+07	1.47423e+07	1.40127e+07	2.19236e+07	2.26751e+07	2.83701e+07
High	G5E9T8	Golgi SNAP receptor complex member 1 (Fragment) OS=Homo sapiens OX=9606 GN=GOSR1 PE=1 SV=2	GOSR1	golgi SNAP receptor complex member 1	Cytoplasm	transporter	1	GO:0006888~ER to Golgi vesicle-mediated transport,GO:0006891~intra-Golgi vesicle-mediated transport,GO:0006906~vesicle fusion,GO:0015031~protein transport,GO:0042147~retrograde transport, endosome to Golgi,GO:0048209~regulation of vesicle targeting, to, from or within Golgi,	GO:0000139~Golgi membrane,GO:0005794~Golgi apparatus,GO:0005797~Golgi medial cisterna,GO:0005801~cis-Golgi network,GO:0005829~cytosol,GO:0016020~membrane,GO:0016021~integral component of membrane,GO:0030133~transport vesicle,GO:0031201~SNARE complex,	GO:0000149~SNARE binding,GO:0005484~SNAP receptor activity,	-0.552	0		10.923	10	3	33	3	1	255	29.1	9.91	551	10	3	0	6.72198e+06	6.96513e+06	2.4689e+06	7.4542e+06	2.60012e+07	2.57456e+07	2.80844e+07	25076941	2.26945e+07	2.39938e+07	2.64956e+07	3.33821e+07	6247286	6882415	2.03377e+06	7.14645e+06	2.54835e+07	23631361	2.74972e+07	25076941	1.55484e+07	16355872	21888792
High	H0UI05	Solute carrier family 17 (Anion/sugar transporter), member 5, isoform CRA_a OS=Homo sapiens OX=9606 GN=SLC17A5 PE=4 SV=1	SLC17A5	solute carrier family 17 member 5	Plasma Membrane	transporter	1	GO:0006811~ion transport,GO:0006820~anion transport,GO:0006865~amino acid transport,GO:0008643~carbohydrate transport,GO:0015739~sialic acid transport,GO:0015992~proton transport,GO:0055085~transmembrane transport,GO:1901264~carbohydrate derivative transport,	GO:0005737~cytoplasm,GO:0005765~lysosomal membrane,GO:0005886~plasma membrane,GO:0005887~integral component of plasma membrane,GO:0016020~membrane,GO:0016021~integral component of membrane,GO:0030054~cell junction,GO:0030672~synaptic vesicle membrane,	GO:0005351~sugar:proton symporter activity,GO:0015136~sialic acid transmembrane transporter activity,GO:0015538~sialic acid:proton symporter activity,	0.311	0.002		4.055	5	1	3	1	1	557	60.7	9	15	5	1	0					327472	267041	109205	133149	252541	105388	178136	208315					320951	245111	106922	133149	173021	71840.4	147163
High	H0YI09	Methyltransferase-like protein 7A (Fragment) OS=Homo sapiens OX=9606 GN=METTL7A PE=1 SV=1	METTL7A	methyltransferase like 7A	Cytoplasm	other	1	GO:0032259~methylation,	GO:0005737~cytoplasm,GO:0005783~endoplasmic reticulum,GO:0005811~lipid particle,GO:0016020~membrane,GO:0016021~integral component of membrane,GO:0070062~extracellular exosome,	GO:0008168~methyltransferase activity,GO:0008757~S-adenosylmethionine-dependent methyltransferase activity,	0.117	0		29.456	22	3	38	3	1	244	28.3	8.38	756	22	3	0	3.60637e+06	3.61583e+06	4.23119e+06	5.02549e+06	1.50098e+07	1.42251e+07	1.73659e+07	1.58611e+07	1.54214e+07	1.57327e+07	1.5833e+07	1.31449e+07	3.35169e+06	3.57289e+06	3.48547e+06	4.81801e+06	1.47109e+07	1.30569e+07	1.70028e+07	1.58611e+07	1.05655e+07	1.07245e+07	13080110
High	H7BXI1	Extended synaptotagmin-2 (Fragment) OS=Homo sapiens OX=9606 GN=ESYT2 PE=1 SV=1	ESYT2	extended synaptotagmin 2	Plasma Membrane	other	1	GO:0006869~lipid transport,GO:0006897~endocytosis,GO:0098609~cell-cell adhesion,	GO:0005887~integral component of plasma membrane,GO:0005913~cell-cell adherens junction,GO:0016020~membrane,GO:0016021~integral component of membrane,GO:0031227~intrinsic component of endoplasmic reticulum membrane,GO:0031234~extrinsic component of cytoplasmic side of plasma membrane,GO:0044232~organelle membrane contact site,	GO:0005509~calcium ion binding,GO:0005515~protein binding,GO:0005544~calcium-dependent phospholipid binding,GO:0008289~lipid binding,GO:0008429~phosphatidylethanolamine binding,GO:0031210~phosphatidylcholine binding,GO:0035091~phosphatidylinositol binding,GO:0042802~identical protein binding,GO:0098641~cadherin binding involved in cell-cell adhesion,	-0.27	0		131.417	38	23	238	23	1	884	97.9	8.57	4387	38	23	0	4.65954e+07	4.70947e+07	4.82015e+07	5.2808e+07	1.21626e+08	1.31806e+08	1.14362e+08	1.1758e+08	1.76077e+08	1.80075e+08	1.5521e+08	1.62409e+08	4.33049e+07	4.65355e+07	3.97062e+07	5.06278e+07	1.19204e+08	1.20982e+08	1.11971e+08	1.1758e+08	1.20634e+08	1.22752e+08	1.28223e+08
High	H7C0B3	Transmembrane protein 87B (Fragment) OS=Homo sapiens OX=9606 GN=TMEM87B PE=1 SV=1	TMEM87B	transmembrane protein 87B	Cytoplasm	other	1		GO:0016021~integral component of membrane,		-0.142	0		6.275	8	1	6	1	1	184	21.4	6.6	123	8	1	0	365611	337509			1.67021e+06	1.52966e+06	1.2501e+06	1.40929e+06	1.83858e+06	1.28866e+06	821574	703928	339792	333502			1.63695e+06	1.40405e+06	1.22397e+06	1.40929e+06	1.25964e+06	878443	678727
High	H7C1N3	BET1 homolog (Fragment) OS=Homo sapiens OX=9606 GN=BET1 PE=1 SV=1	BET1	Bet1 golgi vesicular membrane trafficking protein	Cytoplasm	transporter	1	GO:0006888~ER to Golgi vesicle-mediated transport,GO:0015031~protein transport,GO:0048208~COPII vesicle coating,GO:0048280~vesicle fusion with Golgi apparatus,	GO:0000139~Golgi membrane,GO:0005789~endoplasmic reticulum membrane,GO:0005801~cis-Golgi network,GO:0016020~membrane,GO:0016021~integral component of membrane,GO:0030133~transport vesicle,GO:0031201~SNARE complex,GO:0031985~Golgi cisterna,GO:0033116~endoplasmic reticulum-Golgi intermediate compartment membrane,	GO:0005515~protein binding,GO:0019905~syntaxin binding,	-0.023	0		13.019	22	2	16	2	1	133	15	8.28	97	22	2	0	1.06743e+06	879891	894279	769754	1.57859e+07	1.40157e+07	1.24548e+07	1.23702e+07	1.7051e+07	1.51738e+07	9.89833e+06	8.41981e+06	992045	869443	736668	737974	1.54715e+07	1.28647e+07	1.21944e+07	1.23702e+07	1.1682e+07	1.03436e+07	8.17731e+06
High	I6MBV4	EBF1-PDGFRB fusion protein OS=Homo sapiens OX=9606 PE=2 SV=1					1				-0.292	0		6.356	2	2	7	1	1	1161	128.3	6.4	87	2	2	0	1.51049e+06	2.09085e+06	2.05185e+06	2.27949e+06	1.74879e+06	1.88857e+06	1.95304e+06	2199706	311835	328512	460507	470699	1.40383e+06	2.06602e+06	1690225	2185382	1713970	1733478	1.9122e+06	2199706	213644	223937	380439
High	J3KNF8	Cytochrome b5 type B (Outer mitochondrial membrane), isoform CRA_a OS=Homo sapiens OX=9606 GN=CYB5B PE=1 SV=1	CYB5B	cytochrome b5 type B	Cytoplasm	enzyme	1	GO:0055114~oxidation-reduction process,	GO:0005741~mitochondrial outer membrane,GO:0005743~mitochondrial inner membrane,GO:0016020~membrane,GO:0016021~integral component of membrane,	GO:0005515~protein binding,GO:0008047~enzyme activator activity,GO:0020037~heme binding,GO:0046872~metal ion binding,	-0.488	0		41.358	39	4	82	4	1	150	16.7	4.97	975	39	4	0	1.61109e+07	1.54608e+07	1.55889e+07	1.50944e+07	5.87128e+07	5.16614e+07	4.53038e+07	4.72701e+07	8.43417e+07	6.73342e+07	6.62977e+07	5.53183e+07	1.49732e+07	1.52772e+07	12841471	1.44712e+07	5.75437e+07	4.7419e+07	4.43565e+07	4.72701e+07	5.77841e+07	4.58998e+07	5.47705e+07
High	J3KPF3	4F2 cell-surface antigen heavy chain OS=Homo sapiens OX=9606 GN=SLC3A2 PE=1 SV=1	SLC3A2	solute carrier family 3 member 2	Plasma Membrane	transporter	1	GO:0005975~carbohydrate metabolic process,GO:0006816~calcium ion transport,GO:0006865~amino acid transport,GO:0015804~neutral amino acid transport,GO:0015827~tryptophan transport,GO:0016049~cell growth,GO:0035725~sodium ion transmembrane transport,GO:0043330~response to exogenous dsRNA,GO:0050900~leukocyte migration,GO:0060356~leucine import,GO:0098609~cell-cell adhesion,	GO:0005634~nucleus,GO:0005737~cytoplasm,GO:0005886~plasma membrane,GO:0005913~cell-cell adherens junction,GO:0009986~cell surface,GO:0016020~membrane,GO:0016021~integral component of membrane,GO:0016324~apical plasma membrane,GO:0042470~melanosome,GO:0070062~extracellular exosome,	GO:0003725~double-stranded RNA binding,GO:0003824~catalytic activity,GO:0005432~calcium:sodium antiporter activity,GO:0005515~protein binding,GO:0015175~neutral amino acid transmembrane transporter activity,GO:0044822~poly(A) RNA binding,GO:0098641~cadherin binding involved in cell-cell adhesion,	-0.144	0		201.455	39	25	762	25	1	631	68.1	5.05	13905	39	25	0	2.48972e+08	2.55346e+08	2.89457e+08	2.76929e+08	9.47817e+08	9.28034e+08	9.26629e+08	8.60801e+08	1.23693e+09	1.21262e+09	1.3081e+09	1.20944e+09	2.3139e+08	2.52314e+08	2.38442e+08	2.65496e+08	9.28944e+08	8.51824e+08	9.07255e+08	8.60801e+08	8.47446e+08	8.26606e+08	1.08066e+09
High	J3KQ48	Peptidyl-tRNA hydrolase 2, mitochondrial OS=Homo sapiens OX=9606 GN=PTRH2 PE=1 SV=1	PTRH2	peptidyl-tRNA hydrolase 2	Cytoplasm	enzyme	1	GO:0006915~apoptotic process,GO:0010629~negative regulation of gene expression,GO:2000210~positive regulation of anoikis,GO:2000811~negative regulation of anoikis,	GO:0005739~mitochondrion,GO:0005829~cytosol,GO:0016020~membrane,GO:0016021~integral component of membrane,	GO:0004045~aminoacyl-tRNA hydrolase activity,GO:0005515~protein binding,	0.024	0		49.042	51	6	42	6	1	180	19.3	8.73	627	51	6	0	4.38983e+06	5.14788e+06	5.43187e+06	5.49587e+06	2.60854e+07	2.80574e+07	2.22692e+07	2.56597e+07	1.27146e+07	1.19237e+07	1.44621e+07	1.53883e+07	4.07983e+06	5.08675e+06	4.47453e+06	5.26897e+06	2.5566e+07	2.57533e+07	2.18036e+07	2.56597e+07	8.71099e+06	8.12803e+06	1.19476e+07
High	L7N2F9	Uncharacterized protein (Fragment) OS=Homo sapiens OX=9606 PE=4 SV=1					1				-0.163	0		53.665	34	5	91	2	1	121	13.1	7.96	2192	34	5	3	1.70932e+07	2.23059e+07	1.15546e+07	1.86209e+07	1.2884e+08	1.43626e+08	9.41164e+07	1.20429e+08	1.06372e+08	1.06487e+08	6.22668e+07	5.77423e+07	1.58861e+07	2.2041e+07	9.51818e+06	1.78522e+07	1.26275e+08	1.31832e+08	9.21486e+07	1.20429e+08	7.28774e+07	7.25894e+07	5.14404e+07
High	M0QZ12	Protein Aster-A OS=Homo sapiens OX=9606 GN=GRAMD1A PE=1 SV=1	GRAMD1A	GRAM domain containing 1A	Cytoplasm	transporter	1		GO:0016021~integral component of membrane,	GO:0005515~protein binding,	-0.509	0.009		2.293	2	1	1	1	1	807	89.7	6.62	22	2	1	0	27647.2				203806	248119	317174	231304	208825	270876	299716	250356	25694.8				199747	227744	310542	231304	143070	184648	247604
High	O00264	Membrane-associated progesterone receptor component 1 OS=Homo sapiens OX=9606 GN=PGRMC1 PE=1 SV=3	PGRMC1	progesterone receptor membrane component 1	Plasma Membrane	transmembrane receptor	1		GO:0005730~nucleolus,GO:0005783~endoplasmic reticulum,GO:0005789~endoplasmic reticulum membrane,GO:0012505~endomembrane system,GO:0016020~membrane,GO:0016021~integral component of membrane,GO:0031090~organelle membrane,GO:0070062~extracellular exosome,	GO:0005496~steroid binding,GO:0005515~protein binding,GO:0020037~heme binding,	-0.564	0		78.709	48	12	410	11	1	195	21.7	4.7	7939	48	12	1	1.939e+08	1.93058e+08	2.21065e+08	2.14968e+08	1.07878e+08	1.03197e+08	1.65252e+08	1.58056e+08	8.80842e+08	9.15338e+08	9.46837e+08	1.06835e+09	1.80207e+08	1.90765e+08	1.82104e+08	2.06093e+08	1.05729e+08	9.47221e+07	1.61797e+08	1.58056e+08	6.03482e+08	6.23961e+08	7.82211e+08
High	O00461	Golgi integral membrane protein 4 OS=Homo sapiens OX=9606 GN=GOLIM4 PE=1 SV=1	GOLIM4	golgi integral membrane protein 4	Cytoplasm	other	1	GO:0006810~transport,	GO:0000139~Golgi membrane,GO:0005654~nucleoplasm,GO:0005794~Golgi apparatus,GO:0005796~Golgi lumen,GO:0005801~cis-Golgi network,GO:0010008~endosome membrane,GO:0016020~membrane,GO:0016021~integral component of membrane,GO:0030133~transport vesicle,GO:0030139~endocytic vesicle,GO:0032580~Golgi cisterna membrane,		-1.542	0		28.068	8	5	41	5	1	696	81.8	4.77	547	8	5	0	4.70695e+06	5.34048e+06	4.12971e+06	4.21374e+06	2.37832e+07	2.67054e+07	1.60677e+07	1.64523e+07	2.23193e+07	2.72325e+07	2.38647e+07	2.3314e+07	4.37455e+06	5.27707e+06	3.40187e+06	4.03977e+06	2.33096e+07	2.45123e+07	1.57318e+07	1.64523e+07	1.52914e+07	1.85637e+07	1.97153e+07
High	O00483	Cytochrome c oxidase subunit NDUFA4 OS=Homo sapiens OX=9606 GN=NDUFA4 PE=1 SV=1	NDUFA4	NDUFA4 mitochondrial complex associated	Cytoplasm	enzyme	1	GO:0006120~mitochondrial electron transport, NADH to ubiquinone,GO:0006123~mitochondrial electron transport, cytochrome c to oxygen,GO:1902600~hydrogen ion transmembrane transport,	GO:0005739~mitochondrion,GO:0005743~mitochondrial inner membrane,GO:0005747~mitochondrial respiratory chain complex I,GO:0005751~mitochondrial respiratory chain complex IV,GO:0016021~integral component of membrane,GO:0070062~extracellular exosome,	GO:0004129~cytochrome-c oxidase activity,GO:0005515~protein binding,GO:0008137~NADH dehydrogenase (ubiquinone) activity,GO:0032403~protein complex binding,	-0.38	0		8.781	27	2	16	2	1	81	9.4	9.38	309	27	2	0	5.56459e+06	7.3045e+06	5.20053e+06	5.23698e+06	1.55514e+07	1.6738e+07	1.25339e+07	1.2711e+07	2.53149e+07	2.18131e+07	1.6349e+07	1.42301e+07	5.17163e+06	7217758	4.28397e+06	5.02076e+06	1.52417e+07	15363455	1.22719e+07	1.2711e+07	1.73437e+07	1.48694e+07	1.35064e+07
High	O14523	Phospholipid transfer protein C2CD2L OS=Homo sapiens OX=9606 GN=C2CD2L PE=1 SV=3	C2CD2L	C2CD2 like	Cytoplasm	transporter	1	GO:0035774~positive regulation of insulin secretion involved in cellular response to glucose stimulus,	GO:0016021~integral component of membrane,	GO:0043559~insulin binding,	-0.4	0.002		4.026	3	1	1	1	1	706	76.1	7.69	0	3	1	0	216356	192015	239567	401424	1.22695e+06	1.07403e+06	1.1822e+06	1268886	934244	1.40814e+06	941585	1.75016e+06	201077	189735	197345	384851	1.20252e+06	985832	1.15748e+06	1268886	640068	959893	777872
High	O14548	Cytochrome c oxidase subunit 7A-related protein, mitochondrial OS=Homo sapiens OX=9606 GN=COX7A2L PE=1 SV=2	COX7A2L	cytochrome c oxidase subunit 7A2 like	Cytoplasm	enzyme	1	GO:0006123~mitochondrial electron transport, cytochrome c to oxygen,GO:1902600~hydrogen ion transmembrane transport,	GO:0005743~mitochondrial inner membrane,GO:0005746~mitochondrial respiratory chain,GO:0016021~integral component of membrane,	GO:0004129~cytochrome-c oxidase activity,	-0.157	0.002		3.831	29	1	1	1	1	114	12.6	9.42	0	29	1	0					879548	1.22676e+06	727192	723962									862035	1.12602e+06	711988	723962
High	O14672	Disintegrin and metalloproteinase domain-containing protein 10 OS=Homo sapiens OX=9606 GN=ADAM10 PE=1 SV=1	ADAM10	ADAM metallopeptidase domain 10	Plasma Membrane	peptidase	1	GO:0001701~in utero embryonic development,GO:0006468~protein phosphorylation,GO:0006509~membrane protein ectodomain proteolysis,GO:0007162~negative regulation of cell adhesion,GO:0007219~Notch signaling pathway,GO:0007220~Notch receptor processing,GO:0007229~integrin-mediated signaling pathway,GO:0007267~cell-cell signaling,GO:0008284~positive regulation of cell proliferation,GO:0010820~positive …	GO:0000139~Golgi membrane,GO:0005634~nucleus,GO:0005737~cytoplasm,GO:0005794~Golgi apparatus,GO:0005798~Golgi-associated vesicle,GO:0005886~plasma membrane,GO:0005925~focal adhesion,GO:0009986~cell surface,GO:0014069~postsynaptic density,GO:0016020~membrane,GO:0016021~integral component of membrane,GO:0043231~intracellular membrane-bounded organelle,GO:0070062~extracellular exosome,GO:0097038~per…	GO:0004175~endopeptidase activity,GO:0004222~metalloendopeptidase activity,GO:0005102~receptor binding,GO:0005178~integrin binding,GO:0005515~protein binding,GO:0008237~metallopeptidase activity,GO:0017124~SH3 domain binding,GO:0019901~protein kinase binding,GO:0042803~protein homodimerization activity,GO:0046872~metal ion binding,	-0.599	0.002		3.708	2	1	1	1	1	748	84.1	7.77	13	2	1	0	1.31168e+06	1.12686e+06	1.18643e+06	1.21109e+06		4.36553e+06	3.22584e+06	3.49786e+06	5.41031e+06	4.76891e+06	3.77166e+06	3.90538e+06	1.21905e+06	1.11348e+06	977331	1.16109e+06		4.00704e+06	3.15839e+06	3.49786e+06	3.70671e+06	3.25083e+06	3.11588e+06
High	O14957	Cytochrome b-c1 complex subunit 10 OS=Homo sapiens OX=9606 GN=UQCR11 PE=1 SV=1	UQCR11	ubiquinol-cytochrome c reductase, complex III subunit XI	Cytoplasm	enzyme	1	GO:0006091~generation of precursor metabolites and energy,GO:0006122~mitochondrial electron transport, ubiquinol to cytochrome c,GO:1902600~hydrogen ion transmembrane transport,	GO:0005743~mitochondrial inner membrane,GO:0016021~integral component of membrane,GO:0070469~respiratory chain,	GO:0008121~ubiquinol-cytochrome-c reductase activity,GO:0009055~electron carrier activity,	-0.071	0.002		3.648	21	1	4	1	1	56	6.6	9.88	33	21	1	0	413628	610509	451637	581255	1.12749e+06	1.00571e+06	1.19693e+06	1.1707e+06	1.4229e+06	1.1148e+06	890585	782880	384418	603259	372038	557258	1.10504e+06	923124	1.1719e+06	1.1707e+06	974855	759927	735739
High	O15173	Membrane-associated progesterone receptor component 2 OS=Homo sapiens OX=9606 GN=PGRMC2 PE=1 SV=1	PGRMC2	progesterone receptor membrane component 2	Nucleus	other	1	GO:0043401~steroid hormone mediated signaling pathway,	GO:0005635~nuclear envelope,GO:0012505~endomembrane system,GO:0016020~membrane,GO:0016021~integral component of membrane,	GO:0003707~steroid hormone receptor activity,GO:0005496~steroid binding,GO:0005515~protein binding,GO:0020037~heme binding,	-0.493	0		45.939	36	7	223	6	1	223	23.8	4.88	3399	36	7	0	1.06264e+08	1.1166e+08	1.79479e+08	1.56814e+08	2.40563e+08	2.34465e+08	3.05227e+08	2.88283e+08	3.7259e+08	3.42181e+08	5.22456e+08	5.10755e+08	9.87593e+07	1.10334e+08	1.47847e+08	1.5034e+08	2.35773e+08	2.15211e+08	2.98846e+08	2.88283e+08	2.55269e+08	2.33255e+08	4.31617e+08
High	O15400	Syntaxin-7 OS=Homo sapiens OX=9606 GN=STX7 PE=1 SV=4	STX7	syntaxin 7	Plasma Membrane	transporter	1	GO:0001916~positive regulation of T cell mediated cytotoxicity,GO:0006886~intracellular protein transport,GO:0006906~vesicle fusion,GO:0048278~vesicle docking,GO:0051640~organelle localization,GO:0070925~organelle assembly,GO:1902685~positive regulation of receptor localization to synapse,GO:1903076~regulation of protein localization to plasma membrane,	GO:0001772~immunological synapse,GO:0005764~lysosome,GO:0005765~lysosomal membrane,GO:0005768~endosome,GO:0005769~early endosome,GO:0005770~late endosome,GO:0005886~plasma membrane,GO:0016021~integral component of membrane,GO:0030139~endocytic vesicle,GO:0031201~SNARE complex,GO:0031901~early endosome membrane,GO:0031982~vesicle,GO:0042582~azurophil granule,GO:0043231~intracellular membrane-bound…	GO:0000149~SNARE binding,GO:0005484~SNAP receptor activity,GO:0005515~protein binding,GO:0019869~chloride channel inhibitor activity,GO:0019905~syntaxin binding,	-0.631	0		52.624	57	9	154	9	1	261	29.8	5.55	4302	57	9	0	2.95944e+07	3.05557e+07	2.71617e+07	2.81353e+07	1.76738e+08	1.89923e+08	1.27665e+08	1.50749e+08	1.67567e+08	1.96061e+08	1.41231e+08	1.43516e+08	2.75045e+07	3.01928e+07	2.23746e+07	2.69737e+07	1.73218e+08	1.74326e+08	1.24996e+08	1.50749e+08	1.14804e+08	1.33649e+08	1.16675e+08
High	O43291	Kunitz-type protease inhibitor 2 OS=Homo sapiens OX=9606 GN=SPINT2 PE=1 SV=2	SPINT2	serine peptidase inhibitor, Kunitz type 2	Extracellular Space	other	1	GO:0001843~neural tube closure,GO:0006928~movement of cell or subcellular component,GO:0007163~establishment or maintenance of cell polarity,GO:0010951~negative regulation of endopeptidase activity,GO:0022408~negative regulation of cell-cell adhesion,GO:0060672~epithelial cell morphogenesis involved in placental branching,GO:0071711~basement membrane organization,GO:0071773~cellular response to B…	GO:0005576~extracellular region,GO:0005737~cytoplasm,GO:0005886~plasma membrane,GO:0016021~integral component of membrane,	GO:0004866~endopeptidase inhibitor activity,GO:0004867~serine-type endopeptidase inhibitor activity,	-0.246	0.002		3.586	5	1	6	1	1	252	28.2	8.29	128	5	1	0					522933	561259	234385	246319	1.14681e+06	1.31406e+06	615935	826360					512521	515168	229484	246319	785705	895757	508843
High	O43493	Trans-Golgi network integral membrane protein 2 OS=Homo sapiens OX=9606 GN=TGOLN2 PE=1 SV=3	TGOLN2	trans-golgi network protein 2	Cytoplasm	other	1	GO:0006895~Golgi to endosome transport,	GO:0005654~nucleoplasm,GO:0005768~endosome,GO:0005794~Golgi apparatus,GO:0005802~trans-Golgi network,GO:0005829~cytosol,GO:0005886~plasma membrane,GO:0016021~integral component of membrane,GO:0030133~transport vesicle,GO:0030140~trans-Golgi network transport vesicle,GO:0032588~trans-Golgi network membrane,	GO:0005515~protein binding,	-1.086	0.002		3.451	3	1	1	1	1	479	51	5.73	28	3	1	0	106103	154825	82727.3	75931.4	215583	242207	168631	142032	573760	695120	381811	538704	98610.3	152986	68147.1	72796.5	211290	222317	165106	142032	393094	473844	315426
High	O43752	Syntaxin-6 OS=Homo sapiens OX=9606 GN=STX6 PE=1 SV=1	STX6	syntaxin 6	Cytoplasm	transporter	1	GO:0006886~intracellular protein transport,GO:0006906~vesicle fusion,GO:0007032~endosome organization,GO:0032456~endocytic recycling,GO:0032880~regulation of protein localization,GO:0042147~retrograde transport, endosome to Golgi,GO:0048193~Golgi vesicle transport,GO:0048278~vesicle docking,GO:0090161~Golgi ribbon formation,GO:1903827~regulation of cellular protein localization,	GO:0000139~Golgi membrane,GO:0005769~early endosome,GO:0005794~Golgi apparatus,GO:0005802~trans-Golgi network,GO:0005829~cytosol,GO:0005886~plasma membrane,GO:0016021~integral component of membrane,GO:0030136~clathrin-coated vesicle,GO:0031201~SNARE complex,GO:0032588~trans-Golgi network membrane,GO:0043195~terminal bouton,GO:0045335~phagocytic vesicle,GO:0048471~perinuclear region of cytoplasm,	GO:0005484~SNAP receptor activity,GO:0005515~protein binding,GO:0019905~syntaxin binding,	-0.421	0		59.394	50	9	95	8	1	255	29.2	4.93	1325	50	9	1	9.07773e+06	1.12744e+07	1.61391e+07	1.29716e+07	4.58552e+07	5.48778e+07	4.73664e+07	4.92811e+07	3.86091e+07	3.49223e+07	3.19349e+07	3.03984e+07	8.43667e+06	1.11405e+07	1.32946e+07	1.2436e+07	4.49422e+07	5.03712e+07	4.6376e+07	4.92811e+07	2.64519e+07	2.38056e+07	2.63824e+07
High	O43909	Exostosin-like 3 OS=Homo sapiens OX=9606 GN=EXTL3 PE=1 SV=1	EXTL3	exostosin like glycosyltransferase 3	Cytoplasm	enzyme	1	GO:0006024~glycosaminoglycan biosynthetic process,GO:0015012~heparan sulfate proteoglycan biosynthetic process,GO:0030307~positive regulation of cell growth,GO:0036498~IRE1-mediated unfolded protein response,	GO:0005783~endoplasmic reticulum,GO:0005789~endoplasmic reticulum membrane,GO:0016021~integral component of membrane,	GO:0001888~glucuronyl-galactosyl-proteoglycan 4-alpha-N-acetylglucosaminyltransferase activity,GO:0004872~receptor activity,GO:0008375~acetylglucosaminyltransferase activity,GO:0046872~metal ion binding,	-0.229	0		6.221	4	2	3	2	1	919	104.7	6.51	22	4	2	0	134979	181645	139038	128531	953020	881809	1.07777e+06	852461	539880	667311	565528	773782	125447	179488	114533	123224	934044	809395	1.05524e+06	852461	369883	454887	467199
High	O60476	Mannosyl-oligosaccharide 1,2-alpha-mannosidase IB OS=Homo sapiens OX=9606 GN=MAN1A2 PE=1 SV=1	MAN1A2	mannosidase alpha class 1A member 2	Cytoplasm	enzyme	1	GO:0006491~N-glycan processing,GO:0007585~respiratory gaseous exchange,GO:0008152~metabolic process,GO:0048286~lung alveolus development,GO:1904381~Golgi apparatus mannose trimming,	GO:0000139~Golgi membrane,GO:0005783~endoplasmic reticulum,GO:0005794~Golgi apparatus,GO:0016020~membrane,GO:0016021~integral component of membrane,GO:0070062~extracellular exosome,	GO:0004571~mannosyl-oligosaccharide 1,2-alpha-mannosidase activity,GO:0005509~calcium ion binding,	-0.393	0		46.69	14	6	54	6	1	641	73	7.61	421	14	6	0	1.52905e+06	2.05709e+06	2.70313e+06	3.39436e+06	1.79914e+07	2.24261e+07	1.83205e+07	1.70456e+07	8.16561e+06	1.49364e+07	1.35878e+07	2.03004e+07	1.42107e+06	2.03266e+06	2.22672e+06	3.25422e+06	1.76331e+07	2.05845e+07	17937405	1.70456e+07	5.59442e+06	1.01817e+07	1.12253e+07
High	O60499	Syntaxin-10 OS=Homo sapiens OX=9606 GN=STX10 PE=1 SV=1	STX10	syntaxin 10	Cytoplasm	other	1	GO:0006886~intracellular protein transport,GO:0006906~vesicle fusion,GO:0032880~regulation of protein localization,GO:0034498~early endosome to Golgi transport,GO:0042147~retrograde transport, endosome to Golgi,GO:0048193~Golgi vesicle transport,GO:0048278~vesicle docking,GO:0061025~membrane fusion,	GO:0005622~intracellular,GO:0005802~trans-Golgi network,GO:0005829~cytosol,GO:0016020~membrane,GO:0016021~integral component of membrane,GO:0031201~SNARE complex,GO:0031982~vesicle,GO:0032588~trans-Golgi network membrane,GO:0048471~perinuclear region of cytoplasm,	GO:0005484~SNAP receptor activity,GO:0005515~protein binding,GO:0019905~syntaxin binding,	-0.264	0		40.588	35	7	66	6	1	249	28.1	4.89	1306	35	7	0	5.65287e+06	5.61779e+06	4.52437e+06	3.77381e+06	4.32466e+07	4.14863e+07	2.91224e+07	3.03854e+07	4.121e+07	4.00347e+07	2.93606e+07	2.53603e+07	5.25367e+06	5.55108e+06	3.72698e+06	3.61801e+06	4.23855e+07	3.80795e+07	2.85135e+07	3.03854e+07	2.82338e+07	2.72905e+07	2.42556e+07
High	O60888	Protein CutA OS=Homo sapiens OX=9606 GN=CUTA PE=1 SV=2	CUTA	cutA divalent cation tolerance homolog	Cytoplasm	other	1	GO:0008104~protein localization,GO:0010038~response to metal ion,	GO:0016020~membrane,GO:0016021~integral component of membrane,GO:0070062~extracellular exosome,	GO:0005507~copper ion binding,GO:0005515~protein binding,GO:0019899~enzyme binding,	0.377	0		9.205	23	2	8	2	1	179	19.1	5.5	75	23	2	0	4.05326e+06	4.37063e+06	4.27837e+06	4.4395e+06	110375	222334	433358	88817.4			213225	252412	3.76702e+06	4.31873e+06	3524331	4.25622e+06	108177	204076	424297	88817.4			176152
High	O75054	Immunoglobulin superfamily member 3 OS=Homo sapiens OX=9606 GN=IGSF3 PE=2 SV=3	IGSF3	immunoglobulin superfamily member 3	Plasma Membrane	other	1	GO:0032808~lacrimal gland development,	GO:0005886~plasma membrane,GO:0009986~cell surface,GO:0016021~integral component of membrane,		-0.431	0		8.614	2	3	4	3	1	1194	135.1	6.07	63	2	3	0		284366	65140.5		1.07202e+06	962114	978260	740773	1.95112e+06	1.39496e+06	2.65307e+06	2.04621e+06		280989	53659.9		1.05067e+06	883106	957807	740773	1.33675e+06	950905	2.19178e+06
High	O75063	Glycosaminoglycan xylosylkinase OS=Homo sapiens OX=9606 GN=FAM20B PE=1 SV=1	FAM20B	FAM20B glycosaminoglycan xylosylkinase	Extracellular Space	enzyme	1	GO:0016310~phosphorylation,GO:1903955~positive regulation of protein targeting to mitochondrion,	GO:0000139~Golgi membrane,GO:0005654~nucleoplasm,GO:0005794~Golgi apparatus,GO:0016021~integral component of membrane,	GO:0005524~ATP binding,GO:0016301~kinase activity,GO:0016773~phosphotransferase activity, alcohol group as acceptor,GO:0046872~metal ion binding,	-0.192	0		20.717	12	4	51	4	1	409	46.4	6.87	659	12	4	0	2.45736e+06	3.44455e+06	3.46055e+06	3.274e+06	1.39413e+07	1.45394e+07	1.18712e+07	1.12335e+07	1.55864e+07	1.49926e+07	1.81031e+07	2.02347e+07	2.28383e+06	3.40365e+06	2.85065e+06	3.13883e+06	13663728	1.33454e+07	1.1623e+07	1.12335e+07	10678577	10220018	14955517
High	O75071	EF-hand calcium-binding domain-containing protein 14 OS=Homo sapiens OX=9606 GN=EFCAB14 PE=1 SV=1	EFCAB14	EF-hand calcium binding domain 14	Other	other	1			GO:0005509~calcium ion binding,	-0.533	0		7.853	8	2	2	2	1	495	55	6.32	13	8	2	0			199034		734625		405568			239189	868624	402094			163955		719997		397088			163049	717597
High	O75110	Probable phospholipid-transporting ATPase IIA OS=Homo sapiens OX=9606 GN=ATP9A PE=1 SV=3	ATP9A	ATPase phospholipid transporting 9A (putative)	Cytoplasm	transporter	1	GO:0006890~retrograde vesicle-mediated transport, Golgi to ER,GO:0006897~endocytosis,GO:0045332~phospholipid translocation,	GO:0005768~endosome,GO:0005769~early endosome,GO:0005802~trans-Golgi network,GO:0005886~plasma membrane,GO:0016021~integral component of membrane,GO:0031901~early endosome membrane,GO:0048471~perinuclear region of cytoplasm,GO:0055037~recycling endosome,	GO:0000287~magnesium ion binding,GO:0004012~phospholipid-translocating ATPase activity,GO:0005524~ATP binding,	0.062	0		26.41	9	7	38	6	1	1047	118.5	7.77	720	9	7	0	1.83106e+06	2.61319e+06	1.32071e+06	2.65452e+06	1.59365e+07	1.60557e+07	1.32139e+07	1.40703e+07	1.6638e+07	1.74651e+07	1.79053e+07	1.62263e+07	1.70176e+06	2.58216e+06	1.08794e+06	2.54492e+06	1.56192e+07	1.47372e+07	1.29376e+07	1.40703e+07	1.1399e+07	1.19055e+07	1.47921e+07
High	O75379	Vesicle-associated membrane protein 4 OS=Homo sapiens OX=9606 GN=VAMP4 PE=1 SV=2	VAMP4	vesicle associated membrane protein 4	Cytoplasm	other	1	GO:0000226~microtubule cytoskeleton organization,GO:0006887~exocytosis,GO:0006888~ER to Golgi vesicle-mediated transport,GO:0016192~vesicle-mediated transport,GO:0035493~SNARE complex assembly,GO:0043001~Golgi to plasma membrane protein transport,GO:0090161~Golgi ribbon formation,	GO:0000139~Golgi membrane,GO:0005764~lysosome,GO:0005768~endosome,GO:0005794~Golgi apparatus,GO:0009986~cell surface,GO:0016021~integral component of membrane,GO:0030133~transport vesicle,GO:0031201~SNARE complex,GO:0032588~trans-Golgi network membrane,	GO:0000149~SNARE binding,GO:0005484~SNAP receptor activity,GO:0005515~protein binding,	-0.589	0		14.363	18	2	13	2	1	141	16.4	7.34	622	18	2	0	317069	414105	556620	705201	3.3617e+06	3.20876e+06	2.89104e+06	3.14911e+06	1.32978e+06	2.16367e+06	3.14083e+06	3.42422e+06	294678	409188	458519	676086	3.29476e+06	2.94525e+06	2.8306e+06	3.14911e+06	911055	1.47491e+06	2.59473e+06
High	O75396	Vesicle-trafficking protein SEC22b OS=Homo sapiens OX=9606 GN=SEC22B PE=1 SV=4	SEC22B	SEC22 homolog B, vesicle trafficking protein (gene/pseudogene)	Cytoplasm	other	1				-0.139	0		78.377	48	11	244	11	1	215	24.6	6.92	5427	48	11	0	6.74487e+07	6.88343e+07	5.63217e+07	5.20542e+07	2.89696e+08	2.73937e+08	1.7679e+08	1.79062e+08	3.83768e+08	3.72524e+08	2.72727e+08	2.82826e+08	6.26856e+07	6.80169e+07	4.63953e+07	4.99051e+07	2.83927e+08	2.51441e+08	1.73093e+08	1.79062e+08	2.62927e+08	2.5394e+08	2.25308e+08
High	O75427	Leucine-rich repeat and calponin homology domain-containing protein 4 OS=Homo sapiens OX=9606 GN=LRCH4 PE=1 SV=2	LRCH4	leucine rich repeats and calponin homology domain containing 4	Cytoplasm	transcription regulator	1	GO:0007399~nervous system development,	GO:0016021~integral component of membrane,GO:0016605~PML body,	GO:0005515~protein binding,	-0.364	0		56.712	18	6	44	6	1	683	73.4	8.22	390	18	6	0	2.65135e+06	2.64812e+06	3.45983e+06	3.264e+06	6.37822e+06	6.07348e+06	9.39146e+06	8.01195e+06	1.05407e+07	8.9862e+06	1.12315e+07	1.21938e+07	2464117	2.61667e+06	2.85006e+06	3.12925e+06	6.25122e+06	5.57473e+06	9.1951e+06	8.01195e+06	7.22163e+06	6.12564e+06	9.2787e+06
High	O75882	Attractin OS=Homo sapiens OX=9606 GN=ATRN PE=1 SV=2	ATRN	attractin	Extracellular Space	other	1	GO:0006954~inflammatory response,GO:0006979~response to oxidative stress,GO:0021549~cerebellum development,GO:0040014~regulation of multicellular organism growth,GO:0042552~myelination,GO:0043473~pigmentation,	GO:0005615~extracellular space,GO:0005737~cytoplasm,GO:0005886~plasma membrane,GO:0005887~integral component of plasma membrane,GO:0016021~integral component of membrane,GO:0070062~extracellular exosome,	GO:0004872~receptor activity,GO:0030246~carbohydrate binding,	-0.278	0.009		2.222	1	1	1	1	1	1429	158.4	7.31	0	1	1	0					401561	404046		336046	423212	388662	697633	661438					393565	370866		336046	289951	264940	576336
High	O75911	Short-chain dehydrogenase/reductase 3 OS=Homo sapiens OX=9606 GN=DHRS3 PE=1 SV=2	DHRS3	dehydrogenase/reductase 3	Cytoplasm	enzyme	1	GO:0001523~retinoid metabolic process,GO:0003151~outflow tract morphogenesis,GO:0007601~visual perception,GO:0030278~regulation of ossification,GO:0042572~retinol metabolic process,GO:0048387~negative regulation of retinoic acid receptor signaling pathway,GO:0055114~oxidation-reduction process,GO:0060021~palate development,GO:0060349~bone morphogenesis,GO:0060411~cardiac septum morphogenesis,	GO:0005789~endoplasmic reticulum membrane,GO:0016021~integral component of membrane,GO:0042622~photoreceptor outer segment membrane,	GO:0000166~nucleotide binding,GO:0004745~retinol dehydrogenase activity,GO:0009055~electron carrier activity,GO:0052650~NADP-retinol dehydrogenase activity,	0.133	0		8.168	10	2	8	2	1	302	33.5	8.84	81	10	2	0	154665	249608	216635	267255	782493	850604	1.09606e+06	701047	1.12581e+06	1.10385e+06	1.31829e+06	718313	143743	246644	178454	256221	766911	780753	1.07314e+06	701047	771311	752464	1.08908e+06
High	O75976	Carboxypeptidase D OS=Homo sapiens OX=9606 GN=CPD PE=1 SV=2	CPD	carboxypeptidase D	Extracellular Space	peptidase	1	GO:0006518~peptide metabolic process,GO:0016485~protein processing,	GO:0005615~extracellular space,GO:0005634~nucleus,GO:0005802~trans-Golgi network,GO:0005886~plasma membrane,GO:0016020~membrane,GO:0016021~integral component of membrane,GO:0070062~extracellular exosome,	GO:0004181~metallocarboxypeptidase activity,GO:0004185~serine-type carboxypeptidase activity,GO:0008270~zinc ion binding,	-0.396	0		165.924	30	33	381	33	1	1380	152.8	6.05	6060	30	33	0	5.46091e+07	5.79845e+07	6.02713e+07	6.07505e+07	3.39067e+08	3.47807e+08	2.80811e+08	2.94683e+08	3.19068e+08	3.13818e+08	3.16924e+08	3.09355e+08	5.07526e+07	5.72959e+07	4.96488e+07	5.82424e+07	3.32315e+08	3.19245e+08	2.7494e+08	2.94683e+08	2.186e+08	2.13921e+08	2.61821e+08
High	O76095	Protein JTB OS=Homo sapiens OX=9606 GN=JTB PE=1 SV=1	JTB	jumping translocation breakpoint	Plasma Membrane	other	1	GO:0000910~cytokinesis,GO:0007067~mitotic nuclear division,GO:0008637~apoptotic mitochondrial changes,GO:0042127~regulation of cell proliferation,GO:0045860~positive regulation of protein kinase activity,	GO:0005737~cytoplasm,GO:0005739~mitochondrion,GO:0005813~centrosome,GO:0005815~microtubule organizing center,GO:0005819~spindle,GO:0005887~integral component of plasma membrane,GO:0016020~membrane,GO:0030496~midbody,	GO:0019901~protein kinase binding,	-0.011	0.001		4.523	9	1	8	1	1	146	16.3	8.28	161	9	1	0	927484	1.0845e+06	1.43966e+06	1.57983e+06	3.21381e+06	3.7856e+06	3.88294e+06	4.66438e+06	2.31124e+06	2.46461e+06	5.1232e+06	4.97789e+06	861986	1.07162e+06	1.18593e+06	1.51461e+06	3.14982e+06	3.47473e+06	3.80176e+06	4.66438e+06	1.58348e+06	1.68006e+06	4.23243e+06
High	O94923	D-glucuronyl C5-epimerase OS=Homo sapiens OX=9606 GN=GLCE PE=1 SV=3	GLCE	glucuronic acid epimerase	Cytoplasm	enzyme	1	GO:0006024~glycosaminoglycan biosynthetic process,GO:0015012~heparan sulfate proteoglycan biosynthetic process,GO:0030210~heparin biosynthetic process,	GO:0000139~Golgi membrane,GO:0005794~Golgi apparatus,GO:0016021~integral component of membrane,	GO:0016857~racemase and epimerase activity, acting on carbohydrates and derivatives,GO:0047464~heparosan-N-sulfate-glucuronate 5-epimerase activity,GO:0050379~UDP-glucuronate 5'-epimerase activity,	-0.36	0.003		3.384	2	1	1	1	1	617	70.1	8.97	27	2	1	0					533861	408421	317033	177521	272031	240305	127088	107382					523231	374882	310404	177521	186374	163809	104992
High	O94985	Calsyntenin-1 OS=Homo sapiens OX=9606 GN=CLSTN1 PE=1 SV=1	CLSTN1	calsyntenin 1	Plasma Membrane	other	1	GO:0001558~regulation of cell growth,GO:0007155~cell adhesion,GO:0007156~homophilic cell adhesion via plasma membrane adhesion molecules,GO:0050806~positive regulation of synaptic transmission,GO:0051965~positive regulation of synapse assembly,	GO:0000139~Golgi membrane,GO:0005634~nucleus,GO:0005789~endoplasmic reticulum membrane,GO:0009986~cell surface,GO:0014069~postsynaptic density,GO:0016021~integral component of membrane,GO:0030054~cell junction,GO:0042995~cell projection,GO:0045211~postsynaptic membrane,GO:0070062~extracellular exosome,	GO:0001540~beta-amyloid binding,GO:0005509~calcium ion binding,GO:0005515~protein binding,GO:0019894~kinesin binding,GO:0042988~X11-like protein binding,	-0.452	0.002		3.69	1	1	1	1	1	981	109.7	4.91	37	1	1	0	108897	137334	133837	108631	94140.2	84430.3	211757	181074	44808.9	36858.2	199081	202208	101207	135703	110249	104146	92265.7	77496.9	207330	181074	30699.4	25125.2	164467
High	O94991	SLIT and NTRK-like protein 5 OS=Homo sapiens OX=9606 GN=SLITRK5 PE=2 SV=2	SLITRK5	SLIT and NTRK like family member 5	Plasma Membrane	other	1	GO:0007268~chemical synaptic transmission,GO:0007409~axonogenesis,GO:0007625~grooming behavior,GO:0009410~response to xenobiotic stimulus,GO:0021756~striatum development,GO:0030534~adult behavior,GO:0043588~skin development,GO:0048813~dendrite morphogenesis,GO:0051965~positive regulation of synapse assembly,GO:0072358~cardiovascular system development,	GO:0016021~integral component of membrane,GO:0043235~receptor complex,		-0.317	0.001		4.229	1	1	6	1	1	958	107.4	6.95	141	1	1	0	288803	331331	514304	421147	932503	1.05558e+06	1.03873e+06	1.00825e+06	857791	642890	1.40681e+06	1.51659e+06	268408	327396	423661	403759	913935	968894	1.01701e+06	1.00825e+06	587689	438240	1.1622e+06
High	O95140	Mitofusin-2 OS=Homo sapiens OX=9606 GN=MFN2 PE=1 SV=3	MFN2	mitofusin 2	Cytoplasm	enzyme	1	GO:0001825~blastocyst formation,GO:0006626~protein targeting to mitochondrion,GO:0006915~apoptotic process,GO:0006986~response to unfolded protein,GO:0007006~mitochondrial membrane organization,GO:0007050~cell cycle arrest,GO:0007596~blood coagulation,GO:0008053~mitochondrial fusion,GO:0016236~macroautophagy,GO:0034497~protein localization to pre-autophagosomal structure,GO:0046580~negative regul…	GO:0005739~mitochondrion,GO:0005741~mitochondrial outer membrane,GO:0005829~cytosol,GO:0015630~microtubule cytoskeleton,GO:0016021~integral component of membrane,GO:0031306~intrinsic component of mitochondrial outer membrane,	GO:0003924~GTPase activity,GO:0005515~protein binding,GO:0005525~GTP binding,GO:0031625~ubiquitin protein ligase binding,	-0.325	0.001		4.455	2	1	8	1	1	757	86.3	6.98	63	2	1	0	1.49284e+06	1.48348e+06	1.90135e+06	1.40258e+06	1.41764e+06	1.45641e+06	1.83436e+06	1.75064e+06	4.70863e+06	4.70915e+06	5.12191e+06	4.74457e+06	1.38742e+06	1.46586e+06	1.56625e+06	1.34468e+06	1.38941e+06	1.33681e+06	1.79601e+06	1.75064e+06	3.22597e+06	3.2101e+06	4.23137e+06
High	O95159	Zinc finger protein-like 1 OS=Homo sapiens OX=9606 GN=ZFPL1 PE=1 SV=2	ZFPL1	zinc finger protein like 1	Cytoplasm	other	1		GO:0005634~nucleus,GO:0005794~Golgi apparatus,GO:0016021~integral component of membrane,	GO:0003677~DNA binding,GO:0008270~zinc ion binding,	-0.335	0		58.817	44	11	107	11	1	310	34.1	8.07	906	44	11	0	1.05219e+07	9.47618e+06	9.00252e+06	1.1541e+07	6.41937e+07	6.22648e+07	5.63413e+07	5.49603e+07	6.66056e+07	6.98013e+07	7.45305e+07	7.11924e+07	9.77886e+06	9.36365e+06	7.41588e+06	1.10645e+07	6.29155e+07	5.71516e+07	5.51633e+07	5.49603e+07	4.56328e+07	4.75816e+07	6.15719e+07
High	O95168	NADH dehydrogenase [ubiquinone] 1 beta subcomplex subunit 4 OS=Homo sapiens OX=9606 GN=NDUFB4 PE=1 SV=3	NDUFB4	NADH:ubiquinone oxidoreductase subunit B4	Cytoplasm	transporter	1	GO:0006120~mitochondrial electron transport, NADH to ubiquinone,GO:0006979~response to oxidative stress,GO:0032981~mitochondrial respiratory chain complex I assembly,	GO:0005654~nucleoplasm,GO:0005739~mitochondrion,GO:0005743~mitochondrial inner membrane,GO:0005747~mitochondrial respiratory chain complex I,GO:0016021~integral component of membrane,GO:0031965~nuclear membrane,GO:0070062~extracellular exosome,	GO:0008137~NADH dehydrogenase (ubiquinone) activity,	-0.63	0.002		3.551	8	1	5	1	1	129	15.2	9.85	59	8	1	0	2.06803e+06	1.69254e+06	1.86286e+06	2.00433e+06	7.25628e+06	7.31805e+06	6.66631e+06	6536411	7.90675e+06	9.16899e+06	7.86535e+06	6.76381e+06	1.92199e+06	1.67244e+06	1.53455e+06	1921578	7.11179e+06	6717095	6526933	6536411	5.41707e+06	6250242	6.4978e+06
High	O95202	Mitochondrial proton/calcium exchanger protein OS=Homo sapiens OX=9606 GN=LETM1 PE=1 SV=1	LETM1	leucine zipper and EF-hand containing transmembrane protein 1	Cytoplasm	transporter	1	GO:0006875~cellular metal ion homeostasis,GO:0042407~cristae formation,	GO:0005739~mitochondrion,GO:0005743~mitochondrial inner membrane,GO:0016021~integral component of membrane,	GO:0005509~calcium ion binding,GO:0005515~protein binding,GO:0043022~ribosome binding,	-0.438	0		54.363	25	13	56	13	1	739	83.3	6.7	859	25	13	0	4.99123e+06	4.62111e+06	6.43657e+06	5.21832e+06	4.17204e+07	5.15347e+07	3.38217e+07	3.616e+07	3.18547e+07	2.99914e+07	2.37837e+07	1.51791e+07	4.63875e+06	4.56623e+06	5.30216e+06	5.00288e+06	40889646	4.73027e+07	3.31146e+07	3.616e+07	2.18243e+07	2.04443e+07	1.96484e+07
High	O95292	Vesicle-associated membrane protein-associated protein B/C OS=Homo sapiens OX=9606 GN=VAPB PE=1 SV=3	VAPB	VAMP associated protein B and C	Plasma Membrane	other	1	GO:0006874~cellular calcium ion homeostasis,GO:0006888~ER to Golgi vesicle-mediated transport,GO:0006987~activation of signaling protein activity involved in unfolded protein response,GO:0007029~endoplasmic reticulum organization,GO:0019048~modulation by virus of host morphology or physiology,GO:0030148~sphingolipid biosynthetic process,GO:0030968~endoplasmic reticulum unfolded protein response,G…	GO:0000139~Golgi membrane,GO:0005737~cytoplasm,GO:0005783~endoplasmic reticulum,GO:0005789~endoplasmic reticulum membrane,GO:0005794~Golgi apparatus,GO:0005913~cell-cell adherens junction,GO:0016021~integral component of membrane,GO:0070971~endoplasmic reticulum exit site,	GO:0005515~protein binding,GO:0008017~microtubule binding,GO:0019899~enzyme binding,GO:0033149~FFAT motif binding,GO:0042803~protein homodimerization activity,GO:0046982~protein heterodimerization activity,GO:0048487~beta-tubulin binding,GO:0098641~cadherin binding involved in cell-cell adhesion,	-0.38	0		78.827	51	12	172	11	1	243	27.2	7.3	2566	51	12	1	3.86636e+07	4.18709e+07	3.87223e+07	4.1473e+07	1.93333e+08	2.15781e+08	1.58627e+08	1.6839e+08	1.85724e+08	2.17057e+08	2.02023e+08	2.21258e+08	3.59332e+07	4.13737e+07	3.18977e+07	3.97607e+07	1.89483e+08	1.98061e+08	1.5531e+08	1.6839e+08	1.27243e+08	1.47962e+08	1.66897e+08
High	O95298	NADH dehydrogenase [ubiquinone] 1 subunit C2 OS=Homo sapiens OX=9606 GN=NDUFC2 PE=1 SV=1	NDUFC2	NADH:ubiquinone oxidoreductase subunit C2	Cytoplasm	enzyme	1	GO:0006120~mitochondrial electron transport, NADH to ubiquinone,GO:0032981~mitochondrial respiratory chain complex I assembly,	GO:0005737~cytoplasm,GO:0005743~mitochondrial inner membrane,GO:0005747~mitochondrial respiratory chain complex I,GO:0016021~integral component of membrane,GO:0070469~respiratory chain,	GO:0008137~NADH dehydrogenase (ubiquinone) activity,	-0.396	0		9.894	16	2	15	2	1	119	14.2	8.98	157	16	2	0	437750	145823	523546	499348	2.44134e+06	2.38106e+06	3.62564e+06	4.12995e+06	1.03258e+06	1.05435e+06	1.53996e+06	1.96085e+06	406837	144091	431274	478732	2.39273e+06	2.18553e+06	3.54983e+06	4.12995e+06	707440	718724	1.27221e+06
High	O95476	CTD nuclear envelope phosphatase 1 OS=Homo sapiens OX=9606 GN=CTDNEP1 PE=1 SV=2	CTDNEP1	CTD nuclear envelope phosphatase 1	Extracellular Space	phosphatase	1	GO:0006470~protein dephosphorylation,GO:0006998~nuclear envelope organization,GO:0007077~mitotic nuclear envelope disassembly,GO:0007276~gamete generation,GO:0007498~mesoderm development,GO:0010867~positive regulation of triglyceride biosynthetic process,GO:0034504~protein localization to nucleus,GO:0090263~positive regulation of canonical Wnt signaling pathway,	GO:0005635~nuclear envelope,GO:0005737~cytoplasm,GO:0005789~endoplasmic reticulum membrane,GO:0016021~integral component of membrane,GO:0031965~nuclear membrane,GO:0071595~Nem1-Spo7 phosphatase complex,	GO:0004722~protein serine/threonine phosphatase activity,GO:0005515~protein binding,GO:0016791~phosphatase activity,	-0.02	0.002		3.918	5	1	6	1	1	244	28.4	9.76	133	5	1	0	603970	589134			2.35557e+06	2.36854e+06	2.41784e+06	2319686	2.85492e+06	3.14444e+06	2.39389e+06	2.3832e+06	561319	582138			2.30866e+06	2.17404e+06	2.36729e+06	2319686	1.95596e+06	2143477	1.97766e+06
High	O95881	Thioredoxin domain-containing protein 12 OS=Homo sapiens OX=9606 GN=TXNDC12 PE=1 SV=1	TXNDC12	thioredoxin domain containing 12	Cytoplasm	enzyme	1	GO:0030154~cell differentiation,GO:0045454~cell redox homeostasis,GO:0055114~oxidation-reduction process,GO:1902236~negative regulation of endoplasmic reticulum stress-induced intrinsic apoptotic signaling pathway,	GO:0005788~endoplasmic reticulum lumen,	GO:0005515~protein binding,GO:0015037~peptide disulfide oxidoreductase activity,GO:0019153~protein-disulfide reductase (glutathione) activity,	-0.405	0.001		5.07	14	2	7	2	1	172	19.2	5.4	98	14	2	0	8.1346e+06	7.91071e+06	1.05332e+07	1.08223e+07						411802			7.56015e+06	7.81677e+06	8.67678e+06	1.03755e+07						280714
High	O96011	Peroxisomal membrane protein 11B OS=Homo sapiens OX=9606 GN=PEX11B PE=1 SV=1	PEX11B	peroxisomal biogenesis factor 11 beta	Cytoplasm	other	1	GO:0007031~peroxisome organization,GO:0007165~signal transduction,GO:0016559~peroxisome fission,GO:0044375~regulation of peroxisome size,GO:0051260~protein homooligomerization,	GO:0005777~peroxisome,GO:0005778~peroxisomal membrane,GO:0005779~integral component of peroxisomal membrane,GO:0016020~membrane,GO:0043234~protein complex,GO:0070062~extracellular exosome,	GO:0005515~protein binding,GO:0042803~protein homodimerization activity,	0.064	0		65.055	44	11	139	11	1	259	28.4	9.85	2270	44	11	0	2.33909e+07	2.20508e+07	2.01021e+07	2.03834e+07	8.62815e+07	7.94537e+07	8.06851e+07	6.84403e+07	1.08077e+08	1.03352e+08	1.08142e+08	1.12029e+08	2.1739e+07	2.1789e+07	1.65592e+07	1.95419e+07	8.45635e+07	7.2929e+07	7.89981e+07	6.84403e+07	7.40457e+07	7.04525e+07	8.93392e+07
High	P00167	Cytochrome b5 OS=Homo sapiens OX=9606 GN=CYB5A PE=1 SV=2	CYB5A	cytochrome b5 type A	Cytoplasm	enzyme	1	GO:0019852~L-ascorbic acid metabolic process,GO:0046686~response to cadmium ion,GO:0055114~oxidation-reduction process,GO:1902600~hydrogen ion transmembrane transport,	GO:0005737~cytoplasm,GO:0005741~mitochondrial outer membrane,GO:0005789~endoplasmic reticulum membrane,GO:0016020~membrane,GO:0016021~integral component of membrane,GO:0043231~intracellular membrane-bounded organelle,GO:0070062~extracellular exosome,	GO:0004033~aldo-keto reductase (NADP) activity,GO:0004129~cytochrome-c oxidase activity,GO:0019899~enzyme binding,GO:0020037~heme binding,GO:0046872~metal ion binding,	-0.567	0	PD	31.168	43	4	36	4	1	134	15.3	4.96	282	43	4	0	1.55033e+07	1.44937e+07	1.49868e+07	1.47214e+07	626543	1.52436e+06	557770	603683	3.56842e+07	3.85885e+07	3.92804e+07	3.93432e+07	1.44084e+07	1.43216e+07	1.23454e+07	1.41137e+07	614067	1.39918e+06	546108	603683	2.4448e+07	2.63047e+07	3.24507e+07
High	P02786	Transferrin receptor protein 1 OS=Homo sapiens OX=9606 GN=TFRC PE=1 SV=2	TFRC	transferrin receptor	Plasma Membrane	transporter	1				-0.243	0		276.336	52	36	1123	1	1	760	84.8	6.61	18770	52	36	0	4.78173e+06	5.06435e+06	6.16988e+06	6.13022e+06	4.18999e+07	3.93147e+07	3.71254e+07	4.27323e+07	2.95007e+07	3.2852e+07	3.00196e+07	2.26495e+07	4444047	5.00421e+06	5.08248e+06	5.87713e+06	4.10656e+07	36086226	3.63491e+07	4.27323e+07	2.02115e+07	2.23943e+07	24800134
High	P04843	Dolichyl-diphosphooligosaccharide--protein glycosyltransferase subunit 1 OS=Homo sapiens OX=9606 GN=RPN1 PE=1 SV=1	RPN1	ribophorin I	Cytoplasm	enzyme	1	GO:0006464~cellular protein modification process,GO:0006486~protein glycosylation,GO:0018279~protein N-linked glycosylation via asparagine,	GO:0005789~endoplasmic reticulum membrane,GO:0005791~rough endoplasmic reticulum,GO:0008250~oligosaccharyltransferase complex,GO:0016020~membrane,GO:0016021~integral component of membrane,GO:0031012~extracellular matrix,GO:0042470~melanosome,	GO:0004579~dolichyl-diphosphooligosaccharide-protein glycotransferase activity,GO:0005515~protein binding,GO:0044822~poly(A) RNA binding,	-0.208	0		248.621	61	28	860	28	1	607	68.5	6.38	14125	61	28	0	1.97272e+08	2.52608e+08	2.12615e+08	2.15392e+08	8.62403e+08	9.17448e+08	6.51183e+08	6.57507e+08	1.18865e+09	1.19262e+09	1.04458e+09	1.06511e+09	1.83341e+08	2.49608e+08	1.75142e+08	2.06499e+08	8.45231e+08	8.42108e+08	6.37568e+08	6.57507e+08	8.14368e+08	8.12975e+08	8.62959e+08
High	P05023	Sodium/potassium-transporting ATPase subunit alpha-1 OS=Homo sapiens OX=9606 GN=ATP1A1 PE=1 SV=1	ATP1A1	ATPase Na+/K+ transporting subunit alpha 1	Plasma Membrane	transporter	1	GO:0002026~regulation of the force of heart contraction,GO:0002028~regulation of sodium ion transport,GO:0006883~cellular sodium ion homeostasis,GO:0008217~regulation of blood pressure,GO:0010107~potassium ion import,GO:0010248~establishment or maintenance of transmembrane electrochemical gradient,GO:0015991~ATP hydrolysis coupled proton transport,GO:0016311~dephosphorylation,GO:0030007~cellular …	GO:0005768~endosome,GO:0005783~endoplasmic reticulum,GO:0005794~Golgi apparatus,GO:0005886~plasma membrane,GO:0005890~sodium:potassium-exchanging ATPase complex,GO:0005901~caveola,GO:0014069~postsynaptic density,GO:0014704~intercalated disc,GO:0016020~membrane,GO:0016021~integral component of membrane,GO:0016323~basolateral plasma membrane,GO:0016324~apical plasma membrane,GO:0030315~T-tubule,GO:…	GO:0000166~nucleotide binding,GO:0005391~sodium:potassium-exchanging ATPase activity,GO:0005515~protein binding,GO:0005524~ATP binding,GO:0016791~phosphatase activity,GO:0019901~protein kinase binding,GO:0019904~protein domain specific binding,GO:0030506~ankyrin binding,GO:0030955~potassium ion binding,GO:0031402~sodium ion binding,GO:0043531~ADP binding,GO:0043548~phosphatidylinositol 3-kinase b…	0.011	0		207.459	38	31	603	18	1	1023	112.8	5.49	10920	38	31	17	2.09372e+08	2.08775e+08	1.90513e+08	1.97439e+08	6.8376e+08	7.01051e+08	5.63453e+08	5.74877e+08	9.71541e+08	1.00816e+09	9.5895e+08	9.49366e+08	1.94586e+08	2.06296e+08	1.56936e+08	1.89288e+08	6.70145e+08	6.43481e+08	5.51672e+08	5.74877e+08	6.65622e+08	6.87232e+08	7.92218e+08
High	P05026	Sodium/potassium-transporting ATPase subunit beta-1 OS=Homo sapiens OX=9606 GN=ATP1B1 PE=1 SV=1	ATP1B1	ATPase Na+/K+ transporting subunit beta 1	Plasma Membrane	transporter	1	GO:0001666~response to hypoxia,GO:0006813~potassium ion transport,GO:0006814~sodium ion transport,GO:0006874~cellular calcium ion homeostasis,GO:0006883~cellular sodium ion homeostasis,GO:0007155~cell adhesion,GO:0010107~potassium ion import,GO:0010248~establishment or maintenance of transmembrane electrochemical gradient,GO:0010468~regulation of gene expression,GO:0010882~regulation of cardiac m…	GO:0005622~intracellular,GO:0005886~plasma membrane,GO:0005890~sodium:potassium-exchanging ATPase complex,GO:0005901~caveola,GO:0014704~intercalated disc,GO:0016020~membrane,GO:0016323~basolateral plasma membrane,GO:0016324~apical plasma membrane,GO:0042383~sarcolemma,GO:0043209~myelin sheath,GO:0070062~extracellular exosome,GO:1903561~extracellular vesicle,	GO:0001671~ATPase activator activity,GO:0005391~sodium:potassium-exchanging ATPase activity,GO:0005515~protein binding,GO:0005524~ATP binding,GO:0008022~protein C-terminus binding,GO:0008144~drug binding,GO:0016887~ATPase activity,GO:0023026~MHC class II protein complex binding,GO:0030955~potassium ion binding,GO:0031402~sodium ion binding,GO:0051117~ATPase binding,	-0.578	0		10.932	8	2	10	2	1	303	35	8.53	121	8	2	0	910541	206357	591062	351879	3.54792e+06	3.39676e+06	2.73168e+06	2.34211e+06	1.89796e+07	1.99101e+07	1.62669e+07	1.80212e+07	846239	203906	486891	337351	3.47728e+06	3.11781e+06	2.67456e+06	2.34211e+06	1.30033e+07	1.35721e+07	1.34386e+07
High	P05556	Integrin beta-1 OS=Homo sapiens OX=9606 GN=ITGB1 PE=1 SV=2	ITGB1	integrin subunit beta 1	Plasma Membrane	transmembrane receptor	1	GO:0000082~G1/S transition of mitotic cell cycle,GO:0001701~in utero embryonic development,GO:0001708~cell fate specification,GO:0002042~cell migration involved in sprouting angiogenesis,GO:0006968~cellular defense response,GO:0007156~homophilic cell adhesion via plasma membrane adhesion molecules,GO:0007159~leukocyte cell-cell adhesion,GO:0007160~cell-matrix adhesion,GO:0007161~calcium-independe…	GO:0001726~ruffle,GO:0005737~cytoplasm,GO:0005886~plasma membrane,GO:0005913~cell-cell adherens junction,GO:0005925~focal adhesion,GO:0008305~integrin complex,GO:0009897~external side of plasma membrane,GO:0009986~cell surface,GO:0014704~intercalated disc,GO:0016020~membrane,GO:0030027~lamellipodium,GO:0030175~filopodium,GO:0031594~neuromuscular junction,GO:0032154~cleavage furrow,GO:0032587~ruff…	GO:0001618~virus receptor activity,GO:0001968~fibronectin binding,GO:0002020~protease binding,GO:0003779~actin binding,GO:0004872~receptor activity,GO:0005178~integrin binding,GO:0005515~protein binding,GO:0015026~coreceptor activity,GO:0019960~C-X3-C chemokine binding,GO:0032403~protein complex binding,GO:0043236~laminin binding,GO:0046872~metal ion binding,GO:0046982~protein heterodimerization …	-0.404	0		75.798	24	16	110	16	1	798	88.4	5.39	1164	24	16	0	2.28335e+07	2.05857e+07	2.10289e+07	2.23051e+07	5.26764e+07	5.75144e+07	4.29641e+07	4.60972e+07	9.15455e+07	9.78327e+07	9.56984e+07	1.05015e+08	2.1221e+07	2.03412e+07	1.73227e+07	2.13842e+07	5.16274e+07	5.27914e+07	4.20658e+07	4.60972e+07	6.27196e+07	6.66898e+07	7.90593e+07
High	P07686	Beta-hexosaminidase subunit beta OS=Homo sapiens OX=9606 GN=HEXB PE=1 SV=3	HEXB	hexosaminidase subunit beta	Cytoplasm	enzyme	1	GO:0001501~skeletal system development,GO:0005975~carbohydrate metabolic process,GO:0006687~glycosphingolipid metabolic process,GO:0006689~ganglioside catabolic process,GO:0006874~cellular calcium ion homeostasis,GO:0007040~lysosome organization,GO:0007341~penetration of zona pellucida,GO:0007605~sensory perception of sound,GO:0007626~locomotory behavior,GO:0008049~male courtship behavior,GO:0008…	GO:0001669~acrosomal vesicle,GO:0005615~extracellular space,GO:0016020~membrane,GO:0042582~azurophil granule,GO:0043202~lysosomal lumen,GO:0070062~extracellular exosome,	GO:0004553~hydrolase activity, hydrolyzing O-glycosyl compounds,GO:0004563~beta-N-acetylhexosaminidase activity,GO:0008375~acetylglucosaminyltransferase activity,GO:0042803~protein homodimerization activity,GO:0046982~protein heterodimerization activity,	-0.174	0		8.032	5	2	6	2	1	556	63.1	6.76	60	5	2	0	6.22004e+06	6.84261e+06	7.38017e+06	7.56599e+06	1.16656e+06	939311	1.21196e+06	1.40434e+06	628761		2.28651e+06	1.82626e+06	5.78079e+06	6.76135e+06	6079460	7.25362e+06	1.14333e+06	862175	1.18662e+06	1.40434e+06	430776		1.88895e+06
High	P08069	Insulin-like growth factor 1 receptor OS=Homo sapiens OX=9606 GN=IGF1R PE=1 SV=1	IGF1R	insulin like growth factor 1 receptor	Plasma Membrane	transmembrane receptor	1	GO:0006955~immune response,GO:0007165~signal transduction,GO:0007169~transmembrane receptor protein tyrosine kinase signaling pathway,GO:0008284~positive regulation of cell proliferation,GO:0008286~insulin receptor signaling pathway,GO:0014065~phosphatidylinositol 3-kinase signaling,GO:0030335~positive regulation of cell migration,GO:0038083~peptidyl-tyrosine autophosphorylation,GO:0043066~negati…	GO:0005886~plasma membrane,GO:0005887~integral component of plasma membrane,GO:0016020~membrane,GO:0016021~integral component of membrane,GO:0035867~alphav-beta3 integrin-IGF-1-IGF1R complex,GO:0043231~intracellular membrane-bounded organelle,GO:0043235~receptor complex,	GO:0004713~protein tyrosine kinase activity,GO:0004714~transmembrane receptor protein tyrosine kinase activity,GO:0005010~insulin-like growth factor-activated receptor activity,GO:0005158~insulin receptor binding,GO:0005515~protein binding,GO:0005520~insulin-like growth factor binding,GO:0005524~ATP binding,GO:0031994~insulin-like growth factor I binding,GO:0042802~identical protein binding,GO:00…	-0.401	0		6.938	2	2	18	1	1	1367	154.7	5.8	91	2	2	0	559387	714001	850423	614792	1.358e+06	1.31337e+06	1.44207e+06	1331211	2.16509e+06	2.4755e+06	2.72863e+06	2.97466e+06	519884	705522	700541	589410	1.33096e+06	1.20552e+06	1.41192e+06	1331211	1.48335e+06	1.68748e+06	2.2542e+06
High	P09669	Cytochrome c oxidase subunit 6C OS=Homo sapiens OX=9606 GN=COX6C PE=1 SV=2	COX6C	cytochrome c oxidase subunit 6C	Cytoplasm	enzyme	1	GO:0006091~generation of precursor metabolites and energy,GO:0006123~mitochondrial electron transport, cytochrome c to oxygen,GO:1902600~hydrogen ion transmembrane transport,	GO:0005739~mitochondrion,GO:0005743~mitochondrial inner membrane,GO:0016021~integral component of membrane,	GO:0004129~cytochrome-c oxidase activity,	-0.271	0.002		4.381	21	2	14	2	1	75	8.8	10.39	84	21	2	0	2.38951e+06	1.95564e+06	1.40872e+06	1.70003e+06	1.13295e+07	1.23434e+07	1.2172e+07	1.3303e+07	1.15135e+07	1.16546e+07	1.04832e+07	9.23848e+06	2.22076e+06	1.93242e+06	1.16044e+06	1.62984e+06	1.11039e+07	1.13298e+07	1.19175e+07	1.3303e+07	7.88812e+06	7.94461e+06	8.66047e+06
High	P10620	Microsomal glutathione S-transferase 1 OS=Homo sapiens OX=9606 GN=MGST1 PE=1 SV=1	MGST1	microsomal glutathione S-transferase 1	Cytoplasm	enzyme	1	GO:0006749~glutathione metabolic process,GO:0006805~xenobiotic metabolic process,GO:0010243~response to organonitrogen compound,GO:0032496~response to lipopolysaccharide,GO:0033327~Leydig cell differentiation,GO:0042493~response to drug,GO:0055114~oxidation-reduction process,GO:0070207~protein homotrimerization,GO:0071449~cellular response to lipid hydroperoxide,GO:0098869~cellular oxidant detoxi…	GO:0005634~nucleus,GO:0005739~mitochondrion,GO:0005741~mitochondrial outer membrane,GO:0005743~mitochondrial inner membrane,GO:0005778~peroxisomal membrane,GO:0005783~endoplasmic reticulum,GO:0005789~endoplasmic reticulum membrane,GO:0016021~integral component of membrane,GO:0045177~apical part of cell,	GO:0004364~glutathione transferase activity,GO:0004602~glutathione peroxidase activity,GO:0005515~protein binding,GO:0042803~protein homodimerization activity,GO:0043295~glutathione binding,	0.194	0		23.307	27	4	59	4	1	155	17.6	9.39	1229	27	4	0	9.02207e+06	8.34849e+06	6.80608e+06	7.83263e+06	3.35258e+07	3.4612e+07	2.96319e+07	3.04895e+07	2.74662e+07	2.89978e+07	2.00618e+07	2.09663e+07	8.38494e+06	8.24936e+06	5.60655e+06	7.50926e+06	32858202	3.17697e+07	2.90124e+07	3.04895e+07	1.88176e+07	1.9767e+07	1.65737e+07
High	P11117	Lysosomal acid phosphatase OS=Homo sapiens OX=9606 GN=ACP2 PE=1 SV=3	ACP2	acid phosphatase 2, lysosomal	Cytoplasm	phosphatase	1	GO:0001501~skeletal system development,GO:0007040~lysosome organization,GO:0016311~dephosphorylation,	GO:0005764~lysosome,GO:0005765~lysosomal membrane,GO:0016020~membrane,GO:0016021~integral component of membrane,GO:0043202~lysosomal lumen,GO:0070062~extracellular exosome,	GO:0003993~acid phosphatase activity,	-0.326	0		31.076	19	9	86	9	1	423	48.3	6.74	911	19	9	0	1.47984e+07	1.95028e+07	1.23068e+07	1.3143e+07	8.58477e+07	8.30469e+07	6.57324e+07	6.03789e+07	8.44176e+07	8.26665e+07	7.75267e+07	8.50745e+07	1.37533e+07	1.92712e+07	1.01378e+07	1.26004e+07	8.41383e+07	7.62271e+07	6.4358e+07	6.03789e+07	5.78361e+07	5.63515e+07	6.40472e+07
High	P11717	Cation-independent mannose-6-phosphate receptor OS=Homo sapiens OX=9606 GN=IGF2R PE=1 SV=3	IGF2R	insulin like growth factor 2 receptor	Plasma Membrane	transmembrane receptor	1	GO:0001889~liver development,GO:0006898~receptor-mediated endocytosis,GO:0007165~signal transduction,GO:0007186~G-protein coupled receptor signaling pathway,GO:0007283~spermatogenesis,GO:0009791~post-embryonic development,GO:0031100~organ regeneration,GO:0032526~response to retinoic acid,GO:0043065~positive regulation of apoptotic process,GO:0048009~insulin-like growth factor receptor signaling p…	GO:0005615~extracellular space,GO:0005641~nuclear envelope lumen,GO:0005737~cytoplasm,GO:0005765~lysosomal membrane,GO:0005768~endosome,GO:0005769~early endosome,GO:0005770~late endosome,GO:0005802~trans-Golgi network,GO:0005887~integral component of plasma membrane,GO:0005925~focal adhesion,GO:0009986~cell surface,GO:0016020~membrane,GO:0016021~integral component of membrane,GO:0030118~clathrin …	GO:0001948~glycoprotein binding,GO:0001965~G-protein alpha-subunit binding,GO:0001972~retinoic acid binding,GO:0004872~receptor activity,GO:0004930~G-protein coupled receptor activity,GO:0005010~insulin-like growth factor-activated receptor activity,GO:0005215~transporter activity,GO:0005515~protein binding,GO:0005537~mannose binding,GO:0019899~enzyme binding,GO:0031995~insulin-like growth factor…	-0.37	0		628.966	48	90	1547	2	1	2491	274.2	5.94	24632	48	90	94	3.15957e+08	3.19287e+08	3.03637e+08	3.17884e+08	1.97362e+09	2.022e+09	1.68113e+09	1.69797e+09	1.53042e+09	1.52064e+09	1.52262e+09	1.47254e+09	2.93645e+08	3.15496e+08	2.50123e+08	3.0476e+08	1.93432e+09	1.85596e+09	1.64598e+09	1.69797e+09	1.04852e+09	1.03658e+09	1.25788e+09
High	P13073	Cytochrome c oxidase subunit 4 isoform 1, mitochondrial OS=Homo sapiens OX=9606 GN=COX4I1 PE=1 SV=1	COX4I1	cytochrome c oxidase subunit 4I1	Cytoplasm	enzyme	1	GO:0006091~generation of precursor metabolites and energy,GO:0006123~mitochondrial electron transport, cytochrome c to oxygen,GO:0007584~response to nutrient,GO:1902600~hydrogen ion transmembrane transport,	GO:0005634~nucleus,GO:0005739~mitochondrion,GO:0005743~mitochondrial inner membrane,GO:0005751~mitochondrial respiratory chain complex IV,GO:0016020~membrane,GO:0016021~integral component of membrane,GO:0070062~extracellular exosome,	GO:0004129~cytochrome-c oxidase activity,GO:0005515~protein binding,	-0.459	0		19.035	31	5	46	5	1	169	19.6	9.51	494	31	5	0	7.69096e+06	5.0157e+06	4.98918e+06	4.22016e+06	4.50154e+07	4.37417e+07	3.62953e+07	2.91522e+07	3.46044e+07	3.61234e+07	2.45369e+07	2.19953e+07	7.14783e+06	4.95614e+06	4.10987e+06	4.04593e+06	4.4119e+07	4.01496e+07	3.55364e+07	2.91522e+07	2.37082e+07	2.46243e+07	2.02706e+07
High	P13473	Lysosome-associated membrane glycoprotein 2 OS=Homo sapiens OX=9606 GN=LAMP2 PE=1 SV=2	LAMP2	lysosomal associated membrane protein 2	Plasma Membrane	enzyme	1	GO:0002576~platelet degranulation,GO:0017038~protein import,GO:0031647~regulation of protein stability,GO:0046716~muscle cell cellular homeostasis,GO:0050821~protein stabilization,GO:0061684~chaperone-mediated autophagy,	GO:0005615~extracellular space,GO:0005764~lysosome,GO:0005765~lysosomal membrane,GO:0005770~late endosome,GO:0005886~plasma membrane,GO:0016020~membrane,GO:0016021~integral component of membrane,GO:0030670~phagocytic vesicle membrane,GO:0031088~platelet dense granule membrane,GO:0031902~late endosome membrane,GO:0043202~lysosomal lumen,GO:0044754~autolysosome,GO:0061742~chaperone-mediated autopha…	GO:0005515~protein binding,GO:0019899~enzyme binding,GO:0019904~protein domain specific binding,	-0.044	0		20.864	9	4	77	4	1	410	44.9	5.63	979	9	4	0	6.59573e+07	6.26536e+07	5.97712e+07	6.55424e+07	4.79495e+07	5.09011e+07	3.09991e+07	3.09483e+07	1.48988e+08	1.49103e+08	1.05391e+08	9.91535e+07	6.12994e+07	6.19095e+07	4.92369e+07	6.28364e+07	4.69947e+07	46721073	3.03509e+07	3.09483e+07	1.02075e+08	1.0164e+08	8.70664e+07
High	P13667	Protein disulfide-isomerase A4 OS=Homo sapiens OX=9606 GN=PDIA4 PE=1 SV=2	PDIA4	protein disulfide isomerase family A member 4	Cytoplasm	enzyme	1	GO:0006457~protein folding,GO:0009306~protein secretion,GO:0034976~response to endoplasmic reticulum stress,GO:0045454~cell redox homeostasis,GO:0061077~chaperone-mediated protein folding,	GO:0005623~cell,GO:0005788~endoplasmic reticulum lumen,GO:0009986~cell surface,GO:0042470~melanosome,	GO:0003756~protein disulfide isomerase activity,GO:0005515~protein binding,GO:0044822~poly(A) RNA binding,	-0.543	0		101.092	31	19	126	19	1	645	72.9	5.07	1650	31	19	0	1.96707e+08	2.06608e+08	2.0378e+08	2.14668e+08	2.18784e+07	1.88464e+07	1.66328e+07	1.70509e+07	2.50236e+07	2.42459e+07	2.55589e+07	2.34156e+07	1.82816e+08	2.04154e+08	1.67865e+08	2.05806e+08	2.14427e+07	1.72987e+07	1.6285e+07	1.70509e+07	1.71442e+07	1.65277e+07	2.1115e+07
High	P15291	Beta-1,4-galactosyltransferase 1 OS=Homo sapiens OX=9606 GN=B4GALT1 PE=1 SV=5	B4GALT1	beta-1,4-galactosyltransferase 1	Cytoplasm	enzyme	1	GO:0002064~epithelial cell development,GO:0002526~acute inflammatory response,GO:0005975~carbohydrate metabolic process,GO:0005989~lactose biosynthetic process,GO:0006012~galactose metabolic process,GO:0006487~protein N-linked glycosylation,GO:0007155~cell adhesion,GO:0007339~binding of sperm to zona pellucida,GO:0007341~penetration of zona pellucida,GO:0008285~negative regulation of cell prolife…	GO:0000138~Golgi trans cisterna,GO:0000139~Golgi membrane,GO:0005615~extracellular space,GO:0005794~Golgi apparatus,GO:0005886~plasma membrane,GO:0009897~external side of plasma membrane,GO:0016020~membrane,GO:0016021~integral component of membrane,GO:0016323~basolateral plasma membrane,GO:0030057~desmosome,GO:0030112~glycocalyx,GO:0030175~filopodium,GO:0031526~brush border membrane,GO:0032580~Go…	GO:0003831~beta-N-acetylglucosaminylglycopeptide beta-1,4-galactosyltransferase activity,GO:0003945~N-acetyllactosamine synthase activity,GO:0004461~lactose synthase activity,GO:0008092~cytoskeletal protein binding,GO:0008378~galactosyltransferase activity,GO:0016757~transferase activity, transferring glycosyl groups,GO:0030145~manganese ion binding,GO:0035250~UDP-galactosyltransferase activity,G…	-0.206	0		40.738	35	8	69	8	1	398	43.9	8.65	993	35	8	0	5.98368e+06	5.6824e+06	7.20407e+06	6.16302e+06	3.36881e+07	2.98442e+07	3.19031e+07	2.8278e+07	2.89482e+07	3.24411e+07	3.21422e+07	3.24637e+07	5.56112e+06	5.61492e+06	5.93439e+06	5.90857e+06	3.30173e+07	2.73934e+07	3.12361e+07	2.8278e+07	1.9833e+07	2.21142e+07	2.65537e+07
High	P17301	Integrin alpha-2 OS=Homo sapiens OX=9606 GN=ITGA2 PE=1 SV=1	ITGA2	integrin subunit alpha 2	Plasma Membrane	transmembrane receptor	1	GO:0001666~response to hypoxia,GO:0002687~positive regulation of leukocyte migration,GO:0006929~substrate-dependent cell migration,GO:0006971~hypotonic response,GO:0007155~cell adhesion,GO:0007160~cell-matrix adhesion,GO:0007229~integrin-mediated signaling pathway,GO:0007565~female pregnancy,GO:0007596~blood coagulation,GO:0008283~cell proliferation,GO:0009887~organ morphogenesis,GO:0010634~posit…	GO:0005634~nucleus,GO:0005886~plasma membrane,GO:0005925~focal adhesion,GO:0008305~integrin complex,GO:0009897~external side of plasma membrane,GO:0009986~cell surface,GO:0034666~integrin alpha2-beta1 complex,GO:0043679~axon terminus,GO:0045178~basal part of cell,GO:0048471~perinuclear region of cytoplasm,	GO:0001618~virus receptor activity,GO:0005178~integrin binding,GO:0005515~protein binding,GO:0005518~collagen binding,GO:0032403~protein complex binding,GO:0038064~collagen receptor activity,GO:0043236~laminin binding,GO:0046872~metal ion binding,GO:0046982~protein heterodimerization activity,GO:0098639~collagen binding involved in cell-matrix adhesion,	-0.1	0		34.557	10	8	33	8	1	1181	129.2	5.31	392	10	8	0	1.80278e+06	2.78858e+06	2.6062e+06	2.46216e+06	7.99147e+06	7.88603e+06	6.55921e+06	7.90983e+06	1.25199e+07	1.55522e+07	1.52357e+07	1.59325e+07	1.67547e+06	2.75547e+06	2.14687e+06	2.36051e+06	7.83234e+06	7.23843e+06	6.42206e+06	7.90983e+06	8.57763e+06	1.06015e+07	1.25867e+07
High	P17706	Tyrosine-protein phosphatase non-receptor type 2 OS=Homo sapiens OX=9606 GN=PTPN2 PE=1 SV=2	PTPN2	protein tyrosine phosphatase non-receptor type 2	Cytoplasm	phosphatase	1	GO:0000122~negative regulation of transcription from RNA polymerase II promoter,GO:0008285~negative regulation of cell proliferation,GO:0008286~insulin receptor signaling pathway,GO:0010804~negative regulation of tumor necrosis factor-mediated signaling pathway,GO:0010888~negative regulation of lipid storage,GO:0030183~B cell differentiation,GO:0030217~T cell differentiation,GO:0030218~erythrocyt…	GO:0005634~nucleus,GO:0005654~nucleoplasm,GO:0005783~endoplasmic reticulum,GO:0005793~endoplasmic reticulum-Golgi intermediate compartment,GO:0005886~plasma membrane,GO:0016021~integral component of membrane,	GO:0004725~protein tyrosine phosphatase activity,GO:0004726~non-membrane spanning protein tyrosine phosphatase activity,GO:0005178~integrin binding,GO:0005515~protein binding,GO:0019901~protein kinase binding,GO:0019905~syntaxin binding,GO:0030971~receptor tyrosine kinase binding,GO:0097677~STAT family protein binding,	-0.64	0.001		4.537	3	1	3	1	1	415	48.4	8.29	45	3	1	0					1.3822e+06	1.75651e+06	1.4135e+06	1.43633e+06	39736.4		1.44748e+06	1.71566e+06					1.35467e+06	1.61226e+06	1.38395e+06	1.43633e+06	27224.2		1.19581e+06
High	P18031	Tyrosine-protein phosphatase non-receptor type 1 OS=Homo sapiens OX=9606 GN=PTPN1 PE=1 SV=1	PTPN1	protein tyrosine phosphatase non-receptor type 1	Cytoplasm	phosphatase	1	GO:0006470~protein dephosphorylation,GO:0006987~activation of signaling protein activity involved in unfolded protein response,GO:0007257~activation of JUN kinase activity,GO:0008286~insulin receptor signaling pathway,GO:0009966~regulation of signal transduction,GO:0009968~negative regulation of signal transduction,GO:0030100~regulation of endocytosis,GO:0030948~negative regulation of vascular en…	GO:0005769~early endosome,GO:0005783~endoplasmic reticulum,GO:0005829~cytosol,GO:0005886~plasma membrane,GO:0005913~cell-cell adherens junction,GO:0016021~integral component of membrane,GO:0031410~cytoplasmic vesicle,GO:0097443~sorting endosome,GO:0098554~cytoplasmic side of endoplasmic reticulum membrane,	GO:0004725~protein tyrosine phosphatase activity,GO:0005158~insulin receptor binding,GO:0005515~protein binding,GO:0008270~zinc ion binding,GO:0019899~enzyme binding,GO:0019901~protein kinase binding,GO:0030971~receptor tyrosine kinase binding,GO:0044822~poly(A) RNA binding,GO:0046875~ephrin receptor binding,GO:0051721~protein phosphatase 2A binding,GO:0098641~cadherin binding involved in cell-ce…	-0.602	0		40.158	24	8	50	8	1	435	49.9	6.27	1257	24	8	0	2.17526e+07	2.24916e+07	1.53891e+07	2.0257e+07	1.49509e+07	1.64217e+07	1.82838e+07	2.14706e+07	4.56722e+07	4.15379e+07	3.92775e+07	3.06271e+07	2.02164e+07	2.22245e+07	1.26769e+07	1.94207e+07	1.46532e+07	1.50731e+07	1.79016e+07	2.14706e+07	3.12909e+07	2.83153e+07	3.24483e+07
High	P18084	Integrin beta-5 OS=Homo sapiens OX=9606 GN=ITGB5 PE=1 SV=1	ITGB5	integrin subunit beta 5	Plasma Membrane	other	1	GO:0002479~antigen processing and presentation of exogenous peptide antigen via MHC class I, TAP-dependent,GO:0006936~muscle contraction,GO:0007155~cell adhesion,GO:0007160~cell-matrix adhesion,GO:0007179~transforming growth factor beta receptor signaling pathway,GO:0007229~integrin-mediated signaling pathway,GO:0030198~extracellular matrix organization,GO:0035987~endodermal cell differentiation,…	GO:0005886~plasma membrane,GO:0005925~focal adhesion,GO:0008305~integrin complex,GO:0009986~cell surface,GO:0034684~integrin alphav-beta5 complex,GO:0043235~receptor complex,GO:0045335~phagocytic vesicle,GO:0070062~extracellular exosome,	GO:0001618~virus receptor activity,GO:0004872~receptor activity,GO:0005515~protein binding,	-0.235	0		8.01	4	2	9	2	1	799	88	6.06	95	4	2	0	205681	207148	265408	296186	1.28013e+06	760012	878183	946957	1.43027e+06	1.94402e+06	2.62596e+06	2.77407e+06	191156	204689	218631	283957	1.25464e+06	697600	859822	946957	979907	1.32519e+06	2.16939e+06
High	P19022	Cadherin-2 OS=Homo sapiens OX=9606 GN=CDH2 PE=1 SV=4	CDH2	cadherin 2	Plasma Membrane	other	1	GO:0007155~cell adhesion,GO:0007156~homophilic cell adhesion via plasma membrane adhesion molecules,GO:0007157~heterophilic cell-cell adhesion via plasma membrane cell adhesion molecules,GO:0009966~regulation of signal transduction,GO:0010001~glial cell differentiation,GO:0016339~calcium-dependent cell-cell adhesion via plasma membrane cell adhesion molecules,GO:0016477~cell migration,GO:0021987~…	GO:0005737~cytoplasm,GO:0005886~plasma membrane,GO:0005911~cell-cell junction,GO:0005913~cell-cell adherens junction,GO:0005916~fascia adherens,GO:0005925~focal adhesion,GO:0014704~intercalated disc,GO:0016020~membrane,GO:0016021~integral component of membrane,GO:0016323~basolateral plasma membrane,GO:0016324~apical plasma membrane,GO:0016342~catenin complex,GO:0030027~lamellipodium,GO:0030864~co…	GO:0005509~calcium ion binding,GO:0005515~protein binding,GO:0008013~beta-catenin binding,GO:0019903~protein phosphatase binding,GO:0045294~alpha-catenin binding,GO:0045295~gamma-catenin binding,	-0.346	0		35.655	9	6	44	6	1	906	99.7	4.81	613	9	6	0	5.46154e+06	6.96906e+06	3.70567e+06	4.93505e+06	1.35062e+07	1.79902e+07	9.81176e+06	1.03063e+07	2.53065e+07	2.53726e+07	1.8044e+07	1.82411e+07	5.07586e+06	6.88631e+06	3.05257e+06	4.73131e+06	1.32373e+07	1.65128e+07	9.60662e+06	1.03063e+07	1.73379e+07	1.72958e+07	1.49067e+07
High	P20645	Cation-dependent mannose-6-phosphate receptor OS=Homo sapiens OX=9606 GN=M6PR PE=1 SV=1	M6PR	mannose-6-phosphate receptor, cation dependent	Cytoplasm	transporter	1	GO:0006898~receptor-mediated endocytosis,GO:0007165~signal transduction,GO:0008333~endosome to lysosome transport,GO:0015761~mannose transport,GO:0033299~secretion of lysosomal enzymes,	GO:0000323~lytic vacuole,GO:0005765~lysosomal membrane,GO:0005768~endosome,GO:0005770~late endosome,GO:0005802~trans-Golgi network,GO:0005887~integral component of plasma membrane,GO:0016020~membrane,GO:0016021~integral component of membrane,GO:0030133~transport vesicle,GO:0030904~retromer complex,GO:0032588~trans-Golgi network membrane,GO:0048471~perinuclear region of cytoplasm,	GO:0004888~transmembrane signaling receptor activity,GO:0005537~mannose binding,GO:0015578~mannose transmembrane transporter activity,	-0.191	0		40.228	22	6	113	6	1	277	31	5.83	2691	22	6	0	3.94247e+07	4.06114e+07	3.91242e+07	3.87836e+07	1.27876e+08	1.2687e+08	1.15536e+08	1.14616e+08	1.84726e+08	1.79003e+08	1.5584e+08	1.58835e+08	3.66406e+07	4.01291e+07	3.22288e+07	3.71824e+07	1.2533e+08	1.16452e+08	1.13121e+08	1.14616e+08	1.26559e+08	1.22022e+08	1.28744e+08
High	P21964	Catechol O-methyltransferase OS=Homo sapiens OX=9606 GN=COMT PE=1 SV=2	COMT	catechol-O-methyltransferase	Cytoplasm	enzyme	1				0.16	0		128.214	63	13	253	2	1	271	30	5.47	5472	63	13	11	4.13707e+07	4.22435e+07	3.90757e+07	3.88227e+07	2.05509e+08	2.03625e+08	1.51761e+08	1.42542e+08	2.64126e+08	2.41663e+08	2.33146e+08	2.44e+08	3.84491e+07	4.17419e+07	3.21888e+07	3.72199e+07	2.01417e+08	1.86903e+08	1.48588e+08	1.42542e+08	1.80958e+08	1.64735e+08	1.92609e+08
High	P22413	Ectonucleotide pyrophosphatase/phosphodiesterase family member 1 OS=Homo sapiens OX=9606 GN=ENPP1 PE=1 SV=2	ENPP1	ectonucleotide pyrophosphatase/phosphodiesterase 1	Plasma Membrane	enzyme	1	GO:0006091~generation of precursor metabolites and energy,GO:0006771~riboflavin metabolic process,GO:0006796~phosphate-containing compound metabolic process,GO:0006898~receptor-mediated endocytosis,GO:0006955~immune response,GO:0009143~nucleoside triphosphate catabolic process,GO:0030308~negative regulation of cell growth,GO:0030500~regulation of bone mineralization,GO:0030505~inorganic diphospha…	GO:0005615~extracellular space,GO:0005765~lysosomal membrane,GO:0005886~plasma membrane,GO:0005887~integral component of plasma membrane,GO:0009986~cell surface,GO:0016021~integral component of membrane,GO:0016323~basolateral plasma membrane,	GO:0003676~nucleic acid binding,GO:0004528~phosphodiesterase I activity,GO:0004551~nucleotide diphosphatase activity,GO:0005044~scavenger receptor activity,GO:0005158~insulin receptor binding,GO:0005509~calcium ion binding,GO:0005515~protein binding,GO:0005524~ATP binding,GO:0008270~zinc ion binding,GO:0030247~polysaccharide binding,GO:0035529~NADH pyrophosphatase activity,GO:0042803~protein homo…	-0.456	0		17.397	8	4	27	4	1	925	104.9	7.14	227	8	4	0	725506	708963	1.56279e+06	1.17585e+06	2.90994e+06	2.22957e+06	3.90142e+06	2.80805e+06	3.03611e+06	2.31369e+06	4.03582e+06	3.94187e+06	674271	700544	1.28736e+06	1.12731e+06	2.852e+06	2.04648e+06	3.81985e+06	2.80805e+06	2.0801e+06	1.57718e+06	3.33411e+06
High	P23229	Integrin alpha-6 OS=Homo sapiens OX=9606 GN=ITGA6 PE=1 SV=5	ITGA6	integrin subunit alpha 6	Plasma Membrane	transmembrane receptor	1	GO:0007044~cell-substrate junction assembly,GO:0007155~cell adhesion,GO:0007160~cell-matrix adhesion,GO:0007229~integrin-mediated signaling pathway,GO:0010668~ectodermal cell differentiation,GO:0010811~positive regulation of cell-substrate adhesion,GO:0016337~single organismal cell-cell adhesion,GO:0022409~positive regulation of cell-cell adhesion,GO:0030198~extracellular matrix organization,GO:0…	GO:0005604~basement membrane,GO:0005886~plasma membrane,GO:0005913~cell-cell adherens junction,GO:0005925~focal adhesion,GO:0008305~integrin complex,GO:0009897~external side of plasma membrane,GO:0009925~basal plasma membrane,GO:0009986~cell surface,GO:0016021~integral component of membrane,GO:0030056~hemidesmosome,GO:0030175~filopodium,GO:0034676~integrin alpha6-beta4 complex,	GO:0005178~integrin binding,GO:0005515~protein binding,GO:0031994~insulin-like growth factor I binding,GO:0038132~neuregulin binding,GO:0043236~laminin binding,GO:0046872~metal ion binding,GO:0098641~cadherin binding involved in cell-cell adhesion,	-0.405	0		14.364	6	5	14	5	1	1130	126.5	6.61	314	6	5	0	2.20324e+06	2.32721e+06	2.1128e+06	2.30139e+06	5.38372e+06	5.2862e+06	5.13236e+06	4.65623e+06	1.06052e+07	9.84818e+06	1.18848e+07	1.34299e+07	2.04765e+06	2.29958e+06	1.74043e+06	2.20638e+06	5.27652e+06	4.8521e+06	5025048	4.65623e+06	7.26582e+06	6.71323e+06	9.81838e+06
High	P23284	Peptidyl-prolyl cis-trans isomerase B OS=Homo sapiens OX=9606 GN=PPIB PE=1 SV=2	PPIB	peptidylprolyl isomerase B	Cytoplasm	enzyme	1	GO:0000413~protein peptidyl-prolyl isomerization,GO:0040018~positive regulation of multicellular organism growth,GO:0044794~positive regulation by host of viral process,GO:0044829~positive regulation by host of viral genome replication,GO:0050821~protein stabilization,GO:0060348~bone development,GO:0061077~chaperone-mediated protein folding,GO:1901873~regulation of post-translational protein modi…	GO:0005634~nucleus,GO:0005783~endoplasmic reticulum,GO:0005788~endoplasmic reticulum lumen,GO:0005790~smooth endoplasmic reticulum,GO:0005925~focal adhesion,GO:0016020~membrane,GO:0032991~macromolecular complex,GO:0034663~endoplasmic reticulum chaperone complex,GO:0042470~melanosome,GO:0048471~perinuclear region of cytoplasm,GO:0070062~extracellular exosome,	GO:0003755~peptidyl-prolyl cis-trans isomerase activity,GO:0005515~protein binding,GO:0005518~collagen binding,GO:0032403~protein complex binding,GO:0042277~peptide binding,GO:0044822~poly(A) RNA binding,GO:0051082~unfolded protein binding,GO:0070063~RNA polymerase binding,	-0.198	0		103.786	58	15	398	15	1	216	23.7	9.41	6922	58	15	0	4.37706e+08	4.48479e+08	4.16628e+08	4.11797e+08	6.4942e+08	6.648e+08	5.94638e+08	6.03164e+08	8.30693e+07	8.73123e+07	7.92022e+07	7.68254e+07	4.06796e+08	4.43154e+08	3.432e+08	3.94795e+08	6.36489e+08	6.10206e+08	5.82205e+08	6.03164e+08	5.69124e+07	5.95183e+07	6.54313e+07
High	P27105	Erythrocyte band 7 integral membrane protein OS=Homo sapiens OX=9606 GN=STOM PE=1 SV=3	STOM	stomatin	Plasma Membrane	other	1	GO:0044829~positive regulation by host of viral genome replication,GO:0051260~protein homooligomerization,GO:0090314~positive regulation of protein targeting to membrane,GO:1901585~regulation of acid-sensing ion channel activity,	GO:0005615~extracellular space,GO:0005737~cytoplasm,GO:0005739~mitochondrion,GO:0005783~endoplasmic reticulum,GO:0005856~cytoskeleton,GO:0005887~integral component of plasma membrane,GO:0016020~membrane,GO:0031982~vesicle,GO:0042470~melanosome,GO:0045121~membrane raft,GO:0048471~perinuclear region of cytoplasm,GO:0070062~extracellular exosome,GO:0072562~blood microparticle,	GO:0005515~protein binding,GO:0042803~protein homodimerization activity,GO:0070063~RNA polymerase binding,	0.043	0.002		3.876	6	1	6	1	1	288	31.7	7.88	34	6	1	0	47380.1	126825		129273	652410	694230	674275	662961	434721	453023	566078	409353	44034.2	125319		123935	639419	637220	660177	662961	297836	308813	467654
High	P27824	Calnexin OS=Homo sapiens OX=9606 GN=CANX PE=1 SV=2	CANX	calnexin	Cytoplasm	other	1				-0.874	0		246.677	50	28	975	12	1	592	67.5	4.6	16194	50	28	17	2.94307e+08	3.18062e+08	2.76669e+08	2.69606e+08	1.38415e+09	1.51954e+09	1.24101e+09	1.29807e+09	1.495e+09	1.34651e+09	1.16802e+09	1.18747e+09	2.73524e+08	3.14285e+08	2.27907e+08	2.58475e+08	1.35659e+09	1.39476e+09	1.21506e+09	1.29807e+09	1.02425e+09	9.17881e+08	9.64937e+08
High	P29317	Ephrin type-A receptor 2 OS=Homo sapiens OX=9606 GN=EPHA2 PE=1 SV=2	EPHA2	EPH receptor A2	Plasma Membrane	kinase	1	GO:0001501~skeletal system development,GO:0001570~vasculogenesis,GO:0001649~osteoblast differentiation,GO:0002043~blood vessel endothelial cell proliferation involved in sprouting angiogenesis,GO:0006954~inflammatory response,GO:0007275~multicellular organism development,GO:0008630~intrinsic apoptotic signaling pathway in response to DNA damage,GO:0010591~regulation of lamellipodium assembly,GO:0…	GO:0005622~intracellular,GO:0005886~plasma membrane,GO:0005887~integral component of plasma membrane,GO:0005913~cell-cell adherens junction,GO:0005925~focal adhesion,GO:0009986~cell surface,GO:0030027~lamellipodium,GO:0031256~leading edge membrane,GO:0031258~lamellipodium membrane,GO:0032587~ruffle membrane,	GO:0004713~protein tyrosine kinase activity,GO:0004714~transmembrane receptor protein tyrosine kinase activity,GO:0005003~ephrin receptor activity,GO:0005515~protein binding,GO:0005524~ATP binding,GO:0016301~kinase activity,GO:0098641~cadherin binding involved in cell-cell adhesion,	-0.25	0		7.708	3	2	8	1	1	976	108.2	6.23	67	3	2	0	315215			595927	811118	929930	799751	866847	845762	759137	984815	1.33957e+06	292955			571324	794966	853564	783029	866847	579448	517483	813585
High	P42167	Lamina-associated polypeptide 2, isoforms beta/gamma OS=Homo sapiens OX=9606 GN=TMPO PE=1 SV=2	TMPO	thymopoietin	Nucleus	other	1				-0.764	0		72.884	45	13	147	5	1	454	50.6	9.38	3087	45	13	0	7.30566e+06	9.40518e+06	5.9636e+06	6.62683e+06	2.71622e+07	3.21406e+07	1.98645e+07	26193397	5.57755e+07	5.55534e+07	4.58154e+07	3.79809e+07	6.78975e+06	9.2935e+06	4.91255e+06	6.35324e+06	2.66213e+07	2.95012e+07	1.94492e+07	26193397	3.82129e+07	3.78692e+07	3.78495e+07
High	P43003	Excitatory amino acid transporter 1 OS=Homo sapiens OX=9606 GN=SLC1A3 PE=1 SV=1	SLC1A3	solute carrier family 1 member 3	Plasma Membrane	transporter	1	GO:0001504~neurotransmitter uptake,GO:0006537~glutamate biosynthetic process,GO:0006811~ion transport,GO:0007268~chemical synaptic transmission,GO:0007605~sensory perception of sound,GO:0009416~response to light stimulus,GO:0009449~gamma-aminobutyric acid biosynthetic process,GO:0009611~response to wounding,GO:0014047~glutamate secretion,GO:0021545~cranial nerve development,GO:0031223~auditory be…	GO:0005886~plasma membrane,GO:0009986~cell surface,GO:0016020~membrane,GO:0016021~integral component of membrane,GO:0043005~neuron projection,GO:0043025~neuronal cell body,GO:0043205~fibril,	GO:0005313~L-glutamate transmembrane transporter activity,GO:0005314~high-affinity glutamate transmembrane transporter activity,GO:0015171~amino acid transmembrane transporter activity,GO:0015293~symporter activity,GO:0016595~glutamate binding,GO:0016597~amino acid binding,	0.377	0		22.191	8	3	37	3	1	542	59.5	8.41	1293	8	3	0	3.10413e+06	3.36815e+06	2.50084e+06	3.36867e+06	1.61417e+07	1.60968e+07	1.27276e+07	1.27648e+07	1.52967e+07	1.43155e+07	1.25977e+07	1.03918e+07	2.88492e+06	3.32816e+06	2.06009e+06	3.22959e+06	1.58203e+07	1.4775e+07	1.24615e+07	1.27648e+07	1.04801e+07	9.7585e+06	1.04074e+07
High	P48723	Heat shock 70 kDa protein 13 OS=Homo sapiens OX=9606 GN=HSPA13 PE=1 SV=1	HSPA13	heat shock protein family A (Hsp70) member 13	Cytoplasm	other	1		GO:0005783~endoplasmic reticulum,GO:0043231~intracellular membrane-bounded organelle,GO:0070062~extracellular exosome,	GO:0005515~protein binding,GO:0005524~ATP binding,	-0.129	0.003		2.985	2	1	5	1	1	471	51.9	5.76	75	2	1	0	2.47986e+06	3.08868e+06	3.4068e+06	3.6307e+06	749026	776554	846009	786463	1.37312e+06	1.53757e+06	1.4651e+06	1.94665e+06	2.30473e+06	3.052e+06	2.80637e+06	3.4808e+06	734111	712783	828320	786463	940753	1.04812e+06	1.21036e+06
High	P49641	Alpha-mannosidase 2x OS=Homo sapiens OX=9606 GN=MAN2A2 PE=2 SV=3	MAN2A2	mannosidase alpha class 2A member 2	Cytoplasm	enzyme	1	GO:0005975~carbohydrate metabolic process,GO:0006013~mannose metabolic process,GO:0006491~N-glycan processing,GO:0006517~protein deglycosylation,	GO:0000139~Golgi membrane,GO:0016021~integral component of membrane,	GO:0004559~alpha-mannosidase activity,GO:0004572~mannosyl-oligosaccharide 1,3-1,6-alpha-mannosidase activity,GO:0008270~zinc ion binding,GO:0015923~mannosidase activity,GO:0016799~hydrolase activity, hydrolyzing N-glycosyl compounds,GO:0030246~carbohydrate binding,	-0.264	0		9.185	3	2	4	2	1	1150	130.5	6.84	91	3	2	0	258833		171717	102359	988810	1.21476e+06	991865	949689	1.68914e+06	1.83269e+06	1.45088e+06	1.97462e+06	240555		141453	98132.7	969120	1.115e+06	971126	949689	1.15726e+06	1.24929e+06	1.19861e+06
High	P50402	Emerin OS=Homo sapiens OX=9606 GN=EMD PE=1 SV=1	EMD	emerin	Nucleus	other	1	GO:0006936~muscle contraction,GO:0007077~mitotic nuclear envelope disassembly,GO:0007084~mitotic nuclear envelope reassembly,GO:0007517~muscle organ development,GO:0035414~negative regulation of catenin import into nucleus,GO:0035914~skeletal muscle cell differentiation,GO:0046827~positive regulation of protein export from nucleus,GO:0048147~negative regulation of fibroblast proliferation,GO:0060…	GO:0005635~nuclear envelope,GO:0005637~nuclear inner membrane,GO:0005640~nuclear outer membrane,GO:0005783~endoplasmic reticulum,GO:0005874~microtubule,GO:0005913~cell-cell adherens junction,GO:0016020~membrane,GO:0016021~integral component of membrane,GO:0031965~nuclear membrane,	GO:0003779~actin binding,GO:0005515~protein binding,GO:0048487~beta-tubulin binding,GO:0098641~cadherin binding involved in cell-cell adhesion,	-0.716	0		93.147	54	12	210	12	1	254	29	5.5	3340	54	12	0	4.47527e+07	4.39613e+07	3.48589e+07	4.05222e+07	2.04072e+08	1.98842e+08	1.62784e+08	1.56824e+08	2.3921e+08	2.37953e+08	2.13936e+08	2.04105e+08	4.15924e+07	4.34392e+07	2.87152e+07	3.88492e+07	2.00009e+08	1.82513e+08	1.59381e+08	1.56824e+08	1.63888e+08	1.62206e+08	1.76739e+08
High	P51648	Fatty aldehyde dehydrogenase OS=Homo sapiens OX=9606 GN=ALDH3A2 PE=1 SV=1	ALDH3A2	aldehyde dehydrogenase 3 family member A2	Cytoplasm	enzyme	1	GO:0001561~fatty acid alpha-oxidation,GO:0006081~cellular aldehyde metabolic process,GO:0006714~sesquiterpenoid metabolic process,GO:0007417~central nervous system development,GO:0007422~peripheral nervous system development,GO:0008544~epidermis development,GO:0030148~sphingolipid biosynthetic process,GO:0033306~phytol metabolic process,GO:0055114~oxidation-reduction process,	GO:0005743~mitochondrial inner membrane,GO:0005777~peroxisome,GO:0005778~peroxisomal membrane,GO:0005789~endoplasmic reticulum membrane,GO:0016021~integral component of membrane,GO:0043231~intracellular membrane-bounded organelle,GO:0070062~extracellular exosome,	GO:0004028~3-chloroallyl aldehyde dehydrogenase activity,GO:0004029~aldehyde dehydrogenase (NAD) activity,GO:0004030~aldehyde dehydrogenase [NAD(P)+] activity,GO:0016491~oxidoreductase activity,GO:0016620~oxidoreductase activity, acting on the aldehyde or oxo group of donors, NAD or NADP as acceptor,GO:0046577~long-chain-alcohol oxidase activity,GO:0050061~long-chain-aldehyde dehydrogenase activi…	-0.076	0		55.038	30	11	131	11	1	485	54.8	7.88	2319	30	11	0	2.29373e+07	2.69458e+07	2.65056e+07	2.74169e+07	7.94635e+07	8.44586e+07	6.8521e+07	7.23597e+07	1.23167e+08	1.21521e+08	1.15635e+08	9.73135e+07	2.13175e+07	2.66258e+07	2.18341e+07	2.6285e+07	7.78812e+07	7.75229e+07	6.70883e+07	7.23597e+07	8.43841e+07	8.28371e+07	9.55295e+07
High	P51795	H(+)/Cl(-) exchange transporter 5 OS=Homo sapiens OX=9606 GN=CLCN5 PE=1 SV=1	CLCN5	chloride voltage-gated channel 5	Plasma Membrane	ion channel	1	GO:0006810~transport,GO:0007588~excretion,GO:0034220~ion transmembrane transport,GO:1902476~chloride transmembrane transport,GO:1903959~regulation of anion transmembrane transport,	GO:0000139~Golgi membrane,GO:0005765~lysosomal membrane,GO:0005768~endosome,GO:0005887~integral component of plasma membrane,GO:0010008~endosome membrane,GO:0016020~membrane,GO:0016021~integral component of membrane,GO:0045177~apical part of cell,	GO:0005247~voltage-gated chloride channel activity,GO:0005254~chloride channel activity,GO:0005524~ATP binding,GO:0015297~antiporter activity,GO:0031404~chloride ion binding,	0.281	0		21.494	12	7	46	5	1	746	83.1	6.81	430	12	7	0	5.08333e+06	5.18987e+06	5.53431e+06	5.85825e+06	2.829e+07	2.46339e+07	2.56754e+07	2.27037e+07	2.63484e+07	2.60986e+07	2.48898e+07	3.28425e+07	4.72435e+06	5.12824e+06	4.55892e+06	5.61639e+06	2.77266e+07	2.2611e+07	2.51386e+07	2.27037e+07	1.80518e+07	1.77907e+07	2.05622e+07
High	P51809	Vesicle-associated membrane protein 7 OS=Homo sapiens OX=9606 GN=VAMP7 PE=1 SV=3	VAMP7	vesicle associated membrane protein 7	Cytoplasm	transporter	1	GO:0006810~transport,GO:0006888~ER to Golgi vesicle-mediated transport,GO:0006892~post-Golgi vesicle-mediated transport,GO:0006897~endocytosis,GO:0006906~vesicle fusion,GO:0006911~phagocytosis, engulfment,GO:0008333~endosome to lysosome transport,GO:0016192~vesicle-mediated transport,GO:0017156~calcium ion regulated exocytosis,GO:0034197~triglyceride transport,GO:0035493~SNARE complex assembly,GO…	GO:0005737~cytoplasm,GO:0005765~lysosomal membrane,GO:0005789~endoplasmic reticulum membrane,GO:0005794~Golgi apparatus,GO:0005802~trans-Golgi network,GO:0005886~plasma membrane,GO:0009986~cell surface,GO:0016020~membrane,GO:0016021~integral component of membrane,GO:0030027~lamellipodium,GO:0030054~cell junction,GO:0030133~transport vesicle,GO:0030141~secretory granule,GO:0030658~transport vesicl…	GO:0000149~SNARE binding,GO:0005484~SNAP receptor activity,GO:0005515~protein binding,GO:0019905~syntaxin binding,	0.055	0		99.202	63	14	219	14	1	220	24.9	8.6	2624	63	14	0	3.68807e+07	3.83841e+07	5.11706e+07	4.61936e+07	2.5227e+08	2.42721e+08	2.18776e+08	2.05614e+08	2.30411e+08	2.14048e+08	2.48399e+08	2.48539e+08	3.42762e+07	3.79283e+07	4.21521e+07	4.42864e+07	2.47247e+08	2.22789e+08	2.14202e+08	2.05614e+08	1.57859e+08	1.45911e+08	2.0521e+08
High	P52429	Diacylglycerol kinase epsilon OS=Homo sapiens OX=9606 GN=DGKE PE=1 SV=1	DGKE	diacylglycerol kinase epsilon	Cytoplasm	kinase	1	GO:0007205~protein kinase C-activating G-protein coupled receptor signaling pathway,GO:0008654~phospholipid biosynthetic process,GO:0030168~platelet activation,GO:0035556~intracellular signal transduction,GO:0046834~lipid phosphorylation,	GO:0005622~intracellular,GO:0005737~cytoplasm,GO:0005886~plasma membrane,GO:0016020~membrane,GO:0016021~integral component of membrane,	GO:0004143~diacylglycerol kinase activity,GO:0005524~ATP binding,GO:0016301~kinase activity,GO:0046872~metal ion binding,	-0.226	0		24.402	17	6	37	6	1	567	63.9	7.74	599	17	6	0	2.13581e+06	2.12934e+06	3.0398e+06	3.16606e+06	9.42999e+06	9.64722e+06	1.0478e+07	9.64818e+06	1.35965e+07	1.11256e+07	1.55855e+07	1.57558e+07	1.98498e+06	2.10405e+06	2.50405e+06	3.03535e+06	9.24221e+06	8.85499e+06	1.02589e+07	9.64818e+06	9.31523e+06	7.58403e+06	1.28757e+07
High	P54709	Sodium/potassium-transporting ATPase subunit beta-3 OS=Homo sapiens OX=9606 GN=ATP1B3 PE=1 SV=1	ATP1B3	ATPase Na+/K+ transporting subunit beta 3	Plasma Membrane	transporter	1	GO:0006810~transport,GO:0006813~potassium ion transport,GO:0006814~sodium ion transport,GO:0006883~cellular sodium ion homeostasis,GO:0010107~potassium ion import,GO:0010248~establishment or maintenance of transmembrane electrochemical gradient,GO:0030007~cellular potassium ion homeostasis,GO:0032781~positive regulation of ATPase activity,GO:0034220~ion transmembrane transport,GO:0036376~sodium i…	GO:0005886~plasma membrane,GO:0005890~sodium:potassium-exchanging ATPase complex,GO:0005901~caveola,GO:0042470~melanosome,GO:0070062~extracellular exosome,	GO:0001671~ATPase activator activity,GO:0005391~sodium:potassium-exchanging ATPase activity,GO:0051117~ATPase binding,	-0.144	0		86.348	61	12	200	12	1	279	31.5	8.35	2325	61	12	0	5.04653e+07	3.34086e+07	4.585e+07	3.83894e+07	1.42153e+08	1.24436e+08	1.50439e+08	1.38407e+08	1.43528e+08	1.45613e+08	1.63067e+08	1.54021e+08	4.69015e+07	3.30119e+07	3.77692e+07	3.68045e+07	1.39323e+08	1.14218e+08	1.47294e+08	1.38407e+08	9.83336e+07	9.92604e+07	1.34715e+08
High	P54760	Ephrin type-B receptor 4 OS=Homo sapiens OX=9606 GN=EPHB4 PE=1 SV=2	EPHB4	EPH receptor B4	Plasma Membrane	kinase	1	GO:0001525~angiogenesis,GO:0002042~cell migration involved in sprouting angiogenesis,GO:0003007~heart morphogenesis,GO:0007155~cell adhesion,GO:0018108~peptidyl-tyrosine phosphorylation,GO:0046777~protein autophosphorylation,GO:0048013~ephrin receptor signaling pathway,	GO:0005576~extracellular region,GO:0005829~cytosol,GO:0005886~plasma membrane,GO:0005887~integral component of plasma membrane,GO:0070062~extracellular exosome,	GO:0004714~transmembrane receptor protein tyrosine kinase activity,GO:0005003~ephrin receptor activity,GO:0005515~protein binding,GO:0005524~ATP binding,	-0.236	0.001		5.286	2	2	8	1	1	987	108.2	6.9	53	2	2	0						1.05367e+06	805050	925068	1.40384e+06	1.20056e+06	1.39767e+06	1.32681e+06						967146	788217	925068	961795	818391	1.15465e+06
High	P54764	Ephrin type-A receptor 4 OS=Homo sapiens OX=9606 GN=EPHA4 PE=1 SV=1	EPHA4	EPH receptor A4	Plasma Membrane	kinase	1	GO:0007155~cell adhesion,GO:0007628~adult walking behavior,GO:0008045~motor neuron axon guidance,GO:0008347~glial cell migration,GO:0018108~peptidyl-tyrosine phosphorylation,GO:0021957~corticospinal tract morphogenesis,GO:0043087~regulation of GTPase activity,GO:0043507~positive regulation of JUN kinase activity,GO:0046777~protein autophosphorylation,GO:0048013~ephrin receptor signaling pathway,G…	GO:0005737~cytoplasm,GO:0005741~mitochondrial outer membrane,GO:0005783~endoplasmic reticulum,GO:0005794~Golgi apparatus,GO:0005886~plasma membrane,GO:0005887~integral component of plasma membrane,GO:0009986~cell surface,GO:0014069~postsynaptic density,GO:0016021~integral component of membrane,GO:0030054~cell junction,GO:0030175~filopodium,GO:0030424~axon,GO:0030425~dendrite,GO:0031594~neuromuscu…	GO:0004672~protein kinase activity,GO:0004713~protein tyrosine kinase activity,GO:0005003~ephrin receptor activity,GO:0005004~GPI-linked ephrin receptor activity,GO:0005005~transmembrane-ephrin receptor activity,GO:0005515~protein binding,GO:0005524~ATP binding,GO:0042731~PH domain binding,GO:0042802~identical protein binding,GO:0046875~ephrin receptor binding,GO:0097161~DH domain binding,	-0.285	0		12.425	4	3	20	2	1	986	109.8	6.61	395	4	3	1	1.62998e+06	6.63063e+06	1.60862e+06	2.69355e+06	8.04915e+06	8.7485e+06	8.85457e+06	9.13934e+06	6.71797e+06	8.32272e+06	6.8213e+06	7.28664e+06	1.51487e+06	6.55189e+06	1.32511e+06	2.58234e+06	7.88887e+06	8.03007e+06	8.66944e+06	9.13934e+06	4.60261e+06	5.67336e+06	5.63528e+06
High	P58511	Small integral membrane protein 11A OS=Homo sapiens OX=9606 GN=SMIM11A PE=2 SV=1	SMIM11A	small integral membrane protein 11A	Plasma Membrane	other	1		GO:0016021~integral component of membrane,		-0.478	0.002		4.247	26	1	4	1	1	58	6.9	9.86	87	26	1	0	95996	144612	80745.1	109893	800636	570283	1.3463e+06	1.03999e+06	115787	142005	63705.9	39700.2	89216.9	142895	66514.2	105356	784693	523452	1.31815e+06	1.03999e+06	79327.6	96801.1	52629.4
High	P60468	Protein transport protein Sec61 subunit beta OS=Homo sapiens OX=9606 GN=SEC61B PE=1 SV=2	SEC61B	SEC61 translocon beta subunit	Cytoplasm	transporter	1	GO:0000060~protein import into nucleus, translocation,GO:0006616~SRP-dependent cotranslational protein targeting to membrane, translocation,GO:0006886~intracellular protein transport,GO:0030433~ER-associated ubiquitin-dependent protein catabolic process,GO:0030970~retrograde protein transport, ER to cytosol,GO:0031204~posttranslational protein targeting to membrane, translocation,GO:0036498~IRE1-…	GO:0005783~endoplasmic reticulum,GO:0005784~Sec61 translocon complex,GO:0005789~endoplasmic reticulum membrane,GO:0005829~cytosol,GO:0016020~membrane,GO:0016021~integral component of membrane,GO:0031205~endoplasmic reticulum Sec complex,	GO:0005086~ARF guanyl-nucleotide exchange factor activity,GO:0005515~protein binding,GO:0015450~P-P-bond-hydrolysis-driven protein transmembrane transporter activity,GO:0044822~poly(A) RNA binding,GO:0048408~epidermal growth factor binding,	-0.141	0		12.201	38	3	38	3	1	96	10	11.56	546	38	3	0	9.56073e+06	1.16734e+07	6.28156e+06	6.57158e+06	3.49011e+07	3.92781e+07	3.63968e+07	3.89039e+07	3.17208e+07	3.15261e+07	1.51666e+07	1.42844e+07	8.88556e+06	1.15347e+07	5.17447e+06	6.30027e+06	3.42061e+07	3.60526e+07	3.56358e+07	3.89039e+07	21732557	2.14905e+07	1.25296e+07
High	P67812	Signal peptidase complex catalytic subunit SEC11A OS=Homo sapiens OX=9606 GN=SEC11A PE=1 SV=1	SEC11A	SEC11 homolog A, signal peptidase complex subunit	Cytoplasm	peptidase	1	GO:0006465~signal peptide processing,	GO:0005789~endoplasmic reticulum membrane,GO:0016021~integral component of membrane,GO:0031090~organelle membrane,GO:0070062~extracellular exosome,	GO:0008236~serine-type peptidase activity,	0.104	0		30.293	20	6	66	6	1	179	20.6	9.48	1569	20	6	0	1.64589e+07	1.5724e+07	1.94274e+07	2.04074e+07	8.29639e+07	8.11227e+07	7.13342e+07	6.66703e+07	7.65596e+07	8.45857e+07	7.11297e+07	6.80083e+07	1.52966e+07	1.55373e+07	1.60034e+07	1.95649e+07	8.13119e+07	7.44609e+07	6.98427e+07	6.66703e+07	5.24524e+07	5.76597e+07	5.87624e+07
High	P78310	Coxsackievirus and adenovirus receptor OS=Homo sapiens OX=9606 GN=CXADR PE=1 SV=1	CXADR	CXADR Ig-like cell adhesion molecule	Plasma Membrane	transmembrane receptor	1	GO:0007005~mitochondrion organization,GO:0007157~heterophilic cell-cell adhesion via plasma membrane cell adhesion molecules,GO:0007507~heart development,GO:0008354~germ cell migration,GO:0010669~epithelial structure maintenance,GO:0030593~neutrophil chemotaxis,GO:0031532~actin cytoskeleton reorganization,GO:0034109~homotypic cell-cell adhesion,GO:0045216~cell-cell junction organization,GO:004662…	GO:0001669~acrosomal vesicle,GO:0005576~extracellular region,GO:0005615~extracellular space,GO:0005654~nucleoplasm,GO:0005737~cytoplasm,GO:0005886~plasma membrane,GO:0005887~integral component of plasma membrane,GO:0005911~cell-cell junction,GO:0005912~adherens junction,GO:0005923~bicellular tight junction,GO:0009986~cell surface,GO:0014704~intercalated disc,GO:0016323~basolateral plasma membrane…	GO:0001618~virus receptor activity,GO:0005102~receptor binding,GO:0005178~integrin binding,GO:0005515~protein binding,GO:0008013~beta-catenin binding,GO:0030165~PDZ domain binding,GO:0042802~identical protein binding,GO:0050839~cell adhesion molecule binding,GO:0071253~connexin binding,GO:0086082~cell adhesive protein binding involved in AV node cell-bundle of His cell communication,	-0.271	0		40.434	24	7	55	7	1	365	40	7.56	862	24	7	0	4.29675e+06	6.48458e+06	5.62806e+06	5.39864e+06	1.57006e+07	1.66813e+07	1.28332e+07	1.35756e+07	2.21742e+07	1.41902e+07	2.33354e+07	2.36674e+07	3.99332e+06	6.40757e+06	4.63615e+06	5.17575e+06	1.53879e+07	1.53114e+07	1.25648e+07	1.35756e+07	1.5192e+07	9.67306e+06	1.92781e+07
High	P84157	Matrix-remodeling-associated protein 7 OS=Homo sapiens OX=9606 GN=MXRA7 PE=1 SV=1	MXRA7	matrix remodeling associated 7	Extracellular Space	other	1				-0.732	0.002		3.591	14	1	2	1	1	204	21.5	4.26	18	14	1	0	214010	279079	582354	518170	97475.9	117654	272340	240904	174493	74768.3	1.43594e+06	1.21961e+06	198897	275765	479717	496776	95535	107993	266646	240904	119548	50967.4	1.18627e+06
High	P98155	Very low-density lipoprotein receptor OS=Homo sapiens OX=9606 GN=VLDLR PE=1 SV=1	VLDLR	very low density lipoprotein receptor	Plasma Membrane	transporter	1	GO:0000122~negative regulation of transcription from RNA polymerase II promoter,GO:0006869~lipid transport,GO:0006898~receptor-mediated endocytosis,GO:0007165~signal transduction,GO:0007399~nervous system development,GO:0007613~memory,GO:0008203~cholesterol metabolic process,GO:0021517~ventral spinal cord development,GO:0034436~glycoprotein transport,GO:0034447~very-low-density lipoprotein partic…	GO:0005886~plasma membrane,GO:0005905~clathrin-coated pit,GO:0016020~membrane,GO:0016021~integral component of membrane,GO:0034361~very-low-density lipoprotein particle,GO:0043235~receptor complex,	GO:0001948~glycoprotein binding,GO:0005041~low-density lipoprotein receptor activity,GO:0005509~calcium ion binding,GO:0005515~protein binding,GO:0030229~very-low-density lipoprotein particle receptor activity,GO:0034185~apolipoprotein binding,GO:0034189~very-low-density lipoprotein particle binding,GO:0034437~glycoprotein transporter activity,GO:0038025~reelin receptor activity,GO:0048306~calciu…	-0.418	0		29.19	11	5	32	5	1	873	96	4.79	246	11	5	0	1.52432e+06	1.36173e+06	1.2798e+06	626163	5.36196e+06	4.44995e+06	6.21404e+06	5.57965e+06	7.79663e+06	5.55728e+06	1.06693e+07	1.08549e+07	1.41668e+06	1.34556e+06	1.05424e+06	600311	5.25519e+06	4.08452e+06	6.08412e+06	5.57965e+06	5.34162e+06	3.78824e+06	8.81423e+06
High	P98164	Low-density lipoprotein receptor-related protein 2 OS=Homo sapiens OX=9606 GN=LRP2 PE=1 SV=3	LRP2	LDL receptor related protein 2	Plasma Membrane	transporter	1	GO:0001523~retinoid metabolic process,GO:0003281~ventricular septum development,GO:0006486~protein glycosylation,GO:0006629~lipid metabolic process,GO:0006766~vitamin metabolic process,GO:0006897~endocytosis,GO:0006898~receptor-mediated endocytosis,GO:0008283~cell proliferation,GO:0030900~forebrain development,GO:0035904~aorta development,GO:0042359~vitamin D metabolic process,GO:0042953~lipoprot…	GO:0005764~lysosome,GO:0005765~lysosomal membrane,GO:0005768~endosome,GO:0005783~endoplasmic reticulum,GO:0005794~Golgi apparatus,GO:0005886~plasma membrane,GO:0005903~brush border,GO:0005905~clathrin-coated pit,GO:0016021~integral component of membrane,GO:0016324~apical plasma membrane,GO:0030139~endocytic vesicle,GO:0031526~brush border membrane,GO:0043235~receptor complex,GO:0070062~extracellu…	GO:0005041~low-density lipoprotein receptor activity,GO:0005509~calcium ion binding,GO:0005515~protein binding,GO:0017124~SH3 domain binding,GO:0042954~lipoprotein transporter activity,	-0.471	0		9.482	1	3	10	3	1	4655	521.6	5.08	137	1	3	0	3.19834e+06	2.83045e+06	3.86526e+06	4.09037e+06	3.97446e+06	4.32171e+06	4.04486e+06	4.16773e+06	2.90769e+06	3.01787e+06	3.98522e+06	4.30232e+06	2.97248e+06	2.79684e+06	3.18403e+06	3.9215e+06	3.89532e+06	3.96682e+06	3.96029e+06	4.16773e+06	1.99211e+06	2.0572e+06	3.29231e+06
High	P98172	Ephrin-B1 OS=Homo sapiens OX=9606 GN=EFNB1 PE=1 SV=1	EFNB1	ephrin B1	Plasma Membrane	other	1	GO:0001755~neural crest cell migration,GO:0007155~cell adhesion,GO:0007267~cell-cell signaling,GO:0007411~axon guidance,GO:0009880~embryonic pattern specification,GO:0031295~T cell costimulation,GO:0042102~positive regulation of T cell proliferation,GO:0048013~ephrin receptor signaling pathway,	GO:0005634~nucleus,GO:0005737~cytoplasm,GO:0005886~plasma membrane,GO:0005887~integral component of plasma membrane,GO:0045121~membrane raft,GO:0045202~synapse,GO:0070062~extracellular exosome,	GO:0005515~protein binding,GO:0046875~ephrin receptor binding,	-0.319	0.002		4.163	4	1	1	1	1	346	38	8.94	49	4	1	0	401511		144748		1.46967e+06	1.29153e+06	1.3153e+06	858025	2.1264e+06	2.41128e+06	2.73621e+06	3.29797e+06	373157		119237		1.44041e+06	1.18547e+06	1.2878e+06	858025	1.45684e+06	1.6437e+06	2260466
High	Q02127	Dihydroorotate dehydrogenase (quinone), mitochondrial OS=Homo sapiens OX=9606 GN=DHODH PE=1 SV=3	DHODH	dihydroorotate dehydrogenase (quinone)	Cytoplasm	enzyme	1	GO:0006207~'de novo' pyrimidine nucleobase biosynthetic process,GO:0007565~female pregnancy,GO:0007595~lactation,GO:0031000~response to caffeine,GO:0042493~response to drug,GO:0042594~response to starvation,GO:0043065~positive regulation of apoptotic process,GO:0044205~'de novo' UMP biosynthetic process,GO:0046134~pyrimidine nucleoside biosynthetic process,GO:0055114~oxidation-reduction process,G…	GO:0005654~nucleoplasm,GO:0005737~cytoplasm,GO:0005739~mitochondrion,GO:0005743~mitochondrial inner membrane,GO:0016021~integral component of membrane,GO:0043025~neuronal cell body,	GO:0003824~catalytic activity,GO:0004152~dihydroorotate dehydrogenase activity,GO:0008144~drug binding,GO:0010181~FMN binding,GO:0048039~ubiquinone binding,	-0.204	0.003		3.101	3	1	1	1	1	395	42.8	9.67	0	3	1	0	4.63612e+06	5.23195e+06	4.64977e+06	4.61095e+06	2.27686e+06	1.71321e+06	2.56868e+06	2.76209e+06	1.29714e+06	1.08767e+06	1.93976e+06	2.14094e+06	4308720	5169825	3.83028e+06	4420582	2.23152e+06	1.57252e+06	2.51498e+06	2.76209e+06	888694	741431	1.60249e+06
High	Q02252	Methylmalonate-semialdehyde dehydrogenase [acylating], mitochondrial OS=Homo sapiens OX=9606 GN=ALDH6A1 PE=1 SV=2	ALDH6A1	aldehyde dehydrogenase 6 family member A1	Cytoplasm	enzyme	1	GO:0006210~thymine catabolic process,GO:0006573~valine metabolic process,GO:0006574~valine catabolic process,GO:0009083~branched-chain amino acid catabolic process,GO:0019859~thymine metabolic process,GO:0050873~brown fat cell differentiation,GO:0055114~oxidation-reduction process,	GO:0005654~nucleoplasm,GO:0005739~mitochondrion,GO:0005759~mitochondrial matrix,GO:0070062~extracellular exosome,	GO:0000062~fatty-acyl-CoA binding,GO:0004029~aldehyde dehydrogenase (NAD) activity,GO:0004491~methylmalonate-semialdehyde dehydrogenase (acylating) activity,GO:0018478~malonate-semialdehyde dehydrogenase (acetylating) activity,GO:0044822~poly(A) RNA binding,	-0.055	0.002		3.901	2	1	5	1	1	535	57.8	8.5	93	2	1	0	927262	1.02284e+06	1.68642e+06	1.36611e+06	968619	938384	1.08676e+06	873277	149043	134955	202219	258060	861780	1.01069e+06	1.3892e+06	1.30971e+06	949332	861324	1.06404e+06	873277	102113	91995.1	167059
High	Q06136	3-ketodihydrosphingosine reductase OS=Homo sapiens OX=9606 GN=KDSR PE=1 SV=1	KDSR	3-ketodihydrosphingosine reductase	Plasma Membrane	enzyme	1	GO:0006666~3-keto-sphinganine metabolic process,GO:0030148~sphingolipid biosynthetic process,GO:0055114~oxidation-reduction process,	GO:0005615~extracellular space,GO:0005783~endoplasmic reticulum,GO:0005789~endoplasmic reticulum membrane,GO:0016020~membrane,GO:0016021~integral component of membrane,	GO:0016491~oxidoreductase activity,GO:0047560~3-dehydrosphinganine reductase activity,	0.168	0		18.407	15	4	34	4	1	332	36.2	7.12	766	15	4	0	1.18193e+06	1.32091e+06	624325	458320	6.30369e+06	9.34399e+06	5.50848e+06	6.39954e+06	1.36859e+07	1.29891e+07	1.32216e+07	1.31098e+07	1.09846e+06	1.30523e+06	514291	439398	6.17816e+06	8.57666e+06	5393311	6.39954e+06	9.37648e+06	8.85429e+06	1.09227e+07
High	Q07065	Cytoskeleton-associated protein 4 OS=Homo sapiens OX=9606 GN=CKAP4 PE=1 SV=2	CKAP4	cytoskeleton associated protein 4	Cytoplasm	other	1	GO:0044267~cellular protein metabolic process,	GO:0005783~endoplasmic reticulum,GO:0005789~endoplasmic reticulum membrane,GO:0005811~lipid particle,GO:0005856~cytoskeleton,GO:0005886~plasma membrane,GO:0016020~membrane,GO:0016021~integral component of membrane,GO:0031012~extracellular matrix,GO:0042599~lamellar body,GO:0048471~perinuclear region of cytoplasm,GO:0070062~extracellular exosome,	GO:0044822~poly(A) RNA binding,	-0.703	0		249.613	71	36	791	36	1	602	66	5.92	15320	71	36	0	1.24119e+08	1.20615e+08	1.3581e+08	1.35146e+08	5.55674e+08	5.84714e+08	4.88666e+08	5.03464e+08	5.99394e+08	5.77492e+08	5.7557e+08	5.89501e+08	1.15354e+08	1.19183e+08	1.11874e+08	1.29566e+08	5.4461e+08	5.36697e+08	4.78448e+08	5.03464e+08	4.10656e+08	3.9366e+08	4.75496e+08
High	Q07812	Apoptosis regulator BAX OS=Homo sapiens OX=9606 GN=BAX PE=1 SV=1	BAX	BCL2 associated X, apoptosis regulator	Cytoplasm	transporter	1	GO:0001541~ovarian follicle development,GO:0001764~neuron migration,GO:0001777~T cell homeostatic proliferation,GO:0001782~B cell homeostasis,GO:0001783~B cell apoptotic process,GO:0001822~kidney development,GO:0001836~release of cytochrome c from mitochondria,GO:0001844~protein insertion into mitochondrial membrane involved in apoptotic signaling pathway,GO:0001974~blood vessel remodeling,GO:000…	GO:0005634~nucleus,GO:0005635~nuclear envelope,GO:0005737~cytoplasm,GO:0005739~mitochondrion,GO:0005741~mitochondrial outer membrane,GO:0005757~mitochondrial permeability transition pore complex,GO:0005783~endoplasmic reticulum,GO:0005789~endoplasmic reticulum membrane,GO:0005829~cytosol,GO:0016020~membrane,GO:0016021~integral component of membrane,GO:0046930~pore complex,GO:0070062~extracellular…	GO:0005515~protein binding,GO:0008289~lipid binding,GO:0015267~channel activity,GO:0030544~Hsp70 protein binding,GO:0042802~identical protein binding,GO:0042803~protein homodimerization activity,GO:0046982~protein heterodimerization activity,GO:0051087~chaperone binding,GO:0051434~BH3 domain binding,	-0.055	0		9.86	14	2	6	2	1	192	21.2	5.22	205	14	2	0	581656		944355	626525	1.99434e+06	755723	1.92838e+06	1.61803e+06	4.80702e+06	633570	2.6361e+06	1.19252e+06	540581		777918	600658	1.95463e+06	693663	1.88806e+06	1.61803e+06	3.29338e+06	431887	2.17776e+06
High	Q07954	Prolow-density lipoprotein receptor-related protein 1 OS=Homo sapiens OX=9606 GN=LRP1 PE=1 SV=2	LRP1	LDL receptor related protein 1	Plasma Membrane	transmembrane receptor	1	GO:0001523~retinoid metabolic process,GO:0006898~receptor-mediated endocytosis,GO:0007205~protein kinase C-activating G-protein coupled receptor signaling pathway,GO:0007568~aging,GO:0008283~cell proliferation,GO:0010715~regulation of extracellular matrix disassembly,GO:0010875~positive regulation of cholesterol efflux,GO:0010977~negative regulation of neuron projection development,GO:0014912~neg…	GO:0005730~nucleolus,GO:0005737~cytoplasm,GO:0005765~lysosomal membrane,GO:0005768~endosome,GO:0005886~plasma membrane,GO:0005887~integral component of plasma membrane,GO:0005905~clathrin-coated pit,GO:0005925~focal adhesion,GO:0016021~integral component of membrane,GO:0030136~clathrin-coated vesicle,GO:0030425~dendrite,GO:0030666~endocytic vesicle membrane,GO:0043025~neuronal cell body,GO:004323…	GO:0002020~protease binding,GO:0004872~receptor activity,GO:0005041~low-density lipoprotein receptor activity,GO:0005509~calcium ion binding,GO:0005515~protein binding,GO:0032403~protein complex binding,GO:0034185~apolipoprotein binding,GO:0042954~lipoprotein transporter activity,GO:0044822~poly(A) RNA binding,GO:0070325~lipoprotein particle receptor binding,	-0.511	0		214.959	12	42	335	42	1	4544	504.3	5.39	2597	12	42	0	5.26412e+07	5.78057e+07	6.25857e+07	6.5135e+07	1.34931e+08	1.40633e+08	1.39089e+08	1.42116e+08	2.33697e+08	2.31006e+08	2.57113e+08	2.62373e+08	4.89238e+07	5.71193e+07	5.15554e+07	6.24459e+07	1.32244e+08	1.29084e+08	1.36181e+08	1.42116e+08	1.6011e+08	1.5747e+08	2.12409e+08
High	Q0P6D2	Divergent protein kinase domain 1C OS=Homo sapiens OX=9606 GN=DIPK1C PE=2 SV=3	DIPK1C	divergent protein kinase domain 1C	Other	other	1		GO:0005789~endoplasmic reticulum membrane,GO:0016021~integral component of membrane,		-0.146	0.008		2.385	2	1	6	1	1	419	46.4	6.83	43	2	1	0	4.86698e+06	4.24729e+06	4.73632e+06	5.22016e+06	6.14479e+06	6.29362e+06	8.7834e+06	8514838	1.53989e+06			1.7406e+06	4.52328e+06	4.19686e+06	3.90157e+06	5004644	6.02243e+06	5776791	8599758	8514838	1.05501e+06
High	Q12797	Aspartyl/asparaginyl beta-hydroxylase OS=Homo sapiens OX=9606 GN=ASPH PE=1 SV=3	ASPH	aspartate beta-hydroxylase	Cytoplasm	enzyme	1	GO:0005513~detection of calcium ion,GO:0006936~muscle contraction,GO:0010524~positive regulation of calcium ion transport into cytosol,GO:0010649~regulation of cell communication by electrical coupling,GO:0010880~regulation of release of sequestered calcium ion into cytosol by sarcoplasmic reticulum,GO:0010881~regulation of cardiac muscle contraction by regulation of the release of sequestered ca…	GO:0005783~endoplasmic reticulum,GO:0005789~endoplasmic reticulum membrane,GO:0005886~plasma membrane,GO:0014701~junctional sarcoplasmic reticulum membrane,GO:0016020~membrane,GO:0016021~integral component of membrane,GO:0030176~integral component of endoplasmic reticulum membrane,GO:0032541~cortical endoplasmic reticulum,GO:0033017~sarcoplasmic reticulum membrane,GO:0033018~sarcoplasmic reticulu…	GO:0004597~peptide-aspartate beta-dioxygenase activity,GO:0005198~structural molecule activity,GO:0005509~calcium ion binding,GO:0005515~protein binding,GO:0008307~structural constituent of muscle,GO:0009055~electron carrier activity,GO:0044325~ion channel binding,	-0.788	0		46.22	21	11	50	11	1	758	85.8	5.01	472	21	11	0	8.20921e+06	8.31745e+06	7.62465e+06	6.16104e+06	1.22097e+07	9.0797e+06	1.19374e+07	1.14904e+07	3.34821e+07	2.97888e+07	3.11811e+07	3.3375e+07	7.62949e+06	8.21868e+06	6.28085e+06	5.90667e+06	1.19666e+07	8334079	1.16878e+07	1.14904e+07	2.29392e+07	2.03062e+07	2.57597e+07
High	Q12846	Syntaxin-4 OS=Homo sapiens OX=9606 GN=STX4 PE=1 SV=2	STX4	syntaxin 4	Plasma Membrane	transporter	1	GO:0006886~intracellular protein transport,GO:0006892~post-Golgi vesicle-mediated transport,GO:0008284~positive regulation of cell proliferation,GO:0016192~vesicle-mediated transport,GO:0017157~regulation of exocytosis,GO:0030335~positive regulation of cell migration,GO:0031629~synaptic vesicle fusion to presynaptic active zone membrane,GO:0033194~response to hydroperoxide,GO:0035493~SNARE comple…	GO:0000322~storage vacuole,GO:0005615~extracellular space,GO:0005622~intracellular,GO:0005768~endosome,GO:0005773~vacuole,GO:0005802~trans-Golgi network,GO:0005829~cytosol,GO:0005886~plasma membrane,GO:0008021~synaptic vesicle,GO:0009986~cell surface,GO:0016020~membrane,GO:0016021~integral component of membrane,GO:0016323~basolateral plasma membrane,GO:0030027~lamellipodium,GO:0031201~SNARE compl…	GO:0000149~SNARE binding,GO:0005484~SNAP receptor activity,GO:0005515~protein binding,GO:0016230~sphingomyelin phosphodiesterase activator activity,GO:0017022~myosin binding,	-0.611	0		21.368	23	5	40	5	1	297	34.2	6.28	416	23	5	0	4.33014e+06	5.30126e+06	5.27237e+06	5.51015e+06	2.03193e+07	2.49652e+07	1.52764e+07	1.7462e+07	2.07341e+07	2.45871e+07	2.5541e+07	2.67928e+07	4.02435e+06	5.2383e+06	4.34314e+06	5.28266e+06	1.99147e+07	2.29151e+07	1.4957e+07	1.7462e+07	1.42054e+07	1.67604e+07	2.11002e+07
High	Q12981	Vesicle transport protein SEC20 OS=Homo sapiens OX=9606 GN=BNIP1 PE=1 SV=3	BNIP1	BCL2 interacting protein 1	Cytoplasm	transporter	1	GO:0006890~retrograde vesicle-mediated transport, Golgi to ER,GO:0006914~autophagy,GO:0006915~apoptotic process,GO:0007029~endoplasmic reticulum organization,GO:0016320~endoplasmic reticulum membrane fusion,GO:0043066~negative regulation of apoptotic process,GO:0097194~execution phase of apoptosis,	GO:0005635~nuclear envelope,GO:0005737~cytoplasm,GO:0005739~mitochondrion,GO:0005783~endoplasmic reticulum,GO:0005789~endoplasmic reticulum membrane,GO:0030176~integral component of endoplasmic reticulum membrane,GO:0031201~SNARE complex,GO:0043231~intracellular membrane-bounded organelle,	GO:0005484~SNAP receptor activity,GO:0005515~protein binding,	-0.364	0		30.209	31	8	83	8	1	228	26.1	8.95	653	31	8	0	2.80646e+07	2.68946e+07	2.45621e+07	2.80763e+07	1.0134e+08	1.07226e+08	9.57468e+07	8.97439e+07	1.03133e+08	7.90305e+07	7.57567e+07	7.62061e+07	2.60827e+07	26575216	2.02332e+07	2.69172e+07	9.93218e+07	9.84211e+07	9.37449e+07	8.97439e+07	7.06586e+07	5.38729e+07	6.25849e+07
High	Q13190	Syntaxin-5 OS=Homo sapiens OX=9606 GN=STX5 PE=1 SV=2	STX5	syntaxin 5	Cytoplasm	transporter	1	GO:0006886~intracellular protein transport,GO:0006888~ER to Golgi vesicle-mediated transport,GO:0006906~vesicle fusion,GO:0016192~vesicle-mediated transport,GO:0034498~early endosome to Golgi transport,GO:0042147~retrograde transport, endosome to Golgi,GO:0045732~positive regulation of protein catabolic process,GO:0048208~COPII vesicle coating,GO:0048278~vesicle docking,GO:0048280~vesicle fusion …	GO:0000139~Golgi membrane,GO:0005622~intracellular,GO:0005654~nucleoplasm,GO:0005789~endoplasmic reticulum membrane,GO:0005794~Golgi apparatus,GO:0005829~cytosol,GO:0005913~cell-cell adherens junction,GO:0012507~ER to Golgi transport vesicle membrane,GO:0016020~membrane,GO:0016021~integral component of membrane,GO:0031201~SNARE complex,GO:0031982~vesicle,GO:0033116~endoplasmic reticulum-Golgi int…	GO:0000149~SNARE binding,GO:0005484~SNAP receptor activity,GO:0005515~protein binding,GO:0047485~protein N-terminus binding,GO:0098641~cadherin binding involved in cell-cell adhesion,	-0.26	0		42.298	33	6	53	6	1	355	39.6	9.16	527	33	6	0	9.9835e+06	1.03142e+07	8.36394e+06	8.71084e+06	4.69228e+07	5.13748e+07	3.00102e+07	3.05129e+07	4.66184e+07	4.94222e+07	4.16627e+07	4.02088e+07	9.27848e+06	1.01917e+07	6.88984e+06	8.35121e+06	4.59884e+07	4.71559e+07	2.93827e+07	3.05129e+07	3.19392e+07	3.36898e+07	3.44188e+07
High	Q13277	Syntaxin-3 OS=Homo sapiens OX=9606 GN=STX3 PE=1 SV=3	STX3	syntaxin 3	Plasma Membrane	transporter	1	GO:0006886~intracellular protein transport,GO:0006906~vesicle fusion,GO:0008284~positive regulation of cell proliferation,GO:0016081~synaptic vesicle docking,GO:0031175~neuron projection development,GO:0031629~synaptic vesicle fusion to presynaptic active zone membrane,GO:0045785~positive regulation of cell adhesion,GO:0048278~vesicle docking,GO:0050921~positive regulation of chemotaxis,GO:006029…	GO:0005622~intracellular,GO:0005773~vacuole,GO:0005886~plasma membrane,GO:0005911~cell-cell junction,GO:0008021~synaptic vesicle,GO:0016021~integral component of membrane,GO:0016324~apical plasma membrane,GO:0030027~lamellipodium,GO:0030425~dendrite,GO:0030426~growth cone,GO:0031201~SNARE complex,GO:0042470~melanosome,GO:0042581~specific granule,GO:0042582~azurophil granule,GO:0042589~zymogen gra…	GO:0000149~SNARE binding,GO:0005484~SNAP receptor activity,GO:0005515~protein binding,GO:0050544~arachidonic acid binding,	-0.47	0		15.791	15	4	17	4	1	289	33.1	5.44	446	15	4	0	739549	723728	1.42676e+06	1.20891e+06	3.61151e+06	3.78445e+06	3.51666e+06	3.08453e+06	3.75218e+06	3.554e+06	3.18708e+06	3.42041e+06	687323	715134	1.1753e+06	1.159e+06	3.53959e+06	3.47368e+06	3.44313e+06	3.08453e+06	2.57069e+06	2.42266e+06	2.63294e+06
High	Q13443	Disintegrin and metalloproteinase domain-containing protein 9 OS=Homo sapiens OX=9606 GN=ADAM9 PE=1 SV=1	ADAM9	ADAM metallopeptidase domain 9	Plasma Membrane	peptidase	1	GO:0000186~activation of MAPKK activity,GO:0006509~membrane protein ectodomain proteolysis,GO:0007155~cell adhesion,GO:0007160~cell-matrix adhesion,GO:0007179~transforming growth factor beta receptor signaling pathway,GO:0007229~integrin-mediated signaling pathway,GO:0010042~response to manganese ion,GO:0016477~cell migration,GO:0030216~keratinocyte differentiation,GO:0033627~cell adhesion mediat…	GO:0005615~extracellular space,GO:0005925~focal adhesion,GO:0009986~cell surface,GO:0016021~integral component of membrane,GO:0016323~basolateral plasma membrane,GO:0031233~intrinsic component of external side of plasma membrane,GO:0070062~extracellular exosome,	GO:0004222~metalloendopeptidase activity,GO:0005080~protein kinase C binding,GO:0005178~integrin binding,GO:0005515~protein binding,GO:0005518~collagen binding,GO:0008237~metallopeptidase activity,GO:0017124~SH3 domain binding,GO:0043236~laminin binding,GO:0046872~metal ion binding,	-0.377	0		40.735	16	9	78	9	1	819	90.5	7.52	581	16	9	0	9.44024e+06	8.97461e+06	6.98857e+06	7.23644e+06	4.67348e+07	4.57896e+07	3.87752e+07	3.80486e+07	3.34362e+07	3.67579e+07	4.10682e+07	4.54361e+07	8.77359e+06	8.86804e+06	5.75688e+06	6.93768e+06	4.58042e+07	4.20294e+07	3.79645e+07	3.80486e+07	22907762	2.50568e+07	3.39277e+07
High	Q13444	Disintegrin and metalloproteinase domain-containing protein 15 OS=Homo sapiens OX=9606 GN=ADAM15 PE=1 SV=4	ADAM15	ADAM metallopeptidase domain 15	Plasma Membrane	peptidase	1	GO:0001525~angiogenesis,GO:0001953~negative regulation of cell-matrix adhesion,GO:0006508~proteolysis,GO:0006915~apoptotic process,GO:0007160~cell-matrix adhesion,GO:0007229~integrin-mediated signaling pathway,GO:0008584~male gonad development,GO:0022617~extracellular matrix disassembly,GO:0030308~negative regulation of cell growth,GO:0030336~negative regulation of cell migration,GO:0030574~colla…	GO:0001669~acrosomal vesicle,GO:0005886~plasma membrane,GO:0005912~adherens junction,GO:0009986~cell surface,GO:0016021~integral component of membrane,GO:0042995~cell projection,GO:0070062~extracellular exosome,	GO:0004222~metalloendopeptidase activity,GO:0005178~integrin binding,GO:0005515~protein binding,GO:0008237~metallopeptidase activity,GO:0017124~SH3 domain binding,GO:0046872~metal ion binding,	-0.264	0.004		2.81	2	1	6	1	1	863	92.9	6.73	18	2	1	0	60852	60504	239984	175809	403420	344546	626862	497985	415647	149378	657362	649431	56554.7	59785.5	197689	168551	395387	316252	613755	497985	284768	101827	543066
High	Q13445	Transmembrane emp24 domain-containing protein 1 OS=Homo sapiens OX=9606 GN=TMED1 PE=1 SV=1	TMED1	transmembrane p24 trafficking protein 1	Extracellular Space	transporter	1	GO:0006810~transport,GO:0007165~signal transduction,GO:0007267~cell-cell signaling,GO:0015031~protein transport,	GO:0005783~endoplasmic reticulum,GO:0005789~endoplasmic reticulum membrane,GO:0005793~endoplasmic reticulum-Golgi intermediate compartment,GO:0005794~Golgi apparatus,GO:0005886~plasma membrane,GO:0016021~integral component of membrane,GO:0033116~endoplasmic reticulum-Golgi intermediate compartment membrane,	GO:0005102~receptor binding,GO:0005515~protein binding,	-0.005	0		15.233	21	4	32	4	1	227	25.2	4.48	598	21	4	0	8.2668e+06	8.40282e+06	6.79589e+06	6.11474e+06	2.03042e+07	1.93046e+07	1.29296e+07	1.20215e+07	4.82314e+07	4.30253e+07	3.93676e+07	3.86946e+07	7.68301e+06	8.30304e+06	5.59816e+06	5.86229e+06	1.98999e+07	1.77194e+07	1.26592e+07	1.20215e+07	3.30443e+07	2.93291e+07	3.25228e+07
High	Q13505	Metaxin-1 OS=Homo sapiens OX=9606 GN=MTX1 PE=1 SV=3	MTX1	metaxin 1	Cytoplasm	transporter	1	GO:0006626~protein targeting to mitochondrion,	GO:0005741~mitochondrial outer membrane,GO:0016021~integral component of membrane,		-0.437	0		20.273	10	3	20	3	1	466	51.4	9.79	203	10	3	0	1.45765e+06	2.08437e+06	2.00018e+06	1.99386e+06	2.692e+06	2.95618e+06	3.53008e+06	3.64697e+06	6.30148e+06	6.35145e+06	6.33716e+06	6.76391e+06	1.35471e+06	2.05962e+06	1.64766e+06	1.91154e+06	2.63839e+06	2.71342e+06	3.45627e+06	3.64697e+06	4.31727e+06	4.32961e+06	5.23532e+06
High	Q13641	Trophoblast glycoprotein OS=Homo sapiens OX=9606 GN=TPBG PE=1 SV=1	TPBG	trophoblast glycoprotein	Plasma Membrane	other	1	GO:0007155~cell adhesion,GO:0051965~positive regulation of synapse assembly,	GO:0005783~endoplasmic reticulum,GO:0005887~integral component of plasma membrane,GO:0009986~cell surface,		0.011	0		43.411	16	5	84	5	1	420	46	6.83	1872	16	5	0	6.97124e+06	7.30686e+06	7.67659e+06	8.01289e+06	3.29063e+07	3.3793e+07	2.62978e+07	2.7523e+07	4.06956e+07	3.89025e+07	4.26431e+07	3.78567e+07	6.47894e+06	7.22009e+06	6.32363e+06	7.68207e+06	32251021	3.10179e+07	2.5748e+07	2.7523e+07	2.78813e+07	2.65188e+07	3.52287e+07
High	Q13724	Mannosyl-oligosaccharide glucosidase OS=Homo sapiens OX=9606 GN=MOGS PE=1 SV=5	MOGS	mannosyl-oligosaccharide glucosidase	Cytoplasm	enzyme	1	GO:0006457~protein folding,GO:0006487~protein N-linked glycosylation,GO:0009311~oligosaccharide metabolic process,	GO:0005783~endoplasmic reticulum,GO:0005789~endoplasmic reticulum membrane,GO:0016020~membrane,GO:0016021~integral component of membrane,GO:0070062~extracellular exosome,	GO:0004573~mannosyl-oligosaccharide glucosidase activity,GO:0015926~glucosidase activity,	-0.259	0		252.186	64	37	473	37	1	837	91.9	8.9	4512	64	37	0	8.99735e+07	9.38901e+07	9.97632e+07	9.05175e+07	3.50491e+08	3.16418e+08	3.48085e+08	3.40047e+08	4.48778e+08	4.29922e+08	4.75306e+08	4.42864e+08	8.36197e+07	9.27752e+07	8.21805e+07	8.67804e+07	3.43512e+08	2.90434e+08	3.40808e+08	3.40047e+08	3.07466e+08	2.93066e+08	3.92665e+08
High	Q13948	Protein CASP OS=Homo sapiens OX=9606 GN=CUX1 PE=1 SV=2	CUX1	cut like homeobox 1	Nucleus	transcription regulator	1	GO:0000122~negative regulation of transcription from RNA polymerase II promoter,GO:0000301~retrograde transport, vesicle recycling within Golgi,GO:0006351~transcription, DNA-templated,GO:0006357~regulation of transcription from RNA polymerase II promoter,GO:0006891~intra-Golgi vesicle-mediated transport,GO:0007275~multicellular organism development,GO:0018108~peptidyl-tyrosine phosphorylation,GO:…	GO:0000139~Golgi membrane,GO:0005634~nucleus,GO:0005654~nucleoplasm,GO:0005794~Golgi apparatus,GO:0005829~cytosol,GO:0030173~integral component of Golgi membrane,	GO:0000977~RNA polymerase II regulatory region sequence-specific DNA binding,GO:0004713~protein tyrosine kinase activity,GO:0030674~protein binding, bridging,GO:0043565~sequence-specific DNA binding,	-0.694	0		59.852	27	14	94	14	1	678	77.4	5.44	1803	27	14	0	1.37033e+07	1.57673e+07	9.25896e+06	1.27369e+07	2.39751e+07	2.64061e+07	1.98648e+07	2.04942e+07	2.86871e+07	2.71899e+07	2.18096e+07	2.24874e+07	1.27356e+07	1.558e+07	7.62712e+06	1.22111e+07	2.34977e+07	2.42377e+07	1.94495e+07	2.04942e+07	1.96541e+07	1.85346e+07	1.80176e+07
High	Q14165	Malectin OS=Homo sapiens OX=9606 GN=MLEC PE=1 SV=1	MLEC	malectin	Plasma Membrane	other	1	GO:0005975~carbohydrate metabolic process,GO:0006457~protein folding,	GO:0005783~endoplasmic reticulum,GO:0005789~endoplasmic reticulum membrane,GO:0016020~membrane,GO:0016021~integral component of membrane,	GO:0019899~enzyme binding,GO:0030246~carbohydrate binding,	-0.156	0		41.185	39	9	78	9	1	292	32.2	5.41	966	39	9	0	6.80796e+06	6.86499e+06	9.58407e+06	9.14533e+06	3.38599e+07	3.29024e+07	2.96974e+07	2.8054e+07	2.31288e+07	2.26962e+07	3.4011e+07	3.35638e+07	6.32719e+06	6.78347e+06	7.89493e+06	8.76776e+06	3.31857e+07	3.02004e+07	2.90764e+07	2.8054e+07	1.5846e+07	1.54714e+07	2.80975e+07
High	Q14318	Peptidyl-prolyl cis-trans isomerase FKBP8 OS=Homo sapiens OX=9606 GN=FKBP8 PE=1 SV=2	FKBP8	FKBP prolyl isomerase 8	Cytoplasm	other	1	GO:0000413~protein peptidyl-prolyl isomerization,GO:0001708~cell fate specification,GO:0006457~protein folding,GO:0006915~apoptotic process,GO:0007224~smoothened signaling pathway,GO:0016032~viral process,GO:0021904~dorsal/ventral neural tube patterning,GO:0030513~positive regulation of BMP signaling pathway,GO:0035264~multicellular organism growth,GO:0035556~intracellular signal transduction,GO:…	GO:0005789~endoplasmic reticulum membrane,GO:0016020~membrane,GO:0016021~integral component of membrane,GO:0030176~integral component of endoplasmic reticulum membrane,GO:0031966~mitochondrial membrane,	GO:0003755~peptidyl-prolyl cis-trans isomerase activity,GO:0005515~protein binding,GO:0005528~FK506 binding,GO:0042802~identical protein binding,GO:0046872~metal ion binding,	-0.272	0		38.425	23	7	44	7	1	412	44.5	4.84	870	23	7	0	1.0844e+07	9.75141e+06	8.87356e+06	8.25426e+06	2.1498e+07	2.38586e+07	2.15424e+07	2.17648e+07	5.02606e+07	4.14939e+07	4.06217e+07	4.0408e+07	1.00782e+07	9.63561e+06	7.30965e+06	7.91347e+06	2.10699e+07	2.18994e+07	2.1092e+07	2.17648e+07	3.44345e+07	2.82853e+07	3.35588e+07
High	Q14703	Membrane-bound transcription factor site-1 protease OS=Homo sapiens OX=9606 GN=MBTPS1 PE=1 SV=1	MBTPS1	membrane bound transcription factor peptidase, site 1	Cytoplasm	peptidase	1	GO:0006508~proteolysis,GO:0007040~lysosome organization,GO:0008203~cholesterol metabolic process,GO:0031293~membrane protein intracellular domain proteolysis,GO:0034976~response to endoplasmic reticulum stress,GO:0036500~ATF6-mediated unfolded protein response,GO:0042990~regulation of transcription factor import into nucleus,	GO:0000139~Golgi membrane,GO:0005788~endoplasmic reticulum lumen,GO:0005789~endoplasmic reticulum membrane,GO:0005795~Golgi stack,GO:0016021~integral component of membrane,	GO:0004252~serine-type endopeptidase activity,	-0.319	0.004		2.775	2	1	4	1	1	1052	117.7	8.75	65	2	1	0	31629.1	24014.4	44756.2	64188.8	133467	127974	254288	170831	153541	109003	199511	144384	29395.5	23729.2	36868.2	61538.7	130810	117465	248971	170831	105194	74304.2	164822
High	Q14789	Golgin subfamily B member 1 OS=Homo sapiens OX=9606 GN=GOLGB1 PE=1 SV=2	GOLGB1	golgin B1	Cytoplasm	other	1	GO:0006355~regulation of transcription, DNA-templated,GO:0006888~ER to Golgi vesicle-mediated transport,GO:0007030~Golgi organization,	GO:0000139~Golgi membrane,GO:0005793~endoplasmic reticulum-Golgi intermediate compartment,GO:0005794~Golgi apparatus,GO:0005795~Golgi stack,GO:0005801~cis-Golgi network,GO:0016020~membrane,GO:0016021~integral component of membrane,	GO:0003700~transcription factor activity, sequence-specific DNA binding,GO:0005515~protein binding,GO:0043565~sequence-specific DNA binding,GO:0044822~poly(A) RNA binding,	-0.937	0		239.631	21	53	306	52	1	3259	375.8	5	4464	21	53	0	5.57209e+07	6.34255e+07	4.58988e+07	4.80317e+07	1.41521e+08	1.49316e+08	1.19825e+08	1.21138e+08	1.23905e+08	1.32032e+08	1.41236e+08	1.46266e+08	5.1786e+07	6.26723e+07	3.78094e+07	4.60487e+07	1.38703e+08	1.37054e+08	1.1732e+08	1.21138e+08	8.48894e+07	9.00025e+07	1.16679e+08
High	Q14BN4	Sarcolemmal membrane-associated protein OS=Homo sapiens OX=9606 GN=SLMAP PE=1 SV=1	SLMAP	sarcolemma associated protein	Plasma Membrane	other	1	GO:0006936~muscle contraction,GO:0072659~protein localization to plasma membrane,GO:1900825~regulation of membrane depolarization during cardiac muscle cell action potential,GO:1902305~regulation of sodium ion transmembrane transport,GO:1905150~regulation of voltage-gated sodium channel activity,	GO:0005790~smooth endoplasmic reticulum,GO:0005815~microtubule organizing center,GO:0005887~integral component of plasma membrane,GO:0016021~integral component of membrane,GO:0042383~sarcolemma,	GO:0005515~protein binding,	-0.808	0		43.946	14	9	55	9	1	828	95.1	5.47	648	14	9	0	3.65748e+06	3.7256e+06	5.70592e+06	4.54947e+06	6.9507e+06	7.05028e+06	9.76975e+06	8.01755e+06	1.35095e+07	1.34382e+07	2.08374e+07	2.20686e+07	3.39919e+06	3.68136e+06	4.70029e+06	4.36165e+06	6.81229e+06	6.47131e+06	9.56548e+06	8.01755e+06	9.25564e+06	9.16045e+06	1.72144e+07
High	Q15738	Sterol-4-alpha-carboxylate 3-dehydrogenase, decarboxylating OS=Homo sapiens OX=9606 GN=NSDHL PE=1 SV=2	NSDHL	NAD(P) dependent steroid dehydrogenase-like	Cytoplasm	enzyme	1	GO:0001942~hair follicle development,GO:0006694~steroid biosynthetic process,GO:0006695~cholesterol biosynthetic process,GO:0007224~smoothened signaling pathway,GO:0055114~oxidation-reduction process,GO:0060716~labyrinthine layer blood vessel development,	GO:0005783~endoplasmic reticulum,GO:0005789~endoplasmic reticulum membrane,GO:0005811~lipid particle,GO:0016021~integral component of membrane,GO:0043231~intracellular membrane-bounded organelle,	GO:0000252~C-3 sterol dehydrogenase (C-4 sterol decarboxylase) activity,GO:0003854~3-beta-hydroxy-delta5-steroid dehydrogenase activity,GO:0047012~sterol-4-alpha-carboxylate 3-dehydrogenase (decarboxylating) activity,	-0.15	0		156.12	53	16	377	16	1	373	41.9	8.06	4761	53	16	0	5.39716e+07	5.5459e+07	6.14962e+07	6.20983e+07	2.11141e+08	1.98659e+08	2.06513e+08	1.97071e+08	2.62309e+08	2.43036e+08	2.63644e+08	2.61284e+08	5.01602e+07	5.48004e+07	5.06578e+07	5.95345e+07	2.06936e+08	1.82345e+08	2.02195e+08	1.97071e+08	1.79713e+08	1.65671e+08	2.17804e+08
High	Q15836	Vesicle-associated membrane protein 3 OS=Homo sapiens OX=9606 GN=VAMP3 PE=1 SV=3	VAMP3	vesicle associated membrane protein 3	Plasma Membrane	other	1	GO:0001921~positive regulation of receptor recycling,GO:0006461~protein complex assembly,GO:0006887~exocytosis,GO:0006904~vesicle docking involved in exocytosis,GO:0006906~vesicle fusion,GO:0016192~vesicle-mediated transport,GO:0017156~calcium ion regulated exocytosis,GO:0034446~substrate adhesion-dependent cell spreading,GO:0035493~SNARE complex assembly,GO:0042147~retrograde transport, endosome…	GO:0005622~intracellular,GO:0005829~cytosol,GO:0005886~plasma membrane,GO:0009986~cell surface,GO:0016021~integral component of membrane,GO:0016324~apical plasma membrane,GO:0030054~cell junction,GO:0030133~transport vesicle,GO:0030136~clathrin-coated vesicle,GO:0030141~secretory granule,GO:0030665~clathrin-coated vesicle membrane,GO:0031201~SNARE complex,GO:0032588~trans-Golgi network membrane,G…	GO:0000149~SNARE binding,GO:0005484~SNAP receptor activity,GO:0005515~protein binding,GO:0017075~syntaxin-1 binding,	-0.059	0		72.34	41	5	137	2	1	100	11.3	8.79	4074	41	5	0	5.38336e+06	9.67187e+06	1.63569e+06	3.68804e+06	3.28599e+07	4.0325e+07	1.44642e+07	1.6349e+07	4.6693e+07	4.35633e+07	1.16589e+07	1.46656e+07	5.00319e+06	9.55702e+06	1.34741e+06	3.53577e+06	3.22056e+07	3.70135e+07	1.41618e+07	1.6349e+07	3.19903e+07	2.96959e+07	9.63176e+06
High	Q16394	Exostosin-1 OS=Homo sapiens OX=9606 GN=EXT1 PE=1 SV=2	EXT1	exostosin glycosyltransferase 1	Cytoplasm	enzyme	1	GO:0001501~skeletal system development,GO:0001503~ossification,GO:0006024~glycosaminoglycan biosynthetic process,GO:0006486~protein glycosylation,GO:0007165~signal transduction,GO:0007369~gastrulation,GO:0007411~axon guidance,GO:0007492~endoderm development,GO:0007498~mesoderm development,GO:0015012~heparan sulfate proteoglycan biosynthetic process,GO:0015014~heparan sulfate proteoglycan biosynth…	GO:0000139~Golgi membrane,GO:0005783~endoplasmic reticulum,GO:0005789~endoplasmic reticulum membrane,GO:0005794~Golgi apparatus,GO:0016021~integral component of membrane,GO:0030176~integral component of endoplasmic reticulum membrane,	GO:0008375~acetylglucosaminyltransferase activity,GO:0015020~glucuronosyltransferase activity,GO:0016757~transferase activity, transferring glycosyl groups,GO:0042328~heparan sulfate N-acetylglucosaminyltransferase activity,GO:0042803~protein homodimerization activity,GO:0046872~metal ion binding,GO:0046982~protein heterodimerization activity,GO:0050508~glucuronosyl-N-acetylglucosaminyl-proteogly…	-0.371	0.008		2.365	5	1	4	1	1	746	86.2	9.04	0	5	1	0	75626		261664		122832		249748		93694.1		584050		70285.4		215547		120387		244526		64191.6		482501
High	Q16706	Alpha-mannosidase 2 OS=Homo sapiens OX=9606 GN=MAN2A1 PE=1 SV=2	MAN2A1	mannosidase alpha class 2A member 1	Cytoplasm	enzyme	1	GO:0001701~in utero embryonic development,GO:0001889~liver development,GO:0006013~mannose metabolic process,GO:0006491~N-glycan processing,GO:0006517~protein deglycosylation,GO:0007005~mitochondrion organization,GO:0007033~vacuole organization,GO:0007585~respiratory gaseous exchange,GO:0048286~lung alveolus development,GO:0050769~positive regulation of neurogenesis,GO:0060042~retina morphogenesis…	GO:0000139~Golgi membrane,GO:0005615~extracellular space,GO:0005801~cis-Golgi network,GO:0016020~membrane,GO:0016021~integral component of membrane,GO:0070062~extracellular exosome,	GO:0004559~alpha-mannosidase activity,GO:0004572~mannosyl-oligosaccharide 1,3-1,6-alpha-mannosidase activity,GO:0008270~zinc ion binding,GO:0015923~mannosidase activity,GO:0016799~hydrolase activity, hydrolyzing N-glycosyl compounds,GO:0030246~carbohydrate binding,	-0.334	0		18.901	6	3	13	3	1	1144	131.1	7.58	72	6	3	0	491139	909708	419790	525187	3.48146e+06	3.87055e+06	1.58917e+06	2.20011e+06	3.44753e+06	2.43243e+06	3.99895e+06	4.54108e+06	456456	898905	345804	503504	3.41214e+06	3.5527e+06	1.55594e+06	2.20011e+06	2361966	1.65812e+06	3.30366e+06
High	Q16832	Discoidin domain-containing receptor 2 OS=Homo sapiens OX=9606 GN=DDR2 PE=1 SV=2	DDR2	discoidin domain receptor tyrosine kinase 2	Plasma Membrane	kinase	1	GO:0001503~ossification,GO:0003416~endochondral bone growth,GO:0007155~cell adhesion,GO:0007165~signal transduction,GO:0010715~regulation of extracellular matrix disassembly,GO:0010763~positive regulation of fibroblast migration,GO:0018108~peptidyl-tyrosine phosphorylation,GO:0030198~extracellular matrix organization,GO:0030199~collagen fibril organization,GO:0030500~regulation of bone mineraliza…	GO:0005886~plasma membrane,GO:0005887~integral component of plasma membrane,GO:0005925~focal adhesion,GO:0016324~apical plasma membrane,GO:0070062~extracellular exosome,	GO:0004714~transmembrane receptor protein tyrosine kinase activity,GO:0005515~protein binding,GO:0005518~collagen binding,GO:0005524~ATP binding,GO:0038062~protein tyrosine kinase collagen receptor activity,	-0.221	0		43.047	15	10	67	10	1	855	96.7	5.36	1066	15	10	0	4.39718e+06	5.41698e+06	5.01909e+06	5.34174e+06	3.96013e+07	4.5041e+07	3.64632e+07	3.85773e+07	3.75211e+07	3.75938e+07	3.39936e+07	3.74052e+07	4.08665e+06	5.35265e+06	4.1345e+06	5.1212e+06	3.88127e+07	4.13423e+07	3.57008e+07	3.85773e+07	2.57064e+07	2.56266e+07	2.80831e+07
High	Q2M2H8	Probable maltase-glucoamylase 2 OS=Homo sapiens OX=9606 GN=MGAM2 PE=2 SV=3	MGAM2	maltase-glucoamylase 2 (putative)	Other	other	1	GO:0005975~carbohydrate metabolic process,	GO:0016021~integral component of membrane,	GO:0004339~glucan 1,4-alpha-glucosidase activity,GO:0030246~carbohydrate binding,	-0.233	0.003		3.04	0	1	11	1	1	2515	277.8	5.21	59	0	1	0	4.50578e+06	5.33751e+06	5.47801e+06	6.28355e+06	1.42545e+06	1.37069e+06	2.14939e+06	2.42165e+06	1.52244e+06	1.76512e+06	2.82797e+06	3.87995e+06	4.18759e+06	5274128	4512542	6024133	1.39707e+06	1.25813e+06	2.10445e+06	2.42165e+06	1.04305e+06	1.20323e+06	2336274
High	Q4G148	Glucoside xylosyltransferase 1 OS=Homo sapiens OX=9606 GN=GXYLT1 PE=1 SV=2	GXYLT1	glucoside xylosyltransferase 1	Cytoplasm	enzyme	1	GO:0016266~O-glycan processing,GO:0030203~glycosaminoglycan metabolic process,	GO:0000139~Golgi membrane,GO:0016021~integral component of membrane,	GO:0000107~imidazoleglycerol-phosphate synthase activity,GO:0018071~NAD(P)-cysteine ADP-ribosyltransferase activity,GO:0018121~NAD(P)-asparagine ADP-ribosyltransferase activity,GO:0018127~NAD(P)-serine ADP-ribosyltransferase activity,GO:0030158~protein xylosyltransferase activity,GO:0035252~UDP-xylosyltransferase activity,GO:0043867~7-cyano-7-deazaguanine tRNA-ribosyltransferase activity,GO:00441…	-0.184	0.003		3.265	2	1	12	1	1	440	50.5	8.65	120	2	1	0	733649	874432	1.26578e+06	1.00925e+06	1.78994e+06	1.67485e+06	2.17641e+06	1.78166e+06	785195	878559	1.17237e+06	916879	681839	864048	1.04269e+06	967587	1.7543e+06	1.53731e+06	2.1309e+06	1.78166e+06	537952	598889	968531
High	Q4QQP8	PTGFRN protein (Fragment) OS=Homo sapiens OX=9606 GN=PTGFRN PE=2 SV=1	PTGFRN	prostaglandin F2 receptor inhibitor	Plasma Membrane	other	1	GO:0034389~lipid particle organization,	GO:0005789~endoplasmic reticulum membrane,GO:0005794~Golgi apparatus,GO:0005886~plasma membrane,GO:0009986~cell surface,GO:0016021~integral component of membrane,	GO:0005515~protein binding,	-0.36	0		52.555	18	12	86	12	1	788	88.2	6.65	795	18	12	0	1.84661e+07	2.15791e+07	1.74156e+07	1.61479e+07	7.02935e+07	7.18276e+07	5.6375e+07	5.31457e+07	8.66364e+07	9.25173e+07	7.98752e+07	8.9204e+07	1.71621e+07	2.13228e+07	1.43462e+07	1.54812e+07	6.88938e+07	6.59292e+07	5.51963e+07	5.31457e+07	5.93562e+07	6.30665e+07	6.59873e+07
High	Q53EP0	Fibronectin type III domain-containing protein 3B OS=Homo sapiens OX=9606 GN=FNDC3B PE=1 SV=2	FNDC3B	fibronectin type III domain containing 3B	Cytoplasm	other	1		GO:0016021~integral component of membrane,	GO:0044822~poly(A) RNA binding,	-0.408	0		6.715	2	2	13	2	1	1204	132.8	5.95	76	2	2	0	411505	317955	32000.1	444481	1.5022e+06	1.27064e+06	1.43204e+06	1.3039e+06	1.64009e+06	1.84073e+06	1.37198e+06	1.92427e+06	382445	314179	26360.2	426130	1.47229e+06	1.1663e+06	1.40209e+06	1.3039e+06	1.12366e+06	1.25478e+06	1.13343e+06
High	Q53FV1	ORM1-like protein 2 OS=Homo sapiens OX=9606 GN=ORMDL2 PE=1 SV=2	ORMDL2	ORMDL sphingolipid biosynthesis regulator 2	Cytoplasm	other	1	GO:0006672~ceramide metabolic process,GO:0090155~negative regulation of sphingolipid biosynthetic process,GO:0090156~cellular sphingolipid homeostasis,GO:1900060~negative regulation of ceramide biosynthetic process,	GO:0005783~endoplasmic reticulum,GO:0005789~endoplasmic reticulum membrane,GO:0016021~integral component of membrane,GO:0035339~SPOTS complex,		0.431	0.002		3.739	7	1	5	1	1	153	17.4	9.64	79	7	1	0		492899	553927	481549	1.33625e+06	1.41002e+06	1.14839e+06	1284873	1.04192e+06	865956	1.03922e+06	1.35568e+06		487046	456300	461668	1.30964e+06	1.29423e+06	1.12438e+06	1284873	713840	590298	858529
High	Q53GI2	Testis expressed sequence 264 variant (Fragment) OS=Homo sapiens OX=9606 PE=2 SV=1					1				-0.211	0		25.031	24	6	41	6	1	313	34.2	4.96	477	24	6	0	4.42672e+06	4.41526e+06	4.57775e+06	4.84514e+06	1.51439e+07	1.61912e+07	1.41839e+07	1.51224e+07	1.8212e+07	1.97444e+07	1.82453e+07	2.0921e+07	4.11411e+06	4.36283e+06	3.77095e+06	4.6451e+06	1.48423e+07	1.48616e+07	1.38873e+07	1.51224e+07	12477360	1.34592e+07	1.5073e+07
High	Q58A70	Polypeptide N-acetylgalactosaminyltransferase OS=Homo sapiens OX=9606 GN=GalNAc-T10 PE=2 SV=1					1				-0.479	0.003		3.195	2	1	7	1	1	581	67	6.71	53	2	1	0	386995	431902	585595	472914	1.46065e+06	1.77971e+06	1.71393e+06	1.71308e+06	1.33506e+06	1.3895e+06	2.04578e+06	2.2931e+06	359666	426774	482387	453389	1431564	1.63356e+06	1.6781e+06	1.71308e+06	914678	947181	1.69008e+06
High	Q58EX2	Protein sidekick-2 OS=Homo sapiens OX=9606 GN=SDK2 PE=1 SV=3	SDK2	sidekick cell adhesion molecule 2	Plasma Membrane	other	1	GO:0007156~homophilic cell adhesion via plasma membrane adhesion molecules,GO:0007416~synapse assembly,GO:0010842~retina layer formation,GO:0060219~camera-type eye photoreceptor cell differentiation,	GO:0005886~plasma membrane,GO:0016021~integral component of membrane,GO:0030054~cell junction,GO:0045202~synapse,		-0.359	0		16.349	3	5	10	5	1	2172	239.2	7.06	97	3	5	0	662315	588623	570456	757093	2.74139e+06	2.56953e+06	2.29544e+06	2.23513e+06	5.4024e+06	5.03952e+06	5.90828e+06	5.27492e+06	615543	581633	469916	725835	2.68681e+06	2.35852e+06	2.24744e+06	2.23513e+06	3.70129e+06	3.4353e+06	4.88101e+06
High	Q59ED7	Uncharacterized protein (Fragment) OS=Homo sapiens OX=9606 PE=2 SV=1					1				-0.381	0		158.044	36	20	265	20	1	686	77.7	5.64	4028	36	20	0	3.42343e+07	3.82374e+07	3.7232e+07	4.00602e+07	1.1438e+08	1.10077e+08	1.20205e+08	1.22687e+08	2.08926e+08	2.05944e+08	1.8216e+08	1.8967e+08	3.18168e+07	3.77833e+07	3.06701e+07	3.84063e+07	1.12102e+08	1.01038e+08	1.17692e+08	1.22687e+08	1.43139e+08	1.40386e+08	1.50488e+08
High	Q59EZ3	Insulin-like growth factor 2 receptor variant (Fragment) OS=Homo sapiens OX=9606 PE=2 SV=1					1				-0.388	0		632.845	49	89	1543	1	1	2414	265.9	5.83	24047	49	89	0	2.10049e+06	5.96985e+06	3.55509e+06	3.328e+06	4.24057e+07	4.31841e+07	2.08551e+07	2.10283e+07	3.1561e+07	2.3071e+07	2.57329e+07	2.62811e+07	1.95215e+06	5.89896e+06	2.92852e+06	3.19061e+06	4.15613e+07	3.96378e+07	2.0419e+07	2.10283e+07	2.16231e+07	1.57269e+07	2.12587e+07
High	Q59G70	Mannosyl (Alpha-1,3-)-glycoprotein beta-1,2-N-acetylglucosaminyltransferase variant (Fragment) OS=Homo sapiens OX=9606 PE=2 SV=1					1				-0.323	0		7.422	4	2	10	2	1	473	53.5	9.33	123	4	2	0	911042	868695	812690	775285	3.52184e+06	4.18411e+06	3.15275e+06	2646800	6.61332e+06	6.10349e+06	8.96508e+06	9.00912e+06	846706	858380	669458	743277	3.45171e+06	3840511	3.08683e+06	2646800	4.53091e+06	4.16058e+06	7.40632e+06
High	Q59GX2	Solute carrier family 2 (Facilitated glucose transporter), member 1 variant (Fragment) OS=Homo sapiens OX=9606 PE=2 SV=1	SLC2A1	solute carrier family 2 member 1	Plasma Membrane	transporter	1	GO:0005989~lactose biosynthetic process,GO:0006461~protein complex assembly,GO:0006970~response to osmotic stress,GO:0015758~glucose transport,GO:0019852~L-ascorbic acid metabolic process,GO:0042149~cellular response to glucose starvation,GO:0042908~xenobiotic transport,GO:0050796~regulation of insulin secretion,GO:0070837~dehydroascorbic acid transport,GO:1904659~glucose transmembrane transport,	GO:0000139~Golgi membrane,GO:0001939~female pronucleus,GO:0005829~cytosol,GO:0005886~plasma membrane,GO:0005887~integral component of plasma membrane,GO:0005901~caveola,GO:0005911~cell-cell junction,GO:0016020~membrane,GO:0016021~integral component of membrane,GO:0016323~basolateral plasma membrane,GO:0016324~apical plasma membrane,GO:0030496~midbody,GO:0030864~cortical actin cytoskeleton,GO:0042…	GO:0005355~glucose transmembrane transporter activity,GO:0005515~protein binding,GO:0019900~kinase binding,GO:0022857~transmembrane transporter activity,GO:0022891~substrate-specific transmembrane transporter activity,GO:0033300~dehydroascorbic acid transporter activity,GO:0042802~identical protein binding,GO:0042910~xenobiotic transporter activity,GO:0043621~protein self-association,GO:0055056~D…	0.402	0		8.171	3	2	40	2	1	517	57	9.47	709	3	2	0	3.12364e+06	3.66746e+06	3.84554e+06	4.31428e+06	1.68668e+07	1.81783e+07	1.63943e+07	1.63631e+07	1.88496e+07	1.7914e+07	1.68455e+07	1.66374e+07	2.90306e+06	3.62391e+06	3.16778e+06	4.13616e+06	1.65309e+07	1.66855e+07	1.60515e+07	1.63631e+07	1.29142e+07	1.22115e+07	1.39166e+07
High	Q59HH3	Trifunctional purine biosynthetic protein adenosine-3 (Fragment) OS=Homo sapiens OX=9606 PE=2 SV=1	GART	phosphoribosylglycinamide formyltransferase, phosphoribosylglycinamide synthetase, phosphoribosylaminoimidazole synthetase	Cytoplasm	enzyme	1	GO:0003360~brainstem development,GO:0006189~'de novo' IMP biosynthetic process,GO:0006544~glycine metabolic process,GO:0009113~purine nucleobase biosynthetic process,GO:0009168~purine ribonucleoside monophosphate biosynthetic process,GO:0010033~response to organic substance,GO:0010035~response to inorganic substance,GO:0021549~cerebellum development,GO:0021987~cerebral cortex development,GO:00466…	GO:0005737~cytoplasm,GO:0005829~cytosol,GO:0016021~integral component of membrane,GO:0070062~extracellular exosome,	GO:0003824~catalytic activity,GO:0004637~phosphoribosylamine-glycine ligase activity,GO:0004641~phosphoribosylformylglycinamidine cyclo-ligase activity,GO:0004644~phosphoribosylglycinamide formyltransferase activity,GO:0005524~ATP binding,GO:0016740~transferase activity,GO:0046872~metal ion binding,	0.016	0		125.515	29	21	256	21	1	1046	112.1	7.36	3145	29	21	0	1.29828e+08	1.2868e+08	1.33265e+08	1.33692e+08	9.11163e+07	9.36397e+07	9.27436e+07	9.17772e+07	4.99378e+07	5.07342e+07	5.1322e+07	5.33148e+07	1.20659e+08	1.27152e+08	1.09778e+08	1.28172e+08	8.9302e+07	8.59501e+07	9.08044e+07	9.17772e+07	3.42133e+07	3.45841e+07	4.23987e+07
High	Q5HCI0	Uncharacterized protein DKFZp686D0345 OS=Homo sapiens OX=9606 GN=DKFZp686D0345 PE=4 SV=1					1				-0.031	0.002		3.781	5	1	3	1	1	216	23.9	6.19	43	5	1	0	171912	209563	341960	280766	448492	378223	503252	422001	418475	354911	663152	756859	159772	207074	281691	269174	439562	347163	492730	422001	286705	241933	547850
High	Q5JU69	Torsin-2A OS=Homo sapiens OX=9606 GN=TOR2A PE=2 SV=1	TOR2A	torsin family 2 member A	Extracellular Space	other	1	GO:0051085~chaperone mediated protein folding requiring cofactor,GO:0051260~protein homooligomerization,	GO:0005576~extracellular region,GO:0005788~endoplasmic reticulum lumen,	GO:0005524~ATP binding,	0.011	0.009		2.276	4	1	4	1	1	321	35.7	7.97	20	4	1	0	616708	755819	840340	760251	647982	538319	725588	580115	321999	263669	335036	386059	573157	746844	692235	728864	635080	494113	710418	580115	220608	179736	276783
High	Q5KU26	Collectin-12 OS=Homo sapiens OX=9606 GN=COLEC12 PE=1 SV=3	COLEC12	collectin subfamily member 12	Plasma Membrane	transmembrane receptor	1	GO:0006898~receptor-mediated endocytosis,GO:0006910~phagocytosis, recognition,GO:0006952~defense response,GO:0009756~carbohydrate mediated signaling,GO:0034138~toll-like receptor 3 signaling pathway,GO:0045087~innate immune response,GO:0051260~protein homooligomerization,GO:0060355~positive regulation of cell adhesion molecule production,GO:0071360~cellular response to exogenous dsRNA,	GO:0005581~collagen trimer,GO:0005886~plasma membrane,GO:0016021~integral component of membrane,GO:0030666~endocytic vesicle membrane,GO:0070062~extracellular exosome,	GO:0005044~scavenger receptor activity,GO:0005534~galactose binding,GO:0008329~signaling pattern recognition receptor activity,GO:0030169~low-density lipoprotein particle binding,GO:0046872~metal ion binding,	-0.741	0		17.759	7	5	37	5	1	742	81.5	5.69	487	7	5	0	5.50225e+06	3.64374e+06	7.46821e+06	4.27844e+06	1.44931e+07	1.38421e+07	1.47264e+07	1.41024e+07	1.25337e+07	1.19522e+07	1.71863e+07	1.71775e+07	5.11369e+06	3.60047e+06	6.15198e+06	4.1018e+06	1.42045e+07	1.27054e+07	1.44185e+07	1.41024e+07	8587095	8147486	1.41981e+07
High	Q5SRI9	Glycoprotein endo-alpha-1,2-mannosidase OS=Homo sapiens OX=9606 GN=MANEA PE=1 SV=1	MANEA	mannosidase endo-alpha	Cytoplasm	enzyme	1		GO:0000139~Golgi membrane,GO:0005794~Golgi apparatus,GO:0016021~integral component of membrane,	GO:0004569~glycoprotein endo-alpha-1,2-mannosidase activity,GO:0016798~hydrolase activity, acting on glycosyl bonds,	-0.584	0		22.973	9	3	26	3	1	462	53.6	9.11	186	9	3	0	58238.2	66347.8	618367		7.25865e+06	6.58624e+06	6.59306e+06	5647554	5.68292e+06	5.09052e+06	6.24554e+06	6.20341e+06	54125.5	65559.9	509383		7.11412e+06	6.04538e+06	6.45521e+06	5647554	3.89348e+06	3.47006e+06	5.15963e+06
High	Q5SWX8	Protein odr-4 homolog OS=Homo sapiens OX=9606 GN=ODR4 PE=1 SV=1	ODR4	odr-4 GPCR localization factor homolog	Other	other	1		GO:0016021~integral component of membrane,		-0.32	0		26.551	13	5	35	5	1	454	51.1	5.92	474	13	5	0	6.39902e+06	4.67899e+06	5.65162e+06	5.40445e+06	6.15623e+06	7.97952e+06	5.74715e+06	3.79639e+06	2.48041e+07	2.50214e+07	2.66331e+07	2.89946e+07	5.94713e+06	4.62342e+06	4.65556e+06	5.18133e+06	6.03364e+06	7.32424e+06	5.62699e+06	3.79639e+06	1.69937e+07	1.70564e+07	2.20024e+07
High	Q5T1Q4	Solute carrier family 35 member F1 OS=Homo sapiens OX=9606 GN=SLC35F1 PE=2 SV=2	SLC35F1	solute carrier family 35 member F1	Other	other	1	GO:0006810~transport,	GO:0016021~integral component of membrane,		0.47	0		17.628	11	2	16	2	1	408	45.3	7.43	206	11	2	0					1.08767e+07	1.29388e+07	1.26971e+07	1.46983e+07	9.57002e+06	9.22374e+06	4.29892e+06	4.79739e+06					1.06602e+07	1.18763e+07	12431667	1.46983e+07	6.55661e+06	6287564	3.55147e+06
High	Q5T2D2	Trem-like transcript 2 protein OS=Homo sapiens OX=9606 GN=TREML2 PE=1 SV=2	TREML2	triggering receptor expressed on myeloid cells like 2	Plasma Membrane	other	1	GO:0042110~T cell activation,GO:0050776~regulation of immune response,	GO:0005886~plasma membrane,GO:0009986~cell surface,GO:0016021~integral component of membrane,	GO:0004872~receptor activity,GO:0005515~protein binding,	-0.14	0.008		2.398	2	1	8	1	1	321	35.1	9.63	0	2	1	0	5.60652e+06	5.54415e+06				120411	1.54433e+06	62148	181638	276304	5.45959e+06	264670	5.21059e+06	5478310				110523	1512045	62148	124444	188349	4510329
High	Q5T7M9	Divergent protein kinase domain 1A OS=Homo sapiens OX=9606 GN=DIPK1A PE=2 SV=1	DIPK1A	divergent protein kinase domain 1A	Other	other	1		GO:0005789~endoplasmic reticulum membrane,GO:0016021~integral component of membrane,		-0.137	0.007		2.516	2	1	2	1	1	428	49	7.17	0	2	1	0					1.49606e+06	1.31556e+06	1.45951e+06		2.02684e+06	2.00689e+06	2.33162e+06	2.11423e+06					1.46627e+06	1.20753e+06	1.42899e+06		1.38863e+06	1.36804e+06	1.92622e+06
High	Q5T8D3	Acyl-CoA-binding domain-containing protein 5 OS=Homo sapiens OX=9606 GN=ACBD5 PE=1 SV=1	ACBD5	acyl-CoA binding domain containing 5	Nucleus	other	1	GO:0006810~transport,GO:0016236~macroautophagy,GO:0030242~pexophagy,GO:0035973~aggrephagy,	GO:0005634~nucleus,GO:0005654~nucleoplasm,GO:0005777~peroxisome,GO:0005778~peroxisomal membrane,GO:0016020~membrane,GO:0016021~integral component of membrane,GO:0043231~intracellular membrane-bounded organelle,	GO:0000062~fatty-acyl-CoA binding,GO:0008289~lipid binding,	-0.779	0.002		3.879	3	1	1	1	1	534	60.1	5.33	18	3	1	0	289770	175017	225530	298937	1.40105e+06	1.38735e+06	1.06741e+06	1.38949e+06	142682	143273	618453	766692	269307	172939	185781	286595	1373149	1.27342e+06	1.0451e+06	1.38949e+06	97754.2	97665.3	510922
High	Q5TF21	Protein SOGA3 OS=Homo sapiens OX=9606 GN=SOGA3 PE=3 SV=1	SOGA3	SOGA family member 3	Other	other	1	GO:0010506~regulation of autophagy,	GO:0005615~extracellular space,GO:0016021~integral component of membrane,		-0.829	0		9.462	3	2	5	2	1	947	103.1	6.06	203	3	2	0	780578	350346	610048	477043	295755	257883	884037	392641	1.52089e+06	1.6453e+06	2.6109e+06	995163	725455	346186	502530	457348	289866	236706	865553	392641	1.04199e+06	1.12156e+06	2156939
High	Q5VT66	Mitochondrial amidoxime-reducing component 1 OS=Homo sapiens OX=9606 GN=MARC1 PE=1 SV=1	MARC1	mitochondrial amidoxime reducing component 1	Cytoplasm	enzyme	1	GO:0042126~nitrate metabolic process,GO:0051410~detoxification of nitrogen compound,GO:0055114~oxidation-reduction process,	GO:0005739~mitochondrion,GO:0005741~mitochondrial outer membrane,GO:0005743~mitochondrial inner membrane,GO:0016021~integral component of membrane,	GO:0003824~catalytic activity,GO:0008940~nitrate reductase activity,GO:0030151~molybdenum ion binding,GO:0030170~pyridoxal phosphate binding,GO:0043546~molybdopterin cofactor binding,	-0.15	0		33.739	26	5	38	4	1	337	37.5	8.88	469	26	5	1	1.54972e+06	1.38617e+06	568779	432158	7.62759e+06	1.38473e+07	8.21776e+06	8.09565e+06	8.93191e+06	3.6087e+06	6.95534e+06	4.84472e+06	1.44028e+06	1.36971e+06	468535	414316	7.47571e+06	1.27102e+07	8.04594e+06	8.09565e+06	6.11942e+06	2.45995e+06	5.74601e+06
High	Q5VUD6	Divergent protein kinase domain 1B OS=Homo sapiens OX=9606 GN=DIPK1B PE=1 SV=3	DIPK1B	divergent protein kinase domain 1B	Other	other	1		GO:0005789~endoplasmic reticulum membrane,GO:0016021~integral component of membrane,	GO:0005515~protein binding,	-0.059	0.002		4.082	3	1	5	1	1	431	48.6	8.68	33	3	1	0					488819	490052	723971		346845		630330	451618					479086	449809	708834		237630		520735
High	Q5VV42	Threonylcarbamoyladenosine tRNA methylthiotransferase OS=Homo sapiens OX=9606 GN=CDKAL1 PE=1 SV=1	CDKAL1	CDK5 regulatory subunit associated protein 1 like 1	Cytoplasm	enzyme	1	GO:0006400~tRNA modification,GO:0035600~tRNA methylthiolation,GO:1990145~maintenance of translational fidelity,	GO:0005783~endoplasmic reticulum,GO:0005789~endoplasmic reticulum membrane,GO:0005791~rough endoplasmic reticulum,GO:0016020~membrane,GO:0016021~integral component of membrane,	GO:0005515~protein binding,GO:0035598~N6-threonylcarbomyladenosine methylthiotransferase activity,GO:0046872~metal ion binding,GO:0051539~4 iron, 4 sulfur cluster binding,GO:0061712~tRNA (N(6)-L-threonylcarbamoyladenosine(37)-C(2))-methylthiotransferase,	-0.398	0		37.138	20	8	44	8	1	579	65.1	7.46	714	20	8	0	4.28947e+06	4.50907e+06	5.55926e+06	5.05399e+06	1.13256e+07	1.17559e+07	1.29305e+07	1.14377e+07	2.57531e+07	2.58079e+07	2.7887e+07	2.57032e+07	3.98655e+06	4.45553e+06	4.57947e+06	4.84533e+06	1.11001e+07	1.07905e+07	1.26602e+07	1.14377e+07	1.76439e+07	1.75925e+07	2.30383e+07
High	Q643R3	Lysophospholipid acyltransferase LPCAT4 OS=Homo sapiens OX=9606 GN=LPCAT4 PE=1 SV=1	LPCAT4	lysophosphatidylcholine acyltransferase 4	Cytoplasm	enzyme	1	GO:0006644~phospholipid metabolic process,GO:0006654~phosphatidic acid biosynthetic process,GO:0008152~metabolic process,GO:0008654~phospholipid biosynthetic process,GO:0019432~triglyceride biosynthetic process,GO:0036148~phosphatidylglycerol acyl-chain remodeling,GO:0036150~phosphatidylserine acyl-chain remodeling,GO:0036151~phosphatidylcholine acyl-chain remodeling,GO:0036152~phosphatidylethano…	GO:0005783~endoplasmic reticulum,GO:0005789~endoplasmic reticulum membrane,GO:0016020~membrane,GO:0016021~integral component of membrane,	GO:0003841~1-acylglycerol-3-phosphate O-acyltransferase activity,GO:0004147~dihydrolipoamide branched chain acyltransferase activity,GO:0008951~palmitoleoyl [acyl-carrier-protein]-dependent acyltransferase activity,GO:0016406~carnitine O-acyltransferase activity,GO:0016412~serine O-acyltransferase activity,GO:0016414~O-octanoyltransferase activity,GO:0016416~O-palmitoyltransferase activity,GO:001…	0.024	0		23.563	20	6	29	6	1	524	57.2	8.97	199	20	6	0	1.39059e+06	1.15143e+06	2.02464e+06	1.84772e+06	4.81462e+06	4.60626e+06	4.3772e+06	4.61661e+06	5.98741e+06	5.9474e+06	6.43959e+06	7.47629e+06	1.29239e+06	1.13775e+06	1.66781e+06	1.77143e+06	4.71875e+06	4.22799e+06	4.28568e+06	4.61661e+06	4.10209e+06	4.05417e+06	5.31994e+06
High	Q68CQ7	Glycosyltransferase 8 domain-containing protein 1 OS=Homo sapiens OX=9606 GN=GLT8D1 PE=1 SV=2	GLT8D1	glycosyltransferase 8 domain containing 1	Cytoplasm	enzyme	1	GO:0000271~polysaccharide biosynthetic process,	GO:0005794~Golgi apparatus,GO:0016020~membrane,GO:0016021~integral component of membrane,	GO:0016757~transferase activity, transferring glycosyl groups,	-0.17	0		34.403	20	6	59	6	1	371	41.9	9.35	1575	20	6	0	3.53889e+06	4.02522e+06	4.36368e+06	3.014e+06	1.83129e+07	2.15947e+07	1.60795e+07	1.56331e+07	1.6648e+07	1.7861e+07	2.12251e+07	1.96597e+07	3.28898e+06	3.97742e+06	3.59461e+06	2.88956e+06	1.79482e+07	1.98213e+07	1.57433e+07	1.56331e+07	1.14058e+07	1.21753e+07	1.75347e+07
High	Q6IAN0	Dehydrogenase/reductase SDR family member 7B OS=Homo sapiens OX=9606 GN=DHRS7B PE=1 SV=2	DHRS7B	dehydrogenase/reductase 7B	Other	other	1	GO:0055114~oxidation-reduction process,	GO:0005789~endoplasmic reticulum membrane,GO:0016020~membrane,GO:0016021~integral component of membrane,	GO:0016491~oxidoreductase activity,	0.206	0		63.418	38	9	104	9	1	325	35.1	9.55	2710	38	9	0	6.12264e+06	7.21713e+06	6.33073e+06	5.48307e+06	3.30844e+07	3.58427e+07	3.31838e+07	3.23143e+07	3.97142e+07	3.66817e+07	3.68966e+07	3.17795e+07	5.69027e+06	7.13142e+06	5.21498e+06	5.2567e+06	3.24257e+07	3.28993e+07	3.249e+07	3.23143e+07	2.72089e+07	2.50049e+07	3.04814e+07
High	Q6N075	Molybdate-anion transporter OS=Homo sapiens OX=9606 GN=MFSD5 PE=1 SV=2	MFSD5	major facilitator superfamily domain containing 5	Other	transporter	1	GO:0015689~molybdate ion transport,	GO:0005886~plasma membrane,GO:0016020~membrane,GO:0016021~integral component of membrane,	GO:0005515~protein binding,GO:0015098~molybdate ion transmembrane transporter activity,	0.656	0		17.638	10	3	20	3	1	450	49.7	7.8	267	10	3	0	789164	629384	837179	745653	4.43601e+06	4.11277e+06	5.22682e+06	5.07723e+06	3.07109e+06	2.10626e+06	3.60184e+06	2.89826e+06	733434	621910	689631	714868	4.34768e+06	3.77503e+06	5.11754e+06	5.07723e+06	2104063	1.43578e+06	2.97559e+06
High	Q6NSJ0	Myogenesis-regulating glycosidase OS=Homo sapiens OX=9606 GN=MYORG PE=1 SV=2	MYORG	myogenesis regulating glycosidase (putative)	Nucleus	other	1	GO:0005975~carbohydrate metabolic process,GO:0043568~positive regulation of insulin-like growth factor receptor signaling pathway,GO:0048741~skeletal muscle fiber development,GO:0051897~positive regulation of protein kinase B signaling,	GO:0016021~integral component of membrane,GO:0031965~nuclear membrane,	GO:0004553~hydrolase activity, hydrolyzing O-glycosyl compounds,	-0.235	0		12.05	6	2	10	2	1	714	81	8.4	26	6	2	0		70227	204891	134512	1.47636e+06	1.14766e+06	1.97411e+06	1.81502e+06	767644	692997	1.31813e+06	897492		69393.1	168780	128959	1.44696e+06	1.05341e+06	1.93283e+06	1.81502e+06	525927	472397	1.08895e+06
High	Q6NUM9	All-trans-retinol 13,14-reductase OS=Homo sapiens OX=9606 GN=RETSAT PE=1 SV=2	RETSAT	retinol saturase	Cytoplasm	enzyme	1	GO:0042572~retinol metabolic process,GO:0055114~oxidation-reduction process,	GO:0005640~nuclear outer membrane,GO:0005789~endoplasmic reticulum membrane,GO:0016020~membrane,GO:0031965~nuclear membrane,	GO:0016491~oxidoreductase activity,GO:0051786~all-trans-retinol 13,14-reductase activity,	0.03	0		18.51	13	4	26	4	1	610	66.8	8.28	70	13	4	0	694020	641011	909520	728671	4.21249e+06	3.8749e+06	5.32534e+06	4.87495e+06	3.97861e+06	3.55768e+06	4.73284e+06	4.52466e+06	645009	633399	749222	698587	4.12861e+06	3.55669e+06	5.21399e+06	4.87495e+06	2.72582e+06	2.42517e+06	3.90994e+06
High	Q6P4E1	Protein CASC4 OS=Homo sapiens OX=9606 GN=CASC4 PE=1 SV=1	CASC4	cancer susceptibility 4	Cytoplasm	other	1		GO:0005794~Golgi apparatus,GO:0016021~integral component of membrane,		-0.93	0		9.262	7	3	9	3	1	433	48.8	5.82	116	7	3	0	376581	516576	2.0365e+06	1.58904e+06	6.51777e+06	8.11038e+06	5.01254e+06	5.75892e+06	7.1497e+06	1.0263e+07	6.61093e+06	8.50699e+06	349987	510441	1.67758e+06	1.52344e+06	6.38799e+06	7.44436e+06	4.90774e+06	5.75892e+06	4.8984e+06	6.99597e+06	5.46148e+06
High	Q6PK18	2-oxoglutarate and iron-dependent oxygenase domain-containing protein 3 OS=Homo sapiens OX=9606 GN=OGFOD3 PE=1 SV=2	OGFOD3	2-oxoglutarate and iron dependent oxygenase domain containing 3	Cytoplasm	enzyme	1	GO:0055114~oxidation-reduction process,	GO:0016020~membrane,GO:0016021~integral component of membrane,GO:0070062~extracellular exosome,	GO:0005506~iron ion binding,GO:0016705~oxidoreductase activity, acting on paired donors, with incorporation or reduction of molecular oxygen,GO:0031418~L-ascorbic acid binding,GO:0051213~dioxygenase activity,	-0.446	0.002		3.545	3	1	11	1	1	319	35.6	8.18	0	3	1	0	728982	777094	873410	705917	852567	868236	1.04027e+06	986472	2.06909e+06	2.40474e+06	2.4058e+06	2.21616e+06	677503	767866	719477	676772	835590	796937	1.01852e+06	986472	1.41757e+06	1.63924e+06	1987506
High	Q6UX71	Plexin domain-containing protein 2 OS=Homo sapiens OX=9606 GN=PLXDC2 PE=1 SV=1	PLXDC2	plexin domain containing 2	Extracellular Space	other	1		GO:0016021~integral component of membrane,GO:0070062~extracellular exosome,	GO:0005515~protein binding,	-0.32	0.001		5.312	2	1	1	1	1	529	59.5	6.46	74	2	1	0		502408	250615	408830	2.93972e+06	2.70973e+06	1.89195e+06	2.17691e+06	1.817e+06	2.60598e+06	1.36315e+06	1.06396e+06		496442	206446	391951	2881186	2487204	1.85239e+06	2.17691e+06	1.24486e+06	1.77642e+06	1.12614e+06
High	Q6Y288	Beta-1,3-glucosyltransferase OS=Homo sapiens OX=9606 GN=B3GLCT PE=1 SV=2	B3GLCT	beta 3-glucosyltransferase	Cytoplasm	enzyme	1	GO:0006004~fucose metabolic process,GO:0036066~protein O-linked fucosylation,	GO:0005789~endoplasmic reticulum membrane,GO:0016021~integral component of membrane,	GO:0016757~transferase activity, transferring glycosyl groups,	-0.275	0.002		4.146	4	1	3	1	1	498	56.5	7.5	0	4	1	0	168323	194037	592105	493778	283060	197479	363491	382439	52605		176802	62562.8	156436	191733	487750	473392	277423	181262	355891	382439	36040.7		146061
High	Q6YBV0	Proton-coupled amino acid transporter 4 OS=Homo sapiens OX=9606 GN=SLC36A4 PE=1 SV=1	SLC36A4	solute carrier family 36 member 4	Plasma Membrane	transporter	1	GO:0015808~L-alanine transport,GO:0015824~proline transport,GO:0015827~tryptophan transport,GO:0035524~proline transmembrane transport,	GO:0016021~integral component of membrane,	GO:0015180~L-alanine transmembrane transporter activity,GO:0015193~L-proline transmembrane transporter activity,GO:0015196~L-tryptophan transmembrane transporter activity,GO:0015293~symporter activity,	0.511	0.002		3.95	3	1	3	1	1	504	56.1	7.05	25	3	1	0			87564.5	128121	873405	938874	1.31623e+06	1.08486e+06	297444	259639	444445	445452			72131.7	122831	856014	861774	1.28871e+06	1.08486e+06	203785	176988	367170
High	Q6ZRP7	Sulfhydryl oxidase 2 OS=Homo sapiens OX=9606 GN=QSOX2 PE=1 SV=3	QSOX2	quiescin sulfhydryl oxidase 2	Other	enzyme	1	GO:0006457~protein folding,GO:0045454~cell redox homeostasis,GO:0055114~oxidation-reduction process,	GO:0005615~extracellular space,GO:0005886~plasma membrane,GO:0030173~integral component of Golgi membrane,GO:0031965~nuclear membrane,	GO:0003756~protein disulfide isomerase activity,GO:0016971~flavin-linked sulfhydryl oxidase activity,GO:0016972~thiol oxidase activity,	-0.23	0		71.719	24	12	121	12	1	698	77.5	7.72	1301	24	12	0	8.63238e+06	1.01633e+07	1.15634e+07	1.16093e+07	4.72823e+07	4.26639e+07	4.36881e+07	4.24823e+07	3.85811e+07	3.84273e+07	4.03512e+07	4.16759e+07	8.02277e+06	1.00426e+07	9.52542e+06	1.113e+07	4.63408e+07	3.91604e+07	4.27747e+07	4.24823e+07	2.64326e+07	2.61948e+07	3.33353e+07
High	Q71VA3	Beta 1,4-galactosyltransferase homolog OS=Homo sapiens OX=9606 PE=2 SV=1					1				-0.486	0		17.194	9	2	22	2	1	395	44.2	9.1	151	9	2	0	899253	982120	1.83138e+06	1.28783e+06	4.47145e+06	4.40592e+06	5.87974e+06	5.33431e+06	4.63703e+06	4.38578e+06	7.15749e+06	7.00726e+06	835749	970457	1.50861e+06	1.23466e+06	4.38241e+06	4.04411e+06	5.7568e+06	5.33431e+06	3.17692e+06	2.98966e+06	5.91301e+06
High	Q7L5N7	Lysophosphatidylcholine acyltransferase 2 OS=Homo sapiens OX=9606 GN=LPCAT2 PE=1 SV=1	LPCAT2	lysophosphatidylcholine acyltransferase 2	Cytoplasm	enzyme	1	GO:0006663~platelet activating factor biosynthetic process,GO:0008152~metabolic process,GO:0036151~phosphatidylcholine acyl-chain remodeling,GO:0061024~membrane organization,	GO:0000139~Golgi membrane,GO:0005783~endoplasmic reticulum,GO:0005789~endoplasmic reticulum membrane,GO:0005795~Golgi stack,GO:0005811~lipid particle,GO:0016021~integral component of membrane,	GO:0003841~1-acylglycerol-3-phosphate O-acyltransferase activity,GO:0005509~calcium ion binding,GO:0016746~transferase activity, transferring acyl groups,GO:0047144~2-acylglycerol-3-phosphate O-acyltransferase activity,GO:0047184~1-acylglycerophosphocholine O-acyltransferase activity,GO:0047192~1-alkylglycerophosphocholine O-acetyltransferase activity,	0.082	0		20.357	16	5	25	5	1	544	60.2	6.55	115	16	5	0	1.15297e+06	1.59851e+06	2.0591e+06	1.48689e+06	5.98158e+06	6.11993e+06	6.9958e+06	8.0903e+06	7.77593e+06	7.34753e+06	8.03005e+06	6.84665e+06	1.07155e+06	1.57953e+06	1.6962e+06	1.4255e+06	5.86247e+06	5.61736e+06	6.84953e+06	8.0903e+06	5.32744e+06	5.00861e+06	6.63386e+06
High	Q7RTT9	Equilibrative nucleoside transporter 4 OS=Homo sapiens OX=9606 GN=SLC29A4 PE=1 SV=1	SLC29A4	solute carrier family 29 member 4	Plasma Membrane	transporter	1	GO:0015844~monoamine transport,GO:1901642~nucleoside transmembrane transport,	GO:0005886~plasma membrane,GO:0016021~integral component of membrane,GO:0016324~apical plasma membrane,	GO:0005337~nucleoside transmembrane transporter activity,GO:0008504~monoamine transmembrane transporter activity,	0.382	0.002		3.665	2	1	8	1	1	530	58	7.72	19	2	1	0	228969	199002	252203	233126	1.08897e+06	894017	1.1115e+06	1.14803e+06	682672	677761	435595	407071	212800	196639	207754	223501	1.06728e+06	820600	1088256	1.14803e+06	467712	462011	359858
High	Q7Z3D4	LysM and putative peptidoglycan-binding domain-containing protein 3 OS=Homo sapiens OX=9606 GN=LYSMD3 PE=1 SV=2	LYSMD3	LysM domain containing 3	Other	other	1		GO:0016021~integral component of membrane,		-0.57	0.001		5.116	5	1	9	1	1	306	34.5	5.97	218	5	1	0	1.21085e+06	1.60621e+06	846956		2.31308e+06	2.45432e+06	2.1742e+06	2426756	3.3306e+06	3.81675e+06	2.54845e+06	2.23536e+06	1.12534e+06	1.58713e+06	697685		2.26702e+06	2.25277e+06	2.12874e+06	2426756	2.28186e+06	2.60177e+06	2.10535e+06
High	Q7Z434	Mitochondrial antiviral-signaling protein OS=Homo sapiens OX=9606 GN=MAVS PE=1 SV=2	MAVS	mitochondrial antiviral signaling protein	Cytoplasm	other	1	GO:0001934~positive regulation of protein phosphorylation,GO:0002218~activation of innate immune response,GO:0002230~positive regulation of defense response to virus by host,GO:0007165~signal transduction,GO:0032480~negative regulation of type I interferon production,GO:0032727~positive regulation of interferon-alpha production,GO:0032728~positive regulation of interferon-beta production,GO:00327…	GO:0005739~mitochondrion,GO:0005741~mitochondrial outer membrane,GO:0005778~peroxisomal membrane,GO:0016021~integral component of membrane,GO:0031966~mitochondrial membrane,	GO:0004871~signal transducer activity,GO:0005515~protein binding,GO:0019901~protein kinase binding,GO:0050700~CARD domain binding,	-0.404	0		17.795	7	3	15	3	1	540	56.5	5.52	229	7	3	0	574854	211796	599282	102945	2.40555e+06	1.90658e+06	2.32074e+06	1.74997e+06	3.00091e+06	2.00222e+06	2.78236e+06	2.87319e+06	534259	209281	493662	98694.4	2.35765e+06	1.75001e+06	2.27222e+06	1.74997e+06	2.05598e+06	1.36486e+06	2.29859e+06
High	Q86SF2	N-acetylgalactosaminyltransferase 7 OS=Homo sapiens OX=9606 GN=GALNT7 PE=1 SV=1	GALNT7	polypeptide N-acetylgalactosaminyltransferase 7	Cytoplasm	enzyme	1	GO:0005975~carbohydrate metabolic process,GO:0006486~protein glycosylation,GO:0006493~protein O-linked glycosylation,GO:0016266~O-glycan processing,	GO:0000139~Golgi membrane,GO:0016020~membrane,GO:0016021~integral component of membrane,GO:0070062~extracellular exosome,	GO:0004653~polypeptide N-acetylgalactosaminyltransferase activity,GO:0016740~transferase activity,GO:0016757~transferase activity, transferring glycosyl groups,GO:0030246~carbohydrate binding,GO:0046872~metal ion binding,	-0.473	0		9.002	5	2	4	2	1	657	75.3	7.11	58	5	2	0	579031	293114	336750	226452	1.95515e+06	1.73802e+06	1.57776e+06	1.39461e+06	4.93169e+06	4.53934e+06	4.04381e+06	2.05056e+06	538140	289633	277400	217103	1.91622e+06	1.5953e+06	1.54477e+06	1.39461e+06	3378799	3.09434e+06	3.34071e+06
High	Q86UE4	Protein LYRIC OS=Homo sapiens OX=9606 GN=MTDH PE=1 SV=2	MTDH	metadherin	Cytoplasm	transcription regulator	1	GO:0000122~negative regulation of transcription from RNA polymerase II promoter,GO:0010508~positive regulation of autophagy,GO:0031663~lipopolysaccharide-mediated signaling pathway,GO:0043066~negative regulation of apoptotic process,GO:0043123~positive regulation of I-kappaB kinase/NF-kappaB signaling,GO:0045766~positive regulation of angiogenesis,GO:0051092~positive regulation of NF-kappaB trans…	GO:0005634~nucleus,GO:0005730~nucleolus,GO:0005737~cytoplasm,GO:0005783~endoplasmic reticulum,GO:0005789~endoplasmic reticulum membrane,GO:0005923~bicellular tight junction,GO:0016021~integral component of membrane,GO:0016324~apical plasma membrane,GO:0016604~nuclear body,GO:0031965~nuclear membrane,GO:0046581~intercellular canaliculus,GO:0048471~perinuclear region of cytoplasm,	GO:0001085~RNA polymerase II transcription factor binding,GO:0003713~transcription coactivator activity,GO:0003725~double-stranded RNA binding,GO:0005515~protein binding,GO:0044822~poly(A) RNA binding,GO:0051059~NF-kappaB binding,	-1.071	0		118.403	43	20	230	20	1	582	63.8	9.32	4141	43	20	0	3.56874e+07	3.75015e+07	4.25478e+07	3.87324e+07	1.55045e+08	1.56285e+08	1.35854e+08	1.33328e+08	1.64778e+08	1.65175e+08	1.61718e+08	1.61518e+08	3.31672e+07	3.70562e+07	3.5049e+07	3.71333e+07	1.51958e+08	1.43451e+08	1.33013e+08	1.33328e+08	1.12893e+08	1.12595e+08	1.336e+08
High	Q86UP2	Kinectin OS=Homo sapiens OX=9606 GN=KTN1 PE=1 SV=1	KTN1	kinectin 1	Plasma Membrane	transmembrane receptor	1				-0.901	0		306.276	42	50	469	29	1	1357	156.2	5.64	6863	42	50	21	6.44616e+07	7.10242e+07	7.52338e+07	8.33134e+07	2.80258e+08	3.00464e+08	2.55085e+08	2.63022e+08	3.24482e+08	3.08113e+08	2.89917e+08	3.04771e+08	5.99094e+07	7.01808e+07	6.19742e+07	7.98737e+07	2.74677e+08	2.7579e+08	2.49752e+08	2.63022e+08	2.22309e+08	2.10032e+08	2.39509e+08
High	Q86X29	Lipolysis-stimulated lipoprotein receptor OS=Homo sapiens OX=9606 GN=LSR PE=1 SV=4	LSR	lipolysis stimulated lipoprotein receptor	Nucleus	transcription regulator	1	GO:0001889~liver development,GO:0019216~regulation of lipid metabolic process,GO:0060856~establishment of blood-brain barrier,GO:1904274~tricellular tight junction assembly,	GO:0005886~plasma membrane,GO:0016021~integral component of membrane,GO:0034361~very-low-density lipoprotein particle,GO:0034362~low-density lipoprotein particle,GO:0042627~chylomicron,GO:0061689~tricellular tight junction,GO:0070062~extracellular exosome,		-0.611	0		19.846	10	5	20	5	1	649	71.4	7.97	454	10	5	0	475052	2.07107e+06	1.14846e+06	1.58592e+06	4.52756e+06	6.88998e+06	3.27599e+06	5.80983e+06	1.31497e+07	1.37541e+07	8.24535e+06	1.0303e+07	441505	2.04647e+06	946051	1.52044e+06	4.43741e+06	6324172	3.2075e+06	5.80983e+06	9.00912e+06	9.37578e+06	6.81173e+06
High	Q86XL3	Ankyrin repeat and LEM domain-containing protein 2 OS=Homo sapiens OX=9606 GN=ANKLE2 PE=1 SV=4	ANKLE2	ankyrin repeat and LEM domain containing 2	Nucleus	transcription regulator	1	GO:0007067~mitotic nuclear division,GO:0007084~mitotic nuclear envelope reassembly,GO:0007417~central nervous system development,GO:0035307~positive regulation of protein dephosphorylation,GO:0042326~negative regulation of phosphorylation,GO:0043066~negative regulation of apoptotic process,GO:0050790~regulation of catalytic activity,GO:0051301~cell division,	GO:0005789~endoplasmic reticulum membrane,GO:0016020~membrane,GO:0030176~integral component of endoplasmic reticulum membrane,	GO:0005515~protein binding,GO:0008601~protein phosphatase type 2A regulator activity,GO:0019888~protein phosphatase regulator activity,GO:0051721~protein phosphatase 2A binding,	-0.612	0		15.753	6	4	16	4	1	938	104.1	7.09	41	6	4	0	1.47438e+06	1.38571e+06	1.62045e+06	1.3867e+06	6.44816e+06	7.50298e+06	5.42742e+06	6.01078e+06	6.59291e+06	6.60493e+06	7.96402e+06	1.08506e+07	1.37026e+06	1.36925e+06	1.33485e+06	1.32945e+06	6.31976e+06	6.88683e+06	5.31394e+06	6.01078e+06	4.51693e+06	4.5024e+06	6.57931e+06
High	Q86Y07	Serine/threonine-protein kinase VRK2 OS=Homo sapiens OX=9606 GN=VRK2 PE=1 SV=3	VRK2	VRK serine/threonine kinase 2	Nucleus	kinase	1	GO:0006468~protein phosphorylation,GO:0008360~regulation of cell shape,GO:0016032~viral process,GO:0018105~peptidyl-serine phosphorylation,GO:0034599~cellular response to oxidative stress,GO:0043408~regulation of MAPK cascade,GO:0046777~protein autophosphorylation,GO:2000659~regulation of interleukin-1-mediated signaling pathway,	GO:0005634~nucleus,GO:0005737~cytoplasm,GO:0005783~endoplasmic reticulum,GO:0005789~endoplasmic reticulum membrane,GO:0016021~integral component of membrane,GO:0031966~mitochondrial membrane,GO:0043234~protein complex,	GO:0004672~protein kinase activity,GO:0004674~protein serine/threonine kinase activity,GO:0005515~protein binding,GO:0005524~ATP binding,GO:0019901~protein kinase binding,GO:0019904~protein domain specific binding,	-0.531	0		8.605	6	2	9	2	1	508	58.1	8.84	67	6	2	0	363046	286267	599771	635354	2.41346e+06	2.36401e+06	2.39754e+06	2.46489e+06	2.00579e+06	1.97788e+06	2.26597e+06	2.60093e+06	337408	282868	494065	609123	2.3654e+06	2.16988e+06	2347416	2.46489e+06	1.3742e+06	1.34827e+06	1.87199e+06
High	Q86Y82	Syntaxin-12 OS=Homo sapiens OX=9606 GN=STX12 PE=1 SV=1	STX12	syntaxin 12	Cytoplasm	other	1	GO:0000045~autophagosome assembly,GO:0006886~intracellular protein transport,GO:0006906~vesicle fusion,GO:0016192~vesicle-mediated transport,GO:0033344~cholesterol efflux,GO:0048278~vesicle docking,GO:0050821~protein stabilization,GO:0061025~membrane fusion,	GO:0000139~Golgi membrane,GO:0000407~pre-autophagosomal structure,GO:0005622~intracellular,GO:0010008~endosome membrane,GO:0012505~endomembrane system,GO:0016020~membrane,GO:0016021~integral component of membrane,GO:0031083~BLOC-1 complex,GO:0031201~SNARE complex,GO:0031982~vesicle,GO:0045121~membrane raft,GO:0045335~phagocytic vesicle,GO:0070062~extracellular exosome,	GO:0000149~SNARE binding,GO:0005484~SNAP receptor activity,GO:0005515~protein binding,	-0.58	0		117.913	54	12	341	12	1	276	31.6	5.59	6652	54	12	0	6.929e+07	7.44175e+07	5.40746e+07	6.21553e+07	4.32752e+08	4.67894e+08	2.98222e+08	3.1647e+08	3.97438e+08	3.92373e+08	2.80481e+08	3.00578e+08	6.43969e+07	7.35338e+07	4.45442e+07	5.95892e+07	4.24135e+08	4.29471e+08	2.91986e+08	3.1647e+08	2.72292e+08	2.6747e+08	2.31714e+08
High	Q8IV08	Phospholipase D3 OS=Homo sapiens OX=9606 GN=PLD3 PE=1 SV=1	PLD3	phospholipase D family member 3	Cytoplasm	enzyme	1	GO:0016042~lipid catabolic process,	GO:0005789~endoplasmic reticulum membrane,GO:0016021~integral component of membrane,GO:0070062~extracellular exosome,	GO:0003824~catalytic activity,GO:0004630~phospholipase D activity,GO:0005515~protein binding,GO:0070290~N-acylphosphatidylethanolamine-specific phospholipase D activity,	-0.188	0		9.79	6	3	24	3	1	490	54.7	6.47	220	6	3	0	2.9143e+06	6.38819e+06	6.32495e+06	6.39516e+06	9.15289e+06	9.25572e+06	6.95983e+06	7.23385e+06	1.29823e+07	1.29207e+07	1.02909e+07	9.04631e+06	2.7085e+06	6.31233e+06	5.21021e+06	6.13113e+06	8.97063e+06	8.49564e+06	6.81431e+06	7.23385e+06	8.8944e+06	8.80765e+06	8.5016e+06
High	Q8IW92	Beta-galactosidase-1-like protein 2 OS=Homo sapiens OX=9606 GN=GLB1L2 PE=2 SV=1	GLB1L2	galactosidase beta 1 like 2	Other	other	1	GO:0005975~carbohydrate metabolic process,	GO:0005576~extracellular region,GO:0005773~vacuole,	GO:0004565~beta-galactosidase activity,	-0.125	0		12.825	6	3	20	3	1	636	72	7.62	153	6	3	0	1.01251e+06	935279	1.37779e+06	1.14928e+06	5.33061e+06	5.75037e+06	5.37636e+06	5.42521e+06	4.56022e+06	4.28398e+06	5.28828e+06	5.43282e+06	941011	924173	1.13496e+06	1.10183e+06	5.22446e+06	5.27815e+06	5.26395e+06	5.42521e+06	3.12429e+06	2.92027e+06	4.3688e+06
High	Q8IX05	CD302 antigen OS=Homo sapiens OX=9606 GN=CD302 PE=1 SV=1	CD302	CD302 molecule	Plasma Membrane	transmembrane receptor	1	GO:0006909~phagocytosis,	GO:0005902~microvillus,GO:0005938~cell cortex,GO:0016020~membrane,GO:0016021~integral component of membrane,GO:0030175~filopodium,	GO:0030246~carbohydrate binding,	-0.097	0.004		2.792	3	1	5	1	1	232	26.2	4.61	61	3	1	0	577206				1.615e+06	1.45161e+06	1.02724e+06	956550	1.96463e+06	2.23136e+06	1.42043e+06	1.85123e+06	536444				1.58284e+06	1.3324e+06	1.00577e+06	956550	1.346e+06	1.52106e+06	1.17346e+06
High	Q8IXB1	DnaJ homolog subfamily C member 10 OS=Homo sapiens OX=9606 GN=DNAJC10 PE=1 SV=2	DNAJC10	DnaJ heat shock protein family (Hsp40) member C10	Cytoplasm	enzyme	1	GO:0001933~negative regulation of protein phosphorylation,GO:0030433~ER-associated ubiquitin-dependent protein catabolic process,GO:0032781~positive regulation of ATPase activity,GO:0034975~protein folding in endoplasmic reticulum,GO:0034976~response to endoplasmic reticulum stress,GO:0045454~cell redox homeostasis,GO:0055114~oxidation-reduction process,GO:0070059~intrinsic apoptotic signaling pa…	GO:0005623~cell,GO:0005783~endoplasmic reticulum,GO:0005788~endoplasmic reticulum lumen,GO:0016020~membrane,GO:0016021~integral component of membrane,GO:0034663~endoplasmic reticulum chaperone complex,	GO:0001671~ATPase activator activity,GO:0005515~protein binding,GO:0015035~protein disulfide oxidoreductase activity,GO:0015036~disulfide oxidoreductase activity,GO:0016671~oxidoreductase activity, acting on a sulfur group of donors, disulfide as acceptor,GO:0030544~Hsp70 protein binding,GO:0051087~chaperone binding,GO:0051117~ATPase binding,GO:0051787~misfolded protein binding,	-0.396	0		19.816	6	4	22	4	1	793	91	7.18	289	6	4	0	5.80648e+06	7.86628e+06	8.55979e+06	8.29076e+06	4.9172e+06	7.07771e+06	6.13091e+06	6.98873e+06	4.56666e+06	6.31122e+06	5.9144e+06	6.85637e+06	5.39643e+06	7.77287e+06	7.05118e+06	7.94847e+06	4.81929e+06	6.49649e+06	6002726	6.98873e+06	3.12871e+06	4.30219e+06	4.88607e+06
High	Q8IXI1	Mitochondrial Rho GTPase 2 OS=Homo sapiens OX=9606 GN=RHOT2 PE=1 SV=2	RHOT2	ras homolog family member T2	Cytoplasm	enzyme	1	GO:0007264~small GTPase mediated signal transduction,GO:0019725~cellular homeostasis,GO:0047497~mitochondrion transport along microtubule,GO:0051056~regulation of small GTPase mediated signal transduction,GO:0097345~mitochondrial outer membrane permeabilization,	GO:0005622~intracellular,GO:0005829~cytosol,GO:0005886~plasma membrane,GO:0016020~membrane,GO:0031307~integral component of mitochondrial outer membrane,GO:0070062~extracellular exosome,	GO:0003924~GTPase activity,GO:0005509~calcium ion binding,GO:0005515~protein binding,GO:0005525~GTP binding,	-0.103	0		7.414	3	2	13	1	1	618	68.1	5.86	218	3	2	0		173786		310391		464263			1.93959e+06	1.04993e+06				171722		297576		426138			1.32885e+06	715711
High	Q8IXI2	Mitochondrial Rho GTPase 1 OS=Homo sapiens OX=9606 GN=RHOT1 PE=1 SV=2	RHOT1	ras homolog family member T1	Cytoplasm	enzyme	1	GO:0007005~mitochondrion organization,GO:0007264~small GTPase mediated signal transduction,GO:0019725~cellular homeostasis,GO:0047497~mitochondrion transport along microtubule,GO:0051056~regulation of small GTPase mediated signal transduction,GO:0097345~mitochondrial outer membrane permeabilization,	GO:0005622~intracellular,GO:0005739~mitochondrion,GO:0005829~cytosol,GO:0005886~plasma membrane,GO:0016020~membrane,GO:0016021~integral component of membrane,GO:0031307~integral component of mitochondrial outer membrane,	GO:0003924~GTPase activity,GO:0005509~calcium ion binding,GO:0005515~protein binding,GO:0005525~GTP binding,	-0.267	0.002		3.651	2	1	5	1	1	618	70.7	6.27	123	2	1	0	355314	437373	378234	437211	1.88181e+06	1.96378e+06	1.67654e+06	1.69278e+06	2.34357e+06	2.46753e+06	2.16171e+06	2.6773e+06	330222	432179	311573	419161	1.84433e+06	1802518	1.64149e+06	1.69278e+06	1.60562e+06	1.68205e+06	1.78585e+06
High	Q8IY17	Neuropathy target esterase OS=Homo sapiens OX=9606 GN=PNPLA6 PE=1 SV=3	PNPLA6	patatin like phospholipase domain containing 6	Cytoplasm	enzyme	1	GO:0001525~angiogenesis,GO:0009887~organ morphogenesis,GO:0032502~developmental process,GO:0046470~phosphatidylcholine metabolic process,GO:0046475~glycerophospholipid catabolic process,	GO:0005783~endoplasmic reticulum,GO:0005789~endoplasmic reticulum membrane,GO:0016020~membrane,GO:0016021~integral component of membrane,	GO:0004622~lysophospholipase activity,	-0.205	0		41.981	10	9	64	9	1	1375	150.9	7.74	1223	10	9	0	4.07284e+06	3.81711e+06	3.46057e+06	3.15297e+06	1.73399e+07	1.20284e+07	1.15727e+07	1.10077e+07	2.14496e+07	2.28204e+07	2.131e+07	2.15155e+07	3.78522e+06	3.77178e+06	2.85066e+06	3.0228e+06	1.69946e+07	1.10406e+07	1.13307e+07	1.10077e+07	1.46956e+07	1.55561e+07	1.76048e+07
High	Q8IZJ1	Netrin receptor UNC5B OS=Homo sapiens OX=9606 GN=UNC5B PE=1 SV=2	UNC5B	unc-5 netrin receptor B	Plasma Membrane	transmembrane receptor	1	GO:0001525~angiogenesis,GO:0006915~apoptotic process,GO:0007165~signal transduction,GO:0014068~positive regulation of phosphatidylinositol 3-kinase signaling,GO:0033564~anterior/posterior axon guidance,GO:0043524~negative regulation of neuron apoptotic process,GO:2001240~negative regulation of extrinsic apoptotic signaling pathway in absence of ligand,	GO:0005886~plasma membrane,GO:0016021~integral component of membrane,GO:0045121~membrane raft,	GO:0005515~protein binding,	-0.184	0.001		4.54	1	1	3	1	1	945	103.6	6.02	117	1	1	0	339689	414274		360307	1.67092e+06	1.88161e+06	1.12039e+06	1.35987e+06	1.99475e+06	2.44814e+06	1.67397e+06	2.72181e+06	315701	409354		345431	1637645	1.72709e+06	1.09697e+06	1.35987e+06	1.36664e+06	1.66883e+06	1.38292e+06
High	Q8N2K0	Monoacylglycerol lipase ABHD12 OS=Homo sapiens OX=9606 GN=ABHD12 PE=1 SV=2	ABHD12	abhydrolase domain containing 12	Plasma Membrane	enzyme	1	GO:0006660~phosphatidylserine catabolic process,GO:0007628~adult walking behavior,GO:0010996~response to auditory stimulus,GO:0046464~acylglycerol catabolic process,GO:0046475~glycerophospholipid catabolic process,GO:0052651~monoacylglycerol catabolic process,	GO:0005886~plasma membrane,GO:0016021~integral component of membrane,GO:0032281~AMPA glutamate receptor complex,	GO:0004622~lysophospholipase activity,GO:0047372~acylglycerol lipase activity,	-0.244	0		60.945	36	11	63	11	1	398	45.1	8.65	523	36	11	0	5.88116e+06	5.83879e+06	4.70055e+06	5.14453e+06	3.32393e+07	3.28639e+07	2.64498e+07	2.52665e+07	3.57617e+07	3.32769e+07	2.85643e+07	3.45513e+07	5.46585e+06	5.76945e+06	3.87211e+06	4.93214e+06	3.25774e+07	3.01651e+07	2.58967e+07	2.52665e+07	2.4501e+07	2.26839e+07	2.35978e+07
High	Q8N353	TMEM106B protein (Fragment) OS=Homo sapiens OX=9606 GN=TMEM106B PE=2 SV=1	TMEM106B	transmembrane protein 106B	Cytoplasm	other	1	GO:0007040~lysosome organization,GO:0007041~lysosomal transport,GO:0032418~lysosome localization,GO:0048813~dendrite morphogenesis,GO:1900006~positive regulation of dendrite development,	GO:0005764~lysosome,GO:0005765~lysosomal membrane,GO:0016021~integral component of membrane,GO:0031902~late endosome membrane,GO:0043231~intracellular membrane-bounded organelle,GO:0070062~extracellular exosome,	GO:0005515~protein binding,	-0.309	0		31.255	19	5	32	5	1	314	35.1	8.22	546	19	5	0	1.98731e+06	2.23273e+06	1.2142e+06	1.65308e+06	1.72733e+07	1.15358e+07	9.11969e+06	9.68062e+06	9.34978e+06	1.02646e+07	1.04337e+07	1.18126e+07	1.84697e+06	2.20622e+06	1.00021e+06	1.58483e+06	1.69294e+07	1.05885e+07	8.92901e+06	9.68062e+06	6.40572e+06	6.99707e+06	8.61958e+06
High	Q8N357	Solute carrier family 35 member F6 OS=Homo sapiens OX=9606 GN=SLC35F6 PE=1 SV=1	SLC35F6	solute carrier family 35 member F6	Cytoplasm	other	1	GO:0008284~positive regulation of cell proliferation,GO:1901029~negative regulation of mitochondrial outer membrane permeabilization involved in apoptotic signaling pathway,	GO:0005739~mitochondrion,GO:0005765~lysosomal membrane,GO:0016021~integral component of membrane,GO:0070062~extracellular exosome,	GO:0005515~protein binding,	0.561	0		8.535	3	1	12	1	1	371	40.2	6.93	333	3	1	0	358313	377351	104648	244859	1.35295e+06	1.29199e+06	978968	867751	3.00977e+06	3.83827e+06	934481	1.39235e+06	333010	372870	86204.3	234750	1.32601e+06	1.18589e+06	958500	867751	2.06205e+06	2.61644e+06	772003
High	Q8N428	Polypeptide N-acetylgalactosaminyltransferase 16 OS=Homo sapiens OX=9606 GN=GALNT16 PE=1 SV=2	GALNT16	polypeptide N-acetylgalactosaminyltransferase 16	Cytoplasm	enzyme	1	GO:0006486~protein glycosylation,	GO:0000139~Golgi membrane,GO:0016021~integral component of membrane,GO:0070062~extracellular exosome,	GO:0004653~polypeptide N-acetylgalactosaminyltransferase activity,GO:0016757~transferase activity, transferring glycosyl groups,GO:0030246~carbohydrate binding,GO:0046872~metal ion binding,	-0.401	0.001		5.647	4	1	5	1	1	558	63	9.13	16	4	1	0					2.92815e+06	3.32693e+06	1.70266e+06	1466674									2.86984e+06	3.05372e+06	1.66706e+06	1466674
High	Q8N5K1	CDGSH iron-sulfur domain-containing protein 2 OS=Homo sapiens OX=9606 GN=CISD2 PE=1 SV=1	CISD2	CDGSH iron sulfur domain 2	Cytoplasm	other	1	GO:0000422~mitophagy,GO:0010259~multicellular organism aging,GO:0010506~regulation of autophagy,	GO:0005741~mitochondrial outer membrane,GO:0005783~endoplasmic reticulum,GO:0005789~endoplasmic reticulum membrane,GO:0016020~membrane,GO:0016021~integral component of membrane,GO:0043231~intracellular membrane-bounded organelle,GO:0043234~protein complex,	GO:0005515~protein binding,GO:0042803~protein homodimerization activity,GO:0044822~poly(A) RNA binding,GO:0046872~metal ion binding,GO:0051537~2 iron, 2 sulfur cluster binding,	-0.063	0		38.806	47	7	133	7	1	135	15.3	9.61	1700	47	7	0	3.67652e+07	3.39851e+07	3.12314e+07	2.952e+07	1.6176e+08	1.55804e+08	1.64564e+08	1.68373e+08	1.49364e+08	1.52866e+08	1.31486e+08	1.34959e+08	3.41689e+07	3.35815e+07	2.5727e+07	2.83012e+07	1.58539e+08	1.43009e+08	1.61124e+08	1.68373e+08	1.02332e+08	1.04205e+08	1.08624e+08
High	Q8N5Y8	Protein mono-ADP-ribosyltransferase PARP16 OS=Homo sapiens OX=9606 GN=PARP16 PE=1 SV=2	PARP16	poly(ADP-ribose) polymerase family member 16	Cytoplasm	enzyme	1	GO:0006471~protein ADP-ribosylation,GO:0006987~activation of signaling protein activity involved in unfolded protein response,GO:0030968~endoplasmic reticulum unfolded protein response,GO:0060548~negative regulation of cell death,GO:0070213~protein auto-ADP-ribosylation,GO:0071902~positive regulation of protein serine/threonine kinase activity,	GO:0005635~nuclear envelope,GO:0005783~endoplasmic reticulum,GO:0005789~endoplasmic reticulum membrane,GO:0016020~membrane,GO:0016021~integral component of membrane,GO:0071782~endoplasmic reticulum tubular network,	GO:0003950~NAD+ ADP-ribosyltransferase activity,GO:0005515~protein binding,GO:0019900~kinase binding,GO:0043539~protein serine/threonine kinase activator activity,	-0.247	0		26.432	26	6	37	6	1	322	36.4	9.06	234	26	6	0	2.38347e+06	2.67344e+06	2.13678e+06	2.15326e+06	1.2331e+07	1.14642e+07	1.01428e+07	8.56076e+06	1.39258e+07	1.23822e+07	1.45403e+07	1.57221e+07	2.21515e+06	2.64169e+06	1.76018e+06	2.06436e+06	1.20855e+07	1.05227e+07	9.93072e+06	8.56076e+06	9.54083e+06	8.44061e+06	1.20122e+07
High	Q8N6G5	Chondroitin sulfate N-acetylgalactosaminyltransferase 2 OS=Homo sapiens OX=9606 GN=CSGALNACT2 PE=1 SV=1	CSGALNACT2	chondroitin sulfate N-acetylgalactosaminyltransferase 2	Cytoplasm	enzyme	1	GO:0030166~proteoglycan biosynthetic process,GO:0030206~chondroitin sulfate biosynthetic process,GO:0050650~chondroitin sulfate proteoglycan biosynthetic process,GO:0050651~dermatan sulfate proteoglycan biosynthetic process,GO:0050652~dermatan sulfate proteoglycan biosynthetic process, polysaccharide chain biosynthetic process,GO:0050653~chondroitin sulfate proteoglycan biosynthetic process, poly…	GO:0000139~Golgi membrane,GO:0016020~membrane,GO:0016021~integral component of membrane,GO:0030173~integral component of Golgi membrane,GO:0032580~Golgi cisterna membrane,	GO:0005515~protein binding,GO:0008376~acetylgalactosaminyltransferase activity,GO:0046872~metal ion binding,GO:0047237~glucuronylgalactosylproteoglycan 4-beta-N-acetylgalactosaminyltransferase activity,GO:0047238~glucuronosyl-N-acetylgalactosaminyl-proteoglycan 4-beta-N-acetylgalactosaminyltransferase activity,	-0.42	0.004		2.656	2	1	2	1	1	542	62.5	5.73	31	2	1	0	219191		180570	224467	1.06413e+06	1.02451e+06	1.04915e+06	914780	701942	746348	1.085e+06	1.22422e+06	203712		148745	215200	1.04294e+06	940379	1.02722e+06	914780	480914	508765	896349
High	Q8N8L6	ADP-ribosylation factor-like protein 10 OS=Homo sapiens OX=9606 GN=ARL10 PE=2 SV=1	ARL10	ADP ribosylation factor like GTPase 10	Other	other	1	GO:0007264~small GTPase mediated signal transduction,	GO:0005622~intracellular,GO:0016021~integral component of membrane,	GO:0005525~GTP binding,	-0.159	0.002		3.918	5	1	4	1	1	244	27.4	4.68	115	5	1	0					528385		499957		640647	477262	959077	909670					517863		489504		438920	325336	792323
High	Q8NBI6	Xyloside xylosyltransferase 1 OS=Homo sapiens OX=9606 GN=XXYLT1 PE=1 SV=1	XXYLT1	xyloside xylosyltransferase 1	Cytoplasm	enzyme	1	GO:0016266~O-glycan processing,	GO:0030176~integral component of endoplasmic reticulum membrane,	GO:0000107~imidazoleglycerol-phosphate synthase activity,GO:0000287~magnesium ion binding,GO:0016757~transferase activity, transferring glycosyl groups,GO:0018071~NAD(P)-cysteine ADP-ribosyltransferase activity,GO:0018121~NAD(P)-asparagine ADP-ribosyltransferase activity,GO:0018127~NAD(P)-serine ADP-ribosyltransferase activity,GO:0030145~manganese ion binding,GO:0035252~UDP-xylosyltransferase act…	-0.057	0		7.268	6	3	7	3	1	393	43.8	8.13	57	6	3	0	3.2499e+06	2.99751e+06	3.14654e+06	3.35411e+06	1.29608e+07	1.19892e+07	1.058e+07	1.06059e+07	8.6595e+06	7.33757e+06	8.00038e+06	9.26394e+06	3.0204e+06	2.96191e+06	2591979	3.21563e+06	12702765	1.10046e+07	10358788	1.06059e+07	5932791	5.00182e+06	6.60935e+06
High	Q8NBJ4	Golgi membrane protein 1 OS=Homo sapiens OX=9606 GN=GOLM1 PE=1 SV=1	GOLM1	golgi membrane protein 1	Cytoplasm	other	1	GO:0006997~nucleus organization,GO:0019216~regulation of lipid metabolic process,	GO:0005615~extracellular space,GO:0005794~Golgi apparatus,GO:0005887~integral component of plasma membrane,GO:0070062~extracellular exosome,	GO:0005515~protein binding,	-0.983	0		23.731	16	5	36	5	1	401	45.3	4.97	281	16	5	0	7.46899e+07	8.70206e+07	4.9422e+07	6.40489e+07	2.63776e+07	2.59807e+07	3.24385e+07	4.29079e+07	3.59113e+07	3.61209e+07	3.51169e+07	3.6406e+07	6.94154e+07	8.59873e+07	4.07117e+07	6.14046e+07	2.58523e+07	2.38472e+07	3.17603e+07	4.29079e+07	2.46035e+07	2.46226e+07	2.90111e+07
High	Q8NBX0	Saccharopine dehydrogenase-like oxidoreductase OS=Homo sapiens OX=9606 GN=SCCPDH PE=1 SV=1	SCCPDH	saccharopine dehydrogenase (putative)	Cytoplasm	other	1	GO:0055114~oxidation-reduction process,	GO:0005634~nucleus,GO:0005739~mitochondrion,GO:0005811~lipid particle,GO:0016020~membrane,GO:0030496~midbody,	GO:0016491~oxidoreductase activity,	-0.038	0		26.061	27	7	47	7	1	429	47.1	9.14	472	27	7	0	4.04599e+06	4.48316e+06	5.31076e+06	5.11196e+06	2.88286e+07	2.70218e+07	2.65039e+07	2.49932e+07	3.18617e+07	3.27479e+07	3.38421e+07	3.71565e+07	3.76027e+06	4.42992e+06	4.37477e+06	4.90091e+06	2.82546e+07	2.48028e+07	2.59497e+07	2.49932e+07	2.18291e+07	2.23233e+07	2.79579e+07
High	Q8NC44	Reticulophagy regulator 2 OS=Homo sapiens OX=9606 GN=RETREG2 PE=1 SV=3	RETREG2	reticulophagy regulator family member 2	Other	other	1		GO:0016021~integral component of membrane,		-0.16	0.004		2.702	1	1	3	1	1	543	57.8	4.45	71	1	1	0	444280	420533		480876	319663		2.4685e+06					189003	412906	415539		461023	313298		2.41688e+06
High	Q8NC54	Keratinocyte-associated transmembrane protein 2 OS=Homo sapiens OX=9606 GN=KCT2 PE=1 SV=2	C5orf15	chromosome 5 open reading frame 15	Other	other	1		GO:0016021~integral component of membrane,		-0.411	0.001		5.118	3	2	16	2	1	265	29.2	5.08	214	3	2	0	405866	377212	607159	545541	2.29642e+06	2.11915e+06	2.5806e+06	2.48904e+06	1.65224e+06	1.81041e+06	2.02199e+06	1.75582e+06	377205	372732	500150	523018	2.2507e+06	1.94512e+06	2.52665e+06	2.48904e+06	1.13198e+06	1.23411e+06	1.67043e+06
High	Q8NCW6	Polypeptide N-acetylgalactosaminyltransferase 11 OS=Homo sapiens OX=9606 GN=GALNT11 PE=1 SV=2	GALNT11	polypeptide N-acetylgalactosaminyltransferase 11	Cytoplasm	enzyme	1	GO:0006486~protein glycosylation,GO:0007220~Notch receptor processing,GO:0007368~determination of left/right symmetry,GO:0008593~regulation of Notch signaling pathway,GO:0016266~O-glycan processing,GO:0018243~protein O-linked glycosylation via threonine,GO:0060271~cilium morphogenesis,GO:0061314~Notch signaling involved in heart development,	GO:0000139~Golgi membrane,GO:0016021~integral component of membrane,	GO:0004653~polypeptide N-acetylgalactosaminyltransferase activity,GO:0005112~Notch binding,GO:0016740~transferase activity,GO:0016757~transferase activity, transferring glycosyl groups,GO:0030246~carbohydrate binding,GO:0046872~metal ion binding,	-0.364	0.008		2.366	2	1	2	1	1	608	68.9	8.19	0	2	1	0	221286	207550			923099	913829	493506	656105	1.06162e+06	937427	826901	757349	205659	205085			904718	838786	483187	656105	727337	639018	683128
High	Q8NEK6	PRRG1 protein (Fragment) OS=Homo sapiens OX=9606 GN=PRRG1 PE=2 SV=2	PRRG1	proline rich and Gla domain 1	Plasma Membrane	other	1		GO:0005576~extracellular region,GO:0005887~integral component of plasma membrane,GO:0016021~integral component of membrane,	GO:0005509~calcium ion binding,	-0.524	0.002		3.685	16	1	4	1	1	266	30.1	9.11	0	16	1	0								268860												268860
High	Q8NEN9	PDZ domain-containing protein 8 OS=Homo sapiens OX=9606 GN=PDZD8 PE=1 SV=1	PDZD8	PDZ domain containing 8	Extracellular Space	other	1	GO:0007010~cytoskeleton organization,GO:0016032~viral process,GO:0022604~regulation of cell morphogenesis,GO:0035556~intracellular signal transduction,	GO:0005622~intracellular,GO:0016020~membrane,	GO:0046872~metal ion binding,	-0.404	0		36.591	9	8	52	8	1	1154	128.5	6.09	804	9	8	0	2.32779e+06	2.58247e+06	3.50175e+06	3.35184e+06	7.8158e+06	7.66004e+06	1.00296e+07	9.77423e+06	1.32833e+07	1.26657e+07	1.6605e+07	1.49861e+07	2.16341e+06	2.55181e+06	2.88458e+06	3.21346e+06	7.66017e+06	7.031e+06	9.81993e+06	9.77423e+06	9.10068e+06	8.63384e+06	1.37179e+07
High	Q8NF37	Lysophosphatidylcholine acyltransferase 1 OS=Homo sapiens OX=9606 GN=LPCAT1 PE=1 SV=2	LPCAT1	lysophosphatidylcholine acyltransferase 1	Cytoplasm	enzyme	1	GO:0006654~phosphatidic acid biosynthetic process,GO:0008152~metabolic process,GO:0008654~phospholipid biosynthetic process,GO:0019432~triglyceride biosynthetic process,GO:0036148~phosphatidylglycerol acyl-chain remodeling,GO:0036151~phosphatidylcholine acyl-chain remodeling,GO:0043129~surfactant homeostasis,GO:0045732~positive regulation of protein catabolic process,GO:0060041~retina development…	GO:0000139~Golgi membrane,GO:0005783~endoplasmic reticulum,GO:0005789~endoplasmic reticulum membrane,GO:0005794~Golgi apparatus,GO:0005811~lipid particle,GO:0016020~membrane,GO:0016021~integral component of membrane,	GO:0003841~1-acylglycerol-3-phosphate O-acyltransferase activity,GO:0005509~calcium ion binding,GO:0016746~transferase activity, transferring acyl groups,GO:0047144~2-acylglycerol-3-phosphate O-acyltransferase activity,GO:0047159~1-alkenylglycerophosphocholine O-acyltransferase activity,GO:0047184~1-acylglycerophosphocholine O-acyltransferase activity,GO:0047191~1-alkylglycerophosphocholine O-acy…	-0.058	0		40.321	19	7	90	7	1	534	59.1	6.02	976	19	7	0	1.45238e+07	1.52143e+07	1.36466e+07	1.54339e+07	4.82213e+07	5.09557e+07	4.78349e+07	4.45762e+07	7.13213e+07	7.29056e+07	6.77873e+07	6.35801e+07	1.34982e+07	1.50336e+07	1.12414e+07	1.47967e+07	4.72611e+07	4.67712e+07	4.68347e+07	4.45762e+07	4.88636e+07	4.96977e+07	5.60012e+07
High	Q8NFQ8	Torsin-1A-interacting protein 2 OS=Homo sapiens OX=9606 GN=TOR1AIP2 PE=1 SV=1	TOR1AIP2	torsin 1A interacting protein 2	Cytoplasm	other	1				-0.663	0		25.954	14	4	25	4	1	470	51.2	4.96	209	14	4	0	2.74066e+06	5.66059e+06	1.37237e+06	3.38503e+06	582741	790401	220454	427615	2.40108e+07	2.40935e+07	1.96918e+07	2.34595e+07	2.54712e+06	5.59337e+06	1.13049e+06	3.24527e+06	571138	725494	215844	427615	1.64503e+07	1.64239e+07	1.62679e+07
High	Q8NHP6	Motile sperm domain-containing protein 2 OS=Homo sapiens OX=9606 GN=MOSPD2 PE=1 SV=1	MOSPD2	motile sperm domain containing 2	Plasma Membrane	other	1		GO:0016020~membrane,GO:0016021~integral component of membrane,		-0.464	0		16.754	10	5	17	5	1	518	59.7	5.96	269	10	5	0	2.90566e+06	1.36639e+06	1.56572e+06	1.08509e+06	1.20357e+07	1.12841e+07	1.09392e+07	7.2835e+06	9.00631e+06	7.2737e+06	1.04069e+07	1.17292e+07	2.70047e+06	1.35016e+06	1.28977e+06	1.04029e+06	1.1796e+07	1.03574e+07	1.07105e+07	7.2835e+06	6.1704e+06	4.95827e+06	8.59749e+06
High	Q8TCJ2	Dolichyl-diphosphooligosaccharide--protein glycosyltransferase subunit STT3B OS=Homo sapiens OX=9606 GN=STT3B PE=1 SV=1	STT3B	STT3 oligosaccharyltransferase complex catalytic subunit B	Cytoplasm	enzyme	1	GO:0006516~glycoprotein catabolic process,GO:0006986~response to unfolded protein,GO:0018279~protein N-linked glycosylation via asparagine,GO:0030433~ER-associated ubiquitin-dependent protein catabolic process,GO:0043686~co-translational protein modification,GO:0043687~post-translational protein modification,	GO:0005783~endoplasmic reticulum,GO:0008250~oligosaccharyltransferase complex,GO:0016020~membrane,GO:0016021~integral component of membrane,	GO:0004579~dolichyl-diphosphooligosaccharide-protein glycotransferase activity,	0.038	0		56.404	19	13	143	12	1	826	93.6	8.91	1366	19	13	0	1.85251e+07	2.0058e+07	2.38924e+07	2.26383e+07	1.20467e+08	1.21658e+08	1.06451e+08	1.04983e+08	9.62523e+07	9.35376e+07	9.70796e+07	9.23936e+07	1.72169e+07	1.98198e+07	1.96815e+07	2.17036e+07	1.18068e+08	1.11668e+08	1.04225e+08	1.04983e+08	6.59443e+07	6.37619e+07	8.02003e+07
High	Q8TED1	Probable glutathione peroxidase 8 OS=Homo sapiens OX=9606 GN=GPX8 PE=1 SV=2	GPX8	glutathione peroxidase 8 (putative)	Cytoplasm	enzyme	1				-0.136	0		11.687	15	3	20	1	1	209	23.9	9.35	161	15	3	2	1.32303e+06	3.24173e+06	3.88691e+06	3.68637e+06	1.63333e+07	2.12088e+07	1.89834e+07	2.04071e+07	2.01699e+07	2.39884e+07	2.18451e+07	2.16763e+07	1.2296e+06	3.20323e+06	3.20186e+06	3.53418e+06	1.60081e+07	1.94671e+07	1.85865e+07	2.04071e+07	1.38188e+07	1.63522e+07	1.80469e+07
High	Q8WUY1	Protein THEM6 OS=Homo sapiens OX=9606 GN=THEM6 PE=1 SV=2	THEM6	thioesterase superfamily member 6	Other	other	1		GO:0005576~extracellular region,		0.078	0		54.072	59	11	145	11	1	208	23.9	9.55	1535	59	11	0	8.46731e+07	7.23225e+07	6.18217e+07	6.72107e+07	2.01381e+08	2.02347e+08	1.80228e+08	1.94507e+08	1.66581e+08	1.81963e+08	1.793e+08	1.58192e+08	7.86936e+07	7.14637e+07	5.0926e+07	6.44359e+07	1.97371e+08	1.8573e+08	1.7646e+08	1.94507e+08	1.14128e+08	1.24039e+08	1.48125e+08
High	Q8WUY8	N-acetyltransferase 14 OS=Homo sapiens OX=9606 GN=NAT14 PE=1 SV=1	NAT14	N-acetyltransferase 14 (putative)	Extracellular Space	other	1	GO:0006352~DNA-templated transcription, initiation,GO:0045893~positive regulation of transcription, DNA-templated,	GO:0005634~nucleus,GO:0016021~integral component of membrane,	GO:0003677~DNA binding,GO:0008080~N-acetyltransferase activity,	0.273	0		13.092	23	3	35	3	1	206	21.6	10.74	569	23	3	0	3.46871e+06	2.64343e+06	3.03588e+06	2.97208e+06	1.36664e+07	1.41785e+07	1.13658e+07	1.30927e+07	2.00421e+07	2.27517e+07	2.34961e+07	1.8135e+07	3.22376e+06	2.61204e+06	2.50083e+06	2.84937e+06	13394263	1.30141e+07	11128118	1.30927e+07	1.37312e+07	1.55092e+07	1.94108e+07
High	Q8WVC6	Dephospho-CoA kinase domain-containing protein OS=Homo sapiens OX=9606 GN=DCAKD PE=1 SV=1	DCAKD	dephospho-CoA kinase domain containing	Cytoplasm	other	1	GO:0015937~coenzyme A biosynthetic process,GO:0016310~phosphorylation,	GO:0005739~mitochondrion,GO:0016020~membrane,	GO:0004140~dephospho-CoA kinase activity,GO:0005524~ATP binding,	-0.012	0		27.708	32	7	55	7	1	231	26.5	9.58	547	32	7	0	3.69347e+06	2.80905e+06	1.92248e+06	1.79901e+06	1.78429e+07	1.79946e+07	1.79074e+07	1.85945e+07	2.78243e+07	3.03828e+07	2.82063e+07	2.69687e+07	3.43264e+06	2.77569e+06	1.58365e+06	1.72474e+06	1.74877e+07	1.65169e+07	1.7533e+07	1.85945e+07	1.9063e+07	2.07111e+07	2.33021e+07
High	Q92520	Protein FAM3C OS=Homo sapiens OX=9606 GN=FAM3C PE=1 SV=1	FAM3C	family with sequence similarity 3 member C	Extracellular Space	cytokine	1	GO:0002576~platelet degranulation,GO:0007275~multicellular organism development,	GO:0005576~extracellular region,GO:0005794~Golgi apparatus,GO:0031089~platelet dense granule lumen,GO:0070062~extracellular exosome,	GO:0005125~cytokine activity,GO:0005515~protein binding,	-0.088	0		25.896	23	5	39	5	1	227	24.7	8.29	1205	23	5	0	1.00904e+07	1.02302e+07	1.06313e+07	1.17304e+07	3.2404e+07	1.81904e+07	2.14004e+07	2.37582e+07	3.56892e+07	3.5491e+07	3.12114e+07	3.86242e+07	9.37781e+06	1.01087e+07	8.75763e+06	1.12461e+07	3.17588e+07	1.66966e+07	2.0953e+07	2.37582e+07	2.44513e+07	2.41932e+07	2.57847e+07
High	Q92542	Nicastrin OS=Homo sapiens OX=9606 GN=NCSTN PE=1 SV=2	NCSTN	nicastrin	Plasma Membrane	peptidase	1	GO:0002262~myeloid cell homeostasis,GO:0006508~proteolysis,GO:0006509~membrane protein ectodomain proteolysis,GO:0007219~Notch signaling pathway,GO:0007220~Notch receptor processing,GO:0016485~protein processing,GO:0031293~membrane protein intracellular domain proteolysis,GO:0042098~T cell proliferation,GO:0042987~amyloid precursor protein catabolic process,GO:0043065~positive regulation of apopt…	GO:0005765~lysosomal membrane,GO:0005783~endoplasmic reticulum,GO:0005794~Golgi apparatus,GO:0005886~plasma membrane,GO:0005887~integral component of plasma membrane,GO:0005925~focal adhesion,GO:0016020~membrane,GO:0016021~integral component of membrane,GO:0042470~melanosome,GO:0070062~extracellular exosome,	GO:0004175~endopeptidase activity,GO:0005515~protein binding,	-0.14	0		58.835	24	10	163	10	1	709	78.4	5.99	1801	24	10	0	3.35189e+07	3.17217e+07	2.95065e+07	3.01547e+07	1.33138e+08	1.38981e+08	1.08374e+08	1.10095e+08	2.2429e+08	2.30854e+08	1.28163e+08	1.15286e+08	3.11519e+07	3.1345e+07	2.43062e+07	2.89098e+07	1.30487e+08	1.27568e+08	1.06108e+08	1.10095e+08	1.53666e+08	1.57367e+08	1.05879e+08
High	Q92544	Transmembrane 9 superfamily member 4 OS=Homo sapiens OX=9606 GN=TM9SF4 PE=1 SV=2	TM9SF4	transmembrane 9 superfamily member 4	Cytoplasm	transporter	1	GO:0001666~response to hypoxia,GO:0006909~phagocytosis,GO:0007155~cell adhesion,GO:0051453~regulation of intracellular pH,GO:0070072~vacuolar proton-transporting V-type ATPase complex assembly,GO:0070863~positive regulation of protein exit from endoplasmic reticulum,GO:2000010~positive regulation of protein localization to cell surface,	GO:0005769~early endosome,GO:0005794~Golgi apparatus,GO:0016021~integral component of membrane,	GO:0005515~protein binding,	0.198	0		55.679	17	10	137	10	1	642	74.5	6.54	1827	17	10	0	2.7049e+07	2.97406e+07	2.59289e+07	2.96231e+07	1.52949e+08	1.54664e+08	1.26705e+08	1.16672e+08	1.31845e+08	1.21195e+08	1.24522e+08	1.19166e+08	2.51389e+07	2.93874e+07	2.13591e+07	2.84001e+07	1.49904e+08	1.41963e+08	1.24056e+08	1.16672e+08	9.03294e+07	8.2615e+07	1.02872e+08
High	Q92626	Peroxidasin homolog OS=Homo sapiens OX=9606 GN=PXDN PE=1 SV=2	PXDN	peroxidasin	Extracellular Space	enzyme	1	GO:0001960~negative regulation of cytokine-mediated signaling pathway,GO:0006955~immune response,GO:0006979~response to oxidative stress,GO:0030198~extracellular matrix organization,GO:0042744~hydrogen peroxide catabolic process,GO:0055114~oxidation-reduction process,GO:0098869~cellular oxidant detoxification,	GO:0005578~proteinaceous extracellular matrix,GO:0005615~extracellular space,GO:0005783~endoplasmic reticulum,GO:0031012~extracellular matrix,GO:0070062~extracellular exosome,	GO:0004601~peroxidase activity,GO:0005152~interleukin-1 receptor antagonist activity,GO:0005201~extracellular matrix structural constituent,GO:0020037~heme binding,GO:0046872~metal ion binding,	-0.339	0		6.585	1	2	2	2	1	1479	165.2	7.17	29	1	2	0
High	Q92692	Nectin-2 OS=Homo sapiens OX=9606 GN=NECTIN2 PE=1 SV=1	NECTIN2	nectin cell adhesion molecule 2	Plasma Membrane	transmembrane receptor	1	GO:0001675~acrosome assembly,GO:0002860~positive regulation of natural killer cell mediated cytotoxicity directed against tumor cell target,GO:0002891~positive regulation of immunoglobulin mediated immune response,GO:0007010~cytoskeleton organization,GO:0007155~cell adhesion,GO:0007156~homophilic cell adhesion via plasma membrane adhesion molecules,GO:0007157~heterophilic cell-cell adhesion via p…	GO:0005886~plasma membrane,GO:0005887~integral component of plasma membrane,GO:0005911~cell-cell junction,GO:0005913~cell-cell adherens junction,GO:0005915~zonula adherens,GO:0005925~focal adhesion,GO:0009986~cell surface,GO:0016021~integral component of membrane,GO:0044291~cell-cell contact zone,GO:0070062~extracellular exosome,	GO:0001618~virus receptor activity,GO:0005102~receptor binding,GO:0005515~protein binding,GO:0015026~coreceptor activity,GO:0042802~identical protein binding,GO:0042803~protein homodimerization activity,GO:0046982~protein heterodimerization activity,GO:0050839~cell adhesion molecule binding,	-0.238	0		12.137	7	3	12	3	1	538	57.7	4.82	121	7	3	0	1.90048e+06	2.71162e+06	2.23992e+06	1.57576e+06	3.82266e+06	3.59699e+06	3.75676e+06	6182372	1.66494e+07	1.66314e+07	1.19375e+07	1.25705e+07	1.76627e+06	2.67942e+06	1.84515e+06	1.51071e+06	3.74654e+06	3301607	3.67821e+06	6182372	11406801	1.13371e+07	9.86195e+06
High	Q92896	Golgi apparatus protein 1 OS=Homo sapiens OX=9606 GN=GLG1 PE=1 SV=2	GLG1	golgi glycoprotein 1	Cytoplasm	other	1	GO:0010955~negative regulation of protein processing,GO:0030512~negative regulation of transforming growth factor beta receptor signaling pathway,GO:0032330~regulation of chondrocyte differentiation,GO:0050900~leukocyte migration,GO:0060349~bone morphogenesis,	GO:0000139~Golgi membrane,GO:0005578~proteinaceous extracellular matrix,GO:0005794~Golgi apparatus,GO:0005886~plasma membrane,GO:0016020~membrane,GO:0016021~integral component of membrane,GO:0070062~extracellular exosome,	GO:0005102~receptor binding,GO:0017134~fibroblast growth factor binding,	-0.483	0		153.233	34	28	176	28	1	1179	134.5	6.9	2650	34	28	0	2.38599e+07	2.50315e+07	2.28272e+07	2.14287e+07	1.19975e+08	1.28588e+08	9.19638e+07	9.77329e+07	1.26687e+08	1.25018e+08	1.03748e+08	1.02937e+08	2.2175e+07	2.47343e+07	1.88041e+07	2.0544e+07	1.17586e+08	1.18028e+08	9.00409e+07	9.77329e+07	8.67954e+07	8.5221e+07	8.57096e+07
High	Q969P0	Immunoglobulin superfamily member 8 OS=Homo sapiens OX=9606 GN=IGSF8 PE=1 SV=1	IGSF8	immunoglobulin superfamily member 8	Plasma Membrane	other	1	GO:0006928~movement of cell or subcellular component,GO:0007338~single fertilization,GO:0007399~nervous system development,GO:0007519~skeletal muscle tissue development,GO:0008283~cell proliferation,	GO:0005886~plasma membrane,GO:0016020~membrane,GO:0016021~integral component of membrane,GO:0070062~extracellular exosome,	GO:0005515~protein binding,	-0.075	0		8.272	4	2	16	2	1	613	65	8	301	4	2	0	107624	86910.9	59801.2	51550.6	269159	209453	153504	136285	252589	310362	172130	226945	100024	85878.8	49261.5	49422.3	263800	192253	150294	136285	173054	211565	142202
High	Q969Z3	Mitochondrial amidoxime reducing component 2 OS=Homo sapiens OX=9606 GN=MARC2 PE=1 SV=1	MARC2	mitochondrial amidoxime reducing component 2	Cytoplasm	enzyme	1	GO:0042126~nitrate metabolic process,GO:0051410~detoxification of nitrogen compound,GO:0055114~oxidation-reduction process,	GO:0005739~mitochondrion,GO:0005741~mitochondrial outer membrane,GO:0005743~mitochondrial inner membrane,GO:0005777~peroxisome,GO:0016021~integral component of membrane,GO:0070062~extracellular exosome,	GO:0003824~catalytic activity,GO:0008940~nitrate reductase activity,GO:0030151~molybdenum ion binding,GO:0030170~pyridoxal phosphate binding,GO:0043546~molybdopterin cofactor binding,	-0.195	0		11.737	13	4	9	3	1	335	38	9.16	192	13	4	0	1.7191e+06	442686	719052	170392	3.10311e+06	9.80918e+06	3.49453e+06	2.63842e+06	9.37707e+06	7.71376e+06	3.14657e+06	2.37868e+06	1.5977e+06	437429	592324	163358	3041321	9.00366e+06	3.42147e+06	2.63842e+06	6.42441e+06	5.25825e+06	2.59948e+06
High	Q96A26	Protein FAM162A OS=Homo sapiens OX=9606 GN=FAM162A PE=1 SV=2	FAM162A	family with sequence similarity 162 member A	Cytoplasm	other	1	GO:0006919~activation of cysteine-type endopeptidase activity involved in apoptotic process,GO:0043065~positive regulation of apoptotic process,GO:0051402~neuron apoptotic process,GO:0071456~cellular response to hypoxia,GO:0090200~positive regulation of release of cytochrome c from mitochondria,	GO:0005737~cytoplasm,GO:0005739~mitochondrion,GO:0016021~integral component of membrane,GO:0070062~extracellular exosome,	GO:0005515~protein binding,	-0.397	0		10.331	21	3	9	3	1	154	17.3	9.77	141	21	3	0	3.80257e+07	3.87715e+07	3.86844e+07	3.71679e+07	1.80922e+07	1.73589e+07	1.63353e+07	1.78707e+07	2.99697e+07	3.0534e+07	2.6243e+07	2.89908e+07	3.53404e+07	3.83111e+07	3.18665e+07	3.56334e+07	1.77319e+07	1.59334e+07	1.59938e+07	1.78707e+07	2.05328e+07	2.08142e+07	2.16802e+07
High	Q96AG4	Leucine-rich repeat-containing protein 59 OS=Homo sapiens OX=9606 GN=LRRC59 PE=1 SV=1	LRRC59	leucine rich repeat containing 59	Cytoplasm	other	1	GO:0098609~cell-cell adhesion,	GO:0005635~nuclear envelope,GO:0005783~endoplasmic reticulum,GO:0005789~endoplasmic reticulum membrane,GO:0005913~cell-cell adherens junction,GO:0016020~membrane,GO:0016021~integral component of membrane,GO:0031090~organelle membrane,GO:0042645~mitochondrial nucleoid,	GO:0044822~poly(A) RNA binding,GO:0098641~cadherin binding involved in cell-cell adhesion,	-0.752	0		118.281	50	14	534	14	1	307	34.9	9.57	6461	50	14	0	1.44783e+08	1.58508e+08	1.6462e+08	1.84013e+08	7.80262e+08	8.0015e+08	7.05207e+08	7.2209e+08	7.33008e+08	7.97438e+08	7.81595e+08	8.17201e+08	1.34559e+08	1.56626e+08	1.35606e+08	1.76416e+08	7.64725e+08	7.34442e+08	6.90462e+08	7.2209e+08	5.02198e+08	5.43591e+08	6.45699e+08
High	Q96AJ9	Vesicle transport through interaction with t-SNAREs homolog 1A OS=Homo sapiens OX=9606 GN=VTI1A PE=1 SV=2	VTI1A	vesicle transport through interaction with t-SNAREs 1A	Plasma Membrane	transporter	1	GO:0006623~protein targeting to vacuole,GO:0006888~ER to Golgi vesicle-mediated transport,GO:0006891~intra-Golgi vesicle-mediated transport,GO:0006896~Golgi to vacuole transport,GO:0006914~autophagy,GO:0042147~retrograde transport, endosome to Golgi,GO:0048280~vesicle fusion with Golgi apparatus,GO:0050882~voluntary musculoskeletal movement,GO:0090161~Golgi ribbon formation,	GO:0000139~Golgi membrane,GO:0005768~endosome,GO:0005776~autophagosome,GO:0005789~endoplasmic reticulum membrane,GO:0005794~Golgi apparatus,GO:0005829~cytosol,GO:0008021~synaptic vesicle,GO:0012507~ER to Golgi transport vesicle membrane,GO:0016021~integral component of membrane,GO:0030136~clathrin-coated vesicle,GO:0031201~SNARE complex,GO:0031902~late endosome membrane,GO:0032588~trans-Golgi net…	GO:0000149~SNARE binding,GO:0005484~SNAP receptor activity,GO:0005515~protein binding,	-0.653	0		21.703	35	6	21	6	1	217	25.2	6.4	571	35	6	0	986844	962168	878265	1.09274e+06	8.32408e+06	8.49197e+06	6.43868e+06	6.52856e+06	8.18945e+06	7.11628e+06	5.77842e+06	6.06099e+06	917155	950742	723476	1.04762e+06	8.15833e+06	7.79462e+06	6.30405e+06	6.52856e+06	5.61075e+06	4.85097e+06	4773724
High	Q96D05	Uncharacterized protein FAM241B OS=Homo sapiens OX=9606 GN=FAM241B PE=1 SV=1	FAM241B	family with sequence similarity 241 member B	Other	other	1		GO:0016021~integral component of membrane,	GO:0005515~protein binding,	-0.112	0		9.568	22	2	9	2	1	121	13.2	11.58	265	22	2	0	2.38275e+06	445610	501386	408909	4.39197e+06	6.48842e+06	3.23072e+06	4.11953e+06	8.31779e+06	7.23707e+06	8.10845e+06	4.64829e+06	2214485	440318	413020	392026	4304516	5.95559e+06	3.16317e+06	4.11953e+06	5.69868e+06	4.93331e+06	6.69864e+06
High	Q96EE4	Coiled-coil domain-containing protein 126 OS=Homo sapiens OX=9606 GN=CCDC126 PE=2 SV=2	CCDC126	coiled-coil domain containing 126	Other	other	1	GO:0006487~protein N-linked glycosylation,	GO:0005576~extracellular region,GO:0016020~membrane,	GO:0030144~alpha-1,6-mannosylglycoprotein 6-beta-N-acetylglucosaminyltransferase activity,	-0.089	0.001		4.83	9	1	4	1	1	140	15.7	9.88	147	9	1	0	62122.7	38865.6	81992	103612	440041	377974	465853	396292	850204	344184	445978	307152	57735.7	38404.1	67541.4	99334.5	431279	346935	456113	396292	582491	234621	368435
High	Q96ER9	Coiled-coil domain-containing protein 51 OS=Homo sapiens OX=9606 GN=CCDC51 PE=1 SV=2	CCDC51	coiled-coil domain containing 51	Cytoplasm	other	1		GO:0005654~nucleoplasm,GO:0005739~mitochondrion,GO:0016021~integral component of membrane,		-0.384	0		7.795	8	2	9	2	1	411	45.8	8.19	200	8	2	0	2.23512e+06	2.49147e+06	2.7464e+06	2.94184e+06	2.00844e+06	2.13541e+06	2.24186e+06	1.90112e+06	4.20712e+06	4.71586e+06	3.93073e+06	3.90447e+06	2.07728e+06	2.46188e+06	2.26236e+06	2.82038e+06	1.96845e+06	1.96005e+06	2.19498e+06	1.90112e+06	2.88238e+06	3.21467e+06	3.2473e+06
High	Q96F25	UDP-N-acetylglucosamine transferase subunit ALG14 homolog OS=Homo sapiens OX=9606 GN=ALG14 PE=1 SV=1	ALG14	ALG14 UDP-N-acetylglucosaminyltransferase subunit	Cytoplasm	enzyme	1	GO:0006488~dolichol-linked oligosaccharide biosynthetic process,	GO:0005789~endoplasmic reticulum membrane,GO:0016021~integral component of membrane,GO:0031965~nuclear membrane,	GO:0004577~N-acetylglucosaminyldiphosphodolichol N-acetylglucosaminyltransferase activity,	0.402	0.001		4.979	6	1	1	1	1	216	24.1	8.94	65	6	1	0	580388	637681	510810	623492	2.08243e+06	2.07307e+06	2.1282e+06	2441133	1.84682e+06	1.93694e+06	2.00615e+06	2.65511e+06	539402	630108	420782	597751	2.04096e+06	1902831	2.0837e+06	2441133	1.26529e+06	1320360	1.65734e+06
High	Q96GQ5	RUS1 family protein C16orf58 OS=Homo sapiens OX=9606 GN=C16orf58 PE=1 SV=2	C16orf58	chromosome 16 open reading frame 58	Other	other	1		GO:0016020~membrane,GO:0016021~integral component of membrane,		0.043	0		27.034	16	5	37	5	1	468	51	6.93	459	16	5	0	1.99242e+06	2.15881e+06	2.39047e+06	2.29153e+06	8.34564e+06	7.89275e+06	6.84032e+06	6.89313e+06	1.25564e+07	1.12616e+07	9.56401e+06	7.86236e+06	1.85172e+06	2.13317e+06	1.96916e+06	2.19692e+06	8.17946e+06	7.2446e+06	6.6973e+06	6.89313e+06	8.60267e+06	7.67675e+06	7.90112e+06
High	Q96GZ6	Solute carrier family 41 member 3 OS=Homo sapiens OX=9606 GN=SLC41A3 PE=1 SV=2	SLC41A3	solute carrier family 41 member 3	Plasma Membrane	transporter	1	GO:0055085~transmembrane transport,GO:0098655~cation transmembrane transport,	GO:0005886~plasma membrane,GO:0016021~integral component of membrane,	GO:0005515~protein binding,GO:0008324~cation transmembrane transporter activity,	0.599	0		9.423	8	2	10	2	1	507	54.7	7.83	96	8	2	0	339279	343336	924426	511512	1.15979e+06	1.30235e+06	1.39887e+06	1482646	546576	645878	872452	1.06591e+06	315319	339259	761501	490394	1.13669e+06	1.1954e+06	1.36962e+06	1482646	374469	440277	720759
High	Q96HS1	Serine/threonine-protein phosphatase PGAM5, mitochondrial OS=Homo sapiens OX=9606 GN=PGAM5 PE=1 SV=2	PGAM5	PGAM family member 5, mitochondrial serine/threonine protein phosphatase	Cytoplasm	enzyme	1	GO:0006470~protein dephosphorylation,GO:0007165~signal transduction,GO:0043547~positive regulation of GTPase activity,GO:0070266~necroptotic process,	GO:0005739~mitochondrion,GO:0005741~mitochondrial outer membrane,GO:0016021~integral component of membrane,	GO:0005096~GTPase activator activity,GO:0009400~receptor signaling protein serine/threonine phosphatase activity,GO:0016791~phosphatase activity,GO:0032403~protein complex binding,	-0.379	0		12.04	17	3	15	3	1	289	32	8.68	221	17	3	0	2.28232e+06	2.45922e+06	2.62474e+06	2.66571e+06	4.59934e+06	4.70996e+06	3.26705e+06	3.38688e+06	3.18099e+06	3.73983e+06	3.38399e+06	446974	2.12114e+06	2.43002e+06	2.16214e+06	2.55566e+06	4.50775e+06	4.32318e+06	3.19874e+06	3.38688e+06	2.17935e+06	2.54934e+06	2.79562e+06
High	Q96HY6	DDRGK domain-containing protein 1 OS=Homo sapiens OX=9606 GN=DDRGK1 PE=1 SV=2	DDRGK1	DDRGK domain containing 1	Extracellular Space	other	1	GO:0033146~regulation of intracellular estrogen receptor signaling pathway,GO:0034976~response to endoplasmic reticulum stress,GO:0051092~positive regulation of NF-kappaB transcription factor activity,GO:1901800~positive regulation of proteasomal protein catabolic process,GO:1903721~positive regulation of I-kappaB phosphorylation,GO:1990592~protein K69-linked ufmylation,	GO:0005783~endoplasmic reticulum,GO:0005789~endoplasmic reticulum membrane,	GO:0005515~protein binding,GO:0044389~ubiquitin-like protein ligase binding,	-0.8	0		87.515	52	11	194	11	1	314	35.6	5.12	3757	52	11	0	1.73373e+07	1.7988e+07	1.74751e+07	1.69083e+07	6.57928e+07	6.9179e+07	6.5362e+07	6.95735e+07	8.13257e+07	7.54583e+07	7.96195e+07	8.84497e+07	1.6113e+07	1.77744e+07	1.43952e+07	1.62102e+07	6.44827e+07	6.3498e+07	6.39954e+07	6.95735e+07	5.57178e+07	5.14378e+07	6.57761e+07
High	Q96IX5	Up-regulated during skeletal muscle growth protein 5 OS=Homo sapiens OX=9606 GN=ATP5MD PE=1 SV=1	ATP5MD	ATP synthase membrane subunit DAPIT	Cytoplasm	other	1		GO:0005739~mitochondrion,GO:0005753~mitochondrial proton-transporting ATP synthase complex,GO:0016021~integral component of membrane,GO:0070062~extracellular exosome,		-0.026	0		10.059	43	2	13	2	1	58	6.5	9.76	587	43	2	0	3.30674e+06	3.4775e+06	3.61702e+06	3.87894e+06	1.99973e+07	2.15493e+07	1.61434e+07	1.81361e+07	1.28852e+07	1.37508e+07	1.02282e+07	1.08506e+07	3.07323e+06	3.4362e+06	2.97954e+06	3.7188e+06	1.95991e+07	1.97797e+07	1.58059e+07	1.81361e+07	8827919	9.37356e+06	8.4498e+06
High	Q96J42	Thioredoxin domain-containing protein 15 OS=Homo sapiens OX=9606 GN=TXNDC15 PE=1 SV=1	TXNDC15	thioredoxin domain containing 15	Extracellular Space	enzyme	1	GO:0045454~cell redox homeostasis,	GO:0005623~cell,GO:0016021~integral component of membrane,		-0.134	0		9.535	10	2	5	2	1	360	39.9	4.83	22	10	2	0	288802	631698		174568	1.19827e+06	1.22312e+06		154114	1.97171e+06	8.87157e+06	2.4812e+06	2.38448e+06	268407	624197		167361	1.17441e+06	1.12268e+06		154114	1.35086e+06	6.0475e+06	2.04979e+06
High	Q96J84	Kin of IRRE-like protein 1 OS=Homo sapiens OX=9606 GN=KIRREL1 PE=1 SV=2	KIRREL1	kirre like nephrin family adhesion molecule 1	Plasma Membrane	other	1	GO:0001933~negative regulation of protein phosphorylation,GO:0007588~excretion,GO:0016337~single organismal cell-cell adhesion,GO:0030838~positive regulation of actin filament polymerization,	GO:0005886~plasma membrane,GO:0005911~cell-cell junction,GO:0016021~integral component of membrane,GO:0031253~cell projection membrane,GO:0043198~dendritic shaft,GO:0045121~membrane raft,GO:0048471~perinuclear region of cytoplasm,GO:0070062~extracellular exosome,	GO:0005515~protein binding,GO:0017022~myosin binding,	-0.364	0.01		2.171	1	1	3	1	1	757	83.5	5.73	16	1	1	0									217158	152492	497636	543891									148779	103949	411112
High	Q96JJ7	Protein disulfide-isomerase TMX3 OS=Homo sapiens OX=9606 GN=TMX3 PE=1 SV=2	TMX3	thioredoxin related transmembrane protein 3	Cytoplasm	enzyme	1	GO:0002576~platelet degranulation,GO:0006457~protein folding,GO:0018171~peptidyl-cysteine oxidation,GO:0034976~response to endoplasmic reticulum stress,GO:0045454~cell redox homeostasis,	GO:0005623~cell,GO:0005789~endoplasmic reticulum membrane,GO:0005886~plasma membrane,GO:0009986~cell surface,GO:0016021~integral component of membrane,GO:0031092~platelet alpha granule membrane,	GO:0003756~protein disulfide isomerase activity,GO:0005515~protein binding,GO:0016853~isomerase activity,GO:0016972~thiol oxidase activity,	-0.253	0		6.6	5	3	27	3	1	454	51.8	4.91	134	5	3	0	4.74907e+06	4.38091e+06	3.87892e+06	3.90954e+06	1.58646e+07	1.54175e+07	1.06753e+07	1.07671e+07	1.812e+07	1.82131e+07	1.43627e+07	1.48835e+07	4.4137e+06	4.32888e+06	3.19529e+06	3.74814e+06	1.55487e+07	1.41515e+07	1.04521e+07	1.07671e+07	1.24144e+07	1.24154e+07	1.18654e+07
High	Q96KC8	DnaJ homolog subfamily C member 1 OS=Homo sapiens OX=9606 GN=DNAJC1 PE=1 SV=1	DNAJC1	DnaJ heat shock protein family (Hsp40) member C1	Cytoplasm	other	1	GO:0006417~regulation of translation,GO:0006457~protein folding,GO:0032781~positive regulation of ATPase activity,GO:0045861~negative regulation of proteolysis,GO:0050708~regulation of protein secretion,	GO:0005634~nucleus,GO:0005783~endoplasmic reticulum,GO:0005789~endoplasmic reticulum membrane,GO:0005829~cytosol,GO:0005886~plasma membrane,GO:0016020~membrane,GO:0016021~integral component of membrane,GO:0031965~nuclear membrane,	GO:0001671~ATPase activator activity,GO:0003677~DNA binding,GO:0005515~protein binding,GO:0051087~chaperone binding,	-0.815	0.001		4.553	2	1	3	1	1	554	63.8	8.63	84	2	1	0	506649		481544	474806	2.30351e+06	2.34401e+06	1.78938e+06	1.54136e+06	1.95087e+06	1.93649e+06	2.534e+06	2.23167e+06	470871		396674	455203	2.25764e+06	2.15152e+06	1.75196e+06	1.54136e+06	1.33658e+06	1.32005e+06	2.09342e+06
High	Q96L58	Beta-1,3-galactosyltransferase 6 OS=Homo sapiens OX=9606 GN=B3GALT6 PE=1 SV=2	B3GALT6	beta-1,3-galactosyltransferase 6	Cytoplasm	enzyme	1	GO:0006024~glycosaminoglycan biosynthetic process,GO:0006486~protein glycosylation,GO:0015012~heparan sulfate proteoglycan biosynthetic process,GO:0030203~glycosaminoglycan metabolic process,GO:0030206~chondroitin sulfate biosynthetic process,	GO:0000139~Golgi membrane,GO:0005797~Golgi medial cisterna,GO:0016020~membrane,GO:0016021~integral component of membrane,GO:0032580~Golgi cisterna membrane,	GO:0008378~galactosyltransferase activity,GO:0008499~UDP-galactose:beta-N-acetylglucosamine beta-1,3-galactosyltransferase activity,GO:0035250~UDP-galactosyltransferase activity,GO:0047220~galactosylxylosylprotein 3-beta-galactosyltransferase activity,	-0.334	0		24.387	16	5	50	5	1	329	37.1	9.66	707	16	5	0	1.56982e+06	2.10688e+06	3.43427e+06	2.785e+06	1.52249e+07	1.44645e+07	1.27837e+07	1.30698e+07	1.49992e+07	1.54955e+07	1.46347e+07	1.40536e+07	1.45897e+06	2.08186e+06	2.829e+06	2.67002e+06	1.49218e+07	1.32767e+07	1.25165e+07	1.30698e+07	1.02763e+07	1.05628e+07	1.20902e+07
High	Q96MM7	Heparan-sulfate 6-O-sulfotransferase 2 OS=Homo sapiens OX=9606 GN=HS6ST2 PE=2 SV=2	HS6ST2	heparan sulfate 6-O-sulfotransferase 2	Plasma Membrane	enzyme	1	GO:0006024~glycosaminoglycan biosynthetic process,GO:0015015~heparan sulfate proteoglycan biosynthetic process, enzymatic modification,	GO:0000139~Golgi membrane,GO:0005654~nucleoplasm,GO:0016021~integral component of membrane,GO:0070062~extracellular exosome,	GO:0017095~heparan sulfate 6-O-sulfotransferase activity,	-0.62	0		6.338	3	2	4	2	1	605	69.1	9.73	94	3	2	0	1.23247e+06	929894	1.23454e+06	996383	4.39186e+06	3.75023e+06	3.43401e+06	3.06754e+06	2.97502e+06	2.87769e+06	3.36538e+06	4.10318e+06	1.14543e+06	918852	1.01696e+06	955247	4.30441e+06	3.44226e+06	3.36221e+06	3.06754e+06	2.03824e+06	1.96164e+06	2.78024e+06
High	Q96TC7	Regulator of microtubule dynamics protein 3 OS=Homo sapiens OX=9606 GN=RMDN3 PE=1 SV=2	RMDN3	regulator of microtubule dynamics 3	Cytoplasm	other	1	GO:0006874~cellular calcium ion homeostasis,GO:0006915~apoptotic process,GO:0030154~cell differentiation,	GO:0000922~spindle pole,GO:0005634~nucleus,GO:0005739~mitochondrion,GO:0005741~mitochondrial outer membrane,GO:0005874~microtubule,GO:0016021~integral component of membrane,	GO:0005515~protein binding,	-0.501	0		10.555	6	2	5	2	1	470	52.1	5.1	88	6	2	0	257011	319376	225288	308481	413902	563324	840109	533208	1.54734e+06	1.84576e+06	2.03334e+06	2.26482e+06	238861	315584	185582	295745	405660	517064	822543	533208	1.06011e+06	1.25821e+06	1.6798e+06
High	Q99720	Sigma non-opioid intracellular receptor 1 OS=Homo sapiens OX=9606 GN=SIGMAR1 PE=1 SV=1	SIGMAR1	sigma non-opioid intracellular receptor 1	Plasma Membrane	transmembrane receptor	1	GO:0006869~lipid transport,GO:0007399~nervous system development,GO:0038003~opioid receptor signaling pathway,GO:0043523~regulation of neuron apoptotic process,GO:0070207~protein homotrimerization,	GO:0005635~nuclear envelope,GO:0005637~nuclear inner membrane,GO:0005640~nuclear outer membrane,GO:0005783~endoplasmic reticulum,GO:0005789~endoplasmic reticulum membrane,GO:0005811~lipid particle,GO:0005887~integral component of plasma membrane,GO:0014069~postsynaptic density,GO:0016021~integral component of membrane,GO:0016023~cytoplasmic, membrane-bounded vesicle,GO:0030054~cell junction,GO:00…	GO:0004985~opioid receptor activity,GO:0008144~drug binding,	0.134	0		24.289	32	4	37	4	1	223	25.1	5.96	413	32	4	0	1.02619e+07	9.85445e+06	8.51784e+06	7.89431e+06	4.68207e+07	5.07304e+07	3.72937e+07	3.81749e+07	6.46263e+07	6.41335e+07	3.55715e+07	3.70974e+07	9.53726e+06	9.73743e+06	7.01662e+06	7.56838e+06	4.58884e+07	4.65644e+07	3.6514e+07	3.81749e+07	44276724	4.3718e+07	2.93867e+07
High	Q9BQE4	Selenoprotein S OS=Homo sapiens OX=9606 GN=SELENOS PE=1 SV=3	SELENOS	selenoprotein S	Cytoplasm	other	1	GO:0002865~negative regulation of acute inflammatory response to antigenic stimulus,GO:0006111~regulation of gluconeogenesis,GO:0006886~intracellular protein transport,GO:0006983~ER overload response,GO:0009749~response to glucose,GO:0030433~ER-associated ubiquitin-dependent protein catabolic process,GO:0030968~endoplasmic reticulum unfolded protein response,GO:0030970~retrograde protein transpor…	GO:0005783~endoplasmic reticulum,GO:0005881~cytoplasmic microtubule,GO:0005886~plasma membrane,GO:0030176~integral component of endoplasmic reticulum membrane,GO:0034361~very-low-density lipoprotein particle,GO:0034362~low-density lipoprotein particle,GO:0036502~Derlin-1-VIMP complex,GO:0036513~Derlin-1 retrotranslocation complex,	GO:0004872~receptor activity,GO:0005515~protein binding,GO:0016209~antioxidant activity,GO:0019899~enzyme binding,GO:0051117~ATPase binding,GO:1990381~ubiquitin-specific protease binding,	-0.79	0		13.403	17	2	17	2	1	189	21.2	9.7	90	17	2	0	2.10437e+06	1.9876e+06	2.44828e+06	2.46618e+06	8.48187e+06	8.35663e+06	7.74673e+06	7.34698e+06	8.66938e+06	8.82009e+06	1.13164e+07	1.42532e+07	1.95577e+06	1.964e+06	2.01679e+06	2.36436e+06	8.31297e+06	7670385	7.58475e+06	7.34698e+06	5.93956e+06	6.01241e+06	9.34881e+06
High	Q9BRK5	45 kDa calcium-binding protein OS=Homo sapiens OX=9606 GN=SDF4 PE=1 SV=1	SDF4	stromal cell derived factor 4	Cytoplasm	other	1	GO:0009650~UV protection,GO:0017156~calcium ion regulated exocytosis,GO:0021549~cerebellum development,GO:0045444~fat cell differentiation,GO:0045471~response to ethanol,GO:0070625~zymogen granule exocytosis,	GO:0005737~cytoplasm,GO:0005770~late endosome,GO:0005794~Golgi apparatus,GO:0005796~Golgi lumen,GO:0005886~plasma membrane,GO:0016020~membrane,GO:0032059~bleb,GO:0070062~extracellular exosome,	GO:0005509~calcium ion binding,GO:0042802~identical protein binding,	-0.672	0		12.948	8	3	19	3	1	362	41.8	4.86	452	8	3	0	5.01953e+06	5.94422e+06	7.18651e+06	6.27985e+06	1.14251e+06	1.3617e+06	1.05323e+06	1.18177e+06	7.74471e+06	7.98561e+06	1.09928e+07	1.21355e+07	4.66506e+06	5.87363e+06	5.91993e+06	6.02058e+06	1.11976e+06	1.24987e+06	1.03121e+06	1.18177e+06	5306051	5.44357e+06	9.08145e+06
High	Q9BRX8	Peroxiredoxin-like 2A OS=Homo sapiens OX=9606 GN=PRXL2A PE=1 SV=3	PRXL2A	peroxiredoxin like 2A	Extracellular Space	other	1	GO:0045670~regulation of osteoclast differentiation,GO:0055114~oxidation-reduction process,GO:0098869~cellular oxidant detoxification,	GO:0005737~cytoplasm,GO:0005739~mitochondrion,GO:0070062~extracellular exosome,	GO:0016209~antioxidant activity,	-0.075	0		22.37	28	6	54	6	1	229	25.7	8.84	859	28	6	0	4.45717e+06	4.40757e+06	7.30479e+06	6.56601e+06	1.23195e+07	1.23198e+07	1.12555e+07	1.04749e+07	2.87091e+07	2.62107e+07	3.55427e+07	4.08893e+07	4.14241e+06	4.35523e+06	6.01737e+06	6.29493e+06	1.20742e+07	1.13081e+07	1.10202e+07	1.04749e+07	1.96692e+07	1.78671e+07	2.93629e+07
High	Q9BT22	Chitobiosyldiphosphodolichol beta-mannosyltransferase OS=Homo sapiens OX=9606 GN=ALG1 PE=1 SV=2	ALG1	ALG1 chitobiosyldiphosphodolichol beta-mannosyltransferase	Cytoplasm	enzyme	1	GO:0006486~protein glycosylation,GO:0006488~dolichol-linked oligosaccharide biosynthetic process,GO:0009103~lipopolysaccharide biosynthetic process,GO:0097502~mannosylation,	GO:0005783~endoplasmic reticulum,GO:0005789~endoplasmic reticulum membrane,GO:0016020~membrane,GO:0016021~integral component of membrane,	GO:0000030~mannosyltransferase activity,GO:0004578~chitobiosyldiphosphodolichol beta-mannosyltransferase activity,GO:0016757~transferase activity, transferring glycosyl groups,	0.05	0		59.866	27	10	64	10	1	464	52.5	7.23	1495	27	10	0	4.65405e+06	5.91027e+06	6.8988e+06	5.59904e+06	3.02329e+07	2.96256e+07	2.41594e+07	2.33316e+07	2.46188e+07	2.43949e+07	2.47649e+07	2.53732e+07	4.32539e+06	5840087	5.68293e+06	5.36788e+06	2.96309e+07	2.71927e+07	2.36542e+07	2.33316e+07	1.68668e+07	1.66293e+07	2.0459e+07
High	Q9BU27	FAM3A protein OS=Homo sapiens OX=9606 GN=FAM3A PE=1 SV=1	FAM3A	family with sequence similarity 3 member A	Extracellular Space	other	1		GO:0005576~extracellular region,GO:0016021~integral component of membrane,		0.763	0		9.081	21	1	4	1	1	70	7.5	12	133	21	1	0		93944.5			641353	420460	726408	561453	382965	284542	1.19506e+06	343344		92828.9			628582	385932	711220	561453	262377	193964	987274
High	Q9BUR5	MICOS complex subunit MIC26 OS=Homo sapiens OX=9606 GN=APOO PE=1 SV=1	APOO	apolipoprotein O	Extracellular Space	other	1	GO:0006869~lipid transport,GO:0042407~cristae formation,	GO:0000139~Golgi membrane,GO:0005576~extracellular region,GO:0005615~extracellular space,GO:0005739~mitochondrion,GO:0005789~endoplasmic reticulum membrane,GO:0031305~integral component of mitochondrial inner membrane,GO:0034361~very-low-density lipoprotein particle,GO:0034362~low-density lipoprotein particle,GO:0034364~high-density lipoprotein particle,GO:0061617~MICOS complex,	GO:0005515~protein binding,	-0.311	0.002		3.954	6	1	6	1	1	198	22.3	9.13	68	6	1	0	281712	276657	422813	306237	5.15989e+06	4.83396e+06	3.98791e+06	3.54581e+06	3.49903e+06	3.76692e+06	3.98458e+06	2.65242e+06	261818	273372	348294	293594	5.05714e+06	4.437e+06	3.90453e+06	3.54581e+06	2.39725e+06	2.5678e+06	3.29178e+06
High	Q9BV23	Monoacylglycerol lipase ABHD6 OS=Homo sapiens OX=9606 GN=ABHD6 PE=1 SV=1	ABHD6	abhydrolase domain containing 6	Cytoplasm	enzyme	1	GO:0009395~phospholipid catabolic process,GO:0030336~negative regulation of cell migration,GO:0046464~acylglycerol catabolic process,GO:0046889~positive regulation of lipid biosynthetic process,GO:0060292~long term synaptic depression,GO:2000124~regulation of endocannabinoid signaling pathway,	GO:0005739~mitochondrion,GO:0005886~plasma membrane,GO:0016021~integral component of membrane,GO:0032281~AMPA glutamate receptor complex,GO:0070062~extracellular exosome,	GO:0004620~phospholipase activity,GO:0047372~acylglycerol lipase activity,	-0.04	0.003		3.214	4	1	2	1	1	337	38.3	8.41	42	4	1	0
High	Q9BV40	Vesicle-associated membrane protein 8 OS=Homo sapiens OX=9606 GN=VAMP8 PE=1 SV=1	VAMP8	vesicle associated membrane protein 8	Plasma Membrane	transporter	1	GO:0006892~post-Golgi vesicle-mediated transport,GO:0006906~vesicle fusion,GO:0015031~protein transport,GO:0016192~vesicle-mediated transport,GO:0043308~eosinophil degranulation,GO:0043312~neutrophil degranulation,GO:0046718~viral entry into host cell,GO:0070254~mucus secretion,GO:0097352~autophagosome maturation,GO:1903076~regulation of protein localization to plasma membrane,GO:1903531~negative…	GO:0005737~cytoplasm,GO:0005765~lysosomal membrane,GO:0005769~early endosome,GO:0005829~cytosol,GO:0005886~plasma membrane,GO:0016020~membrane,GO:0016021~integral component of membrane,GO:0030667~secretory granule membrane,GO:0031201~SNARE complex,GO:0031901~early endosome membrane,GO:0031902~late endosome membrane,GO:0031982~vesicle,GO:0035577~azurophil granule membrane,GO:0048471~perinuclear re…	GO:0000149~SNARE binding,GO:0005484~SNAP receptor activity,GO:0005515~protein binding,GO:0019869~chloride channel inhibitor activity,	-0.049	0		18.596	41	4	42	4	1	100	11.4	7.34	434	41	4	0	6.14495e+06	9.7509e+06	1.03123e+07	1.27074e+07	5.8996e+07	6.83737e+07	5.67254e+07	6.99875e+07	3.46893e+07	3.56416e+07	4.93082e+07	5.47183e+07	5.711e+06	9.63511e+06	8.4948e+06	1.21828e+07	57821300	6.27589e+07	5.55394e+07	6.99875e+07	2.37663e+07	2.42959e+07	4.0735e+07
High	Q9BXP2	Solute carrier family 12 member 9 OS=Homo sapiens OX=9606 GN=SLC12A9 PE=1 SV=1	SLC12A9	solute carrier family 12 member 9	Plasma Membrane	transporter	1	GO:0006811~ion transport,GO:0055085~transmembrane transport,GO:0071805~potassium ion transmembrane transport,GO:1902476~chloride transmembrane transport,	GO:0005886~plasma membrane,GO:0016020~membrane,GO:0016021~integral component of membrane,GO:0070062~extracellular exosome,	GO:0005215~transporter activity,GO:0015377~cation:chloride symporter activity,GO:0015379~potassium:chloride symporter activity,GO:0022820~potassium ion symporter activity,	0.427	0		95.467	30	16	204	16	1	914	96	8.07	2919	30	16	0	2.00074e+07	2.06888e+07	1.89489e+07	1.90942e+07	1.09026e+08	1.04634e+08	9.32221e+07	9.38481e+07	1.02804e+08	9.3224e+07	8.82901e+07	8.78707e+07	18594469	2.04431e+07	1.56092e+07	1.83058e+07	1.06855e+08	9.60411e+07	9.1273e+07	9.38481e+07	7.04331e+07	6.35482e+07	7.29391e+07
High	Q9BY50	Signal peptidase complex catalytic subunit SEC11C OS=Homo sapiens OX=9606 GN=SEC11C PE=1 SV=3	SEC11C	SEC11 homolog C, signal peptidase complex subunit	Cytoplasm	peptidase	1	GO:0006465~signal peptide processing,	GO:0005789~endoplasmic reticulum membrane,GO:0016021~integral component of membrane,GO:0031090~organelle membrane,	GO:0008236~serine-type peptidase activity,	0.052	0.002		3.806	5	1	1	1	1	192	21.5	9.2	29	5	1	0					1.81233e+06	1.63809e+06		1.24209e+06	869232	785207	1.00479e+06	1.00225e+06					1.77624e+06	1.50357e+06		1.24209e+06	595528	535254	830085
High	Q9BZF1	Oxysterol-binding protein-related protein 8 OS=Homo sapiens OX=9606 GN=OSBPL8 PE=1 SV=3	OSBPL8	oxysterol binding protein like 8	Plasma Membrane	transporter	1	GO:0006869~lipid transport,GO:0010891~negative regulation of sequestering of triglyceride,GO:0015914~phospholipid transport,GO:0030336~negative regulation of cell migration,GO:0032148~activation of protein kinase B activity,GO:0045444~fat cell differentiation,GO:0046628~positive regulation of insulin receptor signaling pathway,GO:0051897~positive regulation of protein kinase B signaling,GO:009020…	GO:0005783~endoplasmic reticulum,GO:0005789~endoplasmic reticulum membrane,GO:0016020~membrane,GO:0016021~integral component of membrane,GO:0031965~nuclear membrane,GO:0032541~cortical endoplasmic reticulum,	GO:0001786~phosphatidylserine binding,GO:0005548~phospholipid transporter activity,GO:0015485~cholesterol binding,GO:0070273~phosphatidylinositol-4-phosphate binding,	-0.684	0		54.073	20	14	121	14	1	889	101.1	6.96	2447	20	14	0	9.17854e+06	1.11844e+07	1.20768e+07	1.23886e+07	4.92733e+07	4.95532e+07	4.73688e+07	4.20815e+07	5.3236e+07	5.22636e+07	5.85722e+07	6.00428e+07	8.53037e+06	1.10516e+07	9.94829e+06	1.18772e+07	4.82922e+07	4.54839e+07	4.63784e+07	4.20815e+07	3.6473e+07	3.56266e+07	4.83882e+07
High	Q9BZM5	UL16-binding protein 2 OS=Homo sapiens OX=9606 GN=ULBP2 PE=1 SV=1	ULBP2	UL16 binding protein 2	Plasma Membrane	transmembrane receptor	1	GO:0019882~antigen processing and presentation,GO:0030101~natural killer cell activation,GO:0042267~natural killer cell mediated cytotoxicity,	GO:0005615~extracellular space,GO:0009986~cell surface,GO:0046658~anchored component of plasma membrane,	GO:0003823~antigen binding,GO:0046703~natural killer cell lectin-like receptor binding,	0.019	0.002		3.83	4	1	1	1	1	246	27.4	7.3	28	4	1	0		14690.6			41145.8	53598.4	116801	82192.8	50145.7	38328.6	184269	215916		14516.2			40326.5	49196.9	114359	82192.8	34355.8	26127.6	152230
High	Q9C0C4	Semaphorin-4C OS=Homo sapiens OX=9606 GN=SEMA4C PE=1 SV=2	SEMA4C	semaphorin 4C	Plasma Membrane	other	1	GO:0001755~neural crest cell migration,GO:0001843~neural tube closure,GO:0021535~cell migration in hindbrain,GO:0021549~cerebellum development,GO:0030335~positive regulation of cell migration,GO:0032874~positive regulation of stress-activated MAPK cascade,GO:0042692~muscle cell differentiation,GO:0048843~negative regulation of axon extension involved in axon guidance,GO:0050919~negative chemotaxi…	GO:0005615~extracellular space,GO:0014069~postsynaptic density,GO:0016020~membrane,GO:0016021~integral component of membrane,GO:0030054~cell junction,GO:0030672~synaptic vesicle membrane,GO:0045211~postsynaptic membrane,	GO:0005515~protein binding,GO:0030215~semaphorin receptor binding,GO:0038191~neuropilin binding,GO:0045499~chemorepellent activity,	-0.227	0		9.605	6	3	5	3	1	833	92.6	7.28	226	6	3	0	586580	392456	574833	412115	1.92921e+06	1.73526e+06	576791	1.17164e+06	1.89704e+06	1.66532e+06	2.22992e+06	1.98015e+06	545156	387796	473522	395101	1.8908e+06	1.59276e+06	564732	1.17164e+06	1.2997e+06	1.1352e+06	1.8422e+06
High	Q9C0D9	Ethanolaminephosphotransferase 1 OS=Homo sapiens OX=9606 GN=SELENOI PE=1 SV=3	SELENOI	selenoprotein I	Cytoplasm	enzyme	1	GO:0006646~phosphatidylethanolamine biosynthetic process,GO:1903955~positive regulation of protein targeting to mitochondrion,	GO:0005789~endoplasmic reticulum membrane,GO:0016021~integral component of membrane,	GO:0004307~ethanolaminephosphotransferase activity,GO:0046872~metal ion binding,	0.604	0		14.03	9	2	58	2	1	397	45.2	6.6	386	9	2	0	1.73891e+06	2.11903e+06	2.48341e+06	2.55989e+06	1.06579e+07	1.06855e+07	1.36196e+07	1.31961e+07	8.31022e+06	8.09592e+06	9.45776e+06	1.10255e+07	1.61611e+06	2.09387e+06	2.04572e+06	2.4542e+06	1.04457e+07	9.80798e+06	1.33349e+07	1.31961e+07	5.69349e+06	5.51876e+06	7.81334e+06
High	Q9GZY8	Mitochondrial fission factor OS=Homo sapiens OX=9606 GN=MFF PE=1 SV=1	MFF	mitochondrial fission factor	Cytoplasm	other	1	GO:0000266~mitochondrial fission,GO:0001836~release of cytochrome c from mitochondria,GO:0006626~protein targeting to mitochondrion,GO:0008053~mitochondrial fusion,GO:0010821~regulation of mitochondrion organization,GO:0016559~peroxisome fission,GO:0043653~mitochondrial fragmentation involved in apoptotic process,GO:0051260~protein homooligomerization,GO:0070584~mitochondrion morphogenesis,GO:009…	GO:0005741~mitochondrial outer membrane,GO:0005777~peroxisome,GO:0008021~synaptic vesicle,GO:0016021~integral component of membrane,GO:0030054~cell junction,GO:0032592~integral component of mitochondrial membrane,	GO:0005515~protein binding,GO:0042803~protein homodimerization activity,	-0.559	0.002		4.416	3	1	2	1	1	342	38.4	8.95	37	3	1	0	365938				902318	654738	834366	589232	1.81428e+06	1.93243e+06	1.70394e+06	1.96926e+06	340096				884351	600971	816920	589232	1.243e+06	1.31728e+06	1.40768e+06
High	Q9GZZ9	Ubiquitin-like modifier-activating enzyme 5 OS=Homo sapiens OX=9606 GN=UBA5 PE=1 SV=1	UBA5	ubiquitin like modifier activating enzyme 5	Cytoplasm	enzyme	1	GO:0033146~regulation of intracellular estrogen receptor signaling pathway,GO:0034976~response to endoplasmic reticulum stress,GO:0061504~cyclic threonylcarbamoyladenosine biosynthetic process,GO:0071569~protein ufmylation,GO:1990592~protein K69-linked ufmylation,	GO:0005634~nucleus,GO:0005737~cytoplasm,GO:0005829~cytosol,GO:0043231~intracellular membrane-bounded organelle,	GO:0005515~protein binding,GO:0005524~ATP binding,GO:0008641~small protein activating enzyme activity,GO:0046872~metal ion binding,GO:0061503~tRNA threonylcarbamoyladenosine dehydratase,GO:0071566~UFM1 activating enzyme activity,	-0.25	0.002		3.926	3	1	7	1	1	404	44.8	4.84	0	3	1	0	4.50816e+06	3.93195e+06	3.52834e+06	3.9675e+06	3.23082e+06	3.7106e+06	3.86064e+06	3.60137e+06	3.37307e+06	3.83742e+06	3.60105e+06	4.0029e+06	4.1898e+06	3.88526e+06	2.90649e+06	3.80369e+06	3.16648e+06	3405886	3.77992e+06	3.60137e+06	2.31096e+06	2.61586e+06	2.97493e+06
High	Q9H0V9	VIP36-like protein OS=Homo sapiens OX=9606 GN=LMAN2L PE=1 SV=1	LMAN2L	lectin, mannose binding 2 like	Cytoplasm	other	1	GO:0006457~protein folding,GO:0006888~ER to Golgi vesicle-mediated transport,GO:0007029~endoplasmic reticulum organization,GO:0007030~Golgi organization,GO:0015031~protein transport,	GO:0000139~Golgi membrane,GO:0005789~endoplasmic reticulum membrane,GO:0005793~endoplasmic reticulum-Golgi intermediate compartment,GO:0005794~Golgi apparatus,GO:0016020~membrane,GO:0016021~integral component of membrane,GO:0030134~ER to Golgi transport vesicle,	GO:0005537~mannose binding,GO:0046872~metal ion binding,	-0.228	0		35.091	34	7	36	1	1	348	39.7	8.38	370	34	7	0					384813	256998	394085	365503									377151	235893	385845	365503
High	Q9H0X4	Protein FAM234A OS=Homo sapiens OX=9606 GN=FAM234A PE=1 SV=1	FAM234A	family with sequence similarity 234 member A	Plasma Membrane	other	1		GO:0009986~cell surface,GO:0016021~integral component of membrane,GO:0070062~extracellular exosome,		-0.055	0.001		5.682	2	1	8	1	1	552	59.6	6.28	492	2	1	0	428533	570912	704984	749739	1.29271e+06	1.39228e+06	951409	1.29295e+06	2.03806e+06	2.29984e+06	2.18441e+06	2.5829e+06	398270	564132	580735	718785	1.26697e+06	1.27795e+06	931517	1.29295e+06	1396316	1567736	1804604
High	Q9H1B5	Xylosyltransferase 2 OS=Homo sapiens OX=9606 GN=XYLT2 PE=1 SV=2	XYLT2	xylosyltransferase 2	Cytoplasm	enzyme	1	GO:0006024~glycosaminoglycan biosynthetic process,GO:0015012~heparan sulfate proteoglycan biosynthetic process,GO:0030206~chondroitin sulfate biosynthetic process,GO:0030210~heparin biosynthetic process,GO:0050650~chondroitin sulfate proteoglycan biosynthetic process,	GO:0000139~Golgi membrane,GO:0005789~endoplasmic reticulum membrane,GO:0016020~membrane,GO:0016021~integral component of membrane,	GO:0008375~acetylglucosaminyltransferase activity,GO:0030158~protein xylosyltransferase activity,	-0.379	0.001		5.412	3	2	7	2	1	865	96.7	8.22	64	3	2	0	330194	500615	744968	346328	2.17099e+06	2.1507e+06	2.09604e+06	2.14972e+06	2.69603e+06	2.32329e+06	2.69314e+06	2.42609e+06	306876	494670	613672	332029	2.12776e+06	1.97409e+06	2.05222e+06	2.14972e+06	1.8471e+06	1.58372e+06	2.22488e+06
High	Q9H1E5	Thioredoxin-related transmembrane protein 4 OS=Homo sapiens OX=9606 GN=TMX4 PE=1 SV=1	TMX4	thioredoxin related transmembrane protein 4	Cytoplasm	enzyme	1	GO:0006457~protein folding,GO:0034976~response to endoplasmic reticulum stress,GO:0045454~cell redox homeostasis,GO:0055114~oxidation-reduction process,	GO:0005623~cell,GO:0005783~endoplasmic reticulum,GO:0016021~integral component of membrane,	GO:0003756~protein disulfide isomerase activity,	-0.496	0		13.406	7	2	30	2	1	349	38.9	4.37	433	7	2	0	1.82447e+06	1.43276e+06	2.43779e+06	2.33619e+06	7.37566e+06	6.24773e+06	9.96324e+06	8.64541e+06	6.37753e+06	6.03323e+06	8.77951e+06	7.82101e+06	1.69562e+06	1.41575e+06	2.00814e+06	2.23974e+06	7.2288e+06	5.73467e+06	9.75492e+06	8.64541e+06	4.36937e+06	4.11268e+06	7.25302e+06
High	Q9H3Z4	DnaJ homolog subfamily C member 5 OS=Homo sapiens OX=9606 GN=DNAJC5 PE=1 SV=1	DNAJC5	DnaJ heat shock protein family (Hsp40) member C5	Plasma Membrane	other	1	GO:0006887~exocytosis,GO:0007269~neurotransmitter secretion,GO:0016079~synaptic vesicle exocytosis,GO:0043524~negative regulation of neuron apoptotic process,GO:0045055~regulated exocytosis,	GO:0005739~mitochondrion,GO:0005765~lysosomal membrane,GO:0005886~plasma membrane,GO:0008021~synaptic vesicle,GO:0016020~membrane,GO:0016021~integral component of membrane,GO:0042470~melanosome,GO:0043195~terminal bouton,GO:0061202~clathrin-sculpted gamma-aminobutyric acid transport vesicle membrane,GO:0070062~extracellular exosome,	GO:0001948~glycoprotein binding,GO:0043008~ATP-dependent protein binding,	-0.49	0		11.093	16	2	7	2	1	198	22.1	5.07	33	16	2	0	51605.5	28532.8	36309	48764.7	286284	394665	288346	336278	224843	208557	101706	121969	47961.2	28194	29909.7	46751.4	280584	362256	282317	336278	154044	142168	84022
High	Q9H5K3	Protein O-mannose kinase OS=Homo sapiens OX=9606 GN=POMK PE=1 SV=1	POMK	protein O-mannose kinase	Cytoplasm	kinase	1	GO:0001764~neuron migration,GO:0006468~protein phosphorylation,GO:0006493~protein O-linked glycosylation,GO:0007420~brain development,GO:0007611~learning or memory,GO:0019233~sensory perception of pain,GO:0046835~carbohydrate phosphorylation,GO:0050905~neuromuscular process,	GO:0005789~endoplasmic reticulum membrane,GO:0016021~integral component of membrane,	GO:0004672~protein kinase activity,GO:0005524~ATP binding,GO:0016773~phosphotransferase activity, alcohol group as acceptor,GO:0019200~carbohydrate kinase activity,	-0.287	0.001		4.579	5	1	2	1	1	350	40	6.1	27	5	1	0	241382	217333	182203	165230	57366.2	125495	37424.7		595043	537346	408180	266289	224336	214752	150091	158408	56223.9	115190	36642.2		407676	366293	337210
High	Q9H6Y7	E3 ubiquitin-protein ligase RNF167 OS=Homo sapiens OX=9606 GN=RNF167 PE=1 SV=1	RNF167	ring finger protein 167	Cytoplasm	enzyme	1	GO:0000209~protein polyubiquitination,GO:0045786~negative regulation of cell cycle,	GO:0005737~cytoplasm,GO:0012505~endomembrane system,GO:0016021~integral component of membrane,	GO:0004842~ubiquitin-protein transferase activity,GO:0005515~protein binding,GO:0008270~zinc ion binding,GO:0016874~ligase activity,	-0.164	0.008		2.344	3	1	4	1	1	350	38.3	5.63	40	3	1	0					3.35634e+06	5.31977e+06	2.52593e+06	3.32405e+06	3.95649e+06	4.61919e+06	3.85582e+06	3.30472e+06					3.28951e+06	4.88291e+06	2.47312e+06	3.32405e+06	2.71067e+06	3.14877e+06	3.18541e+06
High	Q9H813	Transmembrane protein 206 OS=Homo sapiens OX=9606 GN=TMEM206 PE=1 SV=1	PACC1	proton activated chloride channel 1	Plasma Membrane	ion channel	1		GO:0009986~cell surface,GO:0016021~integral component of membrane,		-0.201	0		37.567	30	6	70	6	1	350	40	8.88	544	30	6	0	5.11294e+07	4.14653e+07	4.9571e+07	4.78751e+07	1.06315e+08	1.01712e+08	1.15201e+08	1.07793e+08	5.67083e+07	5.25531e+07	5.04189e+07	4.33061e+07	4.75187e+07	4.09729e+07	4.08344e+07	4.58985e+07	1.04198e+08	9.33595e+07	1.12792e+08	1.07793e+08	3.88519e+07	3.5824e+07	4.16526e+07
High	Q9H936	Mitochondrial glutamate carrier 1 OS=Homo sapiens OX=9606 GN=SLC25A22 PE=1 SV=1	SLC25A22	solute carrier family 25 member 22	Cytoplasm	transporter	1	GO:0006412~translation,GO:0006810~transport,GO:0015813~L-glutamate transport,GO:0055085~transmembrane transport,GO:0089711~L-glutamate transmembrane transport,	GO:0005654~nucleoplasm,GO:0005739~mitochondrion,GO:0005743~mitochondrial inner membrane,GO:0016021~integral component of membrane,	GO:0003735~structural constituent of ribosome,GO:0005313~L-glutamate transmembrane transporter activity,GO:0015293~symporter activity,	0.162	0.001		4.593	11	2	6	2	1	323	34.4	9.29	83	11	2	0	1.07288e+06	1.10877e+06	1.07246e+06	1.1599e+06	5.303e+06	4.55045e+06	4.31331e+06	4.13949e+06	4.38343e+06	4.96625e+06	5.33799e+06	4.38443e+06	997117	1.0956e+06	883447	1.11201e+06	5.19741e+06	4.17677e+06	4.22313e+06	4.13949e+06	3.00317e+06	3.38535e+06	4.40987e+06
High	Q9H9S5	Fukutin-related protein OS=Homo sapiens OX=9606 GN=FKRP PE=1 SV=1	FKRP	fukutin related protein	Cytoplasm	other	1	GO:0009101~glycoprotein biosynthetic process,GO:0016485~protein processing,GO:0035269~protein O-linked mannosylation,	GO:0000139~Golgi membrane,GO:0005615~extracellular space,GO:0005791~rough endoplasmic reticulum,GO:0005794~Golgi apparatus,GO:0016010~dystrophin-associated glycoprotein complex,GO:0016021~integral component of membrane,GO:0042383~sarcolemma,	GO:0016740~transferase activity,	-0.048	0		23.823	22	6	25	6	1	495	54.5	7.4	130	22	6	0	1.39114e+06	1.99224e+06	1.25925e+06	732298	8.31046e+06	1.08985e+07	6.3577e+06	8.17935e+06	1.20842e+07	1.0643e+07	1.13131e+07	1.30717e+07	1.2929e+06	1.96859e+06	1.03731e+06	702064	8.14498e+06	1.00035e+07	6.22477e+06	8.17935e+06	8.27909e+06	7.25501e+06	9.3461e+06
High	Q9HBH5	Retinol dehydrogenase 14 OS=Homo sapiens OX=9606 GN=RDH14 PE=1 SV=1	RDH14	retinol dehydrogenase 14	Cytoplasm	enzyme	1	GO:0001649~osteoblast differentiation,GO:0042572~retinol metabolic process,GO:0055114~oxidation-reduction process,	GO:0005634~nucleus,GO:0005739~mitochondrion,GO:0005765~lysosomal membrane,GO:0005783~endoplasmic reticulum,GO:0005789~endoplasmic reticulum membrane,GO:0016020~membrane,	GO:0008106~alcohol dehydrogenase (NADP+) activity,GO:0016491~oxidoreductase activity,GO:0052650~NADP-retinol dehydrogenase activity,	0.016	0		34.104	18	5	81	5	1	336	36.8	8.79	688	18	5	0	1.4113e+07	1.1741e+07	8.94229e+06	8.89341e+06	3.61565e+07	3.2508e+07	3.60434e+07	3.31726e+07	5.1575e+07	5.16539e+07	4.85367e+07	5.159e+07	1.31164e+07	1.16016e+07	7.36627e+06	8.52624e+06	3.54365e+07	2.98384e+07	3.52897e+07	3.31726e+07	3.5335e+07	3.5211e+07	4.00976e+07
High	Q9HBM0	Vezatin OS=Homo sapiens OX=9606 GN=VEZT PE=1 SV=3	VEZT	vezatin, adherens junctions transmembrane protein	Plasma Membrane	other	1	GO:0016337~single organismal cell-cell adhesion,	GO:0001669~acrosomal vesicle,GO:0005654~nucleoplasm,GO:0005737~cytoplasm,GO:0005886~plasma membrane,GO:0005912~adherens junction,GO:0016021~integral component of membrane,	GO:0017022~myosin binding,	-0.431	0		13.976	3	2	20	2	1	779	88.6	5.2	103	3	2	0	346984	416287	622945	681869	1.65049e+06	1.36904e+06	1.77119e+06	1.52405e+06	1.64787e+06	1.35847e+06	2.58646e+06	2.04519e+06	322481	411344	513154	653717	1.61762e+06	1.25662e+06	1.73415e+06	1.52405e+06	1.12899e+06	926031	2.13675e+06
High	Q9HC03	Dolichyl-phosphate beta-glucosyltransferase OS=Homo sapiens OX=9606 PE=2 SV=1					1				-0.097	0		24.016	18	4	30	4	1	324	36.9	9.28	508	18	4	0	4.58009e+06	5.33019e+06	3.68863e+06	4.15184e+06	2.89506e+07	3.24261e+07	2.2947e+07	2.32397e+07	3.13163e+07	3.10697e+07	2.12336e+07	2.03875e+07	4.25665e+06	5.26689e+06	3.03853e+06	3.98042e+06	2.83741e+07	2.97633e+07	2.24672e+07	2.32397e+07	2.14554e+07	2.11793e+07	1.75418e+07
High	Q9HDC9	Adipocyte plasma membrane-associated protein OS=Homo sapiens OX=9606 GN=APMAP PE=1 SV=2	APMAP	adipocyte plasma membrane associated protein	Plasma Membrane	enzyme	1	GO:0009058~biosynthetic process,	GO:0005783~endoplasmic reticulum,GO:0009986~cell surface,GO:0016020~membrane,GO:0016021~integral component of membrane,GO:0070062~extracellular exosome,	GO:0004064~arylesterase activity,GO:0016844~strictosidine synthase activity,	-0.186	0		95.793	48	13	387	13	1	416	46.5	6.16	3450	48	13	0	4.40492e+07	4.9516e+07	4.73637e+07	4.80995e+07	2.15527e+08	2.23371e+08	1.9704e+08	2.13023e+08	2.86907e+08	2.89055e+08	2.74123e+08	2.60979e+08	4.09385e+07	4.8928e+07	3.90161e+07	4.61136e+07	2.11235e+08	2.05028e+08	1.9292e+08	2.13023e+08	1.96565e+08	1.97041e+08	2.26461e+08
High	Q9NPL8	Complex I assembly factor TIMMDC1, mitochondrial OS=Homo sapiens OX=9606 GN=TIMMDC1 PE=1 SV=2	TIMMDC1	translocase of inner mitochondrial membrane domain containing 1	Cytoplasm	other	1	GO:0032981~mitochondrial respiratory chain complex I assembly,	GO:0005654~nucleoplasm,GO:0005739~mitochondrion,GO:0005743~mitochondrial inner membrane,GO:0016021~integral component of membrane,	GO:0005515~protein binding,	-0.373	0.002		4.099	8	1	8	1	1	285	32.2	8.5	19	8	1	0					735333	551967	1.14897e+06	1.06035e+06	373664	297812	434385	286768					720690	506640	1.12495e+06	1.06035e+06	256005	203010	358858
High	Q9NQX7	Integral membrane protein 2C OS=Homo sapiens OX=9606 GN=ITM2C PE=1 SV=1	ITM2C	integral membrane protein 2C	Cytoplasm	other	1	GO:0010977~negative regulation of neuron projection development,GO:0030182~neuron differentiation,GO:0042985~negative regulation of amyloid precursor protein biosynthetic process,GO:2001238~positive regulation of extrinsic apoptotic signaling pathway,	GO:0005764~lysosome,GO:0005765~lysosomal membrane,GO:0005794~Golgi apparatus,GO:0005886~plasma membrane,GO:0016021~integral component of membrane,GO:0048471~perinuclear region of cytoplasm,GO:0070062~extracellular exosome,	GO:0001540~beta-amyloid binding,GO:0005515~protein binding,GO:0005524~ATP binding,	-0.159	0		8.588	12	2	8	2	1	267	30.2	8	45	12	2	0	1.37462e+06	743568	1.08543e+06	941515	2.86619e+06	3.14573e+06	3.08806e+06	3.15975e+06	4.26877e+06	4.48153e+06	3.99331e+06	3.43749e+06	1.27755e+06	734738	894129	902644	2.80912e+06	2.88741e+06	3.02349e+06	3.15975e+06	2.92462e+06	3054935	3.299e+06
High	Q9NS00	Glycoprotein-N-acetylgalactosamine 3-beta-galactosyltransferase 1 OS=Homo sapiens OX=9606 GN=C1GALT1 PE=1 SV=1	C1GALT1	core 1 synthase, glycoprotein-N-acetylgalactosamine 3-beta-galactosyltransferase 1	Plasma Membrane	enzyme	1	GO:0001525~angiogenesis,GO:0001822~kidney development,GO:0016266~O-glycan processing,GO:0016267~O-glycan processing, core 1,GO:0060576~intestinal epithelial cell development,	GO:0000139~Golgi membrane,GO:0016020~membrane,GO:0016021~integral component of membrane,	GO:0005515~protein binding,GO:0016263~glycoprotein-N-acetylgalactosamine 3-beta-galactosyltransferase activity,GO:0046872~metal ion binding,	-0.568	0.002		3.511	3	1	3	1	1	363	42.2	6.64	25	3	1	0	90659.7	109557	188932	193297	312206	348678	482285	382508	313503	188001	520918	547150	84257.4	108256	155634	185316	305989	320045	472201	382508	214787	128155	430346
High	Q9NS69	Mitochondrial import receptor subunit TOM22 homolog OS=Homo sapiens OX=9606 GN=TOMM22 PE=1 SV=3	TOMM22	translocase of outer mitochondrial membrane 22	Cytoplasm	transporter	1	GO:0006626~protein targeting to mitochondrion,GO:0006886~intracellular protein transport,GO:0016236~macroautophagy,GO:0030150~protein import into mitochondrial matrix,GO:0045040~protein import into mitochondrial outer membrane,	GO:0005739~mitochondrion,GO:0005741~mitochondrial outer membrane,GO:0005742~mitochondrial outer membrane translocase complex,GO:0005743~mitochondrial inner membrane,GO:0016020~membrane,GO:0016021~integral component of membrane,GO:0031307~integral component of mitochondrial outer membrane,	GO:0005515~protein binding,GO:0008320~protein transmembrane transporter activity,GO:0015266~protein channel activity,	-0.237	0		23.089	51	4	58	4	1	142	15.5	4.34	1006	51	4	0	3.06089e+06	3.38408e+06	3.24768e+06	2.44588e+06	1.35739e+07	1.33201e+07	1.41352e+07	1.41597e+07	1.99571e+07	1.57982e+07	1.34574e+07	1.23752e+07	2.84473e+06	3.3439e+06	2.6753e+06	2.3449e+06	1.33037e+07	1.22262e+07	1.38397e+07	1.41597e+07	1.3673e+07	1.07692e+07	1.11175e+07
High	Q9NVH0	Exonuclease 3'-5' domain-containing protein 2 OS=Homo sapiens OX=9606 GN=EXD2 PE=1 SV=2	EXD2	exonuclease 3'-5' domain containing 2	Cytoplasm	enzyme	1	GO:0000724~double-strand break repair via homologous recombination,GO:0000729~DNA double-strand break processing,GO:0006302~double-strand break repair,GO:0090305~nucleic acid phosphodiester bond hydrolysis,	GO:0005634~nucleus,GO:0005737~cytoplasm,GO:0016021~integral component of membrane,	GO:0003676~nucleic acid binding,GO:0005515~protein binding,GO:0008310~single-stranded DNA 3'-5' exodeoxyribonuclease activity,GO:0008408~3'-5' exonuclease activity,GO:0008852~exodeoxyribonuclease I activity,	-0.506	0.001		4.541	2	1	8	1	1	621	70.3	8.32	252	2	1	0	109397	127457	172777	229464	412797	463990	729738	689994	771836	678958	736553	576100	101672	125944	142326	219991	404577	425888	714481	689994	528800	462827	608489
High	Q9NX62	Inositol monophosphatase 3 OS=Homo sapiens OX=9606 GN=IMPAD1 PE=1 SV=1	IMPAD1	inositol monophosphatase domain containing 1	Cytoplasm	enzyme	1	GO:0001958~endochondral ossification,GO:0002063~chondrocyte development,GO:0006021~inositol biosynthetic process,GO:0009791~post-embryonic development,GO:0016311~dephosphorylation,GO:0030204~chondroitin sulfate metabolic process,GO:0042733~embryonic digit morphogenesis,GO:0046854~phosphatidylinositol phosphorylation,	GO:0005794~Golgi apparatus,GO:0016020~membrane,GO:0016021~integral component of membrane,	GO:0000287~magnesium ion binding,GO:0008254~3'-nucleotidase activity,GO:0008441~3'(2'),5'-bisphosphate nucleotidase activity,GO:0008934~inositol monophosphate 1-phosphatase activity,GO:0052832~inositol monophosphate 3-phosphatase activity,GO:0052833~inositol monophosphate 4-phosphatase activity,	-0.092	0		25.237	23	5	17	5	1	359	38.7	6.86	40	23	5	0	1.33434e+06	1.33918e+06	1.55039e+06	1.10906e+06	9.89216e+06	9.40975e+06	9.84826e+06	1.1959e+07	7.5319e+06	6.28198e+06	7.76406e+06	7.92676e+06	1.24011e+06	1.32328e+06	1.27715e+06	1063269	9.69518e+06	8.63703e+06	9.64235e+06	1.1959e+07	5.16025e+06	4.28225e+06	6.41412e+06
High	Q9NXE4	Sphingomyelin phosphodiesterase 4 OS=Homo sapiens OX=9606 GN=SMPD4 PE=1 SV=3	SMPD4	sphingomyelin phosphodiesterase 4	Cytoplasm	enzyme	1	GO:0006685~sphingomyelin catabolic process,GO:0006687~glycosphingolipid metabolic process,GO:0046475~glycerophospholipid catabolic process,GO:0046513~ceramide biosynthetic process,GO:0071356~cellular response to tumor necrosis factor,	GO:0000139~Golgi membrane,GO:0005783~endoplasmic reticulum,GO:0005789~endoplasmic reticulum membrane,GO:0005794~Golgi apparatus,GO:0005802~trans-Golgi network,GO:0016021~integral component of membrane,	GO:0004767~sphingomyelin phosphodiesterase activity,GO:0046872~metal ion binding,GO:0050290~sphingomyelin phosphodiesterase D activity,	-0.079	0		16.183	8	4	18	4	1	866	97.7	8.27	159	8	4	0	246135	271874	430664	426213	3.27539e+06	2.84014e+06	3.09131e+06	3.07412e+06	2.1414e+06	1.96423e+06	1.60122e+06	3.40553e+06	228754	268646	354762	408617	3.21017e+06	2.60691e+06	3.02668e+06	3.07412e+06	1.46711e+06	1.33896e+06	1.32281e+06
High	Q9NXS2	Glutaminyl-peptide cyclotransferase-like protein OS=Homo sapiens OX=9606 GN=QPCTL PE=1 SV=2	QPCTL	glutaminyl-peptide cyclotransferase like	Cytoplasm	enzyme	1	GO:0017186~peptidyl-pyroglutamic acid biosynthetic process, using glutaminyl-peptide cyclotransferase,	GO:0000139~Golgi membrane,GO:0005794~Golgi apparatus,GO:0016020~membrane,GO:0016021~integral component of membrane,	GO:0008270~zinc ion binding,GO:0016603~glutaminyl-peptide cyclotransferase activity,	-0.075	0		26.885	22	5	22	5	1	382	42.9	9.82	245	22	5	0	1.54276e+06	1.19572e+06	358694		4.85737e+06	5.68686e+06	9.69023e+06	1.09477e+07	9.18633e+06	1.18872e+07	1.56213e+07	1.09642e+07	1.43381e+06	1.18152e+06	295476		4.76065e+06	5.21985e+06	9.48762e+06	1.09477e+07	6.29373e+06	8.10314e+06	12905205
High	Q9NYU2	UDP-glucose:glycoprotein glucosyltransferase 1 OS=Homo sapiens OX=9606 GN=UGGT1 PE=1 SV=3	UGGT1	UDP-glucose glycoprotein glucosyltransferase 1	Cytoplasm	enzyme	1	GO:0006486~protein glycosylation,GO:0018279~protein N-linked glycosylation via asparagine,GO:0030968~endoplasmic reticulum unfolded protein response,GO:0051084~'de novo' posttranslational protein folding,GO:0071712~ER-associated misfolded protein catabolic process,GO:0097359~UDP-glucosylation,GO:1904380~endoplasmic reticulum mannose trimming,	GO:0005783~endoplasmic reticulum,GO:0005788~endoplasmic reticulum lumen,GO:0005793~endoplasmic reticulum-Golgi intermediate compartment,GO:0044322~endoplasmic reticulum quality control compartment,GO:0070062~extracellular exosome,	GO:0003980~UDP-glucose:glycoprotein glucosyltransferase activity,GO:0005515~protein binding,GO:0051082~unfolded protein binding,	-0.326	0		52.807	11	12	74	12	1	1555	177.1	5.63	671	11	12	0	1.9723e+07	2.17713e+07	2.45063e+07	2.10714e+07	5.93071e+06	4.55107e+06	5.57132e+06	4.7322e+06	1.54425e+07	1.42998e+07	1.54656e+07	1.51672e+07	1.83302e+07	2.15127e+07	2.01872e+07	2.02014e+07	5.81262e+06	4.17734e+06	5.45484e+06	4.7322e+06	1.05799e+07	9.74778e+06	1.27766e+07
High	Q9NZ43	Vesicle transport protein USE1 OS=Homo sapiens OX=9606 GN=USE1 PE=1 SV=2	USE1	unconventional SNARE in the ER 1	Cytoplasm	other	1	GO:0006888~ER to Golgi vesicle-mediated transport,GO:0006890~retrograde vesicle-mediated transport, Golgi to ER,GO:0007041~lysosomal transport,GO:0015031~protein transport,GO:0030163~protein catabolic process,GO:0032940~secretion by cell,	GO:0005764~lysosome,GO:0005783~endoplasmic reticulum,GO:0005789~endoplasmic reticulum membrane,GO:0016021~integral component of membrane,	GO:0005515~protein binding,	-0.329	0		16.396	18	4	31	4	1	259	29.4	9.07	639	18	4	0	3.78718e+06	4.02141e+06	4.57722e+06	5.10481e+06	1.48423e+07	1.54292e+07	1.29021e+07	1.4055e+07	2.2109e+07	2.02664e+07	2.17375e+07	2.19384e+07	3.51974e+06	3.97365e+06	3.77051e+06	4.89406e+06	1.45468e+07	1.41622e+07	1.26323e+07	1.4055e+07	1.51473e+07	1.38151e+07	1.7958e+07
High	Q9NZ53	Podocalyxin-like protein 2 OS=Homo sapiens OX=9606 GN=PODXL2 PE=1 SV=1	PODXL2	podocalyxin like 2	Plasma Membrane	other	1	GO:0050901~leukocyte tethering or rolling,	GO:0005887~integral component of plasma membrane,	GO:0005515~protein binding,GO:0005539~glycosaminoglycan binding,	-0.489	0		20.405	5	3	58	3	1	605	65	4.34	1314	5	3	0	1.04039e+06	1.24173e+06	1.97585e+06	1.68437e+06	6.34838e+06	5.94566e+06	6.43545e+06	5.60786e+06	2.4158e+06	1.90941e+06	3.63357e+06	3.81987e+06	966917	1.22699e+06	1.62762e+06	1.61483e+06	6.22197e+06	5.45741e+06	6.30089e+06	5.60786e+06	1.65511e+06	1.30159e+06	3.0018e+06
High	Q9P0J0	NADH dehydrogenase [ubiquinone] 1 alpha subcomplex subunit 13 OS=Homo sapiens OX=9606 GN=NDUFA13 PE=1 SV=3	NDUFA13	NADH:ubiquinone oxidoreductase subunit A13	Cytoplasm	enzyme	1	GO:0006120~mitochondrial electron transport, NADH to ubiquinone,GO:0010952~positive regulation of peptidase activity,GO:0030308~negative regulation of cell growth,GO:0032981~mitochondrial respiratory chain complex I assembly,GO:0035458~cellular response to interferon-beta,GO:0043280~positive regulation of cysteine-type endopeptidase activity involved in apoptotic process,GO:0045039~protein import…	GO:0005654~nucleoplasm,GO:0005737~cytoplasm,GO:0005739~mitochondrion,GO:0005743~mitochondrial inner membrane,GO:0005746~mitochondrial respiratory chain,GO:0005747~mitochondrial respiratory chain complex I,GO:0016021~integral component of membrane,GO:0031966~mitochondrial membrane,GO:0070062~extracellular exosome,	GO:0003954~NADH dehydrogenase activity,GO:0005515~protein binding,GO:0005524~ATP binding,GO:0008137~NADH dehydrogenase (ubiquinone) activity,	-0.413	0		26.407	33	5	93	5	1	144	16.7	8.43	1064	33	5	0	5.00287e+06	6.74421e+06	6.11551e+06	6.20945e+06	2.7145e+07	2.95258e+07	2.73629e+07	2.61276e+07	2.69477e+07	2.69226e+07	2.83206e+07	3.35994e+07	4.64957e+06	6.66413e+06	5.03769e+06	5.95309e+06	2.66045e+07	2.71012e+07	2.67908e+07	2.61276e+07	1.84624e+07	1.83524e+07	2.33965e+07
High	Q9P0L0	Vesicle-associated membrane protein-associated protein A OS=Homo sapiens OX=9606 GN=VAPA PE=1 SV=3	VAPA	VAMP associated protein A	Plasma Membrane	other	1	GO:0006888~ER to Golgi vesicle-mediated transport,GO:0007029~endoplasmic reticulum organization,GO:0007165~signal transduction,GO:0008219~cell death,GO:0030148~sphingolipid biosynthetic process,GO:0031175~neuron projection development,GO:0034975~protein folding in endoplasmic reticulum,GO:0043123~positive regulation of I-kappaB kinase/NF-kappaB signaling,GO:0044791~positive regulation by host of …	GO:0000139~Golgi membrane,GO:0005783~endoplasmic reticulum,GO:0005789~endoplasmic reticulum membrane,GO:0005886~plasma membrane,GO:0005913~cell-cell adherens junction,GO:0005923~bicellular tight junction,GO:0015630~microtubule cytoskeleton,GO:0016021~integral component of membrane,GO:0031965~nuclear membrane,GO:0031982~vesicle,GO:0048471~perinuclear region of cytoplasm,GO:0070971~endoplasmic reti…	GO:0004871~signal transducer activity,GO:0005515~protein binding,GO:0008017~microtubule binding,GO:0019904~protein domain specific binding,GO:0033149~FFAT motif binding,GO:0046982~protein heterodimerization activity,GO:0098641~cadherin binding involved in cell-cell adhesion,	-0.468	0		64.342	45	10	160	9	1	249	27.9	8.62	1960	45	10	0	1.42801e+07	1.3461e+07	1.13472e+07	1.21249e+07	6.62068e+07	7.00884e+07	5.50038e+07	5.63984e+07	7.05586e+07	7.4513e+07	5.53102e+07	5.912e+07	1.32717e+07	1.33012e+07	9.3473e+06	1.16243e+07	6.48884e+07	6.43328e+07	5.38537e+07	5.63984e+07	4.8341e+07	5.07934e+07	4.56934e+07
High	Q9P1W3	Calcium permeable stress-gated cation channel 1 OS=Homo sapiens OX=9606 GN=TMEM63C PE=2 SV=1	TMEM63C	transmembrane protein 63C	Other	ion channel	1	GO:0006812~cation transport,GO:0098655~cation transmembrane transport,	GO:0016021~integral component of membrane,	GO:0005227~calcium activated cation channel activity,	0.173	0.003		3.28	1	1	3	1	1	806	93.3	7.03	14	1	1	0	67726.7	100548	172356	160773	614606	613558	778574	715040	272046	227700	442184	494093	62944	99353.8	141980	154136	602368	563173	762295	715040	186384	155216	365302
High	Q9P2W9	Syntaxin-18 OS=Homo sapiens OX=9606 GN=STX18 PE=1 SV=1	STX18	syntaxin 18	Cytoplasm	transporter	1	GO:0006886~intracellular protein transport,GO:0006890~retrograde vesicle-mediated transport, Golgi to ER,GO:0061025~membrane fusion,GO:0090158~endoplasmic reticulum membrane organization,GO:1902117~positive regulation of organelle assembly,GO:1902953~positive regulation of ER to Golgi vesicle-mediated transport,GO:1903358~regulation of Golgi organization,	GO:0000139~Golgi membrane,GO:0005622~intracellular,GO:0005783~endoplasmic reticulum,GO:0005789~endoplasmic reticulum membrane,GO:0016020~membrane,GO:0016021~integral component of membrane,GO:0031201~SNARE complex,	GO:0005484~SNAP receptor activity,GO:0005515~protein binding,GO:0019904~protein domain specific binding,	-0.684	0		18.763	13	4	38	4	1	335	38.7	5.49	771	13	4	0	1.8628e+06	1.83703e+06	1.88796e+06	1.80764e+06	8.23628e+06	8.66766e+06	8.0457e+06	7.36537e+06	1.49097e+07	1.33131e+07	1.35127e+07	1.46656e+07	1.73125e+06	1.81521e+06	1.55521e+06	1.73301e+06	8.07228e+06	7.95587e+06	7.87747e+06	7.36537e+06	1.02149e+07	9.07514e+06	1.11632e+07
High	Q9UBG0	C-type mannose receptor 2 OS=Homo sapiens OX=9606 GN=MRC2 PE=1 SV=2	MRC2	mannose receptor C type 2	Plasma Membrane	transmembrane receptor	1	GO:0001649~osteoblast differentiation,GO:0006897~endocytosis,GO:0007165~signal transduction,GO:0030574~collagen catabolic process,	GO:0005887~integral component of plasma membrane,GO:0005925~focal adhesion,GO:0016020~membrane,GO:0016021~integral component of membrane,	GO:0004888~transmembrane signaling receptor activity,GO:0005515~protein binding,GO:0005518~collagen binding,GO:0030246~carbohydrate binding,	-0.545	0		90.255	15	16	145	16	1	1479	166.6	5.83	2790	15	16	0	1.51623e+07	1.18359e+07	1.40424e+07	1.60182e+07	8.70539e+07	8.85143e+07	7.2442e+07	7.21147e+07	7.7804e+07	7.66928e+07	7.71446e+07	8.54342e+07	1.40916e+07	1.16953e+07	1.15675e+07	1.53569e+07	8.53204e+07	8.12455e+07	7.09274e+07	7.21147e+07	5.3305e+07	5.22793e+07	6.37315e+07
High	Q9UBI4	Stomatin-like protein 1 OS=Homo sapiens OX=9606 GN=STOML1 PE=1 SV=1	STOML1	stomatin like 1	Other	other	1		GO:0016020~membrane,GO:0016021~integral component of membrane,	GO:0005515~protein binding,	0.122	0.003		2.951	5	1	2	1	1	398	42.9	7.99	26	5	1	0
High	Q9UBP0	Spastin OS=Homo sapiens OX=9606 GN=SPAST PE=1 SV=1	SPAST	spastin	Nucleus	enzyme	1	GO:0000281~mitotic cytokinesis,GO:0001578~microtubule bundle formation,GO:0006888~ER to Golgi vesicle-mediated transport,GO:0007409~axonogenesis,GO:0008089~anterograde axonal transport,GO:0008152~metabolic process,GO:0010458~exit from mitosis,GO:0019896~axonal transport of mitochondrion,GO:0031117~positive regulation of microtubule depolymerization,GO:0031122~cytoplasmic microtubule organization,…	GO:0005634~nucleus,GO:0005737~cytoplasm,GO:0005768~endosome,GO:0005783~endoplasmic reticulum,GO:0005789~endoplasmic reticulum membrane,GO:0005811~lipid particle,GO:0005813~centrosome,GO:0005819~spindle,GO:0005874~microtubule,GO:0015630~microtubule cytoskeleton,GO:0016021~integral component of membrane,GO:0030496~midbody,GO:0031410~cytoplasmic vesicle,GO:0031965~nuclear membrane,GO:0048471~perinuc…	GO:0005515~protein binding,GO:0005524~ATP binding,GO:0008017~microtubule binding,GO:0008568~microtubule-severing ATPase activity,GO:0043014~alpha-tubulin binding,GO:0048487~beta-tubulin binding,	-0.392	0.002		3.683	3	1	1	1	1	616	67.2	9.64	26	3	1	0		55155.5			378154	289461								54500.6			370624	265691
High	Q9UBS4	DnaJ homolog subfamily B member 11 OS=Homo sapiens OX=9606 GN=DNAJB11 PE=1 SV=1	DNAJB11	DnaJ heat shock protein family (Hsp40) member B11	Cytoplasm	other	1	GO:0006457~protein folding,GO:0016556~mRNA modification,GO:0032781~positive regulation of ATPase activity,GO:0036498~IRE1-mediated unfolded protein response,	GO:0005634~nucleus,GO:0005783~endoplasmic reticulum,GO:0005788~endoplasmic reticulum lumen,GO:0016020~membrane,GO:0034663~endoplasmic reticulum chaperone complex,	GO:0005515~protein binding,GO:0051082~unfolded protein binding,	-0.561	0.003		3.035	3	1	10	1	1	358	40.5	6.18	182	3	1	0	1.47321e+06	1.52731e+06	6.13642e+06	4.46419e+06	358079	409777	1.56175e+06	1.32059e+06		91660.1	1.35244e+06	1.5703e+06	1.36917e+06	1509170	5054915	4.27988e+06	350948	376126	1.5291e+06	1.32059e+06		62482.1	1.11729e+06
High	Q9UBV2	Protein sel-1 homolog 1 OS=Homo sapiens OX=9606 GN=SEL1L PE=1 SV=3	SEL1L	SEL1L adaptor subunit of ERAD E3 ubiquitin ligase	Cytoplasm	other	1	GO:0006641~triglyceride metabolic process,GO:0007219~Notch signaling pathway,GO:0009306~protein secretion,GO:0030433~ER-associated ubiquitin-dependent protein catabolic process,GO:0030970~retrograde protein transport, ER to cytosol,GO:0036503~ERAD pathway,GO:0050821~protein stabilization,GO:1904380~endoplasmic reticulum mannose trimming,	GO:0000836~Hrd1p ubiquitin ligase complex,GO:0000839~Hrd1p ubiquitin ligase ERAD-L complex,GO:0005783~endoplasmic reticulum,GO:0005789~endoplasmic reticulum membrane,GO:0016021~integral component of membrane,GO:0036513~Derlin-1 retrotranslocation complex,GO:0044322~endoplasmic reticulum quality control compartment,	GO:0005515~protein binding,	-0.429	0		21.605	11	4	16	4	1	794	88.7	5.39	180	11	4	0	1.75922e+06	1.48927e+06	1.10665e+06	822415	3.00944e+06	2.70925e+06	2.54994e+06	2.05434e+06	6.97971e+06	6.57367e+06	6.89672e+06	9.41288e+06	1.63499e+06	1.47159e+06	911607	788461	2.94952e+06	2.48676e+06	2.49662e+06	2.05434e+06	4.78193e+06	4.48109e+06	5.69759e+06
High	Q9UBV7	Beta-1,4-galactosyltransferase 7 OS=Homo sapiens OX=9606 GN=B4GALT7 PE=1 SV=1	B4GALT7	beta-1,4-galactosyltransferase 7	Cytoplasm	enzyme	1	GO:0005975~carbohydrate metabolic process,GO:0006024~glycosaminoglycan biosynthetic process,GO:0006029~proteoglycan metabolic process,GO:0006464~cellular protein modification process,GO:0006487~protein N-linked glycosylation,GO:0030203~glycosaminoglycan metabolic process,GO:0043206~extracellular fibril organization,GO:0048147~negative regulation of fibroblast proliferation,	GO:0000139~Golgi membrane,GO:0005794~Golgi apparatus,GO:0016021~integral component of membrane,GO:0031012~extracellular matrix,GO:0032580~Golgi cisterna membrane,	GO:0003831~beta-N-acetylglucosaminylglycopeptide beta-1,4-galactosyltransferase activity,GO:0005515~protein binding,GO:0008378~galactosyltransferase activity,GO:0016757~transferase activity, transferring glycosyl groups,GO:0030145~manganese ion binding,GO:0046525~xylosylprotein 4-beta-galactosyltransferase activity,	-0.381	0		6.114	8	2	12	2	1	327	37.4	8.98	196	8	2	0	1.40959e+06	1.15972e+06	1.31805e+06	1.3468e+06	6.22048e+06	5.94284e+06	5.49766e+06	5.12124e+06	7.03314e+06	6.89736e+06	6.08694e+06	8.49935e+06	1.31005e+06	1.14595e+06	1.08575e+06	1.2912e+06	6.09661e+06	5.45481e+06	5.38271e+06	5.12124e+06	4.81854e+06	4.70173e+06	5.0286e+06
High	Q9UHN6	Cell surface hyaluronidase OS=Homo sapiens OX=9606 GN=CEMIP2 PE=1 SV=1	CEMIP2	cell migration inducing hyaluronidase 2	Cytoplasm	enzyme	1	GO:0007275~multicellular organism development,GO:0098609~cell-cell adhesion,	GO:0005913~cell-cell adherens junction,GO:0016021~integral component of membrane,GO:0070062~extracellular exosome,	GO:0098641~cadherin binding involved in cell-cell adhesion,	-0.373	0		9.852	3	3	6	3	1	1383	154.3	8.15	61	3	3	0	489734	405017	289541	254437	2.57973e+06	2.63382e+06	1.68302e+06	1.58124e+06	2.20434e+06	2.20382e+06	1.97195e+06	2.39541e+06	455150	400208	238511	243933	2.52836e+06	2.41753e+06	1.64783e+06	1.58124e+06	1.51024e+06	1.50229e+06	1.62909e+06
High	Q9UHQ9	NADH-cytochrome b5 reductase 1 OS=Homo sapiens OX=9606 GN=CYB5R1 PE=1 SV=1	CYB5R1	cytochrome b5 reductase 1	Cytoplasm	enzyme	1	GO:0002576~platelet degranulation,GO:0015701~bicarbonate transport,GO:0016126~sterol biosynthetic process,GO:0055114~oxidation-reduction process,GO:1903955~positive regulation of protein targeting to mitochondrion,	GO:0005739~mitochondrion,GO:0005789~endoplasmic reticulum membrane,GO:0005886~plasma membrane,GO:0016020~membrane,GO:0016021~integral component of membrane,GO:0031092~platelet alpha granule membrane,GO:0070062~extracellular exosome,	GO:0004128~cytochrome-b5 reductase activity, acting on NAD(P)H,GO:0005515~protein binding,GO:0016491~oxidoreductase activity,GO:0071949~FAD binding,	-0.16	0		27.256	31	7	29	7	1	305	34.1	9.38	309	31	7	0	1.08525e+07	1.17401e+07	8.38887e+06	9.85077e+06	2.08397e+07	2.05547e+07	2.02483e+07	2.22022e+07	1.78821e+07	2.37149e+07	1.83473e+07	2.45017e+07	1.00861e+07	1.16007e+07	6.91038e+06	9.44407e+06	2.04247e+07	1.88667e+07	1.98249e+07	2.22022e+07	1.22514e+07	1.61658e+07	1.51573e+07
High	Q9UIQ6	Leucyl-cystinyl aminopeptidase OS=Homo sapiens OX=9606 GN=LNPEP PE=1 SV=3	LNPEP	leucyl and cystinyl aminopeptidase	Cytoplasm	peptidase	1	GO:0000209~protein polyubiquitination,GO:0002480~antigen processing and presentation of exogenous peptide antigen via MHC class I, TAP-independent,GO:0006508~proteolysis,GO:0007165~signal transduction,GO:0007267~cell-cell signaling,GO:0007565~female pregnancy,GO:0008217~regulation of blood pressure,GO:0030163~protein catabolic process,GO:0043171~peptide catabolic process,GO:0060395~SMAD protein s…	GO:0005576~extracellular region,GO:0005622~intracellular,GO:0005765~lysosomal membrane,GO:0005829~cytosol,GO:0005886~plasma membrane,GO:0005887~integral component of plasma membrane,GO:0016020~membrane,GO:0030659~cytoplasmic vesicle membrane,GO:0031905~early endosome lumen,GO:0048471~perinuclear region of cytoplasm,	GO:0004177~aminopeptidase activity,GO:0005515~protein binding,GO:0008237~metallopeptidase activity,GO:0008270~zinc ion binding,GO:0042277~peptide binding,GO:0070006~metalloaminopeptidase activity,	-0.194	0		165.695	35	30	331	30	1	1025	117.3	5.73	3917	35	30	0	2.60599e+07	2.94187e+07	3.57761e+07	3.52524e+07	2.41584e+08	2.52801e+08	2.45194e+08	2.46418e+08	1.41971e+08	1.41893e+08	1.51768e+08	1.50706e+08	2.42196e+07	2.90693e+07	2.94708e+07	3.3797e+07	2.36774e+08	2.32041e+08	2.40068e+08	2.46418e+08	9.72672e+07	9.67248e+07	1.2538e+08
High	Q9UK23	N-acetylglucosamine-1-phosphodiester alpha-N-acetylglucosaminidase OS=Homo sapiens OX=9606 GN=NAGPA PE=1 SV=2	NAGPA	N-acetylglucosamine-1-phosphodiester alpha-N-acetylglucosaminidase	Cytoplasm	enzyme	1	GO:0005975~carbohydrate metabolic process,GO:0006464~cellular protein modification process,GO:0006486~protein glycosylation,GO:0006622~protein targeting to lysosome,GO:0007040~lysosome organization,GO:0033299~secretion of lysosomal enzymes,	GO:0005887~integral component of plasma membrane,GO:0016021~integral component of membrane,GO:0032580~Golgi cisterna membrane,	GO:0003944~N-acetylglucosamine-1-phosphodiester alpha-N-acetylglucosaminidase activity,GO:0005515~protein binding,	-0.374	0		14.378	8	3	23	3	1	515	56	6.6	566	8	3	0	7.07939e+06	3.93238e+06	5.26375e+06	5.0682e+06	1.48046e+07	1.43371e+07	1.15639e+07	1.25921e+07	1.40282e+07	1.502e+07	1.50467e+07	1.58704e+07	6.57945e+06	3.88568e+06	4.33604e+06	4.85896e+06	1.45098e+07	1.31597e+07	1.13221e+07	1.25921e+07	9.61097e+06	1.02387e+07	12430565
High	Q9UKM7	Endoplasmic reticulum mannosyl-oligosaccharide 1,2-alpha-mannosidase OS=Homo sapiens OX=9606 GN=MAN1B1 PE=1 SV=2	MAN1B1	mannosidase alpha class 1B member 1	Cytoplasm	enzyme	1	GO:0006491~N-glycan processing,GO:0008152~metabolic process,GO:0009311~oligosaccharide metabolic process,GO:0030433~ER-associated ubiquitin-dependent protein catabolic process,GO:0036508~protein alpha-1,2-demannosylation,GO:0036509~trimming of terminal mannose on B branch,GO:1904380~endoplasmic reticulum mannose trimming,GO:1904382~mannose trimming involved in glycoprotein ERAD pathway,	GO:0005783~endoplasmic reticulum,GO:0005789~endoplasmic reticulum membrane,GO:0005794~Golgi apparatus,GO:0016020~membrane,GO:0016021~integral component of membrane,GO:0044322~endoplasmic reticulum quality control compartment,GO:1903561~extracellular vesicle,	GO:0004559~alpha-mannosidase activity,GO:0004571~mannosyl-oligosaccharide 1,2-alpha-mannosidase activity,GO:0005509~calcium ion binding,	-0.458	0		27.591	15	5	29	5	1	699	79.5	7.72	213	15	5	0	557794	649521	910933	904742	5.66505e+06	5.06606e+06	7.32493e+06	5.74925e+06	3.44069e+06	3.04264e+06	3.6278e+06	3.93174e+06	518403	641808	750387	867389	5.55225e+06	4.65004e+06	7.17178e+06	5.74925e+06	2.35728e+06	2.07408e+06	2.99703e+06
High	Q9UKY4	Protein O-mannosyl-transferase 2 OS=Homo sapiens OX=9606 GN=POMT2 PE=1 SV=2	POMT2	protein O-mannosyltransferase 2	Cytoplasm	enzyme	1	GO:0006486~protein glycosylation,GO:0006493~protein O-linked glycosylation,GO:0035269~protein O-linked mannosylation,GO:0071712~ER-associated misfolded protein catabolic process,	GO:0005789~endoplasmic reticulum membrane,GO:0016021~integral component of membrane,	GO:0000030~mannosyltransferase activity,GO:0004169~dolichyl-phosphate-mannose-protein mannosyltransferase activity,GO:0046872~metal ion binding,	0.154	0		7.214	2	1	10	1	1	750	84.2	9.16	140	2	1	0	321245	184643	622755	383504	1.54852e+06	1.20848e+06	1.63139e+06	1.46062e+06	1.08799e+06	934184	1.21442e+06	1.04084e+06	298559	182451	512998	367671	1.51769e+06	1.10924e+06	1597284	1.46062e+06	745406	636807	1.00327e+06
High	Q9UNK0	Syntaxin-8 OS=Homo sapiens OX=9606 GN=STX8 PE=1 SV=2	STX8	syntaxin 8	Plasma Membrane	other	1	GO:0006810~transport,GO:0006886~intracellular protein transport,GO:0006906~vesicle fusion,GO:0008333~endosome to lysosome transport,GO:0045022~early endosome to late endosome transport,GO:0048278~vesicle docking,GO:1903076~regulation of protein localization to plasma membrane,	GO:0005765~lysosomal membrane,GO:0005768~endosome,GO:0005769~early endosome,GO:0005770~late endosome,GO:0005783~endoplasmic reticulum,GO:0005802~trans-Golgi network,GO:0005829~cytosol,GO:0005887~integral component of plasma membrane,GO:0016021~integral component of membrane,GO:0031201~SNARE complex,GO:0031902~late endosome membrane,GO:0031982~vesicle,GO:0048471~perinuclear region of cytoplasm,GO:…	GO:0005484~SNAP receptor activity,GO:0005515~protein binding,GO:0019869~chloride channel inhibitor activity,GO:0019905~syntaxin binding,GO:0031625~ubiquitin protein ligase binding,	-0.471	0		55.125	38	8	116	8	1	236	26.9	4.98	1364	38	8	0	2.38005e+07	2.16665e+07	3.04786e+07	2.90378e+07	7.63019e+07	8.82069e+07	6.78602e+07	6.83144e+07	7.35198e+07	6.55053e+07	6.47692e+07	6.51404e+07	2.21197e+07	2.14092e+07	2.51069e+07	2.7839e+07	7.47825e+07	8.09633e+07	6.64414e+07	6.83144e+07	5.03699e+07	4.46531e+07	5.35077e+07
High	Q9UNN8	Endothelial protein C receptor OS=Homo sapiens OX=9606 GN=PROCR PE=1 SV=1	PROCR	protein C receptor	Plasma Membrane	other	1	GO:0007596~blood coagulation,GO:0050819~negative regulation of coagulation,GO:0050900~leukocyte migration,	GO:0005576~extracellular region,GO:0005813~centrosome,GO:0005886~plasma membrane,GO:0005887~integral component of plasma membrane,GO:0005925~focal adhesion,GO:0009986~cell surface,GO:0070062~extracellular exosome,	GO:0004872~receptor activity,GO:0005515~protein binding,	0.016	0		18.604	15	3	30	3	1	238	26.7	7.18	532	15	3	0	2.04389e+06	2.47574e+06	3.09112e+06	2.82448e+06	7.30107e+06	6.83068e+06	9.22902e+06	7.99382e+06	8.88193e+06	8.32117e+06	1.36021e+07	1.26034e+07	1.89956e+06	2.44634e+06	2.54633e+06	2.70787e+06	7155693	6.26975e+06	9.03606e+06	7.99382e+06	6.08518e+06	5.67231e+06	1.12371e+07
High	Q9Y2B2	N-acetylglucosaminyl-phosphatidylinositol de-N-acetylase OS=Homo sapiens OX=9606 GN=PIGL PE=1 SV=1	PIGL	phosphatidylinositol glycan anchor biosynthesis class L	Cytoplasm	enzyme	1	GO:0006506~GPI anchor biosynthetic process,GO:0016254~preassembly of GPI anchor in ER membrane,	GO:0005789~endoplasmic reticulum membrane,GO:0016021~integral component of membrane,	GO:0000225~N-acetylglucosaminylphosphatidylinositol deacetylase activity,	0.167	0.002		4.451	10	1	8	1	1	252	28.5	8.1	79	10	1	0					462935	379277	306671	245749	475212	353174	346896	393764					453717	348130	300259	245749	325577	240749	286582
High	Q9Y2H6	Fibronectin type-III domain-containing protein 3A OS=Homo sapiens OX=9606 GN=FNDC3A PE=1 SV=4	FNDC3A	fibronectin type III domain containing 3A	Cytoplasm	other	1	GO:0007286~spermatid development,GO:0009566~fertilization,GO:0016337~single organismal cell-cell adhesion,GO:0060009~Sertoli cell development,	GO:0000139~Golgi membrane,GO:0001669~acrosomal vesicle,GO:0005794~Golgi apparatus,GO:0005829~cytosol,GO:0012506~vesicle membrane,GO:0016020~membrane,GO:0016021~integral component of membrane,	GO:0044822~poly(A) RNA binding,	-0.429	0		21.785	6	5	24	5	1	1198	131.8	6.71	313	6	5	0	2.38373e+06	2.59633e+06	3.34915e+06	3.18501e+06	1.27112e+07	1.17183e+07	1.25771e+07	1.17593e+07	1.02815e+07	1.05386e+07	1.59898e+07	1.53627e+07	2.2154e+06	2.56549e+06	2.75888e+06	3.05351e+06	1.24581e+07	1.0756e+07	1.23141e+07	1.17593e+07	7.04404e+06	7.18385e+06	1.32096e+07
High	Q9Y2R0	Cytochrome c oxidase assembly factor 3 homolog, mitochondrial OS=Homo sapiens OX=9606 GN=COA3 PE=1 SV=1	COA3	cytochrome c oxidase assembly factor 3	Cytoplasm	other	1	GO:0033617~mitochondrial respiratory chain complex IV assembly,GO:0070131~positive regulation of mitochondrial translation,	GO:0005739~mitochondrion,GO:0016021~integral component of membrane,GO:0031305~integral component of mitochondrial inner membrane,	GO:0005515~protein binding,	-0.496	0.001		4.955	9	1	13	1	1	106	11.7	9.6	319	9	1	0	858806	872214	1.51941e+06	1.09766e+06	4.46366e+06	4.62282e+06	4.99675e+06	5198105	3.39472e+06	2.92578e+06	4.44498e+06	4.87246e+06	798158	861856	1251623	1.05234e+06	4374777	4243194	4.89227e+06	5198105	2.32579e+06	1.99442e+06	3.67213e+06
High	Q9Y394	Dehydrogenase/reductase SDR family member 7 OS=Homo sapiens OX=9606 GN=DHRS7 PE=1 SV=1	DHRS7	dehydrogenase/reductase 7	Other	enzyme	1	GO:0055114~oxidation-reduction process,	GO:0016020~membrane,	GO:0016491~oxidoreductase activity,	0.058	0		73.384	42	12	160	12	1	339	38.3	8.32	1957	42	12	0	2.68556e+07	2.27783e+07	2.73068e+07	2.67289e+07	1.22487e+08	1.20733e+08	1.17571e+08	1.18003e+08	1.49653e+08	1.38489e+08	1.26284e+08	1.20325e+08	2.49591e+07	2.25078e+07	2.24941e+07	2.56254e+07	1.20048e+08	1.10818e+08	1.15113e+08	1.18003e+08	1.0253e+08	9.44044e+07	1.04327e+08
High	Q9Y3B3	Transmembrane emp24 domain-containing protein 7 OS=Homo sapiens OX=9606 GN=TMED7 PE=1 SV=2	TMED7	transmembrane p24 trafficking protein 7	Cytoplasm	transporter	1	GO:0006810~transport,GO:0006888~ER to Golgi vesicle-mediated transport,GO:0006890~retrograde vesicle-mediated transport, Golgi to ER,GO:0015031~protein transport,	GO:0000139~Golgi membrane,GO:0005783~endoplasmic reticulum,GO:0005789~endoplasmic reticulum membrane,GO:0005793~endoplasmic reticulum-Golgi intermediate compartment,GO:0005794~Golgi apparatus,GO:0016021~integral component of membrane,GO:0030126~COPI vesicle coat,GO:0030127~COPII vesicle coat,GO:0030133~transport vesicle,GO:0033116~endoplasmic reticulum-Golgi intermediate compartment membrane,GO:0…		-0.232	0		39.473	38	6	83	6	1	224	25.2	6.89	1343	38	6	0	3.26219e+07	2.65527e+07	2.5095e+07	2.65966e+07	3.4693e+07	3.23344e+07	3.44016e+07	3.62494e+07	1.80879e+08	1.90829e+08	1.56098e+08	1.40205e+08	3.03182e+07	2.62373e+07	2.06722e+07	2.54986e+07	3.40022e+07	2.96791e+07	3.36824e+07	3.62494e+07	1.23923e+08	1.30083e+08	1.28957e+08
High	Q9Y3D6	Mitochondrial fission 1 protein OS=Homo sapiens OX=9606 GN=FIS1 PE=1 SV=2	FIS1	fission, mitochondrial 1	Cytoplasm	other	1	GO:0000266~mitochondrial fission,GO:0000422~mitophagy,GO:0001836~release of cytochrome c from mitochondria,GO:0006626~protein targeting to mitochondrion,GO:0007204~positive regulation of cytosolic calcium ion concentration,GO:0008053~mitochondrial fusion,GO:0010821~regulation of mitochondrion organization,GO:0016559~peroxisome fission,GO:0032471~negative regulation of endoplasmic reticulum calciu…	GO:0005739~mitochondrion,GO:0005777~peroxisome,GO:0005779~integral component of peroxisomal membrane,GO:0005783~endoplasmic reticulum,GO:0016020~membrane,GO:0031307~integral component of mitochondrial outer membrane,GO:0043234~protein complex,	GO:0005102~receptor binding,GO:0005515~protein binding,	-0.233	0.002		3.886	7	1	7	1	1	152	16.9	8.79	75	7	1	0	664446	842023	953773	1.07322e+06	863568	722554	498258	540739	329389	268653	247944	226425	617524	832024	785676	1.02891e+06	846372	663218	487840	540739	225671	183133	204834
High	Q9Y3Q3	Transmembrane emp24 domain-containing protein 3 OS=Homo sapiens OX=9606 GN=TMED3 PE=1 SV=1	TMED3	transmembrane p24 trafficking protein 3	Cytoplasm	transporter	1	GO:0006810~transport,GO:0006888~ER to Golgi vesicle-mediated transport,GO:0006890~retrograde vesicle-mediated transport, Golgi to ER,GO:0015031~protein transport,	GO:0000139~Golgi membrane,GO:0005783~endoplasmic reticulum,GO:0005789~endoplasmic reticulum membrane,GO:0005793~endoplasmic reticulum-Golgi intermediate compartment,GO:0005794~Golgi apparatus,GO:0016021~integral component of membrane,GO:0030126~COPI vesicle coat,GO:0030133~transport vesicle,GO:0032580~Golgi cisterna membrane,GO:0033116~endoplasmic reticulum-Golgi intermediate compartment membrane,		-0.281	0		7.312	10	2	5	2	1	217	24.8	5.6	15	10	2	0	754878	823391	733187	728904				151583	539439	1.78448e+06	2.43299e+06	3.39282e+06	701570	813613	603967	698811				151583	369580	1.21643e+06	2.00997e+06
High	Q9Y4L1	Hypoxia up-regulated protein 1 OS=Homo sapiens OX=9606 GN=HYOU1 PE=1 SV=1	HYOU1	hypoxia up-regulated 1	Cytoplasm	other	1	GO:0002931~response to ischemia,GO:0006888~ER to Golgi vesicle-mediated transport,GO:0006898~receptor-mediated endocytosis,GO:0034976~response to endoplasmic reticulum stress,GO:0036498~IRE1-mediated unfolded protein response,GO:0071456~cellular response to hypoxia,GO:1903298~negative regulation of hypoxia-induced intrinsic apoptotic signaling pathway,GO:1903382~negative regulation of endoplasmic…	GO:0005576~extracellular region,GO:0005783~endoplasmic reticulum,GO:0005788~endoplasmic reticulum lumen,GO:0005790~smooth endoplasmic reticulum,GO:0005925~focal adhesion,GO:0016020~membrane,GO:0034663~endoplasmic reticulum chaperone complex,GO:0070062~extracellular exosome,GO:0071682~endocytic vesicle lumen,	GO:0005524~ATP binding,GO:0051087~chaperone binding,	-0.546	0		122.763	33	24	219	24	1	999	111.3	5.22	2368	33	24	0	1.17361e+08	1.07407e+08	1.17873e+08	1.09896e+08	8.36538e+07	7.89483e+07	8.90997e+07	8.76255e+07	1.52457e+07	2.0614e+07	1.7098e+07	1.15865e+07	1.09073e+08	1.06132e+08	9.70984e+07	1.05359e+08	8.1988e+07	7.24651e+07	8.72368e+07	8.76255e+07	1.04452e+07	1.4052e+07	1.41252e+07
High	Q9Y5M8	Signal recognition particle receptor subunit beta OS=Homo sapiens OX=9606 GN=SRPRB PE=1 SV=3	SRPRB	SRP receptor subunit beta	Cytoplasm	other	1	GO:0006614~SRP-dependent cotranslational protein targeting to membrane,GO:0007264~small GTPase mediated signal transduction,GO:0036498~IRE1-mediated unfolded protein response,	GO:0005622~intracellular,GO:0005737~cytoplasm,GO:0005785~signal recognition particle receptor complex,GO:0005789~endoplasmic reticulum membrane,GO:0005881~cytoplasmic microtubule,GO:0016020~membrane,GO:0016021~integral component of membrane,	GO:0005047~signal recognition particle binding,GO:0005525~GTP binding,	-0.021	0		92.782	54	15	229	15	1	271	29.7	9.04	4738	54	15	0	7.32805e+07	6.7981e+07	7.01912e+07	7.09039e+07	2.51074e+08	2.4028e+08	2.08286e+08	2.10391e+08	2.54334e+08	2.4076e+08	2.33329e+08	2.44607e+08	6.81055e+07	6.71738e+07	5.78204e+07	6.79765e+07	2.46074e+08	2.20549e+08	2.03931e+08	2.10391e+08	1.74249e+08	1.64119e+08	1.9276e+08
High	Q9Y5U9	Immediate early response 3-interacting protein 1 OS=Homo sapiens OX=9606 GN=IER3IP1 PE=1 SV=1	IER3IP1	immediate early response 3 interacting protein 1	Cytoplasm	other	1	GO:0006888~ER to Golgi vesicle-mediated transport,GO:2000269~regulation of fibroblast apoptotic process,	GO:0005783~endoplasmic reticulum,GO:0005789~endoplasmic reticulum membrane,GO:0005794~Golgi apparatus,GO:0016020~membrane,GO:0030134~ER to Golgi transport vesicle,GO:0030173~integral component of Golgi membrane,		0.834	0		10.406	24	1	13	1	1	82	9	8.22	551	24	1	0	2.68686e+06	3.37551e+06	2.56119e+06	2.53751e+06	2.02671e+07	2.51545e+07	2.34161e+07	26595332	1.44584e+07	1.33401e+07	8.96132e+06	9.58728e+06	2.49712e+06	3335423	2.1098e+06	2.43275e+06	19863500	23088846	22926482	26595332	9905699	9093606	7403218
High	Q9Y639	Neuroplastin OS=Homo sapiens OX=9606 GN=NPTN PE=1 SV=2	NPTN	neuroplastin	Plasma Membrane	other	1	GO:0001934~positive regulation of protein phosphorylation,GO:0007156~homophilic cell adhesion via plasma membrane adhesion molecules,GO:0007169~transmembrane receptor protein tyrosine kinase signaling pathway,GO:0007204~positive regulation of cytosolic calcium ion concentration,GO:0008542~visual learning,GO:0010976~positive regulation of neuron projection development,GO:0018108~peptidyl-tyrosine …	GO:0009986~cell surface,GO:0014069~postsynaptic density,GO:0016021~integral component of membrane,GO:0030425~dendrite,GO:0042734~presynaptic membrane,GO:0060077~inhibitory synapse,	GO:0004714~transmembrane receptor protein tyrosine kinase activity,GO:0005105~type 1 fibroblast growth factor receptor binding,GO:0044325~ion channel binding,GO:0050839~cell adhesion molecule binding,	-0.453	0.002		4.376	3	1	3	1	1	398	44.4	7.99	20	3	1	0	1.00846e+06	971319	1.11087e+06	1.17559e+06	1.15004e+06	1.2723e+06	1.65355e+06	2.08572e+06	4.3539e+06	4.35221e+06	3.63064e+06	5.29497e+06	937246	959784	915084	1.12705e+06	1.12714e+06	1.16782e+06	1.61897e+06	2.08572e+06	2.98294e+06	2.96678e+06	2.99938e+06
High	Q9Y680	Peptidyl-prolyl cis-trans isomerase FKBP7 OS=Homo sapiens OX=9606 GN=FKBP7 PE=1 SV=2	FKBP7	FKBP prolyl isomerase 7	Cytoplasm	enzyme	1	GO:0000413~protein peptidyl-prolyl isomerization,GO:0006457~protein folding,GO:0061077~chaperone-mediated protein folding,	GO:0005788~endoplasmic reticulum lumen,GO:0005789~endoplasmic reticulum membrane,	GO:0003755~peptidyl-prolyl cis-trans isomerase activity,GO:0005509~calcium ion binding,GO:0005515~protein binding,GO:0005528~FK506 binding,	-0.69	0.003		3.095	5	1	1	1	1	222	25.8	6.32	16	5	1	0	682492	631162	1.07909e+06	816643	46974.6				138571	100171	121375	117007	634296	623667	888903	782927	46039.2				94937.7	68283.6	100271
High	Q9Y6D0	Selenoprotein K OS=Homo sapiens OX=9606 GN=SELENOK PE=1 SV=3	SELENOK	selenoprotein K	Cytoplasm	other	1	GO:0002376~immune system process,GO:0006816~calcium ion transport,GO:0006979~response to oxidative stress,GO:0032469~endoplasmic reticulum calcium ion homeostasis,GO:0070059~intrinsic apoptotic signaling pathway in response to endoplasmic reticulum stress,	GO:0005783~endoplasmic reticulum,GO:0005789~endoplasmic reticulum membrane,GO:0005794~Golgi apparatus,GO:0005886~plasma membrane,GO:0016021~integral component of membrane,	GO:0042802~identical protein binding,	-0.666	0		6.605	27	2	8	2	1	94	10.6	10.86	65	27	2	0	47731.4	430510	77375	79458.1	209060	1.16429e+06	164425	1.03316e+06	1.91684e+06	1.86203e+06	2.08598e+06	3.16762e+06	44360.7	425398	63738.1	76177.6	204898	1.06868e+06	160987	1.03316e+06	1.31326e+06	1.26929e+06	1.72329e+06
High	Q9Y6X5	Bis(5'-adenosyl)-triphosphatase ENPP4 OS=Homo sapiens OX=9606 GN=ENPP4 PE=1 SV=3	ENPP4	ectonucleotide pyrophosphatase/phosphodiesterase 4	Cytoplasm	enzyme	1	GO:0007596~blood coagulation,GO:0030194~positive regulation of blood coagulation,GO:0046130~purine ribonucleoside catabolic process,	GO:0005886~plasma membrane,GO:0016020~membrane,GO:0016021~integral component of membrane,GO:0070062~extracellular exosome,	GO:0046872~metal ion binding,GO:0047710~bis(5'-adenosyl)-triphosphatase activity,	-0.18	0		31.364	15	6	54	6	1	453	51.6	6.15	635	15	6	0	6.51432e+06	5.89508e+06	7.09007e+06	9.55077e+06	1.83919e+07	1.94292e+07	2.31864e+07	2.04377e+07	3.36862e+07	2.97718e+07	3.31323e+07	3.34816e+07	6.05428e+06	5.82508e+06	5.84049e+06	9.15646e+06	1.80256e+07	1.78336e+07	2.27017e+07	2.04377e+07	2.30791e+07	2.02946e+07	2.73716e+07
High	V5YQL4	Adenosylhomocysteinase OS=Homo sapiens OX=9606 GN=FGFR2-AHCYL1 PE=2 SV=1					1				-0.306	0		15.67	4	4	51	1	1	1169	130.8	6.77	606	4	4	0	507840	433441	1.06641e+06	797653					332483	251160	409572	308778	471977	428294	878460	764721					227790	171209	338360
High	V9GYS0	Mitochondrial import inner membrane translocase subunit Tim17-B OS=Homo sapiens OX=9606 GN=TIMM17B PE=1 SV=1	TIMM17B	translocase of inner mitochondrial membrane 17B	Cytoplasm	transporter	1	GO:0006626~protein targeting to mitochondrion,GO:0006886~intracellular protein transport,GO:0030150~protein import into mitochondrial matrix,	GO:0005743~mitochondrial inner membrane,GO:0005744~mitochondrial inner membrane presequence translocase complex,GO:0016021~integral component of membrane,GO:0031305~integral component of mitochondrial inner membrane,	GO:0015266~protein channel activity,GO:0015450~P-P-bond-hydrolysis-driven protein transmembrane transporter activity,	0.146	0		7.342	11	1	3	1	1	192	20.4	9.72	20	11	1	0		229909			1.26768e+06	1.35499e+06	635838	571624	825786	733314	586148	616914		227179			1.24244e+06	1.24372e+06	622544	571624	565762	499880	484235
High	V9GZ17	Tubulin alpha-8 chain (Fragment) OS=Homo sapiens OX=9606 GN=TUBA8 PE=1 SV=1	TUBA8	tubulin alpha 8	Cytoplasm	other	1	GO:0007010~cytoskeleton organization,GO:0007017~microtubule-based process,	GO:0005737~cytoplasm,GO:0005874~microtubule,GO:0016021~integral component of membrane,	GO:0003924~GTPase activity,GO:0005200~structural constituent of cytoskeleton,GO:0005525~GTP binding,	0.182	0		75.8	30	7	254	1	1	275	31.1	8.29	4476	30	7	0	2.50505e+06	1.34859e+06	8.18056e+06	6.464e+06			316753	227940	5.75995e+06	2.20077e+06	7.46858e+06	7.2675e+06	2.32815e+06	1.33257e+06	6.73879e+06	6.19713e+06			310131	227940	3.94625e+06	1.5002e+06	6.17002e+06
High	X5D7A8	Cell adhesion molecule 1 isoform A (Fragment) OS=Homo sapiens OX=9606 GN=CADM1 PE=2 SV=1	CADM1	cell adhesion molecule 1	Plasma Membrane	other	1	GO:0001889~liver development,GO:0001913~T cell mediated cytotoxicity,GO:0002376~immune system process,GO:0006915~apoptotic process,GO:0007156~homophilic cell adhesion via plasma membrane adhesion molecules,GO:0007157~heterophilic cell-cell adhesion via plasma membrane cell adhesion molecules,GO:0007283~spermatogenesis,GO:0007420~brain development,GO:0008037~cell recognition,GO:0030154~cell differ…	GO:0005886~plasma membrane,GO:0005887~integral component of plasma membrane,GO:0005911~cell-cell junction,GO:0005913~cell-cell adherens junction,GO:0016021~integral component of membrane,GO:0016323~basolateral plasma membrane,GO:0043005~neuron projection,GO:0045202~synapse,GO:0070062~extracellular exosome,	GO:0004872~receptor activity,GO:0005102~receptor binding,GO:0005515~protein binding,GO:0030165~PDZ domain binding,GO:0042803~protein homodimerization activity,GO:0050839~cell adhesion molecule binding,	-0.176	0		23.799	15	3	16	3	1	471	51.5	4.87	60	15	3	0	1.0388e+06	1.26511e+06	1.20942e+06	1.67547e+06	2.97181e+06	2.88505e+06	2.80901e+06	2.51329e+06	6.15719e+06	2.51647e+06	2.88034e+06	4.38129e+06	965441	1.25009e+06	996269	1.6063e+06	2.91264e+06	2.64813e+06	2.75028e+06	2.51329e+06	4.21841e+06	1.71541e+06	2.37953e+06
High	A0A024R2G1	Cysteine-rich with EGF-like domains 1, isoform CRA_b OS=Homo sapiens OX=9606 GN=CRELD1 PE=4 SV=1	CRELD1	cysteine rich with EGF like domains 1	Other	other	2	GO:0003197~endocardial cushion development,GO:0003279~cardiac septum development,	GO:0016021~integral component of membrane,	GO:0005509~calcium ion binding,	-0.257	0.001		4.207	4	1	1	1	1	420	45.4	4.87	36	4	1	0	264511	278421	399988	366992	344608	249211	374718	331201	371233	235481	800167	985750	245832	275115	329492	351840	337746	228746	366883	331201	254339	160521	661042
High	A0A024R9K7	Chromosome 15 open reading frame 24, isoform CRA_b OS=Homo sapiens OX=9606 GN=C15orf24 PE=4 SV=1					2				-0.209	0		24.404	17	3	25	3	1	320	35.4	9.6	348	17	3	0	3.64919e+06	5.3049e+06	6.42155e+06	3.87111e+06	1.47816e+07	1.13297e+07	1.18993e+07	1.39324e+07	3.96048e+07	4.04111e+07	3.01149e+07	2.91766e+07	3.39149e+06	5.24191e+06	5.28979e+06	3.71129e+06	14487224	1.03993e+07	1.16505e+07	1.39324e+07	2.7134e+07	2.75471e+07	2.48788e+07
High	A0A024RAD5	Dolichyl-diphosphooligosaccharide--protein glycosyltransferase 48 kDa subunit OS=Homo sapiens OX=9606 GN=DDOST PE=3 SV=1	DDOST	dolichyl-diphosphooligosaccharide--protein glycosyltransferase non-catalytic subunit	Cytoplasm	enzyme	2	GO:0006486~protein glycosylation,GO:0006487~protein N-linked glycosylation,GO:0018279~protein N-linked glycosylation via asparagine,GO:0034097~response to cytokine,GO:0042110~T cell activation,	GO:0005783~endoplasmic reticulum,GO:0005789~endoplasmic reticulum membrane,GO:0008250~oligosaccharyltransferase complex,GO:0016020~membrane,GO:0016021~integral component of membrane,GO:0043231~intracellular membrane-bounded organelle,GO:0043234~protein complex,	GO:0004576~oligosaccharyl transferase activity,GO:0004579~dolichyl-diphosphooligosaccharide-protein glycotransferase activity,GO:0005515~protein binding,GO:0016757~transferase activity, transferring glycosyl groups,	-0.048	0		106.096	49	15	403	15	1	456	50.7	6.4	5977	49	15	0	1.11206e+08	9.70824e+07	9.7455e+07	9.08026e+07	2.4079e+08	2.2099e+08	2.91872e+08	2.68541e+08	5.81938e+08	5.02075e+08	9.16356e+08	4.17021e+08	1.03352e+08	9.59296e+07	8.02791e+07	8.70538e+07	2.35995e+08	2.02842e+08	2.8577e+08	2.68541e+08	3.98697e+08	3.4225e+08	7.57029e+08
High	A0A024RB16	Family with sequence similarity 62 (C2 domain containing), member A, isoform CRA_a OS=Homo sapiens OX=9606 GN=FAM62A PE=4 SV=1	ESYT1	extended synaptotagmin 1	Cytoplasm	other	2	GO:0006869~lipid transport,	GO:0005886~plasma membrane,GO:0016020~membrane,GO:0016021~integral component of membrane,GO:0030176~integral component of endoplasmic reticulum membrane,GO:0044232~organelle membrane contact site,	GO:0005515~protein binding,GO:0008289~lipid binding,GO:0046872~metal ion binding,	-0.266	0		251.932	44	34	593	34	1	1114	123.9	5.78	10106	44	34	0	9.37196e+07	9.66412e+07	9.91105e+07	9.78746e+07	3.06803e+08	3.03711e+08	2.9061e+08	2.90429e+08	5.13555e+08	4.96718e+08	4.78036e+08	4.77861e+08	8.71012e+07	9.54936e+07	8.16428e+07	9.38337e+07	3.00693e+08	2.7877e+08	2.84534e+08	2.90429e+08	3.51846e+08	3.38598e+08	3.9492e+08
High	A0A024RBE8	Solute carrier family 25 (Mitochondrial carrier phosphate carrier), member 3, isoform CRA_a OS=Homo sapiens OX=9606 GN=SLC25A3 PE=2 SV=1	SLC25A3	solute carrier family 25 member 3	Cytoplasm	transporter	2	GO:0006091~generation of precursor metabolites and energy,GO:0006412~translation,GO:0006810~transport,GO:0035435~phosphate ion transmembrane transport,	GO:0005634~nucleus,GO:0005730~nucleolus,GO:0005739~mitochondrion,GO:0005743~mitochondrial inner membrane,GO:0005887~integral component of plasma membrane,GO:0016020~membrane,GO:0016021~integral component of membrane,GO:0043209~myelin sheath,GO:0070062~extracellular exosome,	GO:0003735~structural constituent of ribosome,GO:0015293~symporter activity,GO:0015320~phosphate ion carrier activity,GO:0032403~protein complex binding,	0.03	0		60.252	34	11	156	11	1	361	39.9	9.36	1157	34	11	0	2.11452e+07	2.45667e+07	2.24211e+07	2.53261e+07	1.68016e+08	1.79592e+08	1.74334e+08	1.71083e+08	1.41831e+08	1.47915e+08	1.29066e+08	1.26872e+08	1.96519e+07	2.42749e+07	1.84695e+07	2.42804e+07	1.6467e+08	1.64844e+08	1.70689e+08	1.71083e+08	9.71713e+07	1.00829e+08	1.06625e+08
High	A0A059QPE7	Cytochrome c oxidase subunit 2 OS=Homo sapiens OX=9606 GN=COX2 PE=3 SV=1	MT-CO2	cytochrome c oxidase subunit II	Cytoplasm	enzyme	2				0.478	0		39.56	48	8	111	1	1	227	25.5	4.89	1482	48	8	0	459777	551622	424340	359797	1.81121e+06	1.80561e+06	1.5171e+06	1.2507e+06	2.20451e+06	1.07372e+06	974541	498650	427308	545072	349553	344942	1.77515e+06	1657335	1.48538e+06	1.2507e+06	1.51035e+06	731928	805097
High	A0A059RIK5	Cytochrome c oxidase subunit 2 OS=Homo sapiens OX=9606 GN=COX2 PE=3 SV=1	MT-CO2	cytochrome c oxidase subunit II	Cytoplasm	enzyme	2				0.478	0		43.012	44	9	123	2	1	227	25.5	4.89	1467	44	9	0
High	A0A059RPV8	Cytochrome c oxidase subunit 2 OS=Homo sapiens OX=9606 GN=COX2 PE=3 SV=1	MT-CO2	cytochrome c oxidase subunit II	Cytoplasm	enzyme	2				0.444	0		49.984	44	12	118	6	1	227	25.6	4.82	1467	44	12	7	1.9509e+07	1.95908e+07	2.50541e+07	2.4133e+07	1.23745e+08	1.25396e+08	1.12079e+08	1.18693e+08	1.31268e+08	1.3007e+08	1.23794e+08	1.15104e+08	1.81313e+07	1.93582e+07	2.06385e+07	2.31366e+07	1.21281e+08	1.15099e+08	1.09736e+08	1.18693e+08	8.99339e+07	8.86654e+07	1.0227e+08
High	A0A059RRG1	Cytochrome c oxidase subunit 2 OS=Homo sapiens OX=9606 GN=COX2 PE=3 SV=1	MT-CO2	cytochrome c oxidase subunit II	Cytoplasm	enzyme	2				0.454	0		31.801	35	8	112	2	1	227	25.4	4.98	1458	35	8	0								352406		43362.8	555226	147626								352406		29559.2	458689
High	A0A097PWY7	Cytochrome c oxidase subunit 2 OS=Homo sapiens OX=9606 GN=COX2 PE=3 SV=1	MT-CO2	cytochrome c oxidase subunit II	Cytoplasm	enzyme	2				0.454	0		38.913	44	9	123	2	1	227	25.6	4.82	1467	44	9	0
High	A0A0C4DFL7	Lanosterol 14-alpha demethylase OS=Homo sapiens OX=9606 GN=CYP51A1 PE=1 SV=1	CYP51A1	cytochrome P450 family 51 subfamily A member 1	Cytoplasm	enzyme	2	GO:0006694~steroid biosynthetic process,GO:0006695~cholesterol biosynthetic process,GO:0016125~sterol metabolic process,GO:0033488~cholesterol biosynthetic process via 24,25-dihydrolanosterol,GO:0055114~oxidation-reduction process,GO:0070988~demethylation,	GO:0005783~endoplasmic reticulum,GO:0005789~endoplasmic reticulum membrane,GO:0005886~plasma membrane,GO:0016020~membrane,GO:0016021~integral component of membrane,GO:0031090~organelle membrane,GO:0043231~intracellular membrane-bounded organelle,	GO:0004497~monooxygenase activity,GO:0005506~iron ion binding,GO:0008398~sterol 14-demethylase activity,GO:0016705~oxidoreductase activity, acting on paired donors, with incorporation or reduction of molecular oxygen,GO:0020037~heme binding,	-0.132	0		79.785	50	17	98	17	1	509	57.2	8.53	1204	50	17	0	9.63475e+06	1.05122e+07	1.15659e+07	1.05931e+07	4.91102e+07	5.14857e+07	4.39695e+07	4.94785e+07	5.20152e+07	5.13231e+07	4.85829e+07	4.87467e+07	8.95436e+06	1.03873e+07	9.52746e+06	1.01558e+07	4.81323e+07	4.72577e+07	4.30501e+07	4.94785e+07	3.56366e+07	3.49855e+07	4.01358e+07
High	A0A1B0GU03	Uncharacterized protein OS=Homo sapiens OX=9606 PE=1 SV=1					2				-0.158	0		21.481	12	5	11	5	1	582	62.7	7.77	93	12	5	0	8.24668e+06	7.35626e+06	9.12112e+06	8.83932e+06	1.15533e+06	1.11776e+06	963692	758308	1.25667e+06	1.23336e+06	1.38544e+06	1.63136e+06	7.66431e+06	7.2689e+06	7.51358e+06	8.47438e+06	1.13233e+06	1.02597e+06	943542	758308	860972	840744	1.14455e+06
High	A0A343GF90	Cytochrome c oxidase subunit 2 OS=Homo sapiens OX=9606 GN=COX2 PE=3 SV=1	MT-CO2	cytochrome c oxidase subunit II	Cytoplasm	enzyme	2				0.482	0		39.158	37	8	171	2	1	227	25.5	4.79	1443	37	8	0
High	A0A343GFQ9	Cytochrome c oxidase subunit 2 OS=Homo sapiens OX=9606 GN=COX2 PE=3 SV=1	MT-CO2	cytochrome c oxidase subunit II	Cytoplasm	enzyme	2				0.454	0		50.485	44	10	121	3	1	227	25.6	4.82	1467	44	10	1	37268.4	85343.6	104917	237810	1.28111e+06	651433	1.04077e+06	866006	675569	258828	1.07651e+06	805817	34636.6	84330.2	86425.8	227992	1.2556e+06	597938	1.01901e+06	866006	462845	176436	889338
High	A0A346M081	Cytochrome c oxidase subunit 2 OS=Homo sapiens OX=9606 GN=COX2 PE=3 SV=1	MT-CO2	cytochrome c oxidase subunit II	Cytoplasm	enzyme	2				0.444	0		47.785	44	11	115	4	1	227	25.6	4.82	1467	44	11	0	263274	223389	850329	198541	3.95433e+06		5.2564e+06	5.06065e+06	1.4053e+06	804288	2.98597e+06	1.63326e+06	244682	220737	700463	190344	3.87559e+06		5.14649e+06	5.06065e+06	962800	548260	2.4668e+06
High	A8K1T7	cDNA FLJ75600, highly similar to Homo sapiens cytochrome P450, family 2, subfamily U, polypeptide 1(CYP2U1), mRNA OS=Homo sapiens OX=9606 PE=2 SV=1					2				-0.083	0.001		4.477	3	1	8	1	1	544	62	8.4	14	3	1	0	1.2847e+06	1.20633e+06	2.77199e+06	1.8739e+06	1.26507e+06	1.16971e+06	2.22316e+06	1.66565e+06	895077	770285	973730	674343	1.19397e+06	1192006	2.28344e+06	1.79654e+06	1.23988e+06	1.07365e+06	2.17668e+06	1.66565e+06	613235	525082	804428
High	A8K2T7	Receptor protein-tyrosine kinase OS=Homo sapiens OX=9606 PE=2 SV=1					2				-0.314	0		43.726	12	11	43	11	1	1210	134.1	6.7	843	12	11	0	3.70217e+06	3.71584e+06	4.64972e+06	5.16896e+06	2.62313e+07	2.83354e+07	2.30323e+07	2.42915e+07	2.83675e+07	2.71982e+07	2.5332e+07	2.35683e+07	3.44073e+06	3.67172e+06	3.83023e+06	4.95555e+06	2.5709e+07	2.60085e+07	2.25507e+07	2.42915e+07	1.94351e+07	1.85402e+07	2.09276e+07
High	A8K3D2	Receptor expression-enhancing protein OS=Homo sapiens OX=9606 GN=REEP2 PE=2 SV=1	REEP2	receptor accessory protein 2	Plasma Membrane	other	2	GO:0032386~regulation of intracellular transport,GO:0032596~protein transport into membrane raft,GO:0050913~sensory perception of bitter taste,GO:0050916~sensory perception of sweet taste,GO:0071786~endoplasmic reticulum tubular network organization,	GO:0005783~endoplasmic reticulum,GO:0005789~endoplasmic reticulum membrane,GO:0005881~cytoplasmic microtubule,GO:0005887~integral component of plasma membrane,GO:0016020~membrane,GO:0016021~integral component of membrane,GO:0070062~extracellular exosome,	GO:0031883~taste receptor binding,	-0.315	0		9.702	13	2	8	2	1	254	28.4	9.54	100	13	2	0	889244	373463	1.30352e+06	342432	2.00064e+06	1.66918e+06	2.00199e+06	2.01818e+06	3.0588e+06	1.90691e+06	3.74792e+06	2.79147e+06	826447	369028	1.07379e+06	328294	1.96081e+06	1.53211e+06	1.96013e+06	2.01818e+06	2.09564e+06	1.29989e+06	3.09627e+06
High	A8K787	cDNA FLJ75273, highly similar to Homo sapiens solute carrier family 25 (mitochondrial carrier; adenine nucleotide translocator), member 4, mRNA OS=Homo sapiens OX=9606 PE=2 SV=1					2				0.051	0		39.86	37	10	272	3	1	298	33.1	9.76	4586	37	10	0	1.61329e+06	1.2608e+06	1.1673e+06	957314	9.27494e+06	1.71773e+07	1.6015e+07	1.65344e+07	5.56851e+06	4.98863e+06	5.53128e+06	5.61563e+06	1.49936e+06	1245829	961567	917790	9.09026e+06	1.57667e+07	1.56801e+07	1.65344e+07	3.81509e+06	3.40061e+06	4.56955e+06
High	B2R7I0	cDNA, FLJ93451, highly similar to Homo sapiens thioredoxin domain containing 14 (TXNDC14), mRNA OS=Homo sapiens OX=9606 PE=2 SV=1					2				-0.133	0		40.756	33	9	59	9	1	296	34	8.69	1118	33	9	0	2.92337e+06	3.35217e+06	3.47129e+06	3.37453e+06	2.74577e+07	1.95848e+07	3.1048e+07	2.71061e+07	2.75855e+07	1.82863e+07	2.45691e+07	1.6015e+07	2.71692e+06	3.31236e+06	2.8595e+06	3.23521e+06	2.69109e+07	1.79765e+07	3.03989e+07	2.71061e+07	1.88993e+07	1.24652e+07	2.02973e+07
High	B2R932	cDNA, FLJ94187, highly similar to Homo sapiens CD99 antigen (CD99), mRNA OS=Homo sapiens OX=9606 PE=2 SV=1					2				-0.458	0.002		4.377	8	1	1	1	1	185	18.9	4.82	24	8	1	0	372333	443924	330024	341308	178660	221900	176165	235872	470429	536450	630403	727269	346040	438653	271859	327217	175103	203678	172482	235872	322300	365683	520795
[truncated: 3,728 more rows]
[truncated: 17 more columns]

## Sheet: Supplemental Table S6_Peptide
Confidence	Annotated Sequence	Modifications	Modifications in Master Proteins	Contaminant	Marked as	Qvality PEP	Qvality q-value	# Protein Groups	# Proteins	# PSMs	Master Protein Accessions	Positions in Master Proteins	# Missed Cleavages	Theo. MH+ [Da]	# Razor Quan Results	Abundances (Normalized): F1: Sample, No Wash, 1, MF1	Abundances (Normalized): F4: Sample, No Wash, 2, MF1	Abundances (Normalized): F7: Sample, No Wash, 1, MF2	Abundances (Normalized): F10: Sample, No Wash, 2, MF2	Abundances (Normalized): F2: Sample, Urea Wash, 1, UW1	Abundances (Normalized): F5: Sample, Urea Wash, 2, UW1	Abundances (Normalized): F8: Sample, Urea Wash, 1, UW2	Abundances (Normalized): F11: Sample, Urea Wash, 2, UW2	Abundances (Normalized): F3: Sample, Alkaline Wash, 1, AW1	Abundances (Normalized): F6: Sample, Alkaline Wash, 2, AW1	Abundances (Normalized): F9: Sample, Alkaline Wash, 1, AW2	Abundances (Normalized): F12: Sample, Alkaline Wash, 2, AW2	Abundance: F1: Sample, No Wash, 1, MF1	Abundance: F4: Sample, No Wash, 2, MF1	Abundance: F7: Sample, No Wash, 1, MF2	Abundance: F10: Sample, No Wash, 2, MF2	Abundance: F2: Sample, Urea Wash, 1, UW1	Abundance: F5: Sample, Urea Wash, 2, UW1	Abundance: F8: Sample, Urea Wash, 1, UW2	Abundance: F11: Sample, Urea Wash, 2, UW2	Abundance: F3: Sample, Alkaline Wash, 1, AW1	Abundance: F6: Sample, Alkaline Wash, 2, AW1	Abundance: F9: Sample, Alkaline Wash, 1, AW2	Abundance: F12: Sample, Alkaline Wash, 2, AW2	Quan Info	Found in Sample: [S1] F1: Sample, No Wash, 1, MF1	Found in Sample: [S4] F4: Sample, No Wash, 2, MF1	Found in Sample: [S7] F7: Sample, No Wash, 1, MF2	Found in Sample: [S10] F10: Sample, No Wash, 2, MF2	Found in Sample: [S2] F2: Sample, Urea Wash, 1, UW1	Found in Sample: [S5] F5: Sample, Urea Wash, 2, UW1	Found in Sample: [S8] F8: Sample, Urea Wash, 1, UW2	Found in Sample: [S11] F11: Sample, Urea Wash, 2, UW2	Found in Sample: [S3] F3: Sample, Alkaline Wash, 1, AW1
[truncated: 31,563 more rows]
[truncated: 11 more columns]
