# Supplementary material for: Simple But Efficacious Enrichment of Integral Membrane Proteins and Their Interactions for In-Depth Membrane Proteomics
Source: Mol Cell Proteomics. 2022 Jan 25;21(5):100206. doi: 10.1016/j.mcpro.2022.100206 (PMC9062332; doi:10.1016/j.mcpro.2022.100206)
Supplement: Supplemental Table S7 [file mmc8.xlsx]

## Sheet: Supplemental Table S7_Proteins 
Protein FDR Confidence: Combined	Master	Accession	Description	Symbol	Entrez Gene Name	Location	Type(s)	TMHMM	Exp. q-value: Combined	Contaminant	Marked as	Sum PEP Score	Coverage [%]	# Peptides	# PSMs	# Unique Peptides	# AAs	MW [kDa]	calc. pI	Score Mascot: Mascot	# Peptides (by Search Engine): Mascot	Biological Process	Cellular Component	Molecular Function	Pfam IDs	Entrez Gene ID	Ensembl Gene ID	Gene Symbol	Gene ID	WikiPathways	Reactome Pathways	# Protein Pathway Groups	# Razor Peptides	Abundance: F3: Sample, Alkaline Wash 1	Abundance: F6: Sample, Alkaline Wash 2	Abundance: F1: Sample, No Wash 1	Abundance: F4: Sample, No Wash 2	Abundance: F2: Sample, Urea Wash 1	Abundance: F5: Sample, Urea Wash 2	Abundances (Normalized): F3: Sample, Alkaline Wash 1	Abundances (Normalized): F6: Sample, Alkaline Wash 2	Abundances (Normalized): F1: Sample, No Wash 1	Abundances (Normalized): F4: Sample, No Wash 2	Abundances (Normalized): F2: Sample, Urea Wash 1	Abundances (Normalized): F5: Sample, Urea Wash 2	Found in Sample: [S3] F3: Sample, Alkaline Wash 1	Found in Sample: [S6] F6: Sample, Alkaline Wash 2	Found in Sample: [S1] F1: Sample, No Wash 1	Found in Sample: [S4] F4: Sample, No Wash 2
High	Master Protein	P00761	Trypsin OS=Sus scrofa OX=9823 PE=1 SV=1					0	0	TRUE	Internal Std.	216.562	81	12	844	12	231	24.4	7.18	15751	12	protein metabolism;other metabolic processes;other biological processes	non-structural extracellular	other molecular function	Pf00089							0	0	1.84392e+09	1.48666e+09	1.37271e+09	1.22792e+09	1.59779e+09	1.39691e+09	2.10458e+09	2.26303e+09	1.64976e+09	1.7572e+09	1.59779e+09	1.79397e+09	High	High	High	High
High	Master Protein	P00489	Glycogen phosphorylase, muscle form OS=Oryctolagus cuniculus OX=9986 GN=PYGM PE=1 SV=3					0	0	FALSE	Internal Std.	200.843	41	33	347	24	843	97.2	7.21	4043	33	other metabolic processes	cytoskeleton	other molecular function	Pf00343	100008972		PYGM	ocu:100008972; P00489			0	10	5.682e+08	3.99662e+08	5.05247e+08	4.06714e+08	5.07669e+08	3.68815e+08	6.48522e+08	6.08375e+08	6.07219e+08	5.82022e+08	5.07669e+08	4.73645e+08	High	High	High	High
High	Master Protein	P02769	Serum albumin OS=Bos taurus OX=9913 GN=ALB PE=1 SV=4	ALB	albumin	Extracellular Space	transporter	0	0	TRUE	Internal Std.	154.136	43	22	233	20	607	69.2	6.18	4275	22	stress response;other biological processes	non-structural extracellular;other cell component	nucleic acid binding activity;other molecular function	Pf00273	280717		ALB	A5PJX3; bta:280717; O02787; P02769; P04277; Q3SZR2			0	0	2.04378e+08	1.50782e+08	1.69621e+08	1.38063e+08	1.70957e+08	1.29925e+08	2.33269e+08	2.29523e+08	2.03854e+08	1.97573e+08	1.70957e+08	1.66855e+08	High	High	High	High
High	Master Protein	P00330	Alcohol dehydrogenase 1 OS=Saccharomyces cerevisiae (strain ATCC 204508 / S288c) OX=559292 GN=ADH1 PE=1 SV=5					0	0	TRUE	Internal Std.	70.527	26	10	171	10	348	36.8	6.68	2472	10	other metabolic processes;other biological processes	other cell component	other molecular function	Pf00107, Pf08240	854068		ADH1	D6W1Y3; P00330; sce:YOL086C			0	0	2.24455e+08	1.70965e+08	2.11779e+08	1.88881e+08	1.90687e+08	1.43026e+08	2.56184e+08	2.60247e+08	2.54521e+08	2.70296e+08	1.90687e+08	1.83679e+08	High	High	High	High
High	Master Protein	P00924	Enolase 1 OS=Saccharomyces cerevisiae (strain ATCC 204508 / S288c) OX=559292 GN=ENO1 PE=1 SV=3	ENO2	enolase 2	Cytoplasm	enzyme	0	0	FALSE	Internal Std.	37.599	17	8	44	8	437	46.8	6.62	439	8	other metabolic processes;other biological processes	cytosol;mitochondrion;other cytoplasmic organelle	other molecular function	Pf00113, Pf03952	853169		ENO1	D6VV34; P00924; P99013; sce:YGR254W		Glycolysis; Gluconeogenesis	2	0	6.35655e+07	4.795e+07	5.46861e+07	4.69986e+07	5.33885e+07	3.96982e+07	7.25512e+07	7.29906e+07	6.57232e+07	6.72567e+07	5.33885e+07	5.09819e+07	High	High	High	High
High	Master Protein	A2ARV4	Low-density lipoprotein receptor-related protein 2 OS=Mus musculus OX=10090 GN=Lrp2 PE=1 SV=1	LRP2	LDL receptor related protein 2	Plasma Membrane	transporter	2	0	FALSE		3075.55	53	212	7553	212	4660	518.9	5.15	152752	212	cell-cell signaling;cell cycle OR cell proliferation;cell organization and biogenesis;other metabolic processes;transport;developmental processes;other biological processes	non-structural extracellular;plasma membrane;other membranes;ER/Golgi;other cytoplasmic organelle;other cell component	signal transduction activity or receptor binding;transporter activity;other molecular function	Pf00057, Pf00058, Pf07645, Pf12662, Pf14670	14725	ENSMUSG00000027070	Lrp2	A2ARV4; mmu:14725; P70215; Q3TL35; Q9JLB3		Cargo recognition for clathrin-mediated endocytosis; Retinoid metabolism and transport	3	0	2.2291e+10	1.68688e+10	1.02012e+10	8.90555e+09	2.4115e+10	1.89527e+10	2.54421e+10	2.56781e+10	1.226e+10	1.27442e+10	2.4115e+10	2.43397e+10	High	High	High	High
High	Master Protein	Q9JLB4	Cubilin OS=Mus musculus OX=10090 GN=Cubn PE=1 SV=3	CUBN	cubilin	Plasma Membrane	transmembrane receptor	0	0	FALSE		1211.41	40	100	1753	100	3623	398.8	5.76	30241	100	other metabolic processes;transport;developmental processes;other biological processes	non-structural extracellular;plasma membrane;other membranes;ER/Golgi;other cytoplasmic organelle;other cell component	other molecular function	Pf00008, Pf00431, Pf07645, Pf12661, Pf12947	65969	ENSMUSG00000026726	Cubn	B1AX10; mmu:65969; Q9JLB4	PluriNetWork: mechanisms associated with pluripotency		1	0	3.55186e+09	2.61417e+09	1.64092e+09	1.34859e+09	1.09295e+09	8.00853e+08	4.05396e+09	3.97935e+09	1.9721e+09	1.92988e+09	1.09295e+09	1.02848e+09	High	High	High	High
High	Master Protein	P97449	Aminopeptidase N OS=Mus musculus OX=10090 GN=Anpep PE=1 SV=4	ANPEP	alanyl aminopeptidase, membrane	Plasma Membrane	peptidase	1	0	FALSE		997.276	55	50	2079	50	966	109.6	5.9	41002	50	protein metabolism;other metabolic processes;developmental processes;signal transduction;other biological processes	non-structural extracellular;plasma membrane;other membranes;ER/Golgi;other cell component	other molecular function	Pf01433, Pf11838, Pf17900	16790	ENSMUSG00000039062	Anpep	mmu:16790; P97449; Q91YH8; Q99K63	Glutathione metabolism; Oxidative Stress and Redox Pathway; Glutathione and one carbon metabolism	Neutrophil degranulation	4	0	4.33138e+09	3.25663e+09	1.85335e+09	1.68028e+09	4.7073e+09	3.58596e+09	4.94367e+09	4.95731e+09	2.22741e+09	2.40455e+09	4.7073e+09	4.60522e+09	High	High	High	High
High	Master Protein	Q9JHU4	Cytoplasmic dynein 1 heavy chain 1 OS=Mus musculus OX=10090 GN=Dync1h1 PE=1 SV=2	DYNC1H1	dynein cytoplasmic 1 heavy chain 1	Cytoplasm	peptidase	0	0	FALSE		938.824	34	131	1049	124	4644	531.7	6.42	15689	131	cell cycle OR cell proliferation;cell organization and biogenesis;transport;other biological processes	cytoskeleton;nucleus;other cell component	cytoskeletal activity;other molecular function	Pf03028, Pf08385, Pf08393, Pf12774, Pf12775, Pf12777, Pf12780, Pf12781, Pf17852, Pf18198, Pf18199	13424	ENSMUSG00000018707	Dync1h1	E9QM71; mmu:13424; Q9JHU4		MHC class II antigen presentation; Neutrophil degranulation; COPI-mediated anterograde transport; Separation of Sister Chromatids; Amplification of signal from unattached kinetochores via a MAD2 inhibitory signal; Resolution of Sister Chromatid Cohesion; RHO GTPases Activate Formins; EML4 and NUDC in mitotic spindle formation; Recruitment of NuMA to mitotic centrosomes; HSP90 chaperone cycle for …	19	6	8.98014e+08	6.74837e+08	8.88587e+08	7.38538e+08	8.32999e+08	6.35917e+08	1.02496e+09	1.02725e+09	1.06793e+09	1.05687e+09	8.32999e+08	8.16667e+08	High	High	High	High
High	Master Protein	Q8VDN2	Sodium/potassium-transporting ATPase subunit alpha-1 OS=Mus musculus OX=10090 GN=Atp1a1 PE=1 SV=1	ATP1A1	ATPase Na+/K+ transporting subunit alpha 1	Plasma Membrane	transporter	10	0	FALSE		917.613	56	66	3005	45	1023	112.9	5.45	65275	66	other metabolic processes;transport;other biological processes	plasma membrane;other membranes;cytoskeleton;ER/Golgi;other cytoplasmic organelle;other cell component	transporter activity;cytoskeletal activity;other molecular function	Pf00122, Pf00689, Pf00690, Pf00702, Pf13246	11928	ENSMUSG00000033161	Atp1a1	mmu:11928; Q8VDN2; Q91Z09		Ion homeostasis; Ion transport by P-type ATPases	2	34	1.11658e+10	8.31431e+09	5.49636e+09	4.5639e+09	1.44698e+10	1.10979e+10	1.27442e+10	1.26562e+10	6.60566e+09	6.53111e+09	1.44698e+10	1.42523e+10	High	High	High	High
High	Master Protein	A0A0R4J1V0	Na(+)/H(+) exchange regulatory cofactor NHE-RF3 OS=Mus musculus OX=10090 GN=Pdzk1 PE=1 SV=1	PDZK1	PDZ domain containing 1	Plasma Membrane	other	0	0	FALSE		852.994	83	49	1917	49	519	56.5	5.49	33659	49	transport;other biological processes	plasma membrane;other membranes;other cell component	signal transduction activity or receptor binding;other molecular function	Pf00595	59020	ENSMUSG00000038298	Pdzk1	A0A0R4J1V0; mmu:59020			0	0	4.12459e+09	3.17338e+09	2.10034e+09	1.7755e+09	3.84189e+09	2.97286e+09	4.70765e+09	4.83058e+09	2.52424e+09	2.5408e+09	3.84189e+09	3.81785e+09	High	High	High	High
High	Master Protein	Q80U89	MKIAA0034 protein (Fragment) OS=Mus musculus OX=10090 GN=mKIAA0034 PE=3 SV=2					0	0	FALSE		799.822	58	77	885	77	1684	192.4	5.6	13734	77	other metabolic processes;transport	plasma membrane;other membranes;ER/Golgi	other molecular function	Pf00637, Pf01394, Pf09268, Pf13838			mKIAA0034	Q80U89			0	0	5.95813e+08	3.85977e+08	1.6238e+09	1.33429e+09	4.346e+08	3.69424e+08	6.80038e+08	5.87543e+08	1.95153e+09	1.90941e+09	4.346e+08	4.74427e+08	High	High	High	High
High	Master Protein	O35488	Very long-chain acyl-CoA synthetase OS=Mus musculus OX=10090 GN=Slc27a2 PE=1 SV=2	SLC27A2	solute carrier family 27 member 2	Cytoplasm	transporter	2	0	FALSE		775.715	70	53	2092	6	620	70.4	8.9	34813	53	other metabolic processes;transport	plasma membrane;other membranes;ER/Golgi;other cytoplasmic organelle;other cell component	transporter activity;other molecular function	Pf00501, Pf13193	26458	ENSMUSG00000027359	Slc27a2	mmu:26458; O35488; O70550; O88560; Q91WV6	PPAR signaling pathway	Neutrophil degranulation; Peroxisomal protein import; Synthesis of bile acids and bile salts via 7alpha-hydroxycholesterol; Synthesis of bile acids and bile salts via 24-hydroxycholesterol; Alpha-oxidation of phytanate	6	68	6.65587e+09	4.98547e+09	3.246e+09	2.67986e+09	8.80321e+09	6.7308e+09	7.59676e+09	7.58899e+09	3.90113e+09	3.83498e+09	8.80321e+09	8.64393e+09	High	High	High	High
High	Master Protein	Q3UNR3	Uncharacterized protein (Fragment) OS=Mus musculus OX=10090 GN=Slc27a2 PE=2 SV=1	SLC27A2	solute carrier family 27 member 2	Cytoplasm	transporter	2	0	FALSE		672.165	66	48	1937	1	614	69.8	8.78	30897	48	other metabolic processes;transport	other membranes	other molecular function	Pf00501, Pf13193			Slc27a2	Q3UNR3			0	0	642586	489608	271847	291604		807965	733423	745293	326712	417296		1.03762e+06	Peak Found	Peak Found	Peak Found	Peak Found
High	Master Protein	Q60597	2-oxoglutarate dehydrogenase, mitochondrial OS=Mus musculus OX=10090 GN=Ogdh PE=1 SV=3	OGDH	oxoglutarate dehydrogenase	Cytoplasm	enzyme	0	0	FALSE		654.329	60	56	1302	44	1023	116.4	6.83	20777	56	protein metabolism;other metabolic processes;developmental processes	other membranes;mitochondrion;nucleus;other cell component	other molecular function	Pf00676, Pf02779, Pf16078, Pf16870	18293	ENSMUSG00000020456	Ogdh	mmu:18293; Q3UDM7; Q5DTI4; Q5SVX7; Q5SVX9; Q60597; Q6PFZ2; Q80Y57; Q8K0K7; Q8K2Z3; Q8R3M2; Q91WP2	TCA Cycle; Amino Acid metabolism; Tryptophan metabolism	Glyoxylate metabolism and glycine degradation; Lysine catabolism; Citric acid cycle (TCA cycle)	6	13	1.61836e+09	1.20986e+09	5.35041e+09	4.23691e+09	4.97855e+08	3.87651e+08	1.84714e+09	1.84168e+09	6.43027e+09	6.06317e+09	4.97855e+08	4.97836e+08	High	High	High	High
High	Master Protein	Q8VDD5	Myosin-9 OS=Mus musculus OX=10090 GN=Myh9 PE=1 SV=4	MYH9	myosin heavy chain 9	Cytoplasm	enzyme	0	0	FALSE		652.954	38	68	714	53	1960	226.2	5.66	11329	68	cell adhesion;cell cycle OR cell proliferation;cell organization and biogenesis;protein metabolism;stress response;transport;developmental processes;other biological processes	plasma membrane;other membranes;cytosol;cytoskeleton;nucleus;other cell component	signal transduction activity or receptor binding;cytoskeletal activity;other molecular function	Pf00063, Pf01576, Pf02736	17886	ENSMUSG00000022443	Myh9	mmu:17886; Q3UHT9; Q3UHU4; Q6KAN6; Q811I2; Q8VDD5	Primary Focal Segmental Glomerulosclerosis FSGS	RHO GTPases activate PAKs; Regulation of actin dynamics for phagocytic cup formation	3	17	3.93746e+08	2.91101e+08	6.13939e+08	5.2721e+08	4.91926e+08	3.86796e+08	4.49406e+08	4.4312e+08	7.37848e+08	7.54457e+08	4.91926e+08	4.96738e+08	High	High	High	High
High	Master Protein	Q64462	Cytochrome P450 4B1 OS=Mus musculus OX=10090 GN=Cyp4b1 PE=1 SV=1	CYP4B1	cytochrome P450 family 4 subfamily B member 1	Cytoplasm	enzyme	1	0	FALSE		636.572	70	36	2604	22	511	58.9	8.44	42882	36	other metabolic processes	other membranes;ER/Golgi;other cell component	other molecular function	Pf00067	13120	ENSMUSG00000028713	Cyp4b1	mmu:13120; Q64462	Metapathway biotransformation; Oxidation by Cytochrome P450; Nuclear receptors in lipid metabolism and toxicity	Fatty acids; Miscellaneous substrates; Eicosanoids; Synthesis of Leukotrienes (LT) and Eoxins (EX)	7	16	6.45636e+09	4.73303e+09	2.69465e+09	2.29855e+09	6.89492e+09	5.30034e+09	7.36904e+09	7.20472e+09	3.2385e+09	3.28931e+09	6.89492e+09	6.80688e+09	High	High	High	High
High	Master Protein	P28825	Meprin A subunit alpha OS=Mus musculus OX=10090 GN=Mep1a PE=1 SV=4	MEP1A	meprin A subunit alpha	Plasma Membrane	peptidase	1	0	FALSE		625.788	51	31	2521	31	747	84.2	6.24	47220	31	protein metabolism;other metabolic processes	other membranes	other molecular function	Pf00008, Pf00629, Pf01400	17287	ENSMUSG00000023914	Mep1a	B0V2P9; mmu:17287; P28825; Q91WH9			0	0	1.00476e+10	7.60569e+09	4.75248e+09	3.75639e+09	4.69809e+09	3.65476e+09	1.14679e+10	1.15775e+10	5.71166e+09	5.37553e+09	4.69809e+09	4.69358e+09	High	High	High	High
High	Master Protein	Q62468	Villin-1 OS=Mus musculus OX=10090 GN=Vil1 PE=1 SV=3	VIL1	villin 1	Cytoplasm	other	0	0	FALSE		622.194	64	48	1332	48	827	92.7	6.04	25605	48	cell organization and biogenesis;transport;signal transduction;other biological processes	plasma membrane;other membranes;cytoskeleton;other cell component	enzyme regulator activity;cytoskeletal activity;other molecular function	Pf00626, Pf02209	22349	ENSMUSG00000026175	Vil1	mmu:22349; Q149B6; Q62468; Q91WH4	Regulation of Actin Cytoskeleton		1	0	3.81823e+09	3.00908e+09	2.45364e+09	2.1125e+09	2.85895e+09	2.29408e+09	4.35798e+09	4.58049e+09	2.94885e+09	3.02306e+09	2.85895e+09	2.94614e+09	High	High	High	High
High	Master Protein	Q99MZ6	Unconventional myosin-VIIb OS=Mus musculus OX=10090 GN=Myo7b PE=1 SV=3	MYO7B	myosin VIIB	Cytoplasm	peptidase	0	0	FALSE		587.553	43	82	749	79	2113	240.7	8.92	12063	82	cell organization and biogenesis;transport;developmental processes;other biological processes	cytoskeleton;other cell component	cytoskeletal activity;other molecular function	Pf00063, Pf00373, Pf00612, Pf00784	17922	ENSMUSG00000024388	Myo7b	B9EHR5; mmu:17922; Q571N7; Q8R0U3; Q99MZ6			0	3	7.36714e+08	5.59793e+08	3.08887e+08	2.64406e+08	8.15635e+08	6.20699e+08	8.40857e+08	8.52128e+08	3.71228e+08	3.78374e+08	8.15635e+08	7.97124e+08	High	High	High	High
High	Master Protein	G5E8R3	Pyruvate carboxylase OS=Mus musculus OX=10090 GN=Pcx PE=1 SV=1	PC	pyruvate carboxylase	Cytoplasm	enzyme	0	0	FALSE		582.874	59	51	530	51	1178	129.6	6.71	7887	51	other metabolic processes		other molecular function	Pf00289, Pf00364, Pf00682, Pf02436, Pf02785, Pf02786	18563	ENSMUSG00000024892	Pcx	G5E8R3	Glycolysis and Gluconeogenesis; Alanine and aspartate metabolism; Fatty Acid Biosynthesis; TCA Cycle		4	0	2.97414e+08	2.12267e+08	1.74526e+09	1.47739e+09	2.41362e+08	1.88008e+08	3.39457e+08	3.23117e+08	2.0975e+09	2.1142e+09	2.41362e+08	2.41447e+08	High	High	High	High
High	Master Protein	P50516	V-type proton ATPase catalytic subunit A OS=Mus musculus OX=10090 GN=Atp6v1a PE=1 SV=2	ATP6V1A	ATPase H+ transporting V1 subunit A	Plasma Membrane	transporter	0	0	FALSE		562.709	79	41	753	41	617	68.3	5.58	13227	41	other metabolic processes;transport;other biological processes	plasma membrane;other membranes;cytosol;other cytoplasmic organelle;other cell component	transporter activity;other molecular function	Pf00006, Pf02874, Pf16886	11964	ENSMUSG00000052459	Atp6v1a	mmu:11964; P50516; Q3TKS0; Q3U5W3; Q3U777; Q3UDZ9; Q3US31; Q8CHX2		Amino acids regulate mTORC1; ROS and RNS production in phagocytes; Insulin receptor recycling; Transferrin endocytosis and recycling; Ion channel transport	5	0	6.31645e+08	4.86464e+08	1.66097e+09	1.38111e+09	6.23921e+08	4.8771e+08	7.20935e+08	7.40506e+08	1.99619e+09	1.97642e+09	6.23921e+08	6.26335e+08	High	High	High	High
High	Master Protein	Q91WV7	Neutral and basic amino acid transport protein rBAT OS=Mus musculus OX=10090 GN=Slc3a1 PE=1 SV=1	SLC3A1	solute carrier family 3 member 1	Plasma Membrane	transporter	1	0	FALSE		549.182	59	46	1426	46	685	78.1	5.66	20857	46	other metabolic processes;transport	plasma membrane;other membranes;other cytoplasmic organelle	other molecular function	Pf00128	20532	ENSMUSG00000024131	Slc3a1	mmu:20532; Q91WV7		Amino acid transport across the plasma membrane	1	0	3.60289e+09	2.69276e+09	1.28785e+09	1.08008e+09	4.15164e+09	3.14953e+09	4.1122e+09	4.09897e+09	1.54777e+09	1.54564e+09	4.15164e+09	4.04473e+09	High	High	High	High
High	Master Protein	Q61847	Meprin A subunit beta OS=Mus musculus OX=10090 GN=Mep1b PE=1 SV=2	MEP1B	meprin A subunit beta	Plasma Membrane	peptidase	1	0	FALSE		515.028	54	30	1251	30	704	79.5	5.95	28711	30	protein metabolism;other metabolic processes;stress response;transport	non-structural extracellular;plasma membrane;other membranes	other molecular function	Pf00008, Pf00629, Pf01400	17288	ENSMUSG00000024313	Mep1b	mmu:17288; Q059K0; Q61847			0	0	6.45618e+09	4.82125e+09	2.90625e+09	2.28653e+09	3.94572e+09	3.17297e+09	7.36883e+09	7.33901e+09	3.4928e+09	3.27211e+09	3.94572e+09	4.07484e+09	High	High	High	High
High	Master Protein	Q9DBM2	Peroxisomal bifunctional enzyme OS=Mus musculus OX=10090 GN=Ehhadh PE=1 SV=4	EHHADH	enoyl-CoA hydratase and 3-hydroxyacyl CoA dehydrogenase	Cytoplasm	enzyme	0	0	FALSE		514.118	72	44	881	44	718	78.3	9.13	19787	44	other metabolic processes	cytosol;other cytoplasmic organelle	other molecular function	Pf00378, Pf00725, Pf02737	74147	ENSMUSG00000022853	Ehhadh	mmu:74147; Q91W49; Q9DBM2	PPAR signaling pathway; Mitochondrial LC-Fatty Acid Beta-Oxidation; Eicosanoid metabolism via Cyclo Oxygenases (COX); Eicosanoid metabolism via Lipo Oxygenases (LOX)	Peroxisomal protein import; Beta-oxidation of very long chain fatty acids	6	0	6.30567e+08	4.42556e+08	1.88662e+09	1.52771e+09	1.58855e+09	1.25372e+09	7.19705e+08	6.73669e+08	2.26739e+09	2.18621e+09	1.58855e+09	1.61007e+09	High	High	High	High
High	Master Protein	Q01853	Transitional endoplasmic reticulum ATPase OS=Mus musculus OX=10090 GN=Vcp PE=1 SV=4	VCP	valosin containing protein	Cytoplasm	enzyme	0	0	FALSE		510.71	66	45	525	45	806	89.3	5.26	8303	45	cell cycle OR cell proliferation;cell organization and biogenesis;protein metabolism;DNA metabolism;other metabolic processes;stress response;transport;other biological processes	other membranes;cytosol;ER/Golgi;nucleus;other cell component	signal transduction activity or receptor binding;enzyme regulator activity;other molecular function	Pf00004, Pf02359, Pf02933, Pf09336, Pf17862	269523	ENSMUSG00000028452	Vcp	mmu:269523; Q01853; Q3TFH9; Q3TIM2; Q3TXN9; Q6PI18; Q8BSR6; Q8CEG4	IL-9 Signaling Pathway	Neutrophil degranulation; Protein methylation; Ovarian tumor domain proteases; ABC-family proteins mediated transport; Translesion Synthesis by POLH; Hedgehog ligand biogenesis; HSF1 activation; N-glycan trimming in the ER and Calnexin/Calreticulin cycle; Josephin domain DUBs	10	0	2.14973e+08	1.6268e+08	1.26013e+09	1.14137e+09	2.20557e+08	1.67416e+08	2.45361e+08	2.47636e+08	1.51445e+09	1.63334e+09	2.20557e+08	2.15002e+08	High	High	High	High
High	Master Protein	P68372	Tubulin beta-4B chain OS=Mus musculus OX=10090 GN=Tubb4b PE=1 SV=1	TUBB4B	tubulin beta 4B class IVb	Cytoplasm	other	0	0	FALSE		495.801	73	28	1125	1	445	49.8	4.89	24579	28	cell cycle OR cell proliferation;cell organization and biogenesis;other biological processes	cytoskeleton;other cell component	cytoskeletal activity;nucleic acid binding activity;other molecular function	Pf00091, Pf03953	227613	ENSMUSG00000036752	Tubb4b	mmu:227613; P05217; P68372; Q3TKF0; Q3UJ73; Q99JZ6		Neutrophil degranulation; COPI-dependent Golgi-to-ER retrograde traffic; COPI-mediated anterograde transport; Separation of Sister Chromatids; The role of GTSE1 in G2/M progression after G2 checkpoint; HSP90 chaperone cycle for steroid hormone receptors (SHR); COPI-independent Golgi-to-ER retrograde traffic; Hedgehog 'off' state; MHC class II antigen presentation; Kinesins; Anchoring of the basal…	29	42	1.97663e+09	1.50336e+09	1.73909e+09	1.56392e+09	1.65497e+09	1.27568e+09	2.25605e+09	2.28845e+09	2.09009e+09	2.23802e+09	1.65497e+09	1.63827e+09	High	High	High	High
High	Master Protein	P63260	Actin, cytoplasmic 2 OS=Mus musculus OX=10090 GN=Actg1 PE=1 SV=1	ACTG1	actin gamma 1	Cytoplasm	other	0	0	FALSE		495.545	75	26	1930	6	375	41.8	5.48	31936	26	cell organization and biogenesis;stress response;developmental processes;other biological processes	non-structural extracellular;plasma membrane;other membranes;cytosol;cytoskeleton;other cell component	cytoskeletal activity;other molecular function	Pf00022	11465	ENSMUSG00000062825	Actg1	mmu:11465; P02571; P14104; P63260; P99022	Myometrial Relaxation and Contraction Pathways; Regulation of Actin Cytoskeleton; Focal Adhesion	Regulation of actin dynamics for phagocytic cup formation; Platelet degranulation ; RHO GTPases Activate Formins; MAP2K and MAPK activation; Recycling pathway of L1; EPHB-mediated forward signaling; VEGFA-VEGFR2 Pathway; RHO GTPases activate IQGAPs; Adherens junctions interactions; Clathrin-mediated endocytosis; Interaction between L1 and Ankyrins; Formation of annular gap junctions; Cell-extrace…	18	32	6.35523e+09	4.938e+09	1.0683e+10	8.62915e+09	5.97979e+09	4.37626e+09	7.25362e+09	7.51674e+09	1.28391e+10	1.23486e+10	5.97979e+09	5.62015e+09	High	High	High	High
High	Master Protein	P16406	Glutamyl aminopeptidase OS=Mus musculus OX=10090 GN=Enpep PE=1 SV=1	ENPEP	glutamyl aminopeptidase	Plasma Membrane	peptidase	1	0	FALSE		476.936	45	44	978	44	945	107.9	5.44	12938	44	cell cycle OR cell proliferation;protein metabolism;other metabolic processes;developmental processes;signal transduction;other biological processes	plasma membrane;other membranes;other cell component	other molecular function	Pf01433, Pf11838, Pf17900	13809	ENSMUSG00000028024	Enpep	mmu:13809; P16406		Metabolism of Angiotensinogen to Angiotensins	1	0	1.70147e+09	1.37794e+09	8.10942e+08	7.14808e+08	2.31605e+09	1.79772e+09	1.942e+09	2.09753e+09	9.74611e+08	1.02292e+09	2.31605e+09	2.30869e+09	High	High	High	High
High	Master Protein	P16546	Spectrin alpha chain, non-erythrocytic 1 OS=Mus musculus OX=10090 GN=Sptan1 PE=1 SV=4	SPTAN1	spectrin alpha, non-erythrocytic 1	Plasma Membrane	other	0	0	FALSE		471.794	34	72	432	2	2472	284.4	5.33	5978	72	cell organization and biogenesis	plasma membrane;other membranes;cytoskeleton;other cell component	cytoskeletal activity;other molecular function	Pf00018, Pf00435, Pf08726, Pf13499		ENSMUSG00000057738	Sptan1	A3KGU6; A3KGU8; P16546; Q8K380; Q9CT05		Neutrophil degranulation; RAF/MAP kinase cascade; COPI-mediated anterograde transport; NCAM signaling for neurite out-growth; Interaction between L1 and Ankyrins; Caspase-mediated cleavage of cytoskeletal proteins	6	72	3.68639e+08	2.76678e+08	5.2298e+08	4.51316e+08	2.46676e+08	2.0005e+08	4.2075e+08	4.21166e+08	6.28531e+08	6.4585e+08	2.46676e+08	2.56911e+08	High	High	Peak Found	High
High	Master Protein	B7ZWK3	Spna2 protein OS=Mus musculus OX=10090 GN=Sptan1 PE=2 SV=1	SPTAN1	spectrin alpha, non-erythrocytic 1	Plasma Membrane	other	0	0	FALSE		466.606	34	71	428	1	2457	282.7	5.33	5966	71	cell organization and biogenesis	cytoskeleton;other cell component	cytoskeletal activity;other molecular function	Pf00018, Pf00435, Pf08726, Pf13499	20740		Sptan1	B7ZWK3	FAS pathway and Stress induction of HSP regulation		1	0	2.78903e+06	2.34375e+06	2.57738e+06	2.96039e+06	1.07917e+06	1.06869e+06	3.18329e+06	3.5677e+06	3.09756e+06	4.23643e+06	1.07917e+06	1.37245e+06	Peak Found	High	High	Peak Found
High	Master Protein	P70441	Na(+)/H(+) exchange regulatory cofactor NHE-RF1 OS=Mus musculus OX=10090 GN=Slc9a3r1 PE=1 SV=3	SLC9A3R1	SLC9A3 regulator 1	Plasma Membrane	other	0	0	FALSE		454.719	84	31	778	31	355	38.6	5.9	15128	31	cell-cell signaling;cell organization and biogenesis;transport;developmental processes;signal transduction;other biological processes	non-structural extracellular;plasma membrane;other membranes;cytoskeleton;other cell component	signal transduction activity or receptor binding;transporter activity;cytoskeletal activity;other molecular function	Pf00595, Pf09007	26941	ENSMUSG00000020733	Slc9a3r1	mmu:26941; P70441; Q8BYD8			0	0	2.52151e+09	1.91485e+09	2.1934e+09	1.88357e+09	2.60316e+09	2.1354e+09	2.87795e+09	2.91483e+09	2.63609e+09	2.69545e+09	2.60316e+09	2.74236e+09	High	High	High	High
High	Master Protein	P09470	Angiotensin-converting enzyme OS=Mus musculus OX=10090 GN=Ace PE=1 SV=3	ACE	angiotensin I converting enzyme	Plasma Membrane	peptidase	1	0	FALSE		443.622	45	50	648	50	1312	150.8	6.55	11739	50	cell cycle OR cell proliferation;protein metabolism;other metabolic processes;transport;developmental processes;other biological processes	non-structural extracellular;plasma membrane;other membranes;cytoskeleton;other cytoplasmic organelle;other cell component	signal transduction activity or receptor binding;cytoskeletal activity;other molecular function	Pf01401	11421	ENSMUSG00000020681	Ace	mmu:11421; P09470; P22967; Q6GTS2	ACE Inhibitor Pathway; Deregulation of the Renin Angiotensin system by Sars-CoV infection	Metabolism of Angiotensinogen to Angiotensins	3	0	9.97161e+08	7.31065e+08	4.47106e+08	3.52276e+08	1.17805e+09	8.98565e+08	1.13812e+09	1.11284e+09	5.37343e+08	5.0412e+08	1.17805e+09	1.15397e+09	High	High	High	High
High	Master Protein	P99024	Tubulin beta-5 chain OS=Mus musculus OX=10090 GN=Tubb5 PE=1 SV=1	TUBB	tubulin beta class I	Cytoplasm	other	0	0	FALSE		443.054	73	28	1055	5	444	49.6	4.89	23372	28	cell cycle OR cell proliferation;cell organization and biogenesis;other biological processes	other membranes;cytosol;cytoskeleton;nucleus;other cell component	signal transduction activity or receptor binding;cytoskeletal activity;other molecular function	Pf00091, Pf03953	22154	ENSMUSG00000001525	Tubb5	B1B178; mmu:22154; P05218; P99024; Q3TFB6; Q3THH9; Q3TIL1; Q3UAV4; Q3UF52; Q8WUC1; Q9CY33		Neutrophil degranulation; Anchoring of the basal body to the plasma membrane; Regulation of PLK1 Activity at G2/M Transition; Loss of Nlp from mitotic centrosomes; Recruitment of mitotic centrosome proteins and complexes; Recruitment of NuMA to mitotic centrosomes; AURKA Activation by TPX2	8	1	7.2642e+07	5.98988e+07	5.73441e+07	63800245	5.05186e+07	4.06581e+07	8.29107e+07	9.11792e+07	6.89176e+07	9.13005e+07	5.05186e+07	5.22146e+07	High	High	High	High
High	Master Protein	Q9WTI7	Unconventional myosin-Ic OS=Mus musculus OX=10090 GN=Myo1c PE=1 SV=2	MYO1C	myosin IC	Cytoplasm	enzyme	0	0	FALSE		441.077	54	51	605	50	1063	121.9	9.35	11379	51	cell organization and biogenesis;stress response;transport;signal transduction;other biological processes	plasma membrane;other membranes;cytosol;cytoskeleton;nucleus;other cell component	signal transduction activity or receptor binding;cytoskeletal activity;other molecular function	Pf00063, Pf00612, Pf06017	17913	ENSMUSG00000017774	Myo1c	mmu:17913; O08571; O08834; Q3TBQ4; Q3U231; Q5ND46; Q5ND48; Q5ND49; Q9ERB6; Q9QW54; Q9WTI7	Insulin Signaling	B-WICH complex positively regulates rRNA expression; Regulation of actin dynamics for phagocytic cup formation	3	1	6.54395e+08	4.84169e+08	7.04376e+08	5.71055e+08	9.35493e+08	7.51997e+08	7.46901e+08	7.37012e+08	8.46537e+08	8.172e+08	9.35493e+08	9.65742e+08	High	High	High	High
High	Master Protein	F8WIT2	Annexin OS=Mus musculus OX=10090 GN=Anxa6 PE=1 SV=1	ANXA6	annexin A6	Plasma Membrane	ion channel	0	0	FALSE		440.908	76	48	675	3	667	75.2	5.55	10580	48		other cell component	other molecular function	Pf00191	11749	ENSMUSG00000018340	Anxa6	F8WIT2	Prostaglandin Synthesis and Regulation; Calcium Regulation in the Cardiac Cell		2	0	21603813	1.77816e+07	3.11099e+07	3.14579e+07	9.84597e+07	7.67536e+07	2.46578e+07	2.70675e+07	3.73887e+07	4.50174e+07	9.84597e+07	9.85697e+07	High	High	High	High
High	Master Protein	Q9CWF2	Tubulin beta-2B chain OS=Mus musculus OX=10090 GN=Tubb2b PE=1 SV=1	TUBB2B	tubulin beta 2B class IIb	Cytoplasm	other	0	0	FALSE		439.133	67	27	983	2	445	49.9	4.89	20809	27	cell cycle OR cell proliferation;cell organization and biogenesis;developmental processes;other biological processes	cytoskeleton;other cell component	cytoskeletal activity;other molecular function	Pf00091, Pf03953	73710	ENSMUSG00000045136	Tubb2b	mmu:73710; Q3TG26; Q9CWF2		COPI-mediated anterograde transport; HSP90 chaperone cycle for steroid hormone receptors (SHR); MHC class II antigen presentation; Recycling pathway of L1; Aggrephagy; COPI-independent Golgi-to-ER retrograde traffic; Separation of Sister Chromatids; The role of GTSE1 in G2/M progression after G2 checkpoint; Recruitment of NuMA to mitotic centrosomes; Intraflagellar transport; Resolution of Sister…	22	0	1.74919e+07	2.06133e+07	29565640	2.28391e+07	1.28585e+07	9.72024e+06	1.99646e+07	3.1378e+07	3.55328e+07	3.26836e+07	1.28585e+07	1.24831e+07	High	High	High	High
High	Master Protein	E9PVU0	Unconventional myosin-6 OS=Mus musculus OX=10090 GN=Myo6 PE=1 SV=1	MYO6	myosin VI	Cytoplasm	other	0	0	FALSE		438.93	48	54	545	54	1266	146.2	8.47	9511	54	transport;other biological processes	plasma membrane;other membranes;cytosol;cytoskeleton;ER/Golgi;nucleus;other cell component	cytoskeletal activity;other molecular function	Pf00063, Pf16521		ENSMUSG00000033577	Myo6	E9PVU0			0	0	6.16513e+08	4.70865e+08	4.27162e+08	3.556e+08	7.50006e+08	5.78825e+08	7.03665e+08	7.16761e+08	5.13375e+08	5.08877e+08	7.50006e+08	7.43347e+08	High	High	High	High
High	Master Protein	Q7TMM9	Tubulin beta-2A chain OS=Mus musculus OX=10090 GN=Tubb2a PE=1 SV=1	TUBB2A	tubulin beta 2A class IIa	Cytoplasm	other	0	0	FALSE		432.976	67	27	965	2	445	49.9	4.89	20531	27	cell cycle OR cell proliferation;cell organization and biogenesis;developmental processes;other biological processes	cytoskeleton;other cell component	cytoskeletal activity;other molecular function	Pf00091, Pf03953	22151	ENSMUSG00000058672	Tubb2a	mmu:22151; Q7TMM9		RHO GTPases activate IQGAPs; MHC class II antigen presentation; Recycling pathway of L1; COPI-dependent Golgi-to-ER retrograde traffic; COPI-mediated anterograde transport; Separation of Sister Chromatids; Resolution of Sister Chromatid Cohesion; RHO GTPases Activate Formins; EML4 and NUDC in mitotic spindle formation; Intraflagellar transport; Hedgehog 'off' state; Kinesins; Recruitment of NuMA …	22	4	7.71873e+07	5.8987e+07	8.14534e+07	6.08828e+07	5.30038e+07	4.30244e+07	8.80986e+07	8.97913e+07	9.78929e+07	8.71255e+07	5.30038e+07	5.52534e+07	High	High	High	High
High	Master Protein	Q8R0Y6	Cytosolic 10-formyltetrahydrofolate dehydrogenase OS=Mus musculus OX=10090 GN=Aldh1l1 PE=1 SV=1	ALDH1L1	aldehyde dehydrogenase 1 family member L1	Cytoplasm	enzyme	0	0	FALSE		432.677	76	46	518	46	902	98.6	5.91	9302	46	other metabolic processes	cytosol;other cell component	other molecular function	Pf00171, Pf00551, Pf02911	107747	ENSMUSG00000030088	Aldh1l1	mmu:107747; Q8R0Y6	One Carbon Metabolism	Metabolism of folate and pterines	2	0	3.6099e+08	2.71926e+08	1.17605e+09	9.97886e+08	2.80426e+08	2.22425e+08	4.1202e+08	4.13932e+08	1.41341e+09	1.42801e+09	2.80426e+08	2.85647e+08	High	High	High	High
High	Master Protein	P56480	ATP synthase subunit beta, mitochondrial OS=Mus musculus OX=10090 GN=Atp5f1b PE=1 SV=2	ATP5F1B	ATP synthase F1 subunit beta	Cytoplasm	transporter	0	0	FALSE		427.058	74	26	418	26	529	56.3	5.34	9408	26	other metabolic processes;transport;developmental processes;other biological processes	plasma membrane;other membranes;mitochondrion;ER/Golgi;other cell component	signal transduction activity or receptor binding;transporter activity;other molecular function	Pf00006, Pf02874	11947	ENSMUSG00000025393	Atp5f1b	mmu:11947; P56480; Q0QEP4; Q3TFD7; Q3TIP9; Q3TK44; Q3TWD5; Q3TX28; Q3U6U4; Q3U774; Q3UB69; Q3UF69; Q8CI65; Q8VEJ5; Q9CTI7; Q9CWX7	Oxidative phosphorylation; Electron Transport Chain	Mitochondrial protein import; Formation of ATP by chemiosmotic coupling; Cristae formation	5	0	1.56524e+08	1.1355e+08	2.42899e+09	2.03172e+09	1.60856e+08	1.25821e+08	1.7865e+08	1.72849e+08	2.91922e+09	2.90746e+09	1.60856e+08	1.61583e+08	High	High	High	High
High	Master Protein	Q6ZQ49	Sodium/potassium-transporting ATPase subunit alpha (Fragment) OS=Mus musculus OX=10090 GN=Atp1a2 PE=2 SV=1	ATP1A2	ATPase Na+/K+ transporting subunit alpha 2	Plasma Membrane	transporter	7	0	FALSE		418.997	23	22	1300	2	1022	112.2	5.6	27609	22	transport	other membranes	transporter activity;other molecular function	Pf00122, Pf00689, Pf00690, Pf00702, Pf13246			Atp1a2	Q6ZQ49			0	0	1.0026e+08	8.45759e+07	2.63759e+07	2.61399e+07	9.96059e+07	7.86936e+07	1.14432e+08	1.28743e+08	3.16992e+07	3.74072e+07	9.96059e+07	1.01061e+08	High	High	High	High
High	Master Protein	Q62261	Spectrin beta chain, non-erythrocytic 1 OS=Mus musculus OX=10090 GN=Sptbn1 PE=1 SV=2	SPTBN1	spectrin beta, non-erythrocytic 1	Plasma Membrane	other	0	0	FALSE		415.71	29	54	399	52	2363	274.1	5.58	7689	54	cell cycle OR cell proliferation;cell organization and biogenesis;protein metabolism;other metabolic processes;transport;signal transduction;other biological processes	plasma membrane;other membranes;cytoskeleton;nucleus;other cell component	cytoskeletal activity;other molecular function	Pf00307, Pf00435, Pf15410	20742	ENSMUSG00000020315	Sptbn1	A2AFU1; mmu:20742; Q3TEM7; Q5SQL8; Q5SQL9; Q62261; Q9QWJ7		COPI-mediated anterograde transport; Interaction between L1 and Ankyrins; RAF/MAP kinase cascade; NCAM signaling for neurite out-growth	4	2	3.21664e+08	2.46023e+08	4.05852e+08	3.62262e+08	2.17048e+08	1.7546e+08	3.67135e+08	3.74501e+08	4.87763e+08	5.1841e+08	2.17048e+08	2.25332e+08	High	High	High	High
High	Master Protein	P62814	V-type proton ATPase subunit B, brain isoform OS=Mus musculus OX=10090 GN=Atp6v1b2 PE=1 SV=1	ATP6V1B2	ATPase H+ transporting V1 subunit B2	Cytoplasm	transporter	0	0	FALSE		415.046	80	33	691	23	511	56.5	5.81	11570	33	other metabolic processes;transport	plasma membrane;other membranes;cytosol;other cell component	other molecular function	Pf00006, Pf02874	11966	ENSMUSG00000006273	Atp6v1b2	mmu:11966; O09045; P50517; P62814; Q3TG74; Q3TL62; Q3TVK6; Q3TWR0; Q3U791; Q3U7C8; Q3U9Z0; Q3UAW7		Amino acids regulate mTORC1; ROS and RNS production in phagocytes; Insulin receptor recycling; Transferrin endocytosis and recycling; Ion channel transport	5	14	5.22866e+08	3.91547e+08	1.48754e+09	1.17439e+09	4.7436e+08	3.88192e+08	5.96779e+08	5.96021e+08	1.78776e+09	1.6806e+09	4.7436e+08	4.9853e+08	High	High	High	High
High	Master Protein	Q3UDK4	Annexin OS=Mus musculus OX=10090 GN=Anxa6 PE=2 SV=1	ANXA6	annexin A6	Plasma Membrane	ion channel	0	0	FALSE		411.248	75	48	663	3	673	75.9	5.62	10262	48		other cell component	other molecular function	Pf00191			Anxa6	Q3UDK4			0	53	3.64114e+08	2.8704e+08	8.30023e+08	7.3578e+08	2.00187e+09	1.53412e+09	4.15586e+08	4.36939e+08	9.97543e+08	1.05293e+09	2.00187e+09	1.97018e+09	High	High	High	High
High	Master Protein	Q60928	Glutathione hydrolase 1 proenzyme OS=Mus musculus OX=10090 GN=Ggt1 PE=1 SV=1	GGT1	gamma-glutamyltransferase 1	Plasma Membrane	enzyme	1	0	FALSE		409.532	54	31	1323	31	568	61.5	7.15	28295	31	protein metabolism;other metabolic processes;other biological processes	non-structural extracellular;plasma membrane;other membranes;other cell component	other molecular function	Pf01019	14598	ENSMUSG00000006345	Ggt1	mmu:14598; Q60928	Glutathione metabolism; Eicosanoid Synthesis; Eicosanoid metabolism via Lipo Oxygenases (LOX); Oxidative Stress and Redox Pathway; Glutathione and one carbon metabolism	Synthesis of Leukotrienes (LT) and Eoxins (EX); Aflatoxin activation and detoxification; Glutathione synthesis and recycling	8	0	6.97036e+09	4.94632e+09	3.51502e+09	2.88486e+09	5.82478e+09	4.35224e+09	7.9557e+09	7.5294e+09	4.22444e+09	4.12833e+09	5.82478e+09	5.5893e+09	High	High	High	High
High	Master Protein	P26040	Ezrin OS=Mus musculus OX=10090 GN=Ezr PE=1 SV=3	EZR	ezrin	Plasma Membrane	other	0	0	FALSE		402.574	68	53	1092	40	586	69.4	6.1	13971	53	cell adhesion;cell cycle OR cell proliferation;cell organization and biogenesis;other metabolic processes;transport;signal transduction;other biological processes	plasma membrane;other membranes;cytosol;cytoskeleton;nucleus;other cytoplasmic organelle;other cell component	cytoskeletal activity;other molecular function	Pf00373, Pf00769, Pf09379, Pf09380	22350	ENSMUSG00000052397	Ezr	mmu:22350; P26040; Q80ZT8; Q9DCI1	Regulation of Actin Cytoskeleton	Recycling pathway of L1; Netrin-1 signaling	3	13	2.60779e+09	2.14609e+09	2.96919e+09	2.41541e+09	2.96322e+09	2.29547e+09	2.97643e+09	3.26683e+09	3.56845e+09	3.45654e+09	2.96322e+09	2.94792e+09	High	High	High	High
High	Master Protein	Q80TM2	MKIAA1027 protein (Fragment) OS=Mus musculus OX=10090 GN=Tln1 PE=2 SV=4	TLN1	talin 1	Plasma Membrane	other	0	0	FALSE		400.488	31	48	327	42	2564	272	6.27	5559	48	cell adhesion;cell organization and biogenesis	other membranes;cytoskeleton;other cell component	cytoskeletal activity	Pf00373, Pf01608, Pf08913, Pf09141, Pf16511	21894		Tln1	mmu:21894; Q80TM2	Integrin-mediated Cell Adhesion; Focal Adhesion		2	6	1.64032e+08	1.2399e+08	2.28469e+08	1.94465e+08	2.06015e+08	1.71057e+08	1.8722e+08	1.8874e+08	2.7458e+08	2.78287e+08	2.06015e+08	2.19678e+08	High	High	High	High
High	Master Protein	Q6ZQM8	UDP-glucuronosyltransferase 1A7 OS=Mus musculus OX=10090 GN=Ugt1a7 PE=1 SV=1	Ugt1a7c	UDP glucuronosyltransferase 1 family, polypeptide A7C	Cytoplasm	enzyme	1	0	FALSE		399.8	58	21	836	15	531	59.7	8.35	11842	21	other metabolic processes	other membranes;ER/Golgi	other molecular function	Pf00201	394432	ENSMUSG00000090124	Ugt1a7	B2RUL6; mmu:394432; Q6XL45; Q6ZQM8		Glucuronidation	1	12	2.13076e+09	1.4223e+09	8.77321e+08	7.30304e+08	2.28818e+09	1.72169e+09	2.43196e+09	2.16506e+09	1.05439e+09	1.04509e+09	2.28818e+09	2.21106e+09	High	High	High	High
High	Master Protein	A0A0G2JGX4	Sodium/potassium-transporting ATPase subunit alpha OS=Mus musculus OX=10090 GN=Atp1a3 PE=1 SV=1	ATP1A3	ATPase Na+/K+ transporting subunit alpha 3	Plasma Membrane	transporter	8	0	FALSE		395.645	25	23	1185	4	1026	112.9	5.41	27220	23	transport	other membranes	transporter activity;other molecular function	Pf00122, Pf00689, Pf00690, Pf13246	232975	ENSMUSG00000040907	Atp1a3	A0A0G2JGX4			0	0	1.6096e+06	1.92419e+07	1.41692e+06	1.10708e+06	1.44204e+06	648665	1.83713e+06	2.92905e+07	1.70289e+06	1.58427e+06	1.44204e+06	833038	High	High	Peak Found	High
High	Master Protein	P37040	NADPH--cytochrome P450 reductase OS=Mus musculus OX=10090 GN=Por PE=1 SV=2	POR	cytochrome p450 oxidoreductase	Cytoplasm	enzyme	1	0	FALSE		394.969	60	35	542	35	678	77	5.53	7801	35	protein metabolism;other metabolic processes;other biological processes	other membranes;cytosol;mitochondrion;ER/Golgi;other cell component	other molecular function	Pf00175, Pf00258, Pf00667	18984	ENSMUSG00000005514	Por	mmu:18984; P37040	Oxidation by Cytochrome P450		1	0	6.53118e+08	4.54429e+08	4.11131e+08	3.25553e+08	9.24201e+08	6.91767e+08	7.45444e+08	6.91742e+08	4.94108e+08	4.65879e+08	9.24201e+08	8.88392e+08	High	High	High	High
High	Master Protein	Q8BMF4	Dihydrolipoyllysine-residue acetyltransferase component of pyruvate dehydrogenase complex, mitochondrial OS=Mus musculus OX=10090 GN=Dlat PE=1 SV=2	DLAT	dihydrolipoamide S-acetyltransferase	Cytoplasm	enzyme	0	0	FALSE		391.926	46	23	794	15	642	67.9	8.57	14283	23	protein metabolism;other metabolic processes;other biological processes	mitochondrion;other cell component	other molecular function	Pf00198, Pf00364, Pf02817	235339	ENSMUSG00000000168	Dlat	mmu:235339; Q8BMF4; Q8K2G8; Q8R339; Q91ZB1	Glycolysis and Gluconeogenesis; TCA Cycle	Glyoxylate metabolism and glycine degradation; Regulation of pyruvate dehydrogenase (PDH) complex; Signaling by Retinoic Acid	6	11	3.12985e+09	2.36191e+09	2.4877e+09	2.19396e+09	4.27693e+08	3.52995e+08	3.57229e+09	3.59534e+09	2.98979e+09	3.13964e+09	4.27693e+08	4.53329e+08	High	High	High	High
High	Master Protein	Q03265	ATP synthase subunit alpha, mitochondrial OS=Mus musculus OX=10090 GN=Atp5f1a PE=1 SV=1	ATP5F1A	ATP synthase F1 subunit alpha	Cytoplasm	transporter	0	0	FALSE		387.353	68	34	565	34	553	59.7	9.19	13476	34	other metabolic processes;transport;other biological processes	plasma membrane;other membranes;mitochondrion;ER/Golgi;nucleus;other cell component	signal transduction activity or receptor binding;transporter activity;other molecular function	Pf00006, Pf00306, Pf02874	11946	ENSMUSG00000025428; ENSMUSG00000116276	Atp5f1a	mmu:11946; Q03265; Q3TFN0; Q3THN8; Q3TPR0; Q3TPV3; Q3TZU3; Q3UIR7; Q543Y6	Oxidative phosphorylation; Electron Transport Chain	Formation of ATP by chemiosmotic coupling; Cristae formation	4	0	2.64978e+08	2.0111e+08	3.39659e+09	2.95234e+09	7.8732e+08	5.94093e+08	3.02436e+08	3.06134e+08	4.08211e+09	4.22491e+09	7.8732e+08	7.62956e+08	High	High	High	High
High	Master Protein	Q9DBX3	Sushi domain-containing protein 2 OS=Mus musculus OX=10090 GN=Susd2 PE=1 SV=1	SUSD2	sushi domain containing 2	Extracellular Space	other	1	0	FALSE		383.951	44	25	657	25	820	90.6	6.62	9845	25	other biological processes	non-structural extracellular;plasma membrane;other membranes		Pf00084, Pf00094, Pf01033, Pf03782	71733	ENSMUSG00000006342	Susd2	mmu:71733; Q8BY19; Q8BYN0; Q8BYZ3; Q8BYZ9; Q8BZQ4; Q8C179; Q9DBX3			0	0	1.38576e+09	1.02203e+09	6.46927e+08	5.16456e+08	1.3343e+09	1.03196e+09	1.58165e+09	1.55576e+09	7.77494e+08	7.39068e+08	1.3343e+09	1.32529e+09	High	High	High	High
High	Master Protein	Q3TEK2	Uncharacterized protein OS=Mus musculus OX=10090 GN=Hspa8 PE=2 SV=1	HSPA8	heat shock protein family A (Hsp70) member 8	Cytoplasm	enzyme	0	0	FALSE		381.508	63	38	699	25	646	70.8	5.41	13258	38			other molecular function	Pf00012			Hspa8	Q3TEK2			0	16	1.45007e+09	1.12528e+09	1.40825e+09	1.32316e+09	1.05719e+09	8.32035e+08	1.65505e+09	1.71293e+09	1.69248e+09	1.89349e+09	1.05719e+09	1.06853e+09	High	High	High	High
High	Master Protein	P31428	Dipeptidase 1 OS=Mus musculus OX=10090 GN=Dpep1 PE=1 SV=2	DPEP1	dipeptidase 1	Cytoplasm	peptidase	0	0	FALSE		379.743	69	25	927	25	410	45.7	6.37	12657	25	protein metabolism;other metabolic processes;stress response;other biological processes	non-structural extracellular;plasma membrane;other membranes;nucleus;other cell component	enzyme regulator activity;other molecular function	Pf01244	13479	ENSMUSG00000019278	Dpep1	G5E824; mmu:13479; P31428	Eicosanoid Synthesis; Eicosanoid metabolism via Lipo Oxygenases (LOX)	Synthesis of Leukotrienes (LT) and Eoxins (EX); Aflatoxin activation and detoxification	4	0	2.639e+09	1.99496e+09	1.11617e+09	9.54307e+08	2.46757e+09	1.9254e+09	3.01206e+09	3.03677e+09	1.34144e+09	1.36565e+09	2.46757e+09	2.47267e+09	High	High	High	High
High	Master Protein	P50544	Very long-chain specific acyl-CoA dehydrogenase, mitochondrial OS=Mus musculus OX=10090 GN=Acadvl PE=1 SV=3	ACADVL	acyl-CoA dehydrogenase very long chain	Cytoplasm	enzyme	0	0	FALSE		378.768	62	35	460	35	656	70.8	8.75	9755	35	other metabolic processes;stress response;other biological processes	other membranes;cytosol;mitochondrion;nucleus	other molecular function	Pf00441, Pf02770, Pf02771	11370	ENSMUSG00000018574	Acadvl	mmu:11370; O35289; O55133; P50544	Fatty Acid Beta Oxidation; Mitochondrial LC-Fatty Acid Beta-Oxidation	Beta oxidation of palmitoyl-CoA to myristoyl-CoA	3	0	1.91148e+08	1.46467e+08	8.70209e+08	7.12219e+08	4.8617e+08	3.9357e+08	2.18169e+08	2.22955e+08	1.04584e+09	1.01921e+09	4.8617e+08	5.05437e+08	High	High	High	High
High	Master Protein	Q9D6F9	Tubulin beta-4A chain OS=Mus musculus OX=10090 GN=Tubb4a PE=1 SV=3	TUBB4A	tubulin beta 4A class IVa	Cytoplasm	other	0	0	FALSE		376.677	62	22	982	1	444	49.6	4.88	21263	22	cell cycle OR cell proliferation;cell organization and biogenesis;other biological processes	cytoskeleton;other cell component	cytoskeletal activity;other molecular function	Pf00091, Pf03953	22153	ENSMUSG00000062591	Tubb4a	mmu:22153; Q62364; Q80Y54; Q9D6F9	Exercise-induced Circadian Regulation	Separation of Sister Chromatids; Anchoring of the basal body to the plasma membrane; Resolution of Sister Chromatid Cohesion; Regulation of PLK1 Activity at G2/M Transition; Loss of Nlp from mitotic centrosomes; Recruitment of mitotic centrosome proteins and complexes; Recruitment of NuMA to mitotic centrosomes; RHO GTPases Activate Formins; AURKA Activation by TPX2; EML4 and NUDC in mitotic spin…	29	0	1.08172e+06	916996	806346	880463	350227	379749	1.23463e+06	1.39587e+06	969087	1.25998e+06	350227	487687	Peak Found	High	Peak Found	Peak Found
High	Master Protein	P26041	Moesin OS=Mus musculus OX=10090 GN=Msn PE=1 SV=3	MSN	moesin	Plasma Membrane	other	0	0	FALSE		376.538	70	47	925	33	577	67.7	6.6	11974	47	cell adhesion;cell cycle OR cell proliferation;cell organization and biogenesis;developmental processes;other biological processes	plasma membrane;other membranes;cytosol;cytoskeleton;other cell component	signal transduction activity or receptor binding;cytoskeletal activity;nucleic acid binding activity;other molecular function	Pf00373, Pf00769, Pf09379, Pf09380	17698	ENSMUSG00000031207	Msn	B1AX70; mmu:17698; P26041; Q3UL28; Q8BSN4	Regulation of Actin Cytoskeleton	Recycling pathway of L1	2	2	4.02883e+08	3.02678e+08	5.07496e+08	4.2042e+08	6.19169e+08	4.84797e+08	4.59835e+08	4.60743e+08	6.09922e+08	6.01637e+08	6.19169e+08	6.22594e+08	High	High	High	High
High	Master Protein	D4AFX7	DnaJ heat shock protein family (Hsp40) member C13 OS=Mus musculus OX=10090 GN=Dnajc13 PE=1 SV=1	DNAJC13	DnaJ heat shock protein family (Hsp40) member C13	Cytoplasm	other	0	0	FALSE		375.074	28	49	326	49	2248	254.9	6.77	4686	49	cell organization and biogenesis;transport;other biological processes	other membranes;cytosol;other cytoplasmic organelle;other cell component		Pf00226, Pf14237		ENSMUSG00000032560	Dnajc13	D4AFX7		Neutrophil degranulation	1	0	1.71824e+08	1.38548e+08	3.37737e+08	3.0821e+08	1.71647e+08	1.42543e+08	1.96114e+08	2.10901e+08	4.05902e+08	4.4106e+08	1.71647e+08	1.83059e+08	High	High	High	High
High	Master Protein	A0A1L1SV25	Alpha-actinin-4 OS=Mus musculus OX=10090 GN=Actn4 PE=1 SV=1	ACTN4	actinin alpha 4	Cytoplasm	transcription regulator	0	0	FALSE		370.604	49	41	515	41	932	107	5.36	9513	41			cytoskeletal activity;other molecular function	Pf00307, Pf00435, Pf08726, Pf13833		ENSMUSG00000054808	Actn4	A0A1L1SV25	Primary Focal Segmental Glomerulosclerosis FSGS		1	0	2.63541e+08	1.99128e+08	5.32838e+08	4.7833e+08	2.968e+08	2.44291e+08	3.00795e+08	3.03117e+08	6.40379e+08	6.84508e+08	2.968e+08	3.13728e+08	High	High	High	High
High	Master Protein	A0A571BF69	Maltase-glucoamylase OS=Mus musculus OX=10090 GN=Mgam PE=1 SV=1	MGAM	maltase-glucoamylase	Plasma Membrane	enzyme		0	FALSE		363.857	24	39	434	36	3616	412.8	5.68	6276	39	other metabolic processes	other membranes	other molecular function		232714	ENSMUSG00000068587	Mgam	A0A571BF69			0	4	2.25893e+08	1.76674e+08	2.08834e+08	1.75081e+08	5.9748e+08	4.62956e+08	2.57826e+08	2.68937e+08	2.50982e+08	2.50548e+08	5.9748e+08	5.94544e+08	High	High	High	High
High	Master Protein	Q8CGC7	Bifunctional glutamate/proline--tRNA ligase OS=Mus musculus OX=10090 GN=Eprs1 PE=1 SV=4	EPRS1	glutamyl-prolyl-tRNA synthetase 1	Cytoplasm	enzyme	0	0	FALSE		359.87	42	50	294	50	1512	170	7.66	4219	50	protein metabolism;RNA metabolism OR transcription;other metabolic processes;stress response;other biological processes	plasma membrane;other membranes;cytosol;other cell component	nucleic acid binding activity;other molecular function	Pf00043, Pf00458, Pf00587, Pf00749, Pf03129, Pf03950, Pf09180	107508	ENSMUSG00000026615	Eprs1	E9QKC4; mmu:107508; Q3UFJ2; Q4VC16; Q8CGC7	Parkinsons Disease Pathway		1	0	8.10495e+07	6.21226e+07	3.38832e+08	2.73842e+08	1.91978e+08	1.48247e+08	9.25068e+07	9.45644e+07	4.07217e+08	3.91879e+08	1.91978e+08	1.90384e+08	High	High	High	High
High	Master Protein	P68369	Tubulin alpha-1A chain OS=Mus musculus OX=10090 GN=Tuba1a PE=1 SV=1	TUBA1A	tubulin alpha 1a	Cytoplasm	other	0	0	FALSE		352.802	61	24	813	9	451	50.1	5.06	15922	24	cell cycle OR cell proliferation;cell organization and biogenesis;other biological processes	other membranes;cytoskeleton;other cytoplasmic organelle;other cell component	cytoskeletal activity;other molecular function	Pf00091, Pf03953	22142	ENSMUSG00000072235	Tuba1a	mmu:22142; P02551; P05210; P05212; P68369; Q3TGF0; Q3TIW2; Q3TPJ1; Q3ULN1; Q5XJF8		MHC class II antigen presentation; COPI-dependent Golgi-to-ER retrograde traffic; Separation of Sister Chromatids; The role of GTSE1 in G2/M progression after G2 checkpoint; HSP90 chaperone cycle for steroid hormone receptors (SHR); COPI-mediated anterograde transport; RHO GTPases Activate Formins; Recycling pathway of L1; RHO GTPases activate IQGAPs; Regulation of PLK1 Activity at G2/M Transitio…	28	0	6.13534e+08	4.76965e+08	4.21744e+08	3.94345e+08	3.83356e+08	2.92553e+08	7.00264e+08	7.26047e+08	5.06863e+08	5.64322e+08	3.83356e+08	3.75707e+08	High	High	High	High
High	Master Protein	O88338	Cadherin-16 OS=Mus musculus OX=10090 GN=Cdh16 PE=1 SV=1	CDH16	cadherin 16	Plasma Membrane	enzyme	1	0	FALSE		351.863	41	22	495	22	830	89.8	4.67	10431	22	cell adhesion	plasma membrane;other membranes	other molecular function	Pf00028	12556	ENSMUSG00000031881	Cdh16	mmu:12556; O88338; Q9JLZ5			0	0	1179973076	8.40172e+08	5.51434e+08	4.39668e+08	1.50931e+09	1.13146e+09	1.34678e+09	1.27893e+09	6.62728e+08	6.29182e+08	1.50931e+09	1.45306e+09	High	High	High	High
High	Master Protein	A0A0A0MQA5	Tubulin alpha chain (Fragment) OS=Mus musculus OX=10090 GN=Tuba4a PE=1 SV=1	TUBA4A	tubulin alpha 4a	Cytoplasm	other	0	0	FALSE		347.427	59	25	949	10	477	52.9	5.19	19688	25	cell organization and biogenesis;other biological processes	cytoskeleton;other cell component	cytoskeletal activity;other molecular function	Pf00091, Pf03953		ENSMUSG00000026202	Tuba4a	A0A0A0MQA5			0	18	1.98846e+09	1.53295e+09	1.52303e+09	1.2913e+09	1.41852e+09	1.11144e+09	2.26955e+09	2.33349e+09	1.83042e+09	1.84789e+09	1.41852e+09	1.42735e+09	High	High	High	High
High	Master Protein	Q69ZT0	Phospholipid-transporting ATPase (Fragment) OS=Mus musculus OX=10090 GN=mKIAA1021 PE=3 SV=2					7	0	FALSE		346.261	39	44	503	40	1196	135.9	6.93	7312	44	cell organization and biogenesis;transport	other membranes	transporter activity;other molecular function	Pf00122, Pf13246, Pf16209, Pf16212			mKIAA1021	Q69ZT0			0	4	7.67439e+08	5.79806e+08	3.36726e+08	2.71512e+08	9.71138e+08	7.41738e+08	8.75925e+08	8.82593e+08	4.04686e+08	3.88543e+08	9.71138e+08	9.52566e+08	High	High	High	High
High	Master Protein	P16460	Argininosuccinate synthase OS=Mus musculus OX=10090 GN=Ass1 PE=1 SV=1	ASS1	argininosuccinate synthase 1	Cytoplasm	enzyme	0	0	FALSE		341.03	80	32	796	32	412	46.6	8.22	10129	32	other metabolic processes;stress response;developmental processes;other biological processes	other membranes;cytosol;mitochondrion;ER/Golgi;nucleus;other cytoplasmic organelle;other cell component	other molecular function	Pf00764	11898	ENSMUSG00000076441	Ass1	mmu:11898; P16460	Alanine and aspartate metabolism	Urea cycle	2	0	6.23025e+08	4.70322e+08	1.88053e+09	1.53236e+09	2.40972e+09	1.87035e+09	7.11097e+08	7.15934e+08	2.26007e+09	2.19286e+09	2.40972e+09	2.40198e+09	High	High	High	High
High	Master Protein	Q3U645	Uncharacterized protein OS=Mus musculus OX=10090 GN=Abcd3 PE=2 SV=1	ABCD3	ATP binding cassette subfamily D member 3	Cytoplasm	transporter	3	0	FALSE		340.316	50	28	454	28	659	75.3	9.22	7698	28	transport	other membranes;other cytoplasmic organelle	transporter activity;other molecular function	Pf00005, Pf06472			Abcd3	Q3U645			0	0	6.11191e+08	4.86215e+08	3.03303e+08	2.78021e+08	7.45465e+08	5.7132e+08	6.97589e+08	7.40126e+08	3.64517e+08	3.97859e+08	7.45465e+08	7.3371e+08	High	High	High	High
High	Master Protein	Q920R6	V-type proton ATPase 116 kDa subunit a isoform 4 OS=Mus musculus OX=10090 GN=Atp6v0a4 PE=1 SV=1	ATP6V0A4	ATPase H+ transporting V0 subunit a4	Cytoplasm	transporter	6	0	FALSE		337.197	36	28	592	28	833	95.5	6.35	10848	28	transport;other biological processes	plasma membrane;other membranes;other cytoplasmic organelle;other cell component	transporter activity;other molecular function	Pf01496	140494	ENSMUSG00000038600	Atp6v0a4	mmu:140494; Q8CJ79; Q920B5; Q920R6		ROS and RNS production in phagocytes; Insulin receptor recycling; Transferrin endocytosis and recycling; Ion channel transport	4	0	1.24959e+09	9.0066e+08	4.62118e+08	4.02617e+08	1.60927e+09	1.19997e+09	1.42624e+09	1.37101e+09	5.55386e+08	5.7616e+08	1.60927e+09	1.54104e+09	High	High	High	High
High	Master Protein	Q8C6E3	Catalase OS=Mus musculus OX=10090 GN=Cat PE=2 SV=1	CAT	catalase	Cytoplasm	enzyme	0	0	FALSE		335.77	61	28	317	2	527	59.8	7.9	5417	28	other metabolic processes;stress response;other biological processes	other cytoplasmic organelle	other molecular function	Pf00199, Pf06628			Cat	Q8C6E3			0	0	2.57451e+06	950894	3.66331e+07	4.7711e+07	2.75673e+06	683624	2.93844e+06	1.44747e+06	4.40266e+07	6.82762e+07	2.75673e+06	877934	Peak Found	Peak Found	High	High
High	Master Protein	O55143	Sarcoplasmic/endoplasmic reticulum calcium ATPase 2 OS=Mus musculus OX=10090 GN=Atp2a2 PE=1 SV=2	ATP2A2	ATPase sarcoplasmic/endoplasmic reticulum Ca2+ transporting 2	Cytoplasm	transporter	8	0	FALSE		334.02	41	37	406	37	1044	114.8	5.34	7029	37	cell organization and biogenesis;stress response;transport;signal transduction;other biological processes	plasma membrane;other membranes;cytosol;ER/Golgi;other cell component	signal transduction activity or receptor binding;transporter activity;other molecular function	Pf00122, Pf00689, Pf00690, Pf13246	11938	ENSMUSG00000029467	Atp2a2	mmu:11938; O55143; Q9R2A9; Q9WUT5	Alzheimers Disease; Myometrial Relaxation and Contraction Pathways; Calcium Regulation in the Cardiac Cell	Ion homeostasis; Ion transport by P-type ATPases; Reduction of cytosolic Ca++ levels	6	0	5.33175e+08	4.10549e+08	2.03082e+08	1.75346e+08	6.24289e+08	5.00291e+08	6.08545e+08	6.24947e+08	2.44069e+08	2.50927e+08	6.24289e+08	6.42491e+08	High	High	High	High
High	Master Protein	P24270	Catalase OS=Mus musculus OX=10090 GN=Cat PE=1 SV=4	CAT	catalase	Cytoplasm	enzyme	0	0	FALSE		333.601	61	28	302	2	527	59.8	7.88	5430	28	protein metabolism;other metabolic processes;stress response;developmental processes;other biological processes	non-structural extracellular;plasma membrane;other membranes;cytosol;mitochondrion;ER/Golgi;other cytoplasmic organelle;other cell component	other molecular function	Pf00199, Pf06628	12359	ENSMUSG00000027187	Cat	mmu:12359; P24270; Q3TXQ6	Selenium Micronutrient Network; Folic Acid Network; Oxidative Stress; Tryptophan metabolism	Neutrophil degranulation; Peroxisomal protein import; Detoxification of Reactive Oxygen Species	7	33	1.15551e+08	9.08847e+07	1.25827e+09	1.11792e+09	1.47542e+08	1.19929e+08	1.31885e+08	1.38347e+08	1.51222e+09	1.59978e+09	1.47542e+08	1.54018e+08	Peak Found	Peak Found	High	High
High	Master Protein	P07356	Annexin A2 OS=Mus musculus OX=10090 GN=Anxa2 PE=1 SV=2	ANXA2	annexin A2	Plasma Membrane	other	0	0	FALSE		329.858	73	29	581	29	339	38.7	7.69	11974	29	cell organization and biogenesis;protein metabolism;other metabolic processes;transport;developmental processes;other biological processes	non-structural extracellular;extracellular matrix;plasma membrane;other membranes;cytosol;nucleus;other cytoplasmic organelle;other cell component	transporter activity;enzyme regulator activity;cytoskeletal activity;other molecular function	Pf00191	12306	ENSMUSG00000032231	Anxa2	mmu:12306; P07356	Prostaglandin Synthesis and Regulation	Neutrophil degranulation; Dissolution of Fibrin Clot	3	0	2.47293e+08	1.65283e+08	7.30144e+08	6.62011e+08	2.15197e+09	1.74663e+09	2.82251e+08	2.51598e+08	8.77506e+08	9.47362e+08	2.15197e+09	2.24308e+09	High	High	High	High
High	Master Protein	Q9R0H0	Peroxisomal acyl-coenzyme A oxidase 1 OS=Mus musculus OX=10090 GN=Acox1 PE=1 SV=5	ACOX1	acyl-CoA oxidase 1	Cytoplasm	enzyme	0	0	FALSE		326.849	63	31	336	5	661	74.6	8.48	5163	31	cell organization and biogenesis;other metabolic processes;other biological processes	other membranes;cytosol;other cytoplasmic organelle;other cell component	other molecular function	Pf01756, Pf02770, Pf14749	11430	ENSMUSG00000020777	Acox1	A2A850; mmu:11430; O35616; Q3TDG0; Q8BYC3; Q9R0H0	PPAR signaling pathway; Eicosanoid metabolism via Cyclo Oxygenases (COX); Eicosanoid metabolism via Lipo Oxygenases (LOX); Omega-3/Omega-6 FA synthesis	Peroxisomal protein import; alpha-linolenic acid (ALA) metabolism; Beta-oxidation of very long chain fatty acids	7	28	9.23443e+07	6.14378e+07	5.10161e+08	4.69044e+08	3.1573e+08	2.71515e+08	1.05398e+08	9.3522e+07	6.13125e+08	6.71219e+08	3.1573e+08	3.48689e+08	High	High	High	High
High	Master Protein	Q91WU0	Carboxylesterase 1F OS=Mus musculus OX=10090 GN=Ces1f PE=1 SV=1	Ces1f	carboxylesterase 1F	Cytoplasm	other	0	0	FALSE		322.612	68	31	404	27	561	61.6	6.48	5771	31	other metabolic processes	non-structural extracellular;cytosol;ER/Golgi;other cell component	other molecular function	Pf00135	234564	ENSMUSG00000031725	Ces1f	D6RHA4; mmu:234564; Q3UWB1; Q91WU0			0	4	1.05504e+08	8.16452e+07	1.1797e+09	9.90798e+08	7.74527e+08	6.04799e+08	1.20418e+08	1.24282e+08	1.4178e+09	1.41787e+09	7.74527e+08	7.76704e+08	High	High	High	High
High	Master Protein	A0A0N4SUN3	Dysferlin OS=Mus musculus OX=10090 GN=Dysf PE=1 SV=1	DYSF	dysferlin	Plasma Membrane	other	1	0	FALSE		322.066	29	44	318	43	2104	239.3	5.73	4609	44		plasma membrane;other membranes	other molecular function	Pf00168, Pf08150, Pf08151, Pf08165, Pf16165	26903	ENSMUSG00000033788	Dysf	A0A0N4SUN3			0	1	2.44421e+08	1.88481e+08	1.39083e+08	1.1642e+08	2.75136e+08	2.1186e+08	2.78973e+08	2.8691e+08	1.67154e+08	1.66601e+08	2.75136e+08	2.72078e+08	High	High	High	High
High	Master Protein	P59158	Solute carrier family 12 member 3 OS=Mus musculus OX=10090 GN=Slc12a3 PE=1 SV=1	SLC12A3	solute carrier family 12 member 3	Plasma Membrane	transporter	10	0	FALSE		321.824	35	29	465	21	1002	110.6	7.56	9375	29	cell organization and biogenesis;transport;other biological processes	non-structural extracellular;plasma membrane;other membranes;cytosol;other cell component	transporter activity;other molecular function	Pf00324, Pf03522, Pf08403	20497	ENSMUSG00000031766	Slc12a3	mmu:20497; P59158		Cation-coupled Chloride cotransporters	1	9	7.13665e+08	5.3177e+08	2.52827e+08	2.08965e+08	7.33746e+08	5.74599e+08	8.14549e+08	8.09472e+08	3.03854e+08	2.99037e+08	7.33746e+08	7.3792e+08	High	High	High	High
High	Master Protein	P35486	Pyruvate dehydrogenase E1 component subunit alpha, somatic form, mitochondrial OS=Mus musculus OX=10090 GN=Pdha1 PE=1 SV=1	PDHA1	pyruvate dehydrogenase E1 subunit alpha 1	Cytoplasm	enzyme	0	0	FALSE		317.662	68	27	435	27	390	43.2	8.19	8042	27	other metabolic processes	mitochondrion;nucleus;other cell component	other molecular function	Pf00676	18597	ENSMUSG00000031299	Pdha1	mmu:18597; P35486	Glycolysis and Gluconeogenesis; Acetylcholine Synthesis; TCA Cycle; Amino Acid metabolism	Glyoxylate metabolism and glycine degradation; Regulation of pyruvate dehydrogenase (PDH) complex; Signaling by Retinoic Acid	8	0	9.73863e+07	7.3461e+07	2.56666e+09	2.12708e+09	2.64935e+08	2.09698e+08	1.11153e+08	1.11824e+08	3.08467e+09	3.04393e+09	2.64935e+08	2.69302e+08	High	High	High	High
High	Master Protein	P26043	Radixin OS=Mus musculus OX=10090 GN=Rdx PE=1 SV=3	RDX	radixin	Cytoplasm	other	0	0	FALSE		317.033	63	43	918	28	583	68.5	6.2	12682	43	cell organization and biogenesis;other biological processes	plasma membrane;other membranes;cytoskeleton;other cell component	cytoskeletal activity;other molecular function	Pf00373, Pf00769, Pf09379, Pf09380	19684	ENSMUSG00000032050	Rdx	mmu:19684; P26043; Q3TS85; Q9QW27	Regulation of Actin Cytoskeleton	Recycling pathway of L1	2	0	2.98478e+08	2.42155e+08	2.88667e+08	2.45407e+08	4.03255e+08	3.06547e+08	3.40672e+08	3.68613e+08	3.46927e+08	3.51186e+08	4.03255e+08	3.93678e+08	High	High	High	High
High	Master Protein	Q8VI47	Canalicular multispecific organic anion transporter 1 OS=Mus musculus OX=10090 GN=Abcc2 PE=1 SV=2	ABCC2	ATP binding cassette subfamily C member 2	Plasma Membrane	transporter	16	0	FALSE		314.273	32	39	447	39	1543	173.6	8.65	6104	39	other metabolic processes;stress response;transport;signal transduction;other biological processes	plasma membrane;other membranes;other cell component	transporter activity;other molecular function	Pf00005, Pf00664	12780	ENSMUSG00000025194	Abcc2	mmu:12780; Q8VI46; Q8VI47	Nuclear receptors in lipid metabolism and toxicity; Oxidative Stress and Redox Pathway; Irinotecan Pathway	Heme degradation; ABC-family proteins mediated transport	5	0	6.10426e+08	4.40924e+08	2.71905e+08	2.22848e+08	7.07325e+08	5.57572e+08	6.96716e+08	6.71185e+08	3.26782e+08	3.18904e+08	7.07325e+08	7.16054e+08	High	High	High	High
High	Master Protein	Q91YH6	Vacuolar proton pump subunit B OS=Mus musculus OX=10090 GN=Atp6v1b1 PE=1 SV=1	ATP6V1B1	ATPase H+ transporting V1 subunit B1	Cytoplasm	transporter	0	0	FALSE		312.743	72	25	412	15	513	56.8	5.34	7175	25	other metabolic processes;transport;other biological processes	plasma membrane;other membranes;cytosol;ER/Golgi;other cytoplasmic organelle;other cell component	transporter activity;other molecular function	Pf00006, Pf02874	110935	ENSMUSG00000006269	Atp6v1b1	mmu:110935; Q91YH6		Transferrin endocytosis and recycling; Amino acids regulate mTORC1; ROS and RNS production in phagocytes; Insulin receptor recycling; Ion channel transport	5	0	1.06649e+08	8.09095e+07	284624532	2.49352e+08	9.3038e+07	7.79875e+07	1.21726e+08	1.23162e+08	3.42069e+08	3.56831e+08	9.3038e+07	1.00154e+08	High	High	High	High
High	Master Protein	P28843	Dipeptidyl peptidase 4 OS=Mus musculus OX=10090 GN=Dpp4 PE=1 SV=3	DPP4	dipeptidyl peptidase 4	Plasma Membrane	peptidase	1	0	FALSE		312.555	46	30	584	30	760	87.4	6.42	10294	30	cell adhesion;protein metabolism;other metabolic processes;stress response;signal transduction;other biological processes	non-structural extracellular;plasma membrane;other membranes;ER/Golgi;other cell component	signal transduction activity or receptor binding;other molecular function	Pf00326, Pf00930, Pf18811	13482	ENSMUSG00000035000	Dpp4	mmu:13482; P28843; Q3U514		Synthesis, secretion, and inactivation of Glucagon-like Peptide-1 (GLP-1); Synthesis, secretion, and inactivation of Glucose-dependent Insulinotropic Polypeptide (GIP)	2	0	8.37832e+08	5.74365e+08	6.83948e+08	6.13804e+08	1.4514e+09	1.14063e+09	9.56269e+08	8.74311e+08	8.21987e+08	8.78376e+08	1.4514e+09	1.46484e+09	High	High	High	High
High	Master Protein	P48036	Annexin A5 OS=Mus musculus OX=10090 GN=Anxa5 PE=1 SV=1	ANXA5	annexin A5	Plasma Membrane	transporter	0	0	FALSE		311.013	81	31	938	31	319	35.7	4.96	18348	31	stress response;transport;other biological processes	non-structural extracellular;plasma membrane;other membranes;cytosol;cytoskeleton;ER/Golgi;nucleus;other cell component	signal transduction activity or receptor binding;transporter activity;other molecular function	Pf00191	11747	ENSMUSG00000027712	Anxa5	mmu:11747; P48036; Q3U5Q1; Q3U5X4; Q3U8K1; Q3UGV0; Q99LA1	Prostaglandin Synthesis and Regulation	Platelet degranulation	2	0	5.00455e+08	3.94589e+08	1.4527e+09	1.33102e+09	4.53815e+09	3.52807e+09	5.712e+08	6.00652e+08	1.7459e+09	1.90473e+09	4.53815e+09	4.53087e+09	High	High	High	High
High	Master Protein	Q91Y97	Fructose-bisphosphate aldolase B OS=Mus musculus OX=10090 GN=Aldob PE=1 SV=3	ALDOB	aldolase, fructose-bisphosphate B	Cytoplasm	enzyme	0	0	FALSE		310.648	80	24	500	23	364	39.5	8.27	10202	24	cell organization and biogenesis;other metabolic processes;other biological processes	plasma membrane;other membranes;cytosol;cytoskeleton;ER/Golgi;nucleus;other cytoplasmic organelle;other cell component	cytoskeletal activity;other molecular function	Pf00274	230163	ENSMUSG00000028307	Aldob	mmu:230163; Q8K034; Q91W73; Q91Y97	Polyol pathway; Glycolysis and Gluconeogenesis	Glycolysis; Gluconeogenesis; Fructose catabolism	5	1	5.86357e+08	4.61929e+08	1.80611e+09	1.34563e+09	9.13352e+08	7.15424e+08	6.69245e+08	7.03159e+08	2.17063e+09	1.92565e+09	9.13352e+08	9.18773e+08	High	High	High	High
High	Master Protein	Q9D051	Pyruvate dehydrogenase E1 component subunit beta, mitochondrial OS=Mus musculus OX=10090 GN=Pdhb PE=1 SV=1	PDHB	pyruvate dehydrogenase E1 subunit beta	Cytoplasm	enzyme	0	0	FALSE		309.025	69	18	431	18	359	38.9	6.87	8712	18	other metabolic processes	mitochondrion;nucleus;other cell component	other molecular function	Pf02779, Pf02780	68263	ENSMUSG00000021748	Pdhb	mmu:68263; Q3TL86; Q505N8; Q99LW9; Q9D051	Glycolysis and Gluconeogenesis; TCA Cycle	Glyoxylate metabolism and glycine degradation; Regulation of pyruvate dehydrogenase (PDH) complex; Signaling by Retinoic Acid	6	0	1.18594e+08	8.99112e+07	2.77168e+09	2.4538e+09	1.85005e+08	1.48563e+08	1.35359e+08	1.36865e+08	3.33108e+09	3.51148e+09	1.85005e+08	1.9079e+08	High	High	High	High
High	Master Protein	A2AQ51	Solute carrier family 12 member 1 OS=Mus musculus OX=10090 GN=Slc12a1 PE=1 SV=1	SLC12A1	solute carrier family 12 member 1	Plasma Membrane	transporter	12	0	FALSE		308.883	33	29	514	28	1090	119.7	7.74	8540	29	transport	other membranes	transporter activity	Pf00324, Pf03522, Pf08403		ENSMUSG00000027202	Slc12a1	A2AQ51			0	1	1.22865e+09	8.79531e+08	4.91511e+08	3.87183e+08	1.45468e+09	1.15856e+09	1.40233e+09	1.33884e+09	5.9071e+08	5.54073e+08	1.45468e+09	1.48787e+09	High	High	High	High
High	Master Protein	Q9DB77	Cytochrome b-c1 complex subunit 2, mitochondrial OS=Mus musculus OX=10090 GN=Uqcrc2 PE=1 SV=1	UQCRC2	ubiquinol-cytochrome c reductase core protein 2	Cytoplasm	enzyme	0	0	FALSE		306.776	57	22	451	22	453	48.2	9.25	6792	22	protein metabolism;other metabolic processes;other biological processes	other membranes;mitochondrion;nucleus	other molecular function	Pf00675, Pf05193	67003	ENSMUSG00000030884	Uqcrc2	mmu:67003; Q8BK11; Q9CVK7; Q9DB77	Electron Transport Chain	Respiratory electron transport	2	0	7.82289e+08	5.85763e+08	3.76079e+08	3.17292e+08	4.38475e+08	3.46509e+08	8.92875e+08	8.91662e+08	4.51981e+08	4.54056e+08	4.38475e+08	4.44999e+08	High	High	High	High
High	Master Protein	O35409	Glutamate carboxypeptidase 2 OS=Mus musculus OX=10090 GN=Folh1 PE=1 SV=2	Folh1	folate hydrolase 1	Plasma Membrane	peptidase	1	0	FALSE		306.285	52	30	477	27	752	84.5	8.1	8182	30	protein metabolism;other metabolic processes;other biological processes	plasma membrane;other membranes;other cell component	other molecular function	Pf02225, Pf04253, Pf04389	53320	ENSMUSG00000001773	Folh1	mmu:53320; O35409; Q0VDM5; Q9DCC2	One Carbon Metabolism	Aspartate and asparagine metabolism	2	3	7.92245e+08	5.90501e+08	4.01005e+08	3.25694e+08	1.03443e+09	8.08891e+08	9.04238e+08	8.98874e+08	4.81938e+08	4.6608e+08	1.03443e+09	1.03881e+09	High	High	High	High
High	Master Protein	P50285	Dimethylaniline monooxygenase [N-oxide-forming] 1 OS=Mus musculus OX=10090 GN=Fmo1 PE=1 SV=1	FMO1	flavin containing dimethylaniline monoxygenase 1	Cytoplasm	enzyme	1	0	FALSE		305.166	60	28	620	28	532	59.9	8.47	12224	28	other metabolic processes;stress response;other biological processes	other membranes;ER/Golgi;other cell component	other molecular function	Pf00743	14261	ENSMUSG00000040181	Fmo1	mmu:14261; P50285	Metapathway biotransformation	FMO oxidises nucleophiles	2	0	1.12561e+09	8.33196e+08	6.05807e+08	4.85077e+08	1.63059e+09	1.21232e+09	1.28472e+09	1.26831e+09	7.28074e+08	6.94163e+08	1.63059e+09	1.55691e+09	High	High	High	High
High	Master Protein	P08752	Guanine nucleotide-binding protein G(i) subunit alpha-2 OS=Mus musculus OX=10090 GN=Gnai2 PE=1 SV=5	GNAI2	G protein subunit alpha i2	Plasma Membrane	enzyme	0	0	FALSE		303.232	70	23	477	14	355	40.5	5.45	7445	23	cell-cell signaling;cell cycle OR cell proliferation;signal transduction;other biological processes	plasma membrane;other membranes;cytosol;cytoskeleton;nucleus;other cell component	signal transduction activity or receptor binding;other molecular function	Pf00503	14678	ENSMUSG00000032562	Gnai2	mmu:14678; P08752; Q3TXK7; Q6P1C0	Chemokine signaling pathway; G Protein Signaling Pathways; Calcium Regulation in the Cardiac Cell; Signal Transduction of S1P Receptor	Extra-nuclear estrogen signaling; G alpha (i) signalling events; PLC beta mediated events; Adenylate cyclase inhibitory pathway; G-protein activation; ADP signalling through P2Y purinoceptor 12; Adrenaline,noradrenaline inhibits insulin secretion; Cooperation of PDCL (PhLP1) and TRiC/CCT in G-protein beta folding	12	10	8.33531e+08	6.36361e+08	4.58459e+08	3.57738e+08	1.11706e+09	7.92137e+08	9.5136e+08	9.68683e+08	5.50987e+08	5.11935e+08	1.11706e+09	1.01729e+09	High	High	High	High
High	Master Protein	O54749	Cytochrome P450 2J5 OS=Mus musculus OX=10090 GN=Cyp2j5 PE=1 SV=1	Cyp2j5	cytochrome P450, family 2, subfamily j, polypeptide 5	Cytoplasm	enzyme	1	0	FALSE		301.198	63	28	414	25	501	57.7	8.73	5266	28	other metabolic processes;transport;other biological processes	other membranes;ER/Golgi;other cell component	other molecular function	Pf00067	13109	ENSMUSG00000052520	Cyp2j5	mmu:13109; O54749	Eicosanoid metabolism via Cytochrome P450 Mono-Oxygenases (CYP) pathway		1	5	4.36449e+08	3.00261e+08	1.5765e+08	1.37342e+08	7.21341e+08	5.5119e+08	4.98146e+08	4.57064e+08	1.89467e+08	1.96541e+08	7.21341e+08	7.07858e+08	High	High	High	High
High	Master Protein	Q8CIE6	Coatomer subunit alpha OS=Mus musculus OX=10090 GN=Copa PE=1 SV=2	COPA	COPI coat complex subunit alpha	Cytoplasm	transporter	0	0	FALSE		291.895	40	37	271	37	1224	138.3	7.65	3286	37	transport;signal transduction;other biological processes	non-structural extracellular;other membranes;ER/Golgi;other cell component	signal transduction activity or receptor binding;nucleic acid binding activity;other molecular function	Pf00400, Pf04053, Pf06957, Pf12894	12847	ENSMUSG00000026553	Copa	E9Q075; mmu:12847; Q8CIE6		COPI-dependent Golgi-to-ER retrograde traffic; COPI-mediated anterograde transport	2	0	2.77889e+08	1.74544e+08	4.06256e+08	3.35321e+08	4.60855e+08	3.64059e+08	3.17172e+08	2.65694e+08	4.88249e+08	4.79857e+08	4.60855e+08	4.67538e+08	High	High	High	High
High	Master Protein	Q8C140	Uncharacterized protein OS=Mus musculus OX=10090 GN=Slc25a13 PE=2 SV=1	SLC25A13	solute carrier family 25 member 13	Cytoplasm	transporter	0	0	FALSE		290.827	67	29	405	24	675	74.3	8.6	5134	29	transport	other membranes;mitochondrion	transporter activity;other molecular function	Pf00153	50799		Slc25a13	Q8C140			0	0	2.29063e+08	1.80519e+08	1.03193e+08	8.90463e+07	2.62018e+08	2.02304e+08	2.61444e+08	2.74789e+08	1.2402e+08	1.27428e+08	2.62018e+08	2.59806e+08	High	High	High	High
High	Master Protein	A0A0A6YY50	Cytochrome P450 4B1 (Fragment) OS=Mus musculus OX=10090 GN=Cyp4b1 PE=1 SV=1	CYP4B1	cytochrome P450 family 4 subfamily B member 1	Cytoplasm	enzyme	0	0	FALSE		289.236	77	18	984	4	208	24.1	6.96	18566	18	other metabolic processes	other membranes	other molecular function	Pf00067		ENSMUSG00000028713	Cyp4b1	A0A0A6YY50	Metapathway biotransformation; Oxidation by Cytochrome P450		2	0	2.06186e+08	1.57434e+08	8.57943e+07	6.71836e+07	2.29984e+08	1.70975e+08	2.35333e+08	2.3965e+08	1.0311e+08	9.61421e+07	2.29984e+08	2.19573e+08	High	High	High	High
High	Master Protein	O08749	Dihydrolipoyl dehydrogenase, mitochondrial OS=Mus musculus OX=10090 GN=Dld PE=1 SV=2	DLD	dihydrolipoamide dehydrogenase	Cytoplasm	enzyme	0	0	FALSE		289.151	52	22	365	22	509	54.2	7.9	6963	22	protein metabolism;other metabolic processes;developmental processes;other biological processes	cytoskeleton;mitochondrion;nucleus;other cytoplasmic organelle;other cell component	other molecular function	Pf02852, Pf07992	13382	ENSMUSG00000020664	Dld	mmu:13382; O08749; Q3TG55; Q3U5W5; Q3UWP7; Q99LD3	Fatty Acid Beta Oxidation; Glycolysis and Gluconeogenesis; TCA Cycle	Regulation of pyruvate dehydrogenase (PDH) complex; Signaling by Retinoic Acid; Glycine degradation; Branched-chain amino acid catabolism; Lysine catabolism; Citric acid cycle (TCA cycle)	11	0	1.60882e+08	1.1196e+08	1.42716e+09	1.13228e+09	3.07114e+08	2.4756e+08	1.83625e+08	1.70428e+08	1.7152e+09	1.62033e+09	3.07114e+08	3.17925e+08	High	High	High	High
High	Master Protein	Q61391	Neprilysin OS=Mus musculus OX=10090 GN=Mme PE=1 SV=3	MME	membrane metalloendopeptidase	Plasma Membrane	peptidase	1	0	FALSE		289.116	54	29	483	29	750	85.6	5.81	6239	29	protein metabolism;other metabolic processes;developmental processes;other biological processes	plasma membrane;other membranes;ER/Golgi;other cytoplasmic organelle;other cell component	other molecular function	Pf01431, Pf05649	17380	ENSMUSG00000027820	Mme	mmu:17380; Q61391; Q6NXX5; Q8K251	Alzheimers Disease; Primary Focal Segmental Glomerulosclerosis FSGS	Neutrophil degranulation; Metabolism of Angiotensinogen to Angiotensins	4	0	6.88871e+08	5.31462e+08	2.49377e+08	2.32214e+08	6.03591e+08	4.98419e+08	7.86251e+08	8.09002e+08	2.99707e+08	3.32307e+08	6.03591e+08	6.40087e+08	High	High	High	High
High	Master Protein	Q60932	Voltage-dependent anion-selective channel protein 1 OS=Mus musculus OX=10090 GN=Vdac1 PE=1 SV=3	VDAC1	voltage dependent anion channel 1	Cytoplasm	ion channel	0	0	FALSE		284.954	69	17	451	16	296	32.3	8.43	10897	17	cell-cell signaling;stress response;transport;other biological processes	plasma membrane;other membranes;mitochondrion;ER/Golgi;other cell component	transporter activity;other molecular function	Pf01459	22333	ENSMUSG00000020402	Vdac1	B1ASZ9; mmu:22333; Q5SVC6; Q60932		Pyruvate metabolism; Ub-specific processing proteases; PINK1-PRKN Mediated Mitophagy	3	1	1.14592e+09	8.08742e+08	4.16562e+08	3.45117e+08	1.20023e+09	9.36171e+08	1.30791e+09	1.23109e+09	5.00635e+08	4.93876e+08	1.20023e+09	1.20226e+09	High	High	High	High
High	Master Protein	Q8BMS1	Trifunctional enzyme subunit alpha, mitochondrial OS=Mus musculus OX=10090 GN=Hadha PE=1 SV=1	HADHA	hydroxyacyl-CoA dehydrogenase trifunctional multienzyme complex subunit alpha	Cytoplasm	enzyme	0	0	FALSE		284.2	54	30	345	30	763	82.6	9.14	6921	30	other metabolic processes;other biological processes	mitochondrion	other molecular function	Pf00378, Pf00725, Pf02737	97212	ENSMUSG00000025745	Hadha	mmu:97212; Q3TCY3; Q5U5Y5; Q8BMS1; Q8QZU4	Fatty Acid Beta Oxidation; Mitochondrial LC-Fatty Acid Beta-Oxidation	Acyl chain remodeling of CL; Beta oxidation of decanoyl-CoA to octanoyl-CoA-CoA; Beta oxidation of octanoyl-CoA to hexanoyl-CoA; Beta oxidation of palmitoyl-CoA to myristoyl-CoA; Beta oxidation of myristoyl-CoA to lauroyl-CoA; Beta oxidation of lauroyl-CoA to decanoyl-CoA-CoA; Beta oxidation of hexanoyl-CoA to butanoyl-CoA	9	0	6.635e+07	4.84136e+07	3.62246e+08	3.25042e+08	2.99373e+08	2.37695e+08	7.57293e+07	7.36962e+07	4.35357e+08	4.65147e+08	2.99373e+08	3.05257e+08	High	High	High	High
High	Master Protein	E9Q3Y4	Lipopolysaccharide-responsive and beige-like anchor protein OS=Mus musculus OX=10090 GN=Lrba PE=1 SV=1	LRBA	LPS responsive beige-like anchor protein	Cytoplasm	other	0	0	FALSE		282.957	16	34	277	29	2854	316.6	5.54	5568	34		other membranes		Pf02138, Pf06469, Pf13385, Pf14844, Pf15787	80877	ENSMUSG00000028080	Lrba	E9Q3Y4; mmu:80877			0	6	2.79788e+08	2.07855e+08	1.98696e+08	1.61349e+08	2.35581e+08	1.87427e+08	3.19339e+08	3.16402e+08	2.38798e+08	2.30896e+08	2.35581e+08	2.40701e+08	High	High	High	High
High	Master Protein	P11499	Heat shock protein HSP 90-beta OS=Mus musculus OX=10090 GN=Hsp90ab1 PE=1 SV=3	HSP90AB1	heat shock protein 90 alpha family class B member 1	Cytoplasm	enzyme	0	0	FALSE		281.893	43	32	422	20	724	83.2	5.03	7310	32	cell organization and biogenesis;DNA metabolism;other metabolic processes;stress response;developmental processes;other biological processes	non-structural extracellular;plasma membrane;other membranes;cytosol;nucleus;other cytoplasmic organelle;other cell component	signal transduction activity or receptor binding;enzyme regulator activity;cytoskeletal activity;nucleic acid binding activity;other molecular function	Pf00183, Pf02518	15516	ENSMUSG00000023944	Hsp90ab1	mmu:15516; O89078; P11499; Q3UIQ7	TNF-alpha NF-kB Signaling Pathway; Focal Adhesion-PI3K-Akt-mTOR-signaling pathway	Neutrophil degranulation; The role of GTSE1 in G2/M progression after G2 checkpoint; Regulation of actin dynamics for phagocytic cup formation; HSP90 chaperone cycle for steroid hormone receptors (SHR); Attenuation phase; Estrogen-dependent gene expression; Sema3A PAK dependent Axon repulsion; Aryl hydrocarbon receptor signalling; HSF1 activation; RHOBTB2 GTPase cycle; The NLRP3 inflammasome	15	15	5.70963e+08	4.42828e+08	1.07171e+09	9.15411e+08	4.91902e+08	3.79062e+08	6.51675e+08	6.74082e+08	1.28801e+09	1.30999e+09	4.91902e+08	4.86805e+08	High	High	High	High
High	Master Protein	Q8BH59	Calcium-binding mitochondrial carrier protein Aralar1 OS=Mus musculus OX=10090 GN=Slc25a12 PE=1 SV=1	SLC25A12	solute carrier family 25 member 12	Cytoplasm	transporter	0	0	FALSE		278.237	60	29	394	24	677	74.5	8.25	4967	29	other metabolic processes;transport;other biological processes	other membranes;mitochondrion	transporter activity;other molecular function	Pf00153	78830	ENSMUSG00000027010	Slc25a12	A2BFG0; mmu:78830; Q8BH59		Gluconeogenesis; Aspartate and asparagine metabolism	2	7	3.01112e+08	2.30877e+08	1.73639e+08	1.46211e+08	3.99196e+08	3.04677e+08	3.43678e+08	3.51446e+08	2.08684e+08	2.09233e+08	3.99196e+08	3.91277e+08	High	High	High	High
High	Master Protein	Q3UMI7	Tr-type G domain-containing protein OS=Mus musculus OX=10090 GN=Eef2 PE=2 SV=1	EEF2	eukaryotic translation elongation factor 2	Cytoplasm	translation regulator	0	0	FALSE		277.03	48	32	324	32	858	95.3	6.93	4619	32	protein metabolism;other metabolic processes		other molecular function	Pf00009, Pf00679, Pf03144, Pf03764, Pf14492			Eef2	Q3UMI7			0	0	1.86688e+08	1.36848e+08	3.73217e+08	3.126e+08	3.33213e+08	2.57987e+08	2.13078e+08	2.08313e+08	4.48542e+08	4.47342e+08	3.33213e+08	3.31316e+08	High	High	High	High
High	Master Protein	Q91ZA3	Propionyl-CoA carboxylase alpha chain, mitochondrial OS=Mus musculus OX=10090 GN=Pcca PE=1 SV=2	PCCA	propionyl-CoA carboxylase subunit alpha	Cytoplasm	enzyme	0	0	FALSE		276.289	57	34	235	33	724	79.9	7.25	4313	34	other metabolic processes	mitochondrion	other molecular function	Pf00289, Pf00364, Pf02785, Pf02786, Pf18140	110821	ENSMUSG00000041650	Pcca	mmu:110821; Q80VU5; Q91ZA3; Q922N3		Biotin transport and metabolism; Propionyl-CoA catabolism	2	1	4.63001e+07	4.01762e+07	6.65901e+08	5.57835e+08	5.96086e+07	4.31016e+07	5.28451e+07	6.1157e+07	8.00298e+08	7.98282e+08	5.96086e+07	5.53526e+07	High	High	High	High
High	Master Protein	Q8K0L3	Acyl-coenzyme A synthetase ACSM2, mitochondrial OS=Mus musculus OX=10090 GN=Acsm2 PE=1 SV=1	ACSM2A	acyl-CoA synthetase medium chain family member 2A	Cytoplasm	enzyme	0	0	FALSE		275.286	53	25	371	24	575	64.2	8.31	6428	25	other metabolic processes	mitochondrion	other molecular function	Pf00501, Pf13193	233799	ENSMUSG00000030945	Acsm2	mmu:233799; Q3TNC6; Q3US47; Q8K0L3; Q8R1L3; Q96LX4		Conjugation of salicylate with glycine; Conjugation of benzoate with glycine; Conjugation of phenylacetate with glutamine	3	1	1.66348e+08	1.25574e+08	4.37406e+08	3.86267e+08	4.85093e+08	3.96872e+08	1.89863e+08	1.91152e+08	5.25686e+08	5.52763e+08	4.85093e+08	5.09677e+08	High	High	High	High
High	Master Protein	Q8BJ64	Choline dehydrogenase, mitochondrial OS=Mus musculus OX=10090 GN=Chdh PE=1 SV=1	CHDH	choline dehydrogenase	Cytoplasm	enzyme	0	0	FALSE		275.238	59	26	231	26	596	66.4	8.51	3316	26	other metabolic processes		other molecular function	Pf00732, Pf05199	218865	ENSMUSG00000015970	Chdh	mmu:218865; Q3TPY4; Q8BJ64; Q8CHT7	One carbon metabolism and related pathways; Glutathione and one carbon metabolism	Choline catabolism	3	0	1.25837e+08	9.30385e+07	2.48496e+08	2.226e+08	4.97753e+08	3.8e+08	1.43625e+08	1.41625e+08	2.98649e+08	3.18548e+08	4.97753e+08	4.8801e+08	High	High	High	High
High	Master Protein	E1AWU4	Anion exchange protein OS=Mus musculus OX=10090 GN=Slc4a4 PE=2 SV=1	SLC4A4	solute carrier family 4 member 4	Plasma Membrane	transporter	9	0	FALSE		274.776	26	21	434	1	1035	116.1	6.87	7880	21	transport	other membranes	transporter activity	Pf00955, Pf07565			Slc4a4	E1AWU4			0	0	5.60367e+07	4.47704e+07	6.33582e+07	4.88684e+07	8.17369e+07	7.27672e+07	6.39581e+07	6.81505e+07	7.61455e+07	6.99325e+07	8.17369e+07	9.34502e+07	High	High	High	High
High	Master Protein	P09242	Alkaline phosphatase, tissue-nonspecific isozyme OS=Mus musculus OX=10090 GN=Alpl PE=1 SV=2	ALPL	alkaline phosphatase, biomineralization associated	Plasma Membrane	phosphatase	0	0	FALSE		272.834	52	26	325	26	524	57.5	7.01	6944	26	other metabolic processes;developmental processes;other biological processes	non-structural extracellular;extracellular matrix;plasma membrane;other membranes	other molecular function	Pf00245	11647	ENSMUSG00000028766	Alpl	mmu:11647; P09242; Q6P1B0	Endochondral Ossification; TNF-alpha NF-kB Signaling Pathway	Post-translational modification: synthesis of GPI-anchored proteins	3	0	6.27436e+08	4.86879e+08	2.24246e+08	1.95067e+08	6.69898e+08	5.7394e+08	7.16131e+08	7.41138e+08	2.69505e+08	2.79148e+08	6.69898e+08	7.37074e+08	High	High	High	High
High	Master Protein	P20029	Endoplasmic reticulum chaperone BiP OS=Mus musculus OX=10090 GN=Hspa5 PE=1 SV=3	HSPA5	heat shock protein family A (Hsp70) member 5	Cytoplasm	enzyme	0	0	FALSE		267.373	51	32	452	29	655	72.4	5.16	7626	32	protein metabolism;other metabolic processes;stress response;transport;developmental processes;signal transduction;other biological processes	non-structural extracellular;plasma membrane;other membranes;cytosol;mitochondrion;ER/Golgi;nucleus;other cell component	translation activity;other molecular function	Pf00012	14828	ENSMUSG00000026864	Hspa5	mmu:14828; O35642; P20029; Q3UFF2; Q61630	MAPK signaling pathway	Antigen Presentation: Folding, assembly and peptide loading of class I MHC; Regulation of HSF1-mediated heat shock response	3	0	5.07374e+08	3.841e+08	7.04283e+08	6.11174e+08	5.83723e+08	4.72668e+08	5.79097e+08	5.84685e+08	8.46425e+08	8.74613e+08	5.83723e+08	6.07017e+08	High	High	High	High
High	Master Protein	P07901	Heat shock protein HSP 90-alpha OS=Mus musculus OX=10090 GN=Hsp90aa1 PE=1 SV=4	HSP90AA1	heat shock protein 90 alpha family class A member 1	Cytoplasm	enzyme	0	0	FALSE		265.487	37	29	279	19	733	84.7	5.01	4557	29	cell organization and biogenesis;DNA metabolism;other metabolic processes;stress response;transport;developmental processes;other biological processes	non-structural extracellular;extracellular matrix;plasma membrane;other membranes;cytosol;cytoskeleton;mitochondrion;nucleus;other cell component	signal transduction activity or receptor binding;enzyme regulator activity;cytoskeletal activity;nucleic acid binding activity;other molecular function	Pf00183, Pf02518	15519	ENSMUSG00000021270	Hsp90aa1	mmu:15519; P07901	EBV LMP1 signaling; TNF-alpha NF-kB Signaling Pathway; Focal Adhesion-PI3K-Akt-mTOR-signaling pathway; IL-6 signaling Pathway; IL-2 Signaling Pathway	Neutrophil degranulation; Regulation of necroptotic cell death; Recruitment of NuMA to mitotic centrosomes; HSP90 chaperone cycle for steroid hormone receptors (SHR); The role of GTSE1 in G2/M progression after G2 checkpoint; Regulation of actin dynamics for phagocytic cup formation; Extra-nuclear estrogen signaling; Anchoring of the basal body to the plasma membrane; Regulation of PLK1 Activity …	32	0	1.20228e+08	9.00847e+07	3.53457e+08	2.82275e+08	1.12714e+08	8.5095e+07	1.37223e+08	1.37129e+08	4.24794e+08	4.03946e+08	1.12714e+08	1.09282e+08	High	High	High	High
High	Master Protein	P10852	4F2 cell-surface antigen heavy chain OS=Mus musculus OX=10090 GN=Slc3a2 PE=1 SV=1	SLC3A2	solute carrier family 3 member 2	Plasma Membrane	transporter	1	0	FALSE		263.476	49	21	407	11	526	58.3	5.91	7031	21	other metabolic processes;transport;other biological processes	plasma membrane;other membranes;cytosol;nucleus;other cytoplasmic organelle;other cell component	transporter activity;nucleic acid binding activity;other molecular function	Pf00128, Pf16028	17254	ENSMUSG00000010095	Slc3a2	G3UWA6; mmu:17254; P10852; Q54AH5		Basigin interactions; Amino acid transport across the plasma membrane; Tryptophan catabolism	3	12	1.03623e+09	7.36834e+08	4.4407e+08	3.64568e+08	1.05558e+09	8.54313e+08	1.18272e+09	1.12162e+09	5.33695e+08	5.21711e+08	1.05558e+09	1.09714e+09	High	High	High	High
High	Master Protein	Q3U505	Dolichyl-diphosphooligosaccharide--protein glycosyltransferase subunit 2 (Fragment) OS=Mus musculus OX=10090 GN=Rpn2 PE=2 SV=1	RPN2	ribophorin II	Cytoplasm	enzyme	3	0	FALSE		262.822	47	19	336	19	659	72.1	6.49	7061	19	protein metabolism;other metabolic processes	other membranes;ER/Golgi		Pf05817			Rpn2	Q3U505			0	0	3.65126e+08	2.70645e+08	1.25403e+08	1.2524e+08	4.19439e+08	3.35497e+08	4.16741e+08	4.11982e+08	1.50712e+08	1.79223e+08	4.19439e+08	4.30858e+08	High	High	High	High
High	Master Protein	A2A848	Peroxisomal acyl-coenzyme A oxidase 1 (Fragment) OS=Mus musculus OX=10090 GN=Acox1 PE=1 SV=1	ACOX1	acyl-CoA oxidase 1	Cytoplasm	enzyme	0	0	FALSE		259.776	61	28	295	2	625	70	7.75	4721	28	other metabolic processes	other cytoplasmic organelle	other molecular function	Pf01756, Pf02770, Pf14749		ENSMUSG00000020777	Acox1	A2A848			0	0	2.53671e+06	2.55036e+06	5.7542e+06	4.59333e+06	2.34264e+06	1.78233e+06	2.89531e+06	3.88221e+06	6.91555e+06	6.57322e+06	2.34264e+06	2.28893e+06	Peak Found	Peak Found	High	High
High	Master Protein	Q8JZZ0	UDP-glucuronosyltransferase 3A2 OS=Mus musculus OX=10090 GN=Ugt3a2 PE=1 SV=2	UGT3A1	UDP glycosyltransferase family 3 member A1	Cytoplasm	enzyme	1	0	FALSE		259.219	45	19	615	15	523	59.6	7.53	10920	19	other biological processes	other membranes;other cell component	other molecular function	Pf00201	223337	ENSMUSG00000049152	Ugt3a2	A1A4B4; mmu:223337; Q3UP49; Q8JZZ0; Q8VC11		Glucuronidation	1	4	1.82152e+09	1.38904e+09	7.77613e+08	6.79252e+08	1.90464e+09	1.519e+09	2.07902e+09	2.11442e+09	9.34555e+08	9.72034e+08	1.90464e+09	1.95076e+09	High	High	High	High
High	Master Protein	Q3TXE5	Uncharacterized protein OS=Mus musculus OX=10090 GN=Canx PE=2 SV=1	CANX	calnexin	Cytoplasm	other	1	0	FALSE		257.218	51	27	298	27	591	67.2	4.65	3174	27	other biological processes	other membranes;ER/Golgi	other molecular function	Pf00262			Canx	Q3TXE5			0	0	4.32868e+08	3.30738e+08	1.57536e+08	1.23656e+08	6.27385e+08	4.85335e+08	4.94059e+08	5.03457e+08	1.89331e+08	1.76957e+08	6.27385e+08	6.23284e+08	High	High	High	High
High	Master Protein	Q99MN9	Propionyl-CoA carboxylase beta chain, mitochondrial OS=Mus musculus OX=10090 GN=Pccb PE=1 SV=2	PCCB	propionyl-CoA carboxylase subunit beta	Cytoplasm	enzyme	0	0	FALSE		256.354	74	26	189	26	541	58.4	7.66	3975	26		mitochondrion	other molecular function	Pf01039	66904	ENSMUSG00000032527	Pccb	mmu:66904; Q99MN9; Q9DBG2		Biotin transport and metabolism; Propionyl-CoA catabolism	2	0	3.4859e+07	2.99157e+07	5.98101e+08	5.18943e+08	9.42329e+07	7.79299e+07	3.97868e+07	4.55383e+07	7.18813e+08	7.42626e+08	9.42329e+07	1.0008e+08	High	High	High	High
High	Master Protein	G3X924	Plasmalemma vesicle-associated protein OS=Mus musculus OX=10090 GN=Plvap PE=1 SV=1	PLVAP	plasmalemma vesicle associated protein	Plasma Membrane	other	1	0	FALSE		255.512	50	26	335	26	438	49.9	8.4	6129	26	signal transduction;other biological processes	plasma membrane;other membranes;other cell component	other molecular function	Pf06637	84094	ENSMUSG00000034845	Plvap	G3X924; mmu:84094			0	0	5.64289e+08	4.36112e+08	2.47215e+08	2.08383e+08	6.4935e+08	5.20558e+08	6.44058e+08	6.6386e+08	2.97109e+08	2.98204e+08	6.4935e+08	6.6852e+08	High	High	High	High
High	Master Protein	Q91YQ5	Dolichyl-diphosphooligosaccharide--protein glycosyltransferase subunit 1 OS=Mus musculus OX=10090 GN=Rpn1 PE=1 SV=1	RPN1	ribophorin I	Cytoplasm	enzyme	1	0	FALSE		254.875	60	29	262	29	608	68.5	6.46	4304	29	protein metabolism;other metabolic processes	other membranes;cytosol;ER/Golgi;other cell component		Pf04597	103963	ENSMUSG00000030062	Rpn1	mmu:103963; Q3U985; Q91YQ5	Proteasome Degradation		1	0	3.27686e+08	2.5946e+08	1.9964e+08	1.6716e+08	4.82127e+08	3.34994e+08	3.74008e+08	3.94955e+08	2.39933e+08	2.39212e+08	4.82127e+08	4.30211e+08	High	High	High	High
High	Master Protein	Q9ERD7	Tubulin beta-3 chain OS=Mus musculus OX=10090 GN=Tubb3 PE=1 SV=1	TUBB3	tubulin beta 3 class III	Cytoplasm	other	0	0	FALSE		252.629	41	18	486	3	450	50.4	4.93	11182	18	cell cycle OR cell proliferation;cell organization and biogenesis;developmental processes;signal transduction;other biological processes	cytoskeleton;other cell component	signal transduction activity or receptor binding;cytoskeletal activity;other molecular function	Pf00091, Pf03953	22152	ENSMUSG00000062380	Tubb3	mmu:22152; Q3UF42; Q5I036; Q9ERD7		COPI-mediated anterograde transport; COPI-independent Golgi-to-ER retrograde traffic; Separation of Sister Chromatids; The role of GTSE1 in G2/M progression after G2 checkpoint; Sealing of the nuclear envelope (NE) by ESCRT-III; Aggrephagy; MHC class II antigen presentation; COPI-dependent Golgi-to-ER retrograde traffic; Kinesins; Recruitment of NuMA to mitotic centrosomes; Recycling pathway of L…	22	0	1.60321e+07	1.15424e+07	1.35669e+07	1.34501e+07	1.12838e+07	9.19142e+06	1.82984e+07	1.75701e+07	1.63051e+07	1.92476e+07	1.12838e+07	1.18039e+07	High	Peak Found	High	High
High	Master Protein	Q3ULD5	Methylcrotonoyl-CoA carboxylase beta chain, mitochondrial OS=Mus musculus OX=10090 GN=Mccc2 PE=1 SV=1	MCCC2	methylcrotonoyl-CoA carboxylase 2	Cytoplasm	enzyme	0	0	FALSE		249.079	54	23	167	23	563	61.3	8	3192	23	other metabolic processes	mitochondrion;other cell component	other molecular function	Pf01039	78038	ENSMUSG00000021646	Mccc2	mmu:78038; Q3ULD5; Q3UPS6		Biotin transport and metabolism; Branched-chain amino acid catabolism	2	0	2.79955e+07	2.04118e+07	3.18199e+08	2.71953e+08	5.62736e+07	4.81851e+07	3.1953e+07	3.10714e+07	3.8242e+08	3.89175e+08	5.62736e+07	6.18811e+07	High	High	High	High
High	Master Protein	P07724	Albumin OS=Mus musculus OX=10090 GN=Alb PE=1 SV=3	ALB	albumin	Extracellular Space	transporter	0	0	FALSE		248.007	56	29	309	27	608	68.6	6.07	5085	29	stress response;other biological processes	non-structural extracellular;extracellular matrix;ER/Golgi;other cell component	nucleic acid binding activity;other molecular function	Pf00273	11657	ENSMUSG00000029368	Alb	mmu:11657; P07724; Q3TV03; Q61802; Q8C7C7; Q8C7H3; Q8CG74		Platelet degranulation ; Heme degradation; Scavenging of heme from plasma; Regulation of Insulin-like Growth Factor (IGF) transport and uptake by Insulin-like Growth Factor Binding Proteins (IGFBPs); Post-translational protein phosphorylation; Recycling of bile acids and salts; Heme biosynthesis; Transport of organic anions; HDL remodeling	9	3	2.03645e+08	1.56479e+08	4.43644e+08	3.47304e+08	3.01139e+08	2.13535e+08	2.32432e+08	2.38195e+08	5.33183e+08	4.97005e+08	3.01139e+08	2.7423e+08	High	High	High	High
High	Master Protein	P51881	ADP/ATP translocase 2 OS=Mus musculus OX=10090 GN=Slc25a5 PE=1 SV=3	SLC25A5	solute carrier family 25 member 5	Cytoplasm	transporter	2	0	FALSE		247.761	73	23	809	11	298	32.9	9.73	13177	23	cell organization and biogenesis;transport;other biological processes	other membranes;cytoskeleton;mitochondrion	transporter activity;other molecular function	Pf00153	11740	ENSMUSG00000016319	Slc25a5	mmu:11740; P51881; Q61311	Electron Transport Chain	Transport of nucleosides and free purine and pyrimidine bases across the plasma membrane	2	16	2.28587e+09	1.62011e+09	8.70835e+08	7.57134e+08	3.08555e+09	2.32802e+09	2.60901e+09	2.46616e+09	1.04659e+09	1.08349e+09	3.08555e+09	2.98973e+09	High	High	High	High
High	Master Protein	Q9CXK3	Uncharacterized protein OS=Mus musculus OX=10090 GN=Actc1 PE=2 SV=1	ACTC1	actin alpha cardiac muscle 1	Cytoplasm	enzyme	0	0	FALSE		244.82	59	20	1198	1	377	41.9	5.48	17061	20	developmental processes;other biological processes	other cell component		Pf00022			Actc1	Q9CXK3			0	10	2.56522e+08	1.9562e+08	2.15631e+08	1.77099e+08	1.41938e+08	1.11415e+08	2.92784e+08	2.97777e+08	2.59151e+08	2.53435e+08	1.41938e+08	1.43083e+08	High	High	High	High
High	Master Protein	P16858	Glyceraldehyde-3-phosphate dehydrogenase OS=Mus musculus OX=10090 GN=Gapdh PE=1 SV=2	GAPDH	glyceraldehyde-3-phosphate dehydrogenase	Cytoplasm	enzyme	0	0	FALSE		243.584	59	19	405	16	333	35.8	8.25	8972	19	cell organization and biogenesis;protein metabolism;other metabolic processes;stress response;developmental processes;signal transduction;other biological processes	plasma membrane;other membranes;cytosol;cytoskeleton;nucleus;other cell component	enzyme regulator activity;cytoskeletal activity;other molecular function	Pf00044, Pf02800	14433	ENSMUSG00000057666	Gapdh	A6H6A8; mmu:14433; P16858; Q0QEU0; Q3THM2; Q3TUI2; Q3UMT2; Q4V783; Q569X2; Q569X5; Q5U410	Glycolysis and Gluconeogenesis	Gluconeogenesis; Glycolysis	3	3	3.66418e+08	2.83998e+08	8.83125e+08	7.8199e+08	8.66896e+08	6.81346e+08	4.18215e+08	4.32309e+08	1.06136e+09	1.11906e+09	8.66896e+08	8.75009e+08	High	High	High	High
High	Master Protein	Q9EQ06	Estradiol 17-beta-dehydrogenase 11 OS=Mus musculus OX=10090 GN=Hsd17b11 PE=1 SV=1	HSD17B11	hydroxysteroid 17-beta dehydrogenase 11	Cytoplasm	enzyme	0	0	FALSE		242.17	66	18	334	18	298	32.9	8.66	4811	18	other metabolic processes	ER/Golgi;other cell component	other molecular function	Pf00106	114664	ENSMUSG00000029311	Hsd17b11	mmu:114664; Q3U2P6; Q8BR33; Q8C7S0; Q9EQ06		Estrogen biosynthesis	1	0	4.9686e+08	3.84905e+08	1.90676e+08	1.82618e+08	5.02353e+08	4.06522e+08	5.67097e+08	5.8591e+08	2.29159e+08	2.61334e+08	5.02353e+08	5.2207e+08	High	High	High	High
High	Master Protein	Q9QXD6	Fructose-1,6-bisphosphatase 1 OS=Mus musculus OX=10090 GN=Fbp1 PE=1 SV=3	FBP1	fructose-bisphosphatase 1	Cytoplasm	phosphatase	0	0	FALSE		241.806	70	20	262	20	338	36.9	6.57	5474	20	other metabolic processes;other biological processes	cytosol;nucleus;other cell component	other molecular function	Pf00316, Pf18913	14121	ENSMUSG00000069805	Fbp1	mmu:14121; P97323; Q3UEH1; Q9QXD6	Glycolysis and Gluconeogenesis	Gluconeogenesis	2	0	1.01178e+08	8.05247e+07	2.9074e+08	2.72815e+08	9.46139e+07	7.5244e+07	1.15481e+08	1.22577e+08	3.49419e+08	3.90408e+08	9.46139e+07	9.6631e+07	High	High	High	High
High	Master Protein	P17182	Alpha-enolase OS=Mus musculus OX=10090 GN=Eno1 PE=1 SV=3	ENO1	enolase 1	Cytoplasm	enzyme	0	0	FALSE		241.086	65	20	278	16	434	47.1	6.8	4690	20	other metabolic processes;developmental processes;other biological processes	plasma membrane;other membranes;cytosol;other cell component	nucleic acid binding activity;other molecular function	Pf00113, Pf03952	13806; 433182	ENSMUSG00000059040; ENSMUSG00000063524	Eno1	mmu:13806; mmu:433182; P17182; Q99KT7; Q9DCY7	Glycolysis and Gluconeogenesis	Gluconeogenesis; Glycolysis	3	4	1.13127e+08	9.29887e+07	3.02923e+08	2.83167e+08	1.40372e+08	1.09321e+08	1.29118e+08	1.41549e+08	3.6406e+08	4.05223e+08	1.40372e+08	1.40395e+08	High	High	High	High
High	Master Protein	P06801	NADP-dependent malic enzyme OS=Mus musculus OX=10090 GN=Me1 PE=1 SV=2	ME1	malic enzyme 1	Cytoplasm	enzyme	0	0	FALSE		240.957	54	18	372	18	572	63.9	7.44	4907	18	other metabolic processes;other biological processes	cytosol	other molecular function	Pf00390, Pf03949	17436	ENSMUSG00000032418	Me1	mmu:17436; P06801; Q9DBF9	PPAR signaling pathway	Pyruvate metabolism	2	0	1.35885e+08	1.06205e+08	2.69216e+08	2.6137e+08	6.87436e+07	5.65634e+07	1.55094e+08	1.61668e+08	3.23551e+08	3.7403e+08	6.87436e+07	7.26407e+07	High	High	High	High
High	Master Protein	P19096	Fatty acid synthase OS=Mus musculus OX=10090 GN=Fasn PE=1 SV=2	FASN	fatty acid synthase	Cytoplasm	enzyme	0	0	FALSE		239.124	23	31	159	31	2504	272.3	6.58	1952	31	other metabolic processes;developmental processes;other biological processes	plasma membrane;other membranes;cytosol;ER/Golgi;other cell component	other molecular function	Pf00107, Pf00109, Pf00550, Pf00698, Pf00975, Pf02801, Pf08242, Pf08659, Pf14765, Pf16197	14104	ENSMUSG00000025153	Fasn	B1ATU8; mmu:14104; P19096; Q6PB72; Q8C4Z0; Q9EQR0	Fatty Acid Biosynthesis; Dysregulated miRNA Targeting in Insulin/PI3K-AKT Signaling; Cholesterol metabolism (includes both Bloch and Kandutsch-Russell pathways); Omega-9 FA synthesis	ChREBP activates metabolic gene expression; Fatty acyl-CoA biosynthesis; Vitamin B5 (pantothenate) metabolism	7	0	5.25374e+07	4.50634e+07	1.33234e+08	1.15591e+08	3.53504e+07	2.7402e+07	5.99642e+07	6.85965e+07	1.60124e+08	1.65416e+08	3.53504e+07	3.51906e+07	High	High	High	High
High	Master Protein	A0A668KM61	Anion exchange protein OS=Mus musculus OX=10090 GN=Slc4a4 PE=1 SV=1	SLC4A4	solute carrier family 4 member 4	Plasma Membrane	transporter		0	FALSE		237.67	25	22	364	2	1111	125	6.9	5875	22	transport	other membranes	transporter activity			ENSMUSG00000060961	Slc4a4	A0A668KM61			0	22	4.7742e+08	3.48009e+08	1.97771e+08	1.91407e+08	7.93431e+08	5.63821e+08	5.44909e+08	5.29747e+08	2.37686e+08	2.7391e+08	7.93431e+08	7.24079e+08	High	High	High	High
High	Master Protein	Q9CZ13	Cytochrome b-c1 complex subunit 1, mitochondrial OS=Mus musculus OX=10090 GN=Uqcrc1 PE=1 SV=2	UQCRC1	ubiquinol-cytochrome c reductase core protein 1	Cytoplasm	enzyme	0	0	FALSE		237.212	59	22	292	21	480	52.8	6.21	4380	22	cell organization and biogenesis;other metabolic processes;other biological processes	other membranes;cytosol;mitochondrion	other molecular function	Pf00675, Pf05193	22273	ENSMUSG00000025651; ENSMUSG00000107235	Uqcrc1	mmu:22273; Q3TV75; Q9CWL6; Q9CZ13	Electron Transport Chain	Respiratory electron transport	2	1	8.29023e+08	6.33042e+08	3.66212e+08	2.92195e+08	2.22924e+08	1.78686e+08	9.46214e+08	9.6363e+08	4.40123e+08	4.18142e+08	2.22924e+08	2.29475e+08	High	High	High	High
High	Master Protein	P97429	Annexin A4 OS=Mus musculus OX=10090 GN=Anxa4 PE=1 SV=4	ANXA4	annexin A4	Plasma Membrane	other	0	0	FALSE		237.024	67	24	407	23	319	35.9	5.57	9094	24	developmental processes;signal transduction;other biological processes	plasma membrane;other membranes;nucleus;other cell component	other molecular function	Pf00191	11746	ENSMUSG00000029994	Anxa4	mmu:11746; P97429; Q3UCL0	Prostaglandin Synthesis and Regulation		1	0	2.28261e+08	1.74151e+08	6.36904e+08	5.28081e+08	1.71802e+09	1.31699e+09	2.60529e+08	2.65096e+08	7.65447e+08	7.55703e+08	1.71802e+09	1.69132e+09	High	High	High	High
High	Master Protein	Q99KI0	Aconitate hydratase, mitochondrial OS=Mus musculus OX=10090 GN=Aco2 PE=1 SV=1	ACO2	aconitase 2	Cytoplasm	enzyme	0	0	FALSE		234.699	38	21	232	21	780	85.4	7.93	4375	21	other metabolic processes;stress response;developmental processes	cytosol;mitochondrion	other molecular function	Pf00330, Pf00694	11429	ENSMUSG00000022477	Aco2	mmu:11429; Q3UDK9; Q3ULG9; Q3UNH7; Q505P4; Q99KI0	TCA Cycle	Citric acid cycle (TCA cycle)	2	0	1.03082e+08	8.03422e+07	2.72677e+08	2.19017e+08	1.98412e+08	1.67917e+08	1.17654e+08	1.22299e+08	3.2771e+08	3.13421e+08	1.98412e+08	2.15645e+08	High	High	High	High
High	Master Protein	A0A0R4J0B6	ATP-binding cassette sub-family G member 2 OS=Mus musculus OX=10090 GN=Abcg2 PE=1 SV=1	ABCG2	ATP binding cassette subfamily G member 2 (Junior blood group)	Plasma Membrane	transporter	6	0	FALSE		233.888	30	20	491	20	657	73	8.54	9075	20	cell organization and biogenesis;other metabolic processes;transport;developmental processes;other biological processes	plasma membrane;other membranes;mitochondrion;nucleus	transporter activity;cytoskeletal activity;other molecular function	Pf00005, Pf01061, Pf19055	26357	ENSMUSG00000029802	Abcg2	A0A0R4J0B6; mmu:26357	Irinotecan Pathway		1	0	1.8929e+09	1.44157e+09	7.14939e+08	6.24119e+08	2.26708e+09	1.72367e+09	2.16048e+09	2.19439e+09	8.59232e+08	8.93137e+08	2.26708e+09	2.2136e+09	High	High	High	High
High	Master Protein	P09055	Integrin beta-1 OS=Mus musculus OX=10090 GN=Itgb1 PE=1 SV=1	ITGB1	integrin subunit beta 1	Plasma Membrane	transmembrane receptor	1	0	FALSE		233.669	41	26	351	26	798	88.2	5.94	5591	26	cell adhesion;cell cycle OR cell proliferation;cell organization and biogenesis;other metabolic processes;stress response;transport;developmental processes;signal transduction;other biological processes	extracellular matrix;plasma membrane;other membranes;other cytoplasmic organelle;other cell component	signal transduction activity or receptor binding;cytoskeletal activity;other molecular function	Pf00362, Pf07965, Pf07974, Pf08725, Pf17205, Pf18372	16412	ENSMUSG00000025809	Itgb1	F6R105; mmu:16412; P09055; Q3TIW5; Q3TWH6; Q60993; Q61126; Q8BTU0; Q8BVU1	PluriNetWork: mechanisms associated with pluripotency; Signaling of Hepatocyte Growth Factor Receptor; Neural Crest Differentiation; Primary Focal Segmental Glomerulosclerosis FSGS; Focal Adhesion-PI3K-Akt-mTOR-signaling pathway; Factors and pathways affecting insulin-like growth factor (IGF1)-Akt signaling; Integrin-mediated Cell Adhesion; Focal Adhesion	Localization of the PINCH-ILK-PARVIN complex to focal adhesions; Immunoregulatory interactions between a Lymphoid and a non-Lymphoid cell; Laminin interactions; Syndecan interactions; Integrin cell surface interactions; ECM proteoglycans; Molecules associated with elastic fibres; Signal transduction by L1; Basigin interactions; MET activates PTK2 signaling; Fibronectin matrix formation; MET inter…	22	0	6.03283e+08	4.53378e+08	2.15411e+08	1.786e+08	5.71972e+08	4.53081e+08	6.88564e+08	6.90143e+08	2.58886e+08	2.55582e+08	5.71972e+08	5.81863e+08	High	High	High	High
High	Master Protein	B2RXS4	Plexin-B2 OS=Mus musculus OX=10090 GN=Plxnb2 PE=1 SV=1	PLXNB2	plexin B2	Plasma Membrane	transmembrane receptor	0	0	FALSE		233.516	25	33	151	32	1842	206.1	5.87	2371	33	cell adhesion;cell cycle OR cell proliferation;cell organization and biogenesis;developmental processes;signal transduction;other biological processes	plasma membrane;other membranes;other cell component	other molecular function	Pf01403, Pf01437, Pf01833, Pf08337, Pf17960	140570	ENSMUSG00000036606	Plxnb2	B2RXS4; mmu:140570; Q3UH76			0	1	1.91194e+08	1.3813e+08	7.47194e+07	5.70826e+07	1.26872e+08	9.25283e+07	2.18221e+08	2.10265e+08	8.97997e+07	8.16872e+07	1.26872e+08	1.18828e+08	High	High	High	High
High	Master Protein	P27773	Protein disulfide-isomerase A3 OS=Mus musculus OX=10090 GN=Pdia3 PE=1 SV=2	PDIA3	protein disulfide isomerase family A member 3	Cytoplasm	peptidase	0	0	FALSE		232.768	52	27	291	27	505	56.6	6.21	5289	27	protein metabolism;other metabolic processes;stress response;other biological processes	non-structural extracellular;plasma membrane;other membranes;mitochondrion;ER/Golgi;nucleus;other cell component	signal transduction activity or receptor binding;other molecular function	Pf00085, Pf13848	14827	ENSMUSG00000027248	Pdia3	mmu:14827; P27773; Q3TEI9; Q3TIL2; Q3UZK8; Q8C2F4; Q99LF6		ER-Phagosome pathway; Antigen Presentation: Folding, assembly and peptide loading of class I MHC; Calnexin/calreticulin cycle	3	0	1.04026e+08	7.47824e+07	6.5541e+08	5.4726e+08	3.39654e+08	2.74243e+08	1.18731e+08	1.13835e+08	7.87689e+08	7.83149e+08	3.39654e+08	3.52192e+08	High	High	High	High
High	Master Protein	P63038	60 kDa heat shock protein, mitochondrial OS=Mus musculus OX=10090 GN=Hspd1 PE=1 SV=1	HSPD1	heat shock protein family D (Hsp60) member 1	Cytoplasm	enzyme	0	0	FALSE		230.748	48	24	254	24	573	60.9	6.18	5305	24	cell cycle OR cell proliferation;cell organization and biogenesis;DNA metabolism;other metabolic processes;stress response;transport;developmental processes;signal transduction;other biological processes	non-structural extracellular;plasma membrane;other membranes;cytosol;mitochondrion;ER/Golgi;other cytoplasmic organelle;other cell component	nucleic acid binding activity;other molecular function	Pf00118	15510	ENSMUSG00000025980	Hspd1	mmu:15510; P19226; P19227; P63038; P97602; Q3KQP2; Q3UIP0; Q8C2C7; Q8VEF4	SIDS Susceptibility Pathways	Mitochondrial protein import	2	0	1.5636e+08	1.23405e+08	4.94459e+08	4.0317e+08	192683423	1.48813e+08	1.78463e+08	1.8785e+08	5.94254e+08	5.76951e+08	192683423	1.91111e+08	High	High	High	High
High	Master Protein	P54071	Isocitrate dehydrogenase [NADP], mitochondrial OS=Mus musculus OX=10090 GN=Idh2 PE=1 SV=3	IDH2	isocitrate dehydrogenase (NADP(+)) 2	Cytoplasm	enzyme	0	0	FALSE		228.21	59	27	323	26	452	50.9	8.69	4365	27	other metabolic processes;developmental processes;other biological processes	cytosol;other cytoplasmic organelle	other molecular function	Pf00180	269951	ENSMUSG00000030541	Idh2	mmu:269951; P54071; Q8C2R9; Q9EQK1	TCA Cycle; Oxidative Stress and Redox Pathway	Citric acid cycle (TCA cycle); Transcriptional activation of mitochondrial biogenesis	4	1	2.92863e+08	2.09978e+08	8.93473e+08	7.34927e+08	1.00776e+09	7.59334e+08	3.34263e+08	3.19634e+08	1.0738e+09	1.05171e+09	1.00776e+09	9.75164e+08	High	High	High	High
High	Master Protein	Q3TIP0	26S proteasome non-ATPase regulatory subunit 2 OS=Mus musculus OX=10090 GN=Psmd2 PE=2 SV=1	PSMD2	proteasome 26S subunit, non-ATPase 2	Cytoplasm	other	0	0	FALSE		227.57	41	31	165	31	908	100.2	5.2	3323	31	other biological processes	other cell component	enzyme regulator activity	Pf01851, Pf17781, Pf18051			Psmd2	Q3TIP0			0	0	4.64941e+07	3.78961e+07	3.21271e+08	2.51634e+08	3.94056e+07	2.83336e+07	5.30666e+07	5.76862e+07	3.86112e+08	3.60098e+08	3.94056e+07	3.6387e+07	High	High	High	High
High	Master Protein	Q9D2G2	Dihydrolipoyllysine-residue succinyltransferase component of 2-oxoglutarate dehydrogenase complex, mitochondrial OS=Mus musculus OX=10090 GN=Dlst PE=1 SV=1	DLST	dihydrolipoamide S-succinyltransferase	Cytoplasm	enzyme	0	0	FALSE		226.55	37	16	604	16	454	49	8.95	12993	16	protein metabolism;other metabolic processes	plasma membrane;other membranes;mitochondrion;nucleus;other cell component	other molecular function	Pf00198, Pf00364	78920	ENSMUSG00000004789	Dlst	mmu:78920; Q3UEA0; Q4FK55; Q8CIE8; Q9D2G2	TCA Cycle	Glyoxylate metabolism and glycine degradation; Lysine catabolism; Citric acid cycle (TCA cycle)	4	0	1.87119e+09	1.39147e+09	1.74002e+09	1.2819e+09	1.2861e+09	1.00768e+09	2.1357e+09	2.11813e+09	2.0912e+09	1.83444e+09	1.2861e+09	1.2941e+09	High	High	High	High
High	Master Protein	Q9WV27	Sodium/potassium-transporting ATPase subunit alpha-4 OS=Mus musculus OX=10090 GN=Atp1a4 PE=1 SV=3	ATP1A4	ATPase Na+/K+ transporting subunit alpha 4	Plasma Membrane	transporter	10	0	FALSE		226.044	10	12	750	1	1032	114.8	5.71	12621	12	transport;other biological processes	plasma membrane;other membranes;cytoskeleton;other cell component	transporter activity;other molecular function	Pf00122, Pf00689, Pf00690, Pf13246	27222	ENSMUSG00000007107	Atp1a4	E9QKL5; mmu:27222; Q9R173; Q9WV27; Q9WV28	Calcium Regulation in the Cardiac Cell	Ion homeostasis; Ion transport by P-type ATPases	3	0	6.05724e+07	4.4095e+07	1.48669e+07	1.21137e+07	39804438	30269263	6.9135e+07	6.71224e+07	1.78674e+07	1.73351e+07	39804438	3.88729e+07	High	High	High	Peak Found
High	Master Protein	P09103	Protein disulfide-isomerase OS=Mus musculus OX=10090 GN=P4hb PE=1 SV=2	P4HB	prolyl 4-hydroxylase subunit beta	Cytoplasm	enzyme	0	0	FALSE		225.65	59	27	313	27	509	57	4.88	4694	27	protein metabolism;other metabolic processes;stress response;other biological processes	plasma membrane;other membranes;cytosol;cytoskeleton;ER/Golgi;other cell component	signal transduction activity or receptor binding;cytoskeletal activity;other molecular function	Pf00085, Pf13848	18453	ENSMUSG00000025130	P4hb	mmu:18453; P09103; Q922C8		Detoxification of Reactive Oxygen Species; Collagen biosynthesis and modifying enzymes; Regulation of Insulin-like Growth Factor (IGF) transport and uptake by Insulin-like Growth Factor Binding Proteins (IGFBPs); Post-translational protein phosphorylation; VLDL assembly; Chylomicron assembly; Hedgehog ligand biogenesis; Interleukin-12 signaling; Interleukin-23 signaling	9	0	1.03792e+08	7.08979e+07	6.40567e+08	5.48106e+08	3.38034e+08	2.60954e+08	1.18464e+08	1.07922e+08	7.6985e+08	7.84359e+08	3.38034e+08	3.35127e+08	High	High	High	High
High	Master Protein	B7ZWC4	Insulin-like growth factor 2 receptor OS=Mus musculus OX=10090 GN=Igf2r PE=2 SV=1	IGF2R	insulin like growth factor 2 receptor	Plasma Membrane	transmembrane receptor	1	0	FALSE		224.355	20	36	226	20	2483	273.7	5.72	3155	36	transport	other membranes	other molecular function	Pf00040, Pf00878			Igf2r	B7ZWC4			0	16	2.62351e+08	1.94127e+08	1.03964e+08	8.73605e+07	2.95393e+08	2.21066e+08	2.99437e+08	2.95505e+08	1.24947e+08	1.25016e+08	2.95393e+08	2.83901e+08	High	High	High	High
High	Master Protein	Q8R0I0	Angiotensin-converting enzyme 2 OS=Mus musculus OX=10090 GN=Ace2 PE=1 SV=1	ACE2	angiotensin I converting enzyme 2	Plasma Membrane	peptidase	1	0	FALSE		224.213	51	25	225	25	805	92.3	5.54	2771	25	protein metabolism;other metabolic processes;transport;other biological processes	non-structural extracellular;plasma membrane;other membranes;other cell component	other molecular function	Pf01401, Pf16959	70008	ENSMUSG00000015405	Ace2	mmu:70008; Q8R0I0; Q99N70; Q99N71	Deregulation of the Renin Angiotensin system by Sars-CoV infection	Metabolism of Angiotensinogen to Angiotensins	2	0	9.86606e+07	7.52927e+07	1.03769e+08	8.7188e+07	2.19156e+08	1.87462e+08	1.12607e+08	1.14612e+08	1.24712e+08	1.24769e+08	2.19156e+08	2.40746e+08	High	High	High	High
High	Master Protein	Q8CAQ8	MICOS complex subunit Mic60 OS=Mus musculus OX=10090 GN=Immt PE=1 SV=1	IMMT	inner membrane mitochondrial protein	Cytoplasm	other	0	0	FALSE		222.261	46	28	233	28	757	83.8	6.61	4292	28	cell organization and biogenesis;other biological processes	other membranes;mitochondrion		Pf09731	76614	ENSMUSG00000052337	Immt	mmu:76614; Q66JS4; Q7TNE2; Q8C7V1; Q8CAQ8; Q8CCI0; Q8CDA8; Q9D9F6			0	0	3.54006e+08	2.64511e+08	1.39489e+08	1.17423e+08	4.02468e+08	3.00166e+08	4.04049e+08	4.02644e+08	1.67642e+08	1.68036e+08	4.02468e+08	3.85484e+08	High	High	High	High
High	Master Protein	B1AU25	Apoptosis-inducing factor 1, mitochondrial OS=Mus musculus OX=10090 GN=Aifm1 PE=1 SV=1	AIFM1	apoptosis inducing factor mitochondria associated 1	Cytoplasm	enzyme	1	0	FALSE		222.172	50	23	238	23	608	66.1	9.11	3734	23	other metabolic processes;other biological processes	other membranes;mitochondrion	other molecular function	Pf07992, Pf14721, Pf14962	26926	ENSMUSG00000036932	Aifm1	B1AU25	Apoptosis Modulation by HSP70		1	0	2.62598e+08	2.0035e+08	1.74032e+08	1.46548e+08	3.92288e+08	3.01399e+08	2.9972e+08	3.04977e+08	2.09156e+08	2.09716e+08	3.92288e+08	3.87068e+08	High	High	High	High
High	Master Protein	Q6PEE6	AP-2 complex subunit alpha OS=Mus musculus OX=10090 GN=Ap2a2 PE=2 SV=1	AP2A2	adaptor related protein complex 2 subunit alpha 2	Cytoplasm	transporter	0	0	FALSE		221.246	44	28	205	22	938	103.9	6.83	2506	28	transport	plasma membrane;other membranes	other molecular function	Pf01602, Pf02296, Pf02883	11772		Ap2a2	mmu:11772; Q6PEE6			0	7	1.23361e+08	9.1017e+07	3.40148e+08	2.79076e+08	1.33004e+08	1.0259e+08	1.40799e+08	1.38548e+08	4.08799e+08	3.99368e+08	1.33004e+08	1.3175e+08	High	High	High	High
High	Master Protein	P26443	Glutamate dehydrogenase 1, mitochondrial OS=Mus musculus OX=10090 GN=Glud1 PE=1 SV=1	GLUD1	glutamate dehydrogenase 1	Cytoplasm	enzyme	0	0	FALSE		220.194	59	25	217	25	558	61.3	8	3406	25	other metabolic processes;developmental processes;other biological processes	mitochondrion;ER/Golgi;other cell component	other molecular function	Pf00208, Pf02812	14661	ENSMUSG00000021794	Glud1	mmu:14661; P26443; Q8C273		Transcriptional activation of mitochondrial biogenesis; Glutamate and glutamine metabolism	2	0	8.00275e+07	5.23289e+07	7.49959e+08	6.11399e+08	1.33662e+08	9.56657e+07	9.13403e+07	7.96563e+07	9.0132e+08	8.74935e+08	1.33662e+08	1.22857e+08	High	High	High	High
High	Master Protein	Q9CPY7	Cytosol aminopeptidase OS=Mus musculus OX=10090 GN=Lap3 PE=1 SV=3	LAP3	leucine aminopeptidase 3	Cytoplasm	peptidase	0	0	FALSE		219.953	70	27	250	27	519	56.1	7.72	3623	27	protein metabolism;other metabolic processes	cytosol;ER/Golgi;nucleus;other cell component	other molecular function	Pf00883, Pf02789	66988	ENSMUSG00000039682	Lap3	mmu:66988; Q3TFS5; Q4FJV1; Q4FK15; Q99P44; Q9CPY7; Q9CWN8	Oxidative Stress and Redox Pathway		1	0	1.05982e+08	7.26089e+07	7.0448e+08	5.6242e+08	1.92376e+08	1.44154e+08	1.20963e+08	1.10527e+08	8.46662e+08	8.04844e+08	1.92376e+08	1.85127e+08	High	High	High	High
High	Master Protein	A1A4T2	Alpha glucosidase 2 alpha neutral subunit OS=Mus musculus OX=10090 GN=Ganab PE=2 SV=1	GANAB	glucosidase II alpha subunit	Cytoplasm	enzyme	1	0	FALSE		219.303	33	23	199	23	966	109.3	6.15	2267	23	protein metabolism;other metabolic processes	ER/Golgi	other molecular function	Pf01055, Pf13802	14376		Ganab	A1A4T2			0	0	6.61151e+07	4.34066e+07	2.88171e+08	2.37171e+08	1.27782e+08	9.57373e+07	7.54612e+07	6.60745e+07	3.46332e+08	3.394e+08	1.27782e+08	1.22949e+08	High	High	High	High
High	Master Protein	Q8BLF1	Neutral cholesterol ester hydrolase 1 OS=Mus musculus OX=10090 GN=Nceh1 PE=1 SV=1	NCEH1	neutral cholesterol ester hydrolase 1	Plasma Membrane	enzyme	1	0	FALSE		217.165	62	20	364	20	408	45.7	7.05	4811	20	protein metabolism;other metabolic processes;signal transduction	plasma membrane;other membranes;ER/Golgi	other molecular function	Pf07859	320024	ENSMUSG00000027698	Nceh1	mmu:320024; Q69ZL0; Q8BLF1; Q8BZK3		LDL clearance	1	0	3.79506e+08	2.99584e+08	1.74452e+08	1.61408e+08	4.30493e+08	3.62595e+08	4.33153e+08	4.56034e+08	2.09661e+08	2.3098e+08	4.30493e+08	4.65658e+08	High	High	High	High
High	Master Protein	Q9D2V6	Na(+)-dependent phosphate cotransporter 2A OS=Mus musculus OX=10090 GN=Slc34a1 PE=1 SV=1	SLC34A1	solute carrier family 34 member 1	Plasma Membrane	transporter	11	0	FALSE		214.105	35	17	365	16	637	68.7	8.6	6993	17	protein metabolism;other metabolic processes;transport;developmental processes;other biological processes	plasma membrane;other membranes;cytosol;cytoskeleton;nucleus;other cytoplasmic organelle;other cell component	transporter activity;other molecular function	Pf02690	20505	ENSMUSG00000021490	Slc34a1	mmu:20505; Q9D2V6			0	1	4.84327e+08	3.38299e+08	2.2227e+08	1.78807e+08	6.58485e+08	5.08376e+08	5.52792e+08	5.14967e+08	2.6713e+08	2.55879e+08	6.58485e+08	6.52874e+08	High	High	High	High
High	Master Protein	Q91V41	Ras-related protein Rab-14 OS=Mus musculus OX=10090 GN=Rab14 PE=1 SV=3	RAB14	RAB14, member RAS oncogene family	Cytoplasm	enzyme	0	0	FALSE		213.726	74	17	322	16	215	23.9	6.21	5544	17	cell organization and biogenesis;stress response;transport;signal transduction;other biological processes	plasma membrane;other membranes;cytosol;ER/Golgi;other cytoplasmic organelle;other cell component	cytoskeletal activity;other molecular function	Pf00071	68365	ENSMUSG00000026878	Rab14	mmu:68365; Q91V41	Focal Adhesion-PI3K-Akt-mTOR-signaling pathway	Neutrophil degranulation; Synthesis of PIPs at the plasma membrane; RAB GEFs exchange GTP for GDP on RABs; RAB geranylgeranylation	5	2	7.03662e+08	5.23132e+08	3.84838e+08	3.6361e+08	7.49646e+08	5.97909e+08	8.03132e+08	7.96323e+08	4.62508e+08	5.2034e+08	7.49646e+08	7.67856e+08	High	High	High	High
High	Master Protein	P80314	T-complex protein 1 subunit beta OS=Mus musculus OX=10090 GN=Cct2 PE=1 SV=4	CCT2	chaperonin containing TCP1 subunit 2	Cytoplasm	kinase	0	0	FALSE		213.508	61	25	120	25	535	57.4	6.4	2376	25	cell organization and biogenesis;transport;other biological processes	cytosol;cytoskeleton;other cell component	other molecular function	Pf00118	12461	ENSMUSG00000034024	Cct2	mmu:12461; P80314; Q9R1U0		Neutrophil degranulation; Cooperation of PDCL (PhLP1) and TRiC/CCT in G-protein beta folding; BBSome-mediated cargo-targeting to cilium; Association of TriC/CCT with target proteins during biosynthesis	4	0	4.1958e+08	3.0622e+08	452915190	3.75288e+08	4.54024e+08	3.65687e+08	4.78892e+08	4.66135e+08	5.44325e+08	5.37052e+08	4.54024e+08	4.69628e+08	High	High	High	High
High	Master Protein	P97384	Annexin A11 OS=Mus musculus OX=10090 GN=Anxa11 PE=1 SV=2	ANXA11	annexin A11	Nucleus	other	0	0	FALSE		212.362	44	25	310	24	503	54	7.66	4625	25	cell cycle OR cell proliferation;transport;other biological processes	cytosol;cytoskeleton;nucleus;other cytoplasmic organelle;other cell component	other molecular function	Pf00191	11744	ENSMUSG00000021866	Anxa11	mmu:11744; P97384; Q921F1			0	1	2.47695e+08	1.89413e+08	4.26415e+08	3.53584e+08	1.0268e+09	8.10739e+08	2.8271e+08	2.88328e+08	5.12477e+08	5.05991e+08	1.0268e+09	1.04118e+09	High	High	High	High
High	Master Protein	Q8K1X5	EH-domain containing 1 (Fragment) OS=Mus musculus OX=10090 GN=Ehd1 PE=2 SV=2	EHD1	EH domain containing 1	Cytoplasm	other	0	0	FALSE		211.751	49	22	269	12	548	61.9	6.95	3435	22	cell organization and biogenesis;transport	plasma membrane;other membranes;other cytoplasmic organelle	other molecular function	Pf00350, Pf12763, Pf16880, Pf18150			Ehd1	Q8K1X5			0	11	1.5515e+08	1.09257e+08	134713843	1.08141e+08	1.87474e+08	1.4646e+08	1.77083e+08	1.66314e+08	1.61903e+08	1.54754e+08	1.87474e+08	1.88089e+08	High	High	High	High
High	Master Protein	D3Z158	Glutaminyl-tRNA synthetase OS=Mus musculus OX=10090 GN=Qars PE=1 SV=2	Qars	glutaminyl-tRNA synthetase	Cytoplasm	enzyme	0	0	FALSE		209.414	43	28	199	28	751	85	7.3	2237	28	protein metabolism;RNA metabolism OR transcription;other metabolic processes	other cell component	other molecular function	Pf00749, Pf03950, Pf04557, Pf04558		ENSMUSG00000032604	Qars	D3Z158			0	0	6.07434e+07	4.63192e+07	2.96818e+08	2.36325e+08	1.91434e+08	1.50611e+08	6.93302e+07	7.05081e+07	3.56723e+08	3.38189e+08	1.91434e+08	1.9342e+08	High	High	High	High
High	Master Protein	Q9JKF1	Ras GTPase-activating-like protein IQGAP1 OS=Mus musculus OX=10090 GN=Iqgap1 PE=1 SV=2	IQGAP1	IQ motif containing GTPase activating protein 1	Cytoplasm	other	0	0	FALSE		207.958	29	35	215	7	1657	188.6	6.48	2376	35	cell organization and biogenesis;developmental processes;signal transduction;other biological processes	plasma membrane;other membranes;cytoskeleton;nucleus;other cell component	enzyme regulator activity;cytoskeletal activity;other molecular function	Pf00307, Pf00612, Pf00616, Pf03836	29875	ENSMUSG00000030536	Iqgap1	G3UW45; mmu:29875; Q9JKF1	G13 Signaling Pathway; Regulation of Actin Cytoskeleton	Neutrophil degranulation; RHO GTPases activate IQGAPs; MAP2K and MAPK activation; Nephrin family interactions	6	29	1.18429e+08	8.88675e+07	1.39057e+08	1.14611e+08	1.83431e+08	1.40178e+08	1.35171e+08	1.35276e+08	1.67122e+08	1.64013e+08	1.83431e+08	1.80022e+08	High	High	High	High
High	Master Protein	P62737	Actin, aortic smooth muscle OS=Mus musculus OX=10090 GN=Acta2 PE=1 SV=1	ACTA2	actin alpha 2, smooth muscle	Cytoplasm	other	0	0	FALSE		205.839	59	19	1018	1	377	42	5.39	15214	19	developmental processes;other biological processes	cytoskeleton;other cell component	other molecular function	Pf00022	11475	ENSMUSG00000035783	Acta2	mmu:11475; P03996; P04108; P62737		Smooth Muscle Contraction	1	0	2.87409e+07	1.76194e+07	2.50249e+07	1.52561e+07	3.09866e+07	2.32795e+07	3.28038e+07	2.68206e+07	3.00755e+07	2.18321e+07	3.09866e+07	2.98963e+07	High	High	High	High
High	Master Protein	Q9DC51	Guanine nucleotide-binding protein G(i) subunit alpha OS=Mus musculus OX=10090 GN=Gnai3 PE=1 SV=3	GNAI3	G protein subunit alpha i3	Cytoplasm	enzyme	0	0	FALSE		205.761	66	22	336	14	354	40.5	5.69	5390	22	cell cycle OR cell proliferation;cell organization and biogenesis;other metabolic processes;transport;developmental processes;signal transduction;other biological processes	plasma membrane;other membranes;cytoskeleton;ER/Golgi;other cell component	signal transduction activity or receptor binding;other molecular function	Pf00503	14679	ENSMUSG00000000001	Gnai3	A2AE36; mmu:14679; Q3TGV1; Q61019; Q9DC51	Chemokine signaling pathway; G Protein Signaling Pathways; Calcium Regulation in the Cardiac Cell; Signal Transduction of S1P Receptor	Extra-nuclear estrogen signaling; Cooperation of PDCL (PhLP1) and TRiC/CCT in G-protein beta folding; G alpha (i) signalling events; G-protein activation; ADP signalling through P2Y purinoceptor 12; PLC beta mediated events; Adenylate cyclase inhibitory pathway	11	0	1.95151e+08	1.56498e+08	9.84928e+07	9.11164e+07	2.29577e+08	1.8841e+08	2.22738e+08	2.38224e+08	1.18371e+08	1.30391e+08	2.29577e+08	2.41963e+08	High	High	High	High
High	Master Protein	A2AN08	E3 ubiquitin-protein ligase UBR4 OS=Mus musculus OX=10090 GN=Ubr4 PE=1 SV=1	UBR4	ubiquitin protein ligase E3 component n-recognin 4	Nucleus	enzyme	0	0	FALSE		205.249	8	32	190	32	5180	571.9	6.06	2000	32	protein metabolism;other metabolic processes	other membranes;cytosol;cytoskeleton;nucleus	other molecular function	Pf02207, Pf13764	69116	ENSMUSG00000066036	Ubr4	A2AN07; A2AN08; A2AN09; A2AN10; A2AN11; mmu:69116; Q52KI4; Q6PB49; Q6PFC7; Q80Y11; Q8BGB9; Q8C3E8; Q8C4W5; Q8C8X7; Q8CGE0; Q8CHF3		Neutrophil degranulation; Antigen processing: Ubiquitination & Proteasome degradation	2	0	8.49175e+07	6.17138e+07	1.35829e+08	1.11125e+08	7.68941e+07	5.96164e+07	9.69216e+07	9.39421e+07	1.63243e+08	1.59024e+08	7.68941e+07	7.65616e+07	High	High	High	High
High	Master Protein	P10126	Elongation factor 1-alpha 1 OS=Mus musculus OX=10090 GN=Eef1a1 PE=1 SV=3	EEF1A1	eukaryotic translation elongation factor 1 alpha 1	Cytoplasm	translation regulator	0	0	FALSE		204.945	55	19	426	1	462	50.1	9.01	7005	19	protein metabolism;other metabolic processes;other biological processes	plasma membrane;other membranes;cytosol;cytoskeleton;nucleus;other cell component	nucleic acid binding activity;other molecular function	Pf00009, Pf03143, Pf03144	13627	ENSMUSG00000037742	Eef1a1	mmu:13627; P10126; Q61511; Q6ZWN2; Q8BMB8; Q8BVS8; Q99KU5	Translation Factors; EGFR1 Signaling Pathway	Neutrophil degranulation; Eukaryotic Translation Elongation; HSF1 activation; Protein methylation	6	21	4.94403e+08	3.43019e+08	7.55307e+08	5.78458e+08	1.17418e+09	8.62454e+08	5.64293e+08	5.22151e+08	9.07748e+08	8.27795e+08	1.17418e+09	1.10759e+09	High	High	High	High
High	Master Protein	P05202	Aspartate aminotransferase, mitochondrial OS=Mus musculus OX=10090 GN=Got2 PE=1 SV=1	GOT2	glutamic-oxaloacetic transaminase 2	Cytoplasm	enzyme	0	0	FALSE		204.379	53	19	259	19	430	47.4	9	4343	19	other metabolic processes;transport;developmental processes;other biological processes	plasma membrane;other membranes;mitochondrion;other cell component	other molecular function	Pf00155	14719	ENSMUSG00000031672	Got2	mmu:14719; O09188; P05202; Q3TIP6; Q3UD91; Q5HZH5	Glycolysis and Gluconeogenesis; Alanine and aspartate metabolism	Gluconeogenesis; Aspartate and asparagine metabolism; Glyoxylate metabolism and glycine degradation; Glutamate and glutamine metabolism	6	0	1.42179e+08	1.05868e+08	3.24484e+08	2.7254e+08	7.34256e+08	5.79129e+08	1.62278e+08	1.61155e+08	3.89974e+08	3.90014e+08	7.34256e+08	7.43738e+08	High	High	High	High
High	Master Protein	A0A0R4J1I9	Solute carrier family 22 member 12 OS=Mus musculus OX=10090 GN=Slc22a12 PE=1 SV=1	SLC22A12	solute carrier family 22 member 12	Plasma Membrane	transporter	10	0	FALSE		202.414	34	19	474	19	553	60.1	8.1	7795	19	other metabolic processes;transport;other biological processes	plasma membrane;other membranes	transporter activity;other molecular function	Pf00083	20521	ENSMUSG00000061742	Slc22a12	A0A0R4J1I9; mmu:20521			0	0	1.4367e+09	1.02706e+09	5.47543e+08	4.2669e+08	1.85804e+09	1.42912e+09	1.63979e+09	1.56341e+09	6.58051e+08	6.10609e+08	1.85804e+09	1.83532e+09	High	High	High	High
High	Master Protein	Q3TSR4	N-myc downstream-regulated gene 1 protein OS=Mus musculus OX=10090 GN=Ndrg1 PE=2 SV=1	NDRG1	N-myc downstream regulated 1	Nucleus	kinase	0	0	FALSE		201.737	52	12	144	12	394	42.8	6.09	3366	12	cell organization and biogenesis;developmental processes;other biological processes			Pf03096			Ndrg1	Q3TSR4			0	0	1.01703e+08	7.95397e+07	2.69952e+08	2.18615e+08	1.44512e+08	1.10596e+08	1.1608e+08	1.21077e+08	3.24436e+08	3.12846e+08	1.44512e+08	1.42031e+08	High	High	High	High
High	Master Protein	P51661	Corticosteroid 11-beta-dehydrogenase isozyme 2 OS=Mus musculus OX=10090 GN=Hsd11b2 PE=1 SV=2	HSD11B2	hydroxysteroid 11-beta dehydrogenase 2	Cytoplasm	enzyme	0	0	FALSE		200.758	58	15	139	15	386	42.2	9.25	3006	15	other metabolic processes;stress response;other biological processes	ER/Golgi;other cell component	other molecular function	Pf00106	15484	ENSMUSG00000031891	Hsd11b2	mmu:15484; P51661; Q91WK3	Prostaglandin Synthesis and Regulation	Glucocorticoid biosynthesis	2	0	1.91117e+08	1.33361e+08	6.83721e+07	5.25886e+07	2.2318e+08	1.70396e+08	2.18134e+08	2.03005e+08	8.21714e+07	7.52562e+07	2.2318e+08	2.18828e+08	High	High	High	High
High	Master Protein	Q8VCT4	Carboxylesterase 1D OS=Mus musculus OX=10090 GN=Ces1d PE=1 SV=1	CES1	carboxylesterase 1	Cytoplasm	enzyme	0	0	FALSE		200.683	54	23	300	20	565	61.7	6.61	3188	23	cell organization and biogenesis;other metabolic processes;transport;other biological processes	non-structural extracellular;cytosol;ER/Golgi;other cell component	other molecular function	Pf00135	104158	ENSMUSG00000056973	Ces1d	mmu:104158; Q8VCT4; Q91ZV9; Q924V8; Q9ULY1	Irinotecan Pathway	Metabolism of Angiotensinogen to Angiotensins; Phase I - Functionalization of compounds	3	3	9.26936e+07	7.13799e+07	3.83822e+08	3.26658e+08	3.52251e+08	2.92097e+08	1.05797e+08	1.08656e+08	4.61287e+08	4.67459e+08	3.52251e+08	3.75121e+08	High	High	High	High
High	Master Protein	Q8K2B3	Succinate dehydrogenase [ubiquinone] flavoprotein subunit, mitochondrial OS=Mus musculus OX=10090 GN=Sdha PE=1 SV=1	SDHA	succinate dehydrogenase complex flavoprotein subunit A	Cytoplasm	enzyme	0	0	FALSE		200.239	52	22	164	22	664	72.5	7.37	4280	22	other metabolic processes;developmental processes	other membranes;mitochondrion;nucleus	other molecular function	Pf00890, Pf02910	66945	ENSMUSG00000021577	Sdha	mmu:66945; Q0QF19; Q3UH25; Q3UKP7; Q3V4B1; Q8K2B3; Q921P5; Q9Z1Z4	Electron Transport Chain; TCA Cycle	Citric acid cycle (TCA cycle)	3	0	4.26892e+07	3.51014e+07	4.01887e+08	3.17173e+08	9.25969e+07	6.78914e+07	4.87238e+07	5.34322e+07	4.82998e+08	4.53887e+08	9.25969e+07	8.71885e+07	High	High	High	High
High	Master Protein	Q921G7	Electron transfer flavoprotein-ubiquinone oxidoreductase, mitochondrial OS=Mus musculus OX=10090 GN=Etfdh PE=1 SV=1	ETFDH	electron transfer flavoprotein dehydrogenase	Cytoplasm	enzyme	0	0	FALSE		200.16	45	22	186	22	616	68	7.58	2233	22	other metabolic processes;stress response	other membranes;mitochondrion	other molecular function	Pf01946, Pf05187	66841	ENSMUSG00000027809	Etfdh	mmu:66841; Q3U7K2; Q8BK82; Q921G7; Q9DCT9		Respiratory electron transport	1	0	2.99107e+08	2.33963e+08	1.36946e+08	1.18274e+08	2.48255e+07	1.46751e+07	3.4139e+08	3.56143e+08	1.64585e+08	1.69255e+08	2.48255e+07	1.88463e+07	High	High	High	High
High	Master Protein	P17563	Methanethiol oxidase OS=Mus musculus OX=10090 GN=Selenbp1 PE=1 SV=2	SELENBP1	selenium binding protein 1	Cytoplasm	other	0	0	FALSE		199.556	55	21	241	21	472	52.5	6.29	4948	21	other metabolic processes;transport;other biological processes	other membranes;cytosol;nucleus	other molecular function	Pf05694	20341	ENSMUSG00000068874	Selenbp1	mmu:20341; P17563; Q91X87	Selenium metabolism/Selenoproteins		1	0	1.70992e+08	1.28794e+08	4.97362e+08	3.94995e+08	2.42964e+08	1.89973e+08	1.95163e+08	1.96053e+08	5.97743e+08	5.65252e+08	2.42964e+08	2.4397e+08	High	High	High	High
High	Master Protein	Q9EQH3	Vacuolar protein sorting-associated protein 35 OS=Mus musculus OX=10090 GN=Vps35 PE=1 SV=1	VPS35	VPS35 retromer complex component	Cytoplasm	transporter	0	0	FALSE		198.526	37	24	181	24	796	91.7	5.44	3489	24	cell organization and biogenesis;protein metabolism;other metabolic processes;transport;other biological processes	other membranes;cytosol;mitochondrion;other cytoplasmic organelle;other cell component	signal transduction activity or receptor binding	Pf03635	65114	ENSMUSG00000031696	Vps35	mmu:65114; Q61123; Q9EQH3		WNT ligand biogenesis and trafficking	1	0	1.70166e+08	1.19868e+08	3.10366e+08	2.53832e+08	7.8053e+07	5.81448e+07	1.9422e+08	1.82465e+08	3.73006e+08	3.63243e+08	7.8053e+07	7.46717e+07	High	High	High	High
High	Master Protein	Q99MR8	Methylcrotonoyl-CoA carboxylase subunit alpha, mitochondrial OS=Mus musculus OX=10090 GN=Mccc1 PE=1 SV=2	MCCC1	methylcrotonoyl-CoA carboxylase 1	Cytoplasm	enzyme	0	0	FALSE		197.483	35	21	152	21	717	79.3	7.83	2283	21	other metabolic processes	mitochondrion;other cell component	other molecular function	Pf00289, Pf00364, Pf02785, Pf02786	72039	ENSMUSG00000027709	Mccc1	mmu:72039; Q3TGU0; Q99MR8; Q9D8R2		Branched-chain amino acid catabolism; Biotin transport and metabolism	2	0	1.38671e+08	9.75567e+07	4.53346e+08	3.54865e+08	1.19138e+08	1.01457e+08	1.58274e+08	1.48503e+08	5.44843e+08	5.07825e+08	1.19138e+08	1.30294e+08	High	High	High	High
High	Master Protein	P11930	Nucleoside diphosphate-linked moiety X motif 19 OS=Mus musculus OX=10090 GN=Nudt19 PE=1 SV=2	NUDT19	nudix hydrolase 19	Cytoplasm	enzyme	0	0	FALSE		197.471	63	16	157	16	357	40.3	6.68	2463	16		other cytoplasmic organelle	other molecular function		110959	ENSMUSG00000034875	Nudt19	B2RS21; mmu:110959; P11930		Peroxisomal protein import; Peroxisomal lipid metabolism	2	0	8.14162e+07	5.63476e+07	2.94984e+08	2.72678e+08	4.21031e+07	3.54127e+07	9.29253e+07	8.57736e+07	3.54519e+08	3.90212e+08	4.21031e+07	4.54782e+07	High	High	High	High
High	Master Protein	Q6DYE8	Ectonucleotide pyrophosphatase/phosphodiesterase family member 3 OS=Mus musculus OX=10090 GN=Enpp3 PE=1 SV=2	ENPP3	ectonucleotide pyrophosphatase/phosphodiesterase 3	Plasma Membrane	enzyme	1	0	FALSE		196.939	31	18	275	18	874	98.6	6.52	5314	18	other metabolic processes;other biological processes	non-structural extracellular;plasma membrane;other membranes;other cell component	nucleic acid binding activity;other molecular function	Pf01033, Pf01223, Pf01663	209558	ENSMUSG00000019989	Enpp3	E9QMU8; mmu:209558; Q6DYE8	Purine metabolism		1	0	2.30412e+08	1.72458e+08	7.69745e+07	6.99282e+07	204166124	1.73125e+08	2.62983e+08	2.6252e+08	9.25099e+07	1.0007e+08	204166124	2.22333e+08	High	High	High	High
High	Master Protein	A0A286YDF5	Myoferlin OS=Mus musculus OX=10090 GN=Myof PE=1 SV=1	MYOF	myoferlin	Nucleus	other	1	0	FALSE		196.653	18	28	149	27	2061	234.4	6.14	2287	28	other biological processes	plasma membrane;other membranes	other molecular function	Pf00168, Pf08150, Pf08151, Pf08165, Pf16165	226101	ENSMUSG00000048612	Myof	A0A286YDF5			0	0	1.34305e+08	1.06103e+08	1.31261e+08	8.89398e+07	1.65799e+08	1.35057e+08	1.5329e+08	1.61512e+08	1.57753e+08	1.27276e+08	1.65799e+08	1.73445e+08	High	High	High	High
High	Master Protein	A0A1S6GWH5	Ubiquitin-activating enzyme E1 OS=Mus musculus OX=10090 GN=Uba1 PE=2 SV=1	UBA1	ubiquitin like modifier activating enzyme 1	Cytoplasm	enzyme	0	0	FALSE		196.174	29	19	147	19	1118	124.2	5.99	2254	19	protein metabolism;other metabolic processes		other molecular function	Pf00899, Pf09358, Pf10585, Pf16190, Pf16191	22201		Uba1	A0A1S6GWH5			0	0	50491161	4.1085e+07	1.00809e+08	9.44731e+07	5.36985e+07	4.41472e+07	5.76287e+07	6.25405e+07	1.21155e+08	1.35194e+08	5.36985e+07	5.66954e+07	High	High	High	High
High	Master Protein	P48962	ADP/ATP translocase 1 OS=Mus musculus OX=10090 GN=Slc25a4 PE=1 SV=4	SLC25A4	solute carrier family 25 member 4	Cytoplasm	transporter	3	0	FALSE		195.09	64	21	715	9	298	32.9	9.72	11596	21	cell organization and biogenesis;transport;other biological processes	other membranes;mitochondrion	transporter activity;other molecular function	Pf00153	11739	ENSMUSG00000031633	Slc25a4	mmu:11739; P48962; Q62164	Electron Transport Chain; mRNA processing	Transport of nucleosides and free purine and pyrimidine bases across the plasma membrane	3	0	3.56883e+08	2.52303e+08	1.05225e+08	8.95505e+07	4.97883e+08	3.82868e+08	4.07332e+08	3.84061e+08	1.26462e+08	1.2815e+08	4.97883e+08	4.91693e+08	High	High	High	High
High	Master Protein	Q8VDC3	Citrate hydro-lyase OS=Mus musculus OX=10090 GN=aco1 PE=3 SV=1					0	0	FALSE		194.314	36	22	196	22	899	99	7.34	2494	22	other biological processes	other cell component	nucleic acid binding activity;other molecular function	Pf00330, Pf00694			aco1	Q8VDC3			0	0	7.30164e+07	4.98182e+07	2.19835e+08	1.74446e+08	9.60663e+07	7.17061e+07	8.33381e+07	7.58344e+07	2.64204e+08	2.49638e+08	9.60663e+07	9.20875e+07	High	High	High	High
High	Master Protein	Q8CC88	von Willebrand factor A domain-containing protein 8 OS=Mus musculus OX=10090 GN=Vwa8 PE=1 SV=2	VWA8	von Willebrand factor A domain containing 8	Cytoplasm	enzyme	0	0	FALSE		193.738	17	25	213	25	1905	213.3	6.6	3553	25		mitochondrion;other cytoplasmic organelle;other cell component	other molecular function	Pf07728	219189	ENSMUSG00000058997	Vwa8	mmu:219189; Q3U4P9; Q6ZQ94; Q8CC88; Q8CDH8; Q8VCU3			0	0	1.46697e+08	1.14131e+08	1.79494e+08	1.47999e+08	1.09057e+08	9.11129e+07	1.67435e+08	1.73732e+08	2.15721e+08	2.11792e+08	1.09057e+08	1.1701e+08	High	High	High	High
High	Master Protein	Q8BH00	2-aminomuconic semialdehyde dehydrogenase OS=Mus musculus OX=10090 GN=Aldh8a1 PE=1 SV=1	ALDH8A1	aldehyde dehydrogenase 8 family member A1	Cytoplasm	enzyme	0	0	FALSE		191.049	51	19	160	19	487	53.6	7.55	2933	19	other metabolic processes	other cell component	other molecular function	Pf00171	237320	ENSMUSG00000037542	Aldh8a1	mmu:237320; Q8BH00; Q91WS6		RA biosynthesis pathway	1	0	7.81249e+07	6.17737e+07	1.68111e+08	1.65377e+08	1.00943e+08	8.23633e+07	8.91688e+07	9.40333e+07	2.02041e+08	2.36661e+08	1.00943e+08	1.05774e+08	High	High	High	High
High	Master Protein	Q8K0C4	Lanosterol 14-alpha demethylase OS=Mus musculus OX=10090 GN=Cyp51a1 PE=1 SV=1	CYP51A1	cytochrome P450 family 51 subfamily A member 1	Cytoplasm	enzyme	1	0	FALSE		190.682	64	23	202	23	503	56.7	8.41	2819	23	other metabolic processes;other biological processes	other membranes;ER/Golgi;other cell component	other molecular function	Pf00067	13121	ENSMUSG00000001467	Cyp51a1	mmu:13121; Q8BSQ7; Q8K0C4; Q9JIP8; Q9JIY3	Cholesterol Biosynthesis; Metapathway biotransformation; Oxidation by Cytochrome P450; Cholesterol metabolism (includes both Bloch and Kandutsch-Russell pathways)	Cholesterol biosynthesis; Endogenous sterols	6	0	2.27093e+08	1.75314e+08	1.06978e+08	7.848e+07	3.65057e+08	2.8183e+08	2.59196e+08	2.66867e+08	1.28569e+08	1.12308e+08	3.65057e+08	3.61936e+08	High	High	High	High
High	Master Protein	Q8VC30	Triokinase/FMN cyclase OS=Mus musculus OX=10090 GN=Tkfc PE=1 SV=1	TKFC	triokinase and FMN cyclase	Cytoplasm	kinase	0	0	FALSE		189.65	52	18	189	18	578	59.7	6.92	2071	18	other metabolic processes;other biological processes	cytosol	kinase activity;other molecular function	Pf02733, Pf02734	225913	ENSMUSG00000034371	Tkfc	mmu:225913; Q8VC30		Fructose catabolism	1	0	1.12028e+08	8.87847e+07	1.78858e+08	1.54695e+08	7.2091e+07	6.09268e+07	1.27864e+08	1.3515e+08	2.14957e+08	2.21374e+08	7.2091e+07	7.82443e+07	High	High	High	High
High	Master Protein	Q3UBU0	HATPase_c domain-containing protein OS=Mus musculus OX=10090 GN=Hsp90b1 PE=2 SV=1	HSP90B1	heat shock protein 90 beta family member 1	Cytoplasm	other	0	0	FALSE		189.183	37	25	241	23	802	92.4	4.82	3937	25	other biological processes	other cell component	other molecular function	Pf00183, Pf02518			Hsp90b1	Q3UBU0			0	0	1.66598e+08	1.1477e+08	5.20071e+08	4.08465e+08	3.4926e+08	2.51733e+08	1.90149e+08	1.74706e+08	6.25034e+08	5.84529e+08	3.4926e+08	3.23285e+08	High	High	High	High
High	Master Protein	Q8K2I3	Dimethylaniline monooxygenase [N-oxide-forming] 2 OS=Mus musculus OX=10090 GN=Fmo2 PE=1 SV=3	FMO2	flavin containing dimethylaniline monoxygenase 2	Cytoplasm	enzyme	1	0	FALSE		188.613	48	21	318	21	535	60.9	8.47	6594	21	other metabolic processes	other membranes;ER/Golgi	other molecular function	Pf00743	55990	ENSMUSG00000040170	Fmo2	mmu:55990; Q8K2I3; Q9QZF7	Metapathway biotransformation	FMO oxidises nucleophiles	2	0	3.14033e+08	2.31257e+08	1.56315e+08	1.21931e+08	3.49247e+08	2.76184e+08	3.58425e+08	3.52024e+08	1.87864e+08	1.74488e+08	3.49247e+08	3.54686e+08	High	High	High	High
High	Master Protein	Q3TXS7	26S proteasome non-ATPase regulatory subunit 1 OS=Mus musculus OX=10090 GN=Psmd1 PE=1 SV=1	PSMD1	proteasome 26S subunit, non-ATPase 1	Cytoplasm	other	0	0	FALSE		188.567	36	25	119	25	953	105.7	5.39	1761	25	protein metabolism;other metabolic processes;other biological processes	nucleus;other cell component	enzyme regulator activity;other molecular function	Pf01851, Pf13646, Pf18004	70247	ENSMUSG00000026229	Psmd1	B2RRP8; mmu:70247; Q3TXS7	TNF-alpha NF-kB Signaling Pathway	Antigen processing: Ubiquitination & Proteasome degradation; Neutrophil degranulation; ABC-family proteins mediated transport; Separation of Sister Chromatids; Downstream TCR signaling; FCERI mediated NF-kB activation; Neddylation; Asymmetric localization of PCP proteins; Degradation of AXIN; Hedgehog 'on' state; Ub-specific processing proteases; Regulation of RUNX3 expression and activity; Autod…	48	0	2.43496e+07	1.67921e+07	2.13963e+08	1.88009e+08	1.70104e+07	1.61276e+07	2.77917e+07	2.55613e+07	2.57146e+08	2.69048e+08	1.70104e+07	2.07117e+07	High	High	High	High
High	Master Protein	G5E8C6	Villin-like protein OS=Mus musculus OX=10090 GN=Vill PE=1 SV=1	VILL	villin like	Cytoplasm	other	0	0	FALSE		188.467	37	22	127	22	859	96.5	6.35	2025	22	cell organization and biogenesis		cytoskeletal activity	Pf00626, Pf02209	22351	ENSMUSG00000038775	Vill	G5E8C6; mmu:22351			0	0	1.4286e+08	1.11049e+08	8.66409e+07	7.60365e+07	1.05432e+08	8.31816e+07	1.63054e+08	1.69042e+08	1.04127e+08	1.08811e+08	1.05432e+08	1.06825e+08	High	High	High	High
High	Master Protein	Q3TET0	T-complex protein 1 subunit eta OS=Mus musculus OX=10090 GN=Cct7 PE=2 SV=1	CCT7	chaperonin containing TCP1 subunit 7	Cytoplasm	other	0	0	FALSE		187.083	45	19	152	19	544	59.6	7.84	2052	19	other biological processes	other cell component	other molecular function	Pf00118			Cct7	Q3TET0			0	0	4.6145e+07	3.3237e+07	1.7573e+08	1.46091e+08	1.17236e+08	9.42342e+07	5.26681e+07	5.05941e+07	2.11197e+08	2.09062e+08	1.17236e+08	1.21019e+08	High	High	High	High
High	Master Protein	Q9EPL9	Peroxisomal acyl-coenzyme A oxidase 3 OS=Mus musculus OX=10090 GN=Acox3 PE=1 SV=2	ACOX3	acyl-CoA oxidase 3, pristanoyl	Cytoplasm	enzyme	0	0	FALSE		185.959	48	22	94	22	700	78.4	7.12	1644	22	other metabolic processes;other biological processes	other cytoplasmic organelle	other molecular function	Pf00441, Pf01756, Pf02770	80911	ENSMUSG00000029098	Acox3	mmu:80911; Q7TPP6; Q80UQ0; Q9EPL9	PPAR signaling pathway; Eicosanoid metabolism via Cyclo Oxygenases (COX); Eicosanoid metabolism via Lipo Oxygenases (LOX); Omega-3/Omega-6 FA synthesis	Peroxisomal protein import; Beta-oxidation of pristanoyl-CoA	6	0	3.65707e+07	2.87629e+07	2.06904e+08	1.97409e+08	4.59939e+07	3.94703e+07	4.17404e+07	4.37835e+07	2.48662e+08	2.82499e+08	4.59939e+07	5.06892e+07	High	High	High	High
High	Master Protein	O09173	Homogentisate 1,2-dioxygenase OS=Mus musculus OX=10090 GN=Hgd PE=1 SV=2	HGD	homogentisate 1,2-dioxygenase	Cytoplasm	enzyme	0	0	FALSE		185.893	68	19	279	19	445	49.9	7.24	5253	19	other metabolic processes	other cell component	other molecular function	Pf04209	15233	ENSMUSG00000022821	Hgd	mmu:15233; O09173; Q7TPP2		Tyrosine catabolism	1	0	8.85186e+07	6.63417e+07	3.8764e+08	3.81651e+08	2.44022e+08	2.05094e+08	1.01032e+08	1.00987e+08	4.65876e+08	5.46156e+08	2.44022e+08	2.63388e+08	High	High	High	High
High	Master Protein	Q3TW74	C-1-tetrahydrofolate synthase, cytoplasmic OS=Mus musculus OX=10090 GN=Mthfd1 PE=2 SV=1	MTHFD1	methylenetetrahydrofolate dehydrogenase, cyclohydrolase and formyltetrahydrofolate synthetase 1	Cytoplasm	enzyme	0	0	FALSE		185.796	39	27	203	27	935	101.1	7.27	4295	27	other metabolic processes		other molecular function	Pf00763, Pf01268, Pf02882	108156		Mthfd1	mmu:108156; Q3TW74	One Carbon Metabolism		1	0	1.10968e+08	8.9002e+07	3.24754e+08	2.56293e+08	1.48782e+08	1.18911e+08	1.26654e+08	1.35481e+08	3.90298e+08	3.66764e+08	1.48782e+08	1.5271e+08	High	High	High	High
High	Master Protein	P35700	Peroxiredoxin-1 OS=Mus musculus OX=10090 GN=Prdx1 PE=1 SV=1	PRDX1	peroxiredoxin 1	Cytoplasm	enzyme	0	0	FALSE		184.558	76	18	379	16	199	22.2	8.12	3542	18	cell cycle OR cell proliferation;other metabolic processes;stress response;other biological processes	cytosol;mitochondrion;nucleus;other cytoplasmic organelle;other cell component	other molecular function	Pf00578, Pf10417	18477	ENSMUSG00000028691	Prdx1	mmu:18477; P35700; Q3UBV4; Q9CWI2	Oxidative Stress and Redox Pathway	Detoxification of Reactive Oxygen Species; TP53 Regulates Metabolic Genes	3	4	8.60504e+08	6.19033e+08	9.24321e+08	7.77403e+08	1.0189e+09	7.4251e+08	9.82146e+08	9.42305e+08	1.11087e+09	1.11249e+09	1.0189e+09	9.53558e+08	High	High	High	High
High	Master Protein	Q3V3R4	Integrin alpha-1 OS=Mus musculus OX=10090 GN=Itga1 PE=1 SV=2	ITGA1	integrin subunit alpha 1	Plasma Membrane	other	2	0	FALSE		182.711	24	23	204	23	1179	130.7	6.2	4372	23	cell adhesion;cell organization and biogenesis;developmental processes;signal transduction;other biological processes	plasma membrane;other membranes;other cell component	signal transduction activity or receptor binding;other molecular function	Pf00092, Pf01839, Pf08441	109700	ENSMUSG00000042284	Itga1	F8VQN5; mmu:109700; Q3V3R4	Signaling of Hepatocyte Growth Factor Receptor; Regulation of Actin Cytoskeleton; Integrin-mediated Cell Adhesion	Integrin cell surface interactions; Smooth Muscle Contraction	5	0	2.05374e+08	1.42705e+08	1.02445e+08	7.78588e+07	2.88811e+08	2.22883e+08	2.34406e+08	2.17228e+08	1.23121e+08	1.11419e+08	2.88811e+08	2.86235e+08	High	High	High	High
High	Master Protein	P10107	Annexin A1 OS=Mus musculus OX=10090 GN=Anxa1 PE=1 SV=2	ANXA1	annexin A1	Plasma Membrane	enzyme	0	0	FALSE		181.89	64	21	150	21	346	38.7	7.37	3726	21	cell-cell signaling;cell organization and biogenesis;protein metabolism;other metabolic processes;stress response;transport;developmental processes;signal transduction;other biological processes	non-structural extracellular;plasma membrane;other membranes;cytosol;cytoskeleton;mitochondrion;nucleus;other cytoplasmic organelle;other cell component	enzyme regulator activity;nucleic acid binding activity;other molecular function	Pf00191	16952	ENSMUSG00000024659	Anxa1	mmu:16952; P10107	Spinal Cord Injury; Prostaglandin Synthesis and Regulation	G alpha (q) signalling events; G alpha (i) signalling events; Formyl peptide receptors bind formyl peptides and many other ligands	5	0	8.24037e+07	6.13862e+07	1.03926e+08	9.21104e+07	3.3301e+08	2.66625e+08	9.40524e+07	9.34434e+07	1.24901e+08	1.31813e+08	3.3301e+08	3.4241e+08	High	High	High	High
High	Master Protein	Q3TUA1	Heterogeneous nuclear ribonucleoprotein K OS=Mus musculus OX=10090 GN=Hnrnpk PE=2 SV=1	HNRNPK	heterogeneous nuclear ribonucleoprotein K	Nucleus	other	0	0	FALSE		181.75	47	20	240	14	463	51	5.54	4253	20	RNA metabolism OR transcription;other metabolic processes;other biological processes	cytoskeleton;nucleus;other cell component	nucleic acid binding activity	Pf00013, Pf08067			Hnrnpk	Q3TUA1			0	6	1.73296e+08	1.32984e+08	4.1542e+08	3.46028e+08	1.90691e+08	1.42715e+08	1.97794e+08	2.02431e+08	4.99263e+08	4.95178e+08	1.90691e+08	1.8328e+08	High	High	High	High
High	Master Protein	E9Q586	Dynactin subunit 1 OS=Mus musculus OX=10090 GN=Dctn1 PE=1 SV=1	DCTN1	dynactin subunit 1	Cytoplasm	other	0	0	FALSE		181.283	30	24	109	24	1239	136.8	5.45	1612	24	cell cycle OR cell proliferation;cell organization and biogenesis;transport;other biological processes	cytoskeleton	cytoskeletal activity	Pf01302, Pf12455	13191	ENSMUSG00000031865	Dctn1	E9Q586			0	0	6.06977e+07	4.56986e+07	1.15032e+08	1.005e+08	4.99267e+07	3.93189e+07	6.9278e+07	6.95634e+07	1.38249e+08	1.4382e+08	4.99267e+07	5.04948e+07	High	High	High	High
High	Master Protein	Q69ZX3	MKIAA0866 protein (Fragment) OS=Mus musculus OX=10090 GN=Myh11 PE=2 SV=1	MYH11	myosin heavy chain 11	Cytoplasm	other	0	0	FALSE		181.118	14	23	205	13	1984	228.1	5.45	3665	23		cytoskeleton	cytoskeletal activity;other molecular function	Pf00063, Pf01576, Pf02736			Myh11	Q69ZX3			0	2	2.64823e+07	1.9145e+07	6.82637e+07	5.53151e+07	2.57373e+07	1.98747e+07	3.02258e+07	2.9143e+07	8.20411e+07	7.9158e+07	2.57373e+07	2.55238e+07	High	High	High	High
High	Master Protein	Q6PB66	Leucine-rich PPR motif-containing protein, mitochondrial OS=Mus musculus OX=10090 GN=Lrpprc PE=1 SV=2	LRPPRC	leucine rich pentatricopeptide repeat containing	Cytoplasm	other	0	0	FALSE		180.178	32	30	135	30	1392	156.5	6.83	2204	30	transport;other biological processes	other membranes;cytoskeleton;mitochondrion;nucleus;other cell component	cytoskeletal activity;nucleic acid binding activity;other molecular function	Pf01535, Pf17177	72416	ENSMUSG00000024120	Lrpprc	mmu:72416; Q6PB66; Q8K4V0; Q9CRX4	TNF-alpha NF-kB Signaling Pathway	TP53 Regulates Metabolic Genes; Respiratory electron transport	3	0	5.29714e+07	3.9649e+07	1.65998e+08	1.52925e+08	3.27068e+07	2.62866e+07	6.04595e+07	6.03545e+07	1.995e+08	2.18841e+08	3.27068e+07	3.37581e+07	High	High	High	High
High	Master Protein	P11881	Inositol 1,4,5-trisphosphate receptor type 1 OS=Mus musculus OX=10090 GN=Itpr1 PE=1 SV=2	ITPR1	inositol 1,4,5-trisphosphate receptor type 1	Cytoplasm	ion channel	6	0	FALSE		179.92	12	28	174	21	2749	313	6.04	2670	28	stress response;transport;developmental processes;signal transduction;other biological processes	plasma membrane;other membranes;cytosol;ER/Golgi;nucleus;other cell component	transporter activity;other molecular function	Pf00520, Pf01365, Pf02815, Pf08454, Pf08709	16438	ENSMUSG00000030102	Itpr1	mmu:16438; P11881; P20943; Q99LG5	Alzheimers Disease; G Protein Signaling Pathways; Myometrial Relaxation and Contraction Pathways; Calcium Regulation in the Cardiac Cell	Antigen activates B Cell Receptor (BCR) leading to generation of second messengers; Effects of PIP2 hydrolysis; Ion homeostasis; Glucagon-like Peptide-1 (GLP1) regulates insulin secretion; cGMP effects; Elevation of cytosolic Ca2+ levels	10	7	1.57121e+08	1.22478e+08	8.50953e+07	6.64293e+07	1.88359e+08	1.47602e+08	1.79332e+08	1.86439e+08	1.0227e+08	9.50628e+07	1.88359e+08	1.89555e+08	High	High	High	High
High	Master Protein	E9QKR0	Guanine nucleotide-binding protein G(I)/G(S)/G(T) subunit beta-2 OS=Mus musculus OX=10090 GN=Gnb2 PE=1 SV=1	GNB2	G protein subunit beta 2	Plasma Membrane	enzyme	0	0	FALSE		179.354	61	17	296	10	382	41.4	6.6	5629	17	signal transduction			Pf00400		ENSMUSG00000029713	Gnb2	E9QKR0	Myometrial Relaxation and Contraction Pathways; Calcium Regulation in the Cardiac Cell		2	8	1.90588e+08	1.44121e+08	2.92132e+08	2.61287e+08	2.36556e+08	1.94621e+08	2.1753e+08	2.19384e+08	3.51091e+08	3.73911e+08	2.36556e+08	2.49939e+08	High	High	High	High
High	Master Protein	Q9DB20	ATP synthase subunit O, mitochondrial OS=Mus musculus OX=10090 GN=Atp5po PE=1 SV=1	ATP5PO	ATP synthase peripheral stalk subunit OSCP	Cytoplasm	transporter	0	0	FALSE		178.431	55	9	261	9	213	23.3	9.99	6205	9	other metabolic processes;transport;other biological processes	plasma membrane;other membranes;mitochondrion;other cell component	transporter activity;other molecular function	Pf00213	28080	ENSMUSG00000022956	Atp5po	mmu:28080; Q9DB20	Oxidative phosphorylation; Electron Transport Chain	Formation of ATP by chemiosmotic coupling; Cristae formation	4	0	2.33022e+07	1.77149e+07	6.34777e+08	5.25158e+08	5.23786e+08	3.96033e+08	2.65962e+07	2.6966e+07	7.62891e+08	7.5152e+08	5.23786e+08	5.086e+08	High	High	High	High
High	Master Protein	Q8C1E4	Protein transport protein SEC23 OS=Mus musculus OX=10090 GN=Sec23a PE=2 SV=1	SEC23A	Sec23 homolog A, COPII coat complex component	Cytoplasm	transporter	0	0	FALSE		177.636	39	19	124	15	765	86	7.46	1644	19	cell organization and biogenesis;transport	other membranes;cytosol;ER/Golgi	other molecular function	Pf00626, Pf04810, Pf04811, Pf04815, Pf08033	20334		Sec23a	mmu:20334; Q8C1E4			0	4	2.14148e+07	1.85188e+07	1.63032e+08	1.50433e+08	1.77412e+07	1.29479e+07	2.4442e+07	2.81897e+07	1.95936e+08	2.15276e+08	1.77412e+07	1.66282e+07	High	High	High	High
High	Master Protein	Q3UKH3	Uncharacterized protein OS=Mus musculus OX=10090 GN=Acaa2 PE=2 SV=1	ACAA2	acetyl-CoA acyltransferase 2	Cytoplasm	enzyme	0	0	FALSE		176.999	64	19	158	1	397	41.8	8.25	2642	19			other molecular function	Pf00108, Pf02803			Acaa2	Q3UKH3			0	20	1.0699e+08	7.96874e+07	2.83813e+08	2.33573e+08	1.47178e+08	1.12814e+08	1.22114e+08	1.21302e+08	3.41094e+08	3.34251e+08	1.47178e+08	1.4488e+08	Peak Found	High	High	High
High	Master Protein	Q8C2S9	Major vault protein OS=Mus musculus OX=10090 GN=Mvp PE=2 SV=1	MVP	major vault protein	Nucleus	other	0	0	FALSE		176.947	41	25	125	25	870	96.8	5.59	1381	25		nucleus;other cell component		Pf01505, Pf11978, Pf17794, Pf17795, Pf17796			Mvp	Q8C2S9			0	0	7.08986e+07	5.42086e+07	1.55057e+08	1.28852e+08	9.21755e+06	7.79362e+06	8.09209e+07	8.25175e+07	1.86352e+08	1.84392e+08	9.21755e+06	1.00088e+07	High	High	High	High
High	Master Protein	Q3UP75	UDP-glucuronosyltransferase 3A1 OS=Mus musculus OX=10090 GN=Ugt3a1 PE=1 SV=1	UGT3A1	UDP glycosyltransferase family 3 member A1	Cytoplasm	enzyme	2	0	FALSE		176.85	33	14	317	10	523	59.7	7.34	4722	14	other biological processes	other membranes;ER/Golgi;other cell component	other molecular function	Pf00201	105887	ENSMUSG00000072664	Ugt3a1	mmu:105887; Q3UP75; Q8R0Y5		Glucuronidation	1	0	2.44949e+08	2.00188e+08	1.14509e+08	9.94801e+07	2.49638e+08	1.85135e+08	2.79576e+08	3.04731e+08	1.3762e+08	1.4236e+08	2.49638e+08	2.37757e+08	High	High	High	High
High	Master Protein	Q3UZQ3	Elongation factor 1-alpha OS=Mus musculus OX=10090 GN=Eef1a1 PE=2 SV=1	EEF1A1	eukaryotic translation elongation factor 1 alpha 1	Cytoplasm	translation regulator	0	0	FALSE		176.006	55	19	400	1	462	50	9.01	6683	19	protein metabolism;other metabolic processes		nucleic acid binding activity;other molecular function	Pf00009, Pf03143, Pf03144			Eef1a1	Q3UZQ3			0	0													Not Found	High	Not Found	Not Found
High	Master Protein	Q8BWT1	3-ketoacyl-CoA thiolase, mitochondrial OS=Mus musculus OX=10090 GN=Acaa2 PE=1 SV=3	ACAA2	acetyl-CoA acyltransferase 2	Cytoplasm	enzyme	0	0	FALSE		175.948	64	19	161	1	397	41.8	8.09	2656	19	cell organization and biogenesis;other metabolic processes;stress response;transport	mitochondrion	other molecular function	Pf00108, Pf02803	52538	ENSMUSG00000036880	Acaa2	mmu:52538; Q3TIT9; Q8BWT1; Q8JZR8	Fatty Acid Biosynthesis	Mitochondrial Fatty Acid Beta-Oxidation	2	0	4340024	4.021e+06	13240745	1.47934e+07	7.27317e+06	5.97011e+06	4.95354e+06	6.12086e+06	1.59131e+07	2.117e+07	7.27317e+06	7.66703e+06	High	High	High	High
High	Master Protein	Q8BYF6	Sodium-coupled monocarboxylate transporter 1 OS=Mus musculus OX=10090 GN=Slc5a8 PE=1 SV=1	SLC5A8	solute carrier family 5 member 8	Plasma Membrane	transporter	13	0	FALSE		174.978	26	12	375	12	611	66.7	8.22	7697	12	transport;other biological processes	plasma membrane;other membranes	transporter activity	Pf00474	216225	ENSMUSG00000020062	Slc5a8	mmu:216225; Q8BYF6; Q8VD01		Nicotinamide salvaging; Organic anion transporters	2	0	7.13917e+08	5.90443e+08	1.91286e+08	1.84558e+08	8.48119e+08	6.96066e+08	8.14837e+08	8.98785e+08	2.29893e+08	2.6411e+08	8.48119e+08	8.93913e+08	High	High	High	High
High	Master Protein	E9Q616	AHNAK nucleoprotein (desmoyokin) OS=Mus musculus OX=10090 GN=Ahnak PE=1 SV=1	AHNAK	AHNAK nucleoprotein	Nucleus	other	0	0	FALSE		174.936	22	30	96	30	5656	603.9	6.3	1544	30	other biological processes	non-structural extracellular;plasma membrane;other membranes;cytosol;cytoskeleton;nucleus;other cell component	other molecular function	Pf00595	66395	ENSMUSG00000069833	Ahnak	E9Q616			0	0	3.31575e+07	2.41443e+07	5.42789e+07	4.3752e+07	1.97176e+08	1.35616e+08	3.78447e+07	3.6753e+07	6.52338e+07	6.26107e+07	1.97176e+08	1.74163e+08	High	High	High	High
High	Master Protein	F8WGM5	Syntaxin-binding protein 2 (Fragment) OS=Mus musculus OX=10090 GN=Stxbp2 PE=1 SV=1	STXBP2	syntaxin binding protein 2	Plasma Membrane	transporter	0	0	FALSE		174.814	41	17	180	17	594	66.4	6.74	2337	17	transport			Pf00995		ENSMUSG00000004626	Stxbp2	F8WGM5			0	0	1.11268e+08	8.77931e+07	7.58395e+07	6.29558e+07	9.41432e+07	7.78943e+07	1.26997e+08	1.33641e+08	9.11459e+07	9.00921e+07	9.41432e+07	1.00035e+08	High	High	High	High
High	Master Protein	Q9DCX2	ATP synthase subunit d, mitochondrial OS=Mus musculus OX=10090 GN=Atp5pd PE=1 SV=3	ATP5PD	ATP synthase peripheral stalk subunit d	Cytoplasm	enzyme	0	0	FALSE		173.956	83	14	319	14	161	18.7	5.69	4473	14	other metabolic processes;transport	other membranes;mitochondrion	transporter activity;other molecular function	Pf05873	71679	ENSMUSG00000034566	Atp5pd	B1ASE1; mmu:71679; Q542H1; Q7M0I0; Q91YK9; Q9DCX2	Oxidative phosphorylation; Electron Transport Chain	Formation of ATP by chemiosmotic coupling; Cristae formation	4	0	4.87459e+08	3.40906e+08	1.60973e+08	1.38142e+08	6.3751e+08	5.08412e+08	5.56366e+08	5.18934e+08	1.93461e+08	1.97687e+08	6.3751e+08	6.52921e+08	High	High	High	High
High	Master Protein	Q99JB7	Protein amnionless OS=Mus musculus OX=10090 GN=Amn PE=1 SV=1	AMN	amnion associated transmembrane protein	Plasma Membrane	other	1	0	FALSE		173.306	62	20	199	20	458	48.7	5.55	3624	20	transport;developmental processes;other biological processes	non-structural extracellular;plasma membrane;other membranes;other cytoplasmic organelle;other cell component	signal transduction activity or receptor binding	Pf14828	93835	ENSMUSG00000021278	Amn	mmu:93835; Q5I0U1; Q99JB7; Q99MP9			0	0	2.14877e+08	1.55227e+08	9.52825e+07	7.04027e+07	2.44947e+08	1.89389e+08	2.45252e+08	2.3629e+08	1.14513e+08	1.00749e+08	2.44947e+08	2.4322e+08	High	High	High	High
High	Master Protein	P38647	Stress-70 protein, mitochondrial OS=Mus musculus OX=10090 GN=Hspa9 PE=1 SV=3	HSPA9	heat shock protein family A (Hsp70) member 9	Cytoplasm	other	0	0	FALSE		172.263	34	22	197	21	679	73.4	6.07	4817	22	cell organization and biogenesis;protein metabolism;other metabolic processes;stress response;transport;developmental processes;other biological processes	mitochondrion;nucleus;other cell component	other molecular function	Pf00012	15526	ENSMUSG00000024359	Hspa9	mmu:15526; P38647; Q3TW93; Q3UVN1; Q3V015; Q7TSZ0; Q9CQ05		Regulation of HSF1-mediated heat shock response	1	0	8.41221e+07	6.10277e+07	3.74815e+08	3.38378e+08	8.0712e+07	6.02862e+07	9.60137e+07	9.28977e+07	4.50462e+08	4.84231e+08	8.0712e+07	7.74217e+07	High	High	High	High
High	Master Protein	Q91WG0	Acylcarnitine hydrolase OS=Mus musculus OX=10090 GN=Ces2c PE=1 SV=1	Ces2c	carboxylesterase 2C	Other	enzyme	1	0	FALSE		171.511	47	17	210	11	561	62.4	5.69	3450	17	other metabolic processes	non-structural extracellular;ER/Golgi;other cell component	other molecular function	Pf00135	234671	ENSMUSG00000061825	Ces2c	mmu:234671; Q91WG0			0	6	6.17269e+07	4.84103e+07	5.05064e+08	4.21986e+08	2.03346e+08	1.53407e+08	7.04527e+07	7.36912e+07	6.06998e+08	6.03878e+08	2.03346e+08	1.97011e+08	High	High	High	High
High	Master Protein	G5E829	Plasma membrane calcium-transporting ATPase 1 OS=Mus musculus OX=10090 GN=Atp2b1 PE=1 SV=1	ATP2B1	ATPase plasma membrane Ca2+ transporting 1	Plasma Membrane	transporter	7	0	FALSE		171.403	26	21	127	15	1220	134.7	5.91	1879	21	stress response;transport;developmental processes;other biological processes	plasma membrane;other membranes;nucleus;other cell component	transporter activity;other molecular function	Pf00122, Pf00689, Pf00690, Pf00702, Pf12424, Pf13246	67972	ENSMUSG00000019943	Atp2b1	G5E829; mmu:67972	Splicing factor NOVA regulated synaptic proteins; Calcium Regulation in the Cardiac Cell	Ion homeostasis; Ion transport by P-type ATPases; Reduction of cytosolic Ca++ levels	5	6	1.76596e+08	1.38133e+08	6.14271e+07	5.33539e+07	2.03355e+08	1.67849e+08	2.0156e+08	2.1027e+08	7.38247e+07	7.63514e+07	2.03355e+08	2.15557e+08	High	High	High	High
High	Master Protein	Q8C165	N-fatty-acyl-amino acid synthase/hydrolase PM20D1 OS=Mus musculus OX=10090 GN=Pm20d1 PE=1 SV=1	PM20D1	peptidase M20 domain containing 1	Cytoplasm	peptidase	0	0	FALSE		171.119	52	19	222	19	503	55.6	6.43	3402	19	protein metabolism;other metabolic processes;other biological processes	non-structural extracellular	other molecular function	Pf01546, Pf07687	212933	ENSMUSG00000042251	Pm20d1	mmu:212933; Q3UNX0; Q8C165; Q8R117		Oleoyl-phe metabolism	1	0	3.19463e+08	2.47651e+08	1.26145e+08	1.00629e+08	1.09396e+08	8.72906e+07	3.64623e+08	3.7698e+08	1.51604e+08	1.44003e+08	1.09396e+08	1.12102e+08	High	High	High	High
High	Master Protein	Q8BVE3	V-type proton ATPase subunit H OS=Mus musculus OX=10090 GN=Atp6v1h PE=1 SV=1	ATP6V1H	ATPase H+ transporting V1 subunit H	Cytoplasm	transporter	0	0	FALSE		170.515	50	20	199	20	483	55.8	6.61	2869	20	transport	other membranes;other cytoplasmic organelle	transporter activity	Pf03224, Pf11698	108664	ENSMUSG00000033793	Atp6v1h	mmu:108664; Q8BVE3; Q921X8		Amino acids regulate mTORC1; ROS and RNS production in phagocytes; Insulin receptor recycling; Transferrin endocytosis and recycling; Ion channel transport	5	0	1.4311e+08	1.24241e+08	3.18843e+08	2.72291e+08	2.55115e+08	1.86928e+08	1.6334e+08	1.89123e+08	3.83194e+08	3.89659e+08	2.55115e+08	2.40059e+08	High	High	High	High
High	Master Protein	O89054	Cytoskeletal beta-actin (Fragment) OS=Mus musculus OX=10090 GN=Actb PE=2 SV=1	ACTB	actin beta	Cytoplasm	other	0	0	FALSE		170.296	74	8	324	2	136	15.2	4.65	5859	8				Pf00022			Actb	O89054			0	0	5.97722e+07	4.46624e+07	110541621	9.02806e+07	2.08257e+07	1.6086e+07	6.82216e+07	6.79861e+07	1.32852e+08	1.29195e+08	2.08257e+07	2.06582e+07	High	High	High	High
High	Master Protein	Q7TNG8	Probable D-lactate dehydrogenase, mitochondrial OS=Mus musculus OX=10090 GN=Ldhd PE=1 SV=1	LDHD	lactate dehydrogenase D	Cytoplasm	enzyme	0	0	FALSE		169.683	51	16	166	16	484	51.8	6.62	2662	16	other metabolic processes	other membranes;mitochondrion	other molecular function	Pf01565, Pf02913	52815	ENSMUSG00000031958	Ldhd	mmu:52815; Q7TNG8; Q8BYU7; Q8CIV4		Mitochondrial protein import	1	0	9.32195e+07	6.41333e+07	1.20195e+08	9.84648e+07	8.33441e+07	6.2863e+07	1.06397e+08	9.76251e+07	1.44454e+08	1.40907e+08	8.33441e+07	8.07309e+07	High	High	High	High
High	Master Protein	O88307	Sortilin-related receptor OS=Mus musculus OX=10090 GN=Sorl1 PE=1 SV=3	SORL1	sortilin related receptor 1	Cytoplasm	transporter	2	0	FALSE		169.302	17	29	132	29	2215	246.9	5.54	1934	29	protein metabolism;other metabolic processes;transport;developmental processes;signal transduction;other biological processes	non-structural extracellular;plasma membrane;other membranes;ER/Golgi;nucleus;other cytoplasmic organelle;other cell component	other molecular function	Pf00041, Pf00057, Pf00058, Pf15901	20660	ENSMUSG00000049313	Sorl1	mmu:20660; O54711; O70581; O88307; Q3UHM3			0	0	1.18604e+08	8.6378e+07	4.95877e+07	4.57692e+07	9.73861e+07	7.7113e+07	1.3537e+08	1.31487e+08	5.95958e+07	6.54973e+07	9.73861e+07	9.90313e+07	High	High	High	High
High	Master Protein	A0A0R3P9C8	NADH dehydrogenase [ubiquinone] 1 alpha subcomplex subunit 9, mitochondrial OS=Mus musculus OX=10090 GN=Ndufa9 PE=1 SV=1	NDUFA9	NADH:ubiquinone oxidoreductase subunit A9	Cytoplasm	enzyme	0	0	FALSE		169.147	65	19	180	19	373	42.1	9.09	2716	19				Pf05368		ENSMUSG00000000399	Ndufa9	A0A0R3P9C8	Electron Transport Chain		1	0	1.75091e+08	1.19772e+08	1.39365e+08	9.93489e+07	2.59609e+08	1.98033e+08	1.99842e+08	1.82319e+08	1.67493e+08	1.42172e+08	2.59609e+08	2.54321e+08	High	High	High	High
High	Master Protein	P52480	Pyruvate kinase PKM OS=Mus musculus OX=10090 GN=Pkm PE=1 SV=4	PKM	pyruvate kinase M1/2	Cytoplasm	kinase	0	0	FALSE		168.591	60	22	159	21	531	57.8	7.47	2305	22	other metabolic processes;developmental processes;other biological processes	cytosol;ER/Golgi;nucleus;other cell component	nucleic acid binding activity;kinase activity;other molecular function	Pf00224, Pf02887	18746	ENSMUSG00000032294	Pkm	mmu:18746; P52480; Q3TBV8; Q3TBW5; Q3TC59; Q3U1X3; Q3U5P6; Q4VC20; Q64484; Q91YI8; Q9CWB1	Glycolysis and Gluconeogenesis; Purine metabolism	Neutrophil degranulation; Glycolysis	4	1	6.31121e+07	5.03417e+07	1.74825e+08	1.54374e+08	1.16029e+08	8.61357e+07	7.20337e+07	7.66313e+07	2.10109e+08	2.20914e+08	1.16029e+08	1.10619e+08	High	High	High	High
High	Master Protein	P09411	Phosphoglycerate kinase 1 OS=Mus musculus OX=10090 GN=Pgk1 PE=1 SV=4	PGK1	phosphoglycerate kinase 1	Cytoplasm	kinase	0	0	FALSE		168.26	41	12	162	12	417	44.5	7.9	2100	12	protein metabolism;other metabolic processes;stress response;other biological processes	non-structural extracellular;other membranes;cytosol;other cell component	kinase activity;other molecular function	Pf00162	18655	ENSMUSG00000062070	Pgk1	mmu:18655; P09411; Q3TPE6; Q3UKV8; Q5XJE7	Glycolysis and Gluconeogenesis	Gluconeogenesis; Glycolysis	3	0	8.22938e+07	6.31351e+07	2.13767e+08	1.82732e+08	1.06779e+08	8.89405e+07	9.39269e+07	9.61057e+07	2.56911e+08	2.61497e+08	1.06779e+08	1.14221e+08	High	High	High	High
High	Master Protein	E9QB02	Methionine--tRNA ligase, cytoplasmic OS=Mus musculus OX=10090 GN=Mars1 PE=1 SV=1	MARS1	methionyl-tRNA synthetase 1	Cytoplasm	enzyme	0	0	FALSE		167.941	31	18	168	18	910	102.3	6.92	2671	18	protein metabolism;RNA metabolism OR transcription;other metabolic processes;stress response;other biological processes	cytosol;nucleus;other cell component	other molecular function	Pf00043, Pf00458, Pf09334, Pf18485	216443	ENSMUSG00000040354	Mars1	E9QB02			0	0	5.16631e+07	4.20939e+07	2.25034e+08	1.96028e+08	9.23826e+07	7.20151e+07	5.89662e+07	6.40763e+07	2.70451e+08	2.80524e+08	9.23826e+07	9.24844e+07	High	High	High	High
High	Master Protein	Q9JLT2	Trehalase OS=Mus musculus OX=10090 GN=Treh PE=1 SV=1	TREH	trehalase	Plasma Membrane	enzyme	0	0	FALSE		167.603	48	18	297	18	576	65.4	5.58	5258	18	other metabolic processes;developmental processes	plasma membrane;other membranes;other cell component	other molecular function	Pf01204	58866	ENSMUSG00000032098	Treh	mmu:58866; Q91ZS4; Q9JLT2			0	0	2.92325e+08	2.22867e+08	9.32459e+07	8.01165e+07	3.0643e+08	371797231	3.33649e+08	3.39252e+08	1.12065e+08	1.1465e+08	3.0643e+08	4.77475e+08	High	High	High	High
High	Master Protein	Q91XE4	N-acyl-aromatic-L-amino acid amidohydrolase (carboxylate-forming) OS=Mus musculus OX=10090 GN=Acy3 PE=1 SV=1	ACY3	aminoacylase 3	Cytoplasm	enzyme	0	0	FALSE		167.2	60	12	163	12	318	35.3	5.5	2212	12		plasma membrane;other membranes;cytosol;other cell component	other molecular function	Pf04952	71670	ENSMUSG00000024866	Acy3	mmu:71670; Q3UP59; Q91XE4; Q9DD17		Aflatoxin activation and detoxification	1	0	2.00734e+08	1.48755e+08	4.89879e+08	4.01569e+08	1.46235e+08	1.09421e+08	2.2911e+08	2.26439e+08	5.88749e+08	5.7466e+08	1.46235e+08	1.40522e+08	High	High	High	High
High	Master Protein	P11983	T-complex protein 1 subunit alpha OS=Mus musculus OX=10090 GN=Tcp1 PE=1 SV=3	TCP1	t-complex 1	Cytoplasm	other	0	0	FALSE		166.655	49	21	136	21	556	60.4	6.16	1868	21	transport;other biological processes	cytosol;cytoskeleton;ER/Golgi;other cell component	other molecular function	Pf00118	21454	ENSMUSG00000068039	Tcp1	mmu:21454; P11983; P11984; Q3TJ96; Q3TKU1; Q3U5T8; Q3U7I8; Q3UAA8; Q3UB80; Q3UE48		Cooperation of PDCL (PhLP1) and TRiC/CCT in G-protein beta folding; BBSome-mediated cargo-targeting to cilium; Association of TriC/CCT with target proteins during biosynthesis	3	0	4.49016e+07	3.49094e+07	2.95943e+08	2.49032e+08	4.54528e+07	3.67304e+07	5.1249e+07	5.31399e+07	3.55672e+08	3.56375e+08	4.54528e+07	4.71705e+07	High	High	High	High
High	Master Protein	P52825	Carnitine O-palmitoyltransferase 2, mitochondrial OS=Mus musculus OX=10090 GN=Cpt2 PE=1 SV=2	CPT2	carnitine palmitoyltransferase 2	Cytoplasm	enzyme	0	0	FALSE		166.385	47	22	170	22	658	73.9	8.37	2219	22	other metabolic processes;other biological processes	other membranes;mitochondrion;nucleus	other molecular function	Pf00755	12896	ENSMUSG00000028607	Cpt2	mmu:12896; P52825; Q3TFS0	Fatty Acid Beta Oxidation; PPAR signaling pathway; Mitochondrial LC-Fatty Acid Beta-Oxidation	Carnitine metabolism	4	0	5.32038e+07	4.13581e+07	2.20783e+08	2.03016e+08	2.22556e+08	1.62917e+08	6.07248e+07	6.29562e+07	2.65343e+08	2.90523e+08	2.22556e+08	2.09224e+08	High	High	High	High
High	Master Protein	Q3TGQ3	Uncharacterized protein OS=Mus musculus OX=10090 GN=Ctnna1 PE=2 SV=1	CTNNA1	catenin alpha 1	Plasma Membrane	other	0	0	FALSE		165.534	38	23	131	20	906	100	6.23	2497	23	cell adhesion	plasma membrane;other membranes;cytoskeleton;other cell component	cytoskeletal activity;other molecular function	Pf01044			Ctnna1	Q3TGQ3			0	3	6.23182e+07	5.04885e+07	6.10793e+07	5.41437e+07	1.08165e+08	8.86083e+07	7.11276e+07	7.68548e+07	7.34067e+07	7.74816e+07	1.08165e+08	1.13794e+08	High	High	High	High
High	Master Protein	Q5SWR1	AP complex subunit beta OS=Mus musculus OX=10090 GN=Ap2b1 PE=2 SV=1	Ap2b1	adaptor-related protein complex 2, beta 1 subunit	Plasma Membrane	other	0	0	FALSE		165.342	30	25	141	12	951	105.7	5.34	2020	25	cell organization and biogenesis;transport;other biological processes	plasma membrane;other membranes	other molecular function	Pf01602, Pf02883, Pf09066	71770		Ap2b1	mmu:71770; Q5SWR1			0	14	6.36784e+07	4.57401e+07	172930607	1.4187e+08	7.74663e+07	6.08515e+07	7.26801e+07	6.96266e+07	2.07832e+08	2.03021e+08	7.74663e+07	7.81476e+07	High	High	High	High
High	Master Protein	Q05421	Cytochrome P450 2E1 OS=Mus musculus OX=10090 GN=Cyp2e1 PE=1 SV=1	CYP2E1	cytochrome P450 family 2 subfamily E member 1	Cytoplasm	enzyme	1	0	FALSE		164.732	42	23	242	23	493	56.8	8.4	2532	23	other metabolic processes;stress response;other biological processes	other membranes;mitochondrion;ER/Golgi;other cell component	other molecular function	Pf00067	13106	ENSMUSG00000025479	Cyp2e1	mmu:13106; Q05421; Q9Z198	Metapathway biotransformation; Retinol metabolism; Oxidation by Cytochrome P450; Fatty Acid Omega Oxidation; Ethanol metabolism resulting in production of ROS by CYP2E1; Nuclear receptors in lipid metabolism and toxicity; Tryptophan metabolism	CYP2E1 reactions; Biosynthesis of maresin-like SPMs	10	0	3.76974e+08	2.64369e+08	1.85217e+08	1.50412e+08	5.27771e+08	4.30037e+08	4.30263e+08	4.02428e+08	2.22599e+08	2.15246e+08	5.27771e+08	5.52268e+08	High	High	High	High
High	Master Protein	Q9JII6	Aldo-keto reductase family 1 member A1 OS=Mus musculus OX=10090 GN=Akr1a1 PE=1 SV=3	AKR1A1	aldo-keto reductase family 1 member A1	Cytoplasm	enzyme	0	0	FALSE		163.921	66	18	284	17	325	36.6	7.39	4504	18	other metabolic processes;other biological processes	plasma membrane;other membranes;cytosol	other molecular function	Pf00248	58810	ENSMUSG00000028692	Akr1a1	mmu:58810; Q9CQI5; Q9CQT8; Q9CT53; Q9D012; Q9D016; Q9D0I7; Q9D0P3; Q9JII6	Metapathway biotransformation	Glutathione conjugation; Formation of xylulose-5-phosphate	3	1	2.8451e+08	2.09254e+08	8.02304e+08	6.55403e+08	2.48211e+08	1.91078e+08	3.24729e+08	3.18532e+08	9.6423e+08	9.37906e+08	2.48211e+08	2.45389e+08	High	High	High	High
High	Master Protein	E9QNN1	RNA helicase OS=Mus musculus OX=10090 GN=Dhx9 PE=1 SV=1	DHX9	DExH-box helicase 9	Nucleus	enzyme	0	0	FALSE		163.76	18	21	116	21	1384	149.6	6.83	1734	21			nucleic acid binding activity;other molecular function	Pf00035, Pf00270, Pf00271, Pf04408, Pf07717	13211	ENSMUSG00000042699	Dhx9	E9QNN1	PluriNetWork: mechanisms associated with pluripotency; mRNA processing		2	0	2.02651e+07	1.37676e+07	1.66382e+08	1.27266e+08	7.25846e+07	5.85186e+07	2.31298e+07	2.09574e+07	1.99962e+08	1.82123e+08	7.25846e+07	7.51516e+07	High	High	High	High
High	Master Protein	Q8BTM8	Filamin-A OS=Mus musculus OX=10090 GN=Flna PE=1 SV=5	FLNA	filamin A	Cytoplasm	other	0	0	FALSE		162.293	13	26	113	24	2647	281	6.04	1478	26	cell cycle OR cell proliferation;cell organization and biogenesis;protein metabolism;RNA metabolism OR transcription;other metabolic processes;stress response;transport;developmental processes;signal transduction;other biological processes	plasma membrane;other membranes;cytosol;cytoskeleton;ER/Golgi;nucleus;other cell component	signal transduction activity or receptor binding;cytoskeletal activity;other molecular function	Pf00307, Pf00630	192176	ENSMUSG00000031328	Flna	B7FAV0; O54934; Q7TQI1; Q8BLK1; Q8BTM8; Q8BTN7; Q8VHX5; Q8VHX8; Q99KQ2	TNF-alpha NF-kB Signaling Pathway; MAPK signaling pathway; Focal Adhesion	Platelet degranulation ; GP1b-IX-V activation signalling; Cell-extracellular matrix interactions; RHO GTPases activate PAKs	7	2	3.92009e+07	3.17472e+07	9.25585e+07	7.65747e+07	7.54966e+07	5.21741e+07	4.47424e+07	4.83262e+07	1.11239e+08	1.09581e+08	7.54966e+07	6.70039e+07	High	High	High	High
High	Master Protein	Q02819	Nucleobindin-1 OS=Mus musculus OX=10090 GN=Nucb1 PE=1 SV=2	NUCB1	nucleobindin 1	Cytoplasm	other	0	0	FALSE		162.023	57	22	139	22	459	53.4	5.07	1971	22	signal transduction;other biological processes	non-structural extracellular;other membranes;ER/Golgi;nucleus;other cytoplasmic organelle;other cell component	enzyme regulator activity;nucleic acid binding activity;other molecular function	Pf13499	18220	ENSMUSG00000030824	Nucb1	mmu:18220; Q02819; Q3TU42; Q9CWA1; Q9D8J4; Q9DBL3		Regulation of Insulin-like Growth Factor (IGF) transport and uptake by Insulin-like Growth Factor Binding Proteins (IGFBPs); Post-translational protein phosphorylation	2	0	1.17548e+08	9.48203e+07	1.02819e+08	8.90646e+07	9.80861e+07	7.90572e+07	1.34165e+08	1.44338e+08	1.23571e+08	1.27455e+08	9.80861e+07	1.01528e+08	High	High	High	High
High	Master Protein	Q64442	Sorbitol dehydrogenase OS=Mus musculus OX=10090 GN=Sord PE=1 SV=3	SORD	sorbitol dehydrogenase	Cytoplasm	enzyme	0	0	FALSE		161.911	57	16	180	16	357	38.2	7.02	2964	16	other metabolic processes;stress response;other biological processes	non-structural extracellular;other membranes;cytoskeleton;mitochondrion	other molecular function	Pf00107, Pf08240	20322	ENSMUSG00000027227	Sord	mmu:20322; Q569V5; Q64442; Q9CPS0	Polyol pathway	Fructose biosynthesis; Formation of xylulose-5-phosphate	3	0	8.46888e+07	6.71151e+07	2.64457e+08	2.26486e+08	6.89077e+07	5.4608e+07	9.66605e+07	1.02164e+08	3.17832e+08	3.24109e+08	6.89077e+07	7.01296e+07	High	High	High	High
High	Master Protein	P21279	Guanine nucleotide-binding protein G(q) subunit alpha OS=Mus musculus OX=10090 GN=Gnaq PE=1 SV=4	GNAQ	G protein subunit alpha q	Plasma Membrane	enzyme	0	0	FALSE		161.644	60	18	235	10	359	42.1	5.68	3309	18	developmental processes;signal transduction;other biological processes	plasma membrane;other membranes;cytosol;ER/Golgi;nucleus;other cell component	signal transduction activity or receptor binding;enzyme regulator activity;other molecular function	Pf00503	14682	ENSMUSG00000024639	Gnaq	mmu:14682; P21279; Q6PFF5	Alzheimers Disease; Serotonin Receptor 2 and STAT3 Signaling; G Protein Signaling Pathways; Myometrial Relaxation and Contraction Pathways; Calcium Regulation in the Cardiac Cell	G alpha (q) signalling events; Acetylcholine regulates insulin secretion; Fatty Acids bound to GPR40 (FFAR1) regulate insulin secretion; Thromboxane signalling through TP receptor; Thrombin signalling through proteinase activated receptors (PARs); ADP signalling through P2Y purinoceptor 1	11	10	2.50004e+08	1.92614e+08	1.08826e+08	9.67067e+07	3.39766e+08	2.46137e+08	2.85345e+08	2.93201e+08	1.3079e+08	1.38391e+08	3.39766e+08	3.16098e+08	High	High	High	High
High	Master Protein	Q99JR1	Sideroflexin-1 OS=Mus musculus OX=10090 GN=Sfxn1 PE=1 SV=3	SFXN1	sideroflexin 1	Cytoplasm	transporter	4	0	FALSE		161.372	57	12	200	10	322	35.6	9.23	3523	12	other metabolic processes;transport;developmental processes	other membranes;mitochondrion	transporter activity	Pf03820	14057	ENSMUSG00000021474	Sfxn1	mmu:14057; Q3UB44; Q99JR1; Q9CZG4			0	4	3.80336e+08	3.02658e+08	1.93204e+08	1.70211e+08	3.66608e+08	3.00282e+08	4.34101e+08	4.60713e+08	2.32197e+08	2.43578e+08	3.66608e+08	3.85632e+08	High	High	High	High
High	Master Protein	Q9EPE9	Manganese-transporting ATPase 13A1 OS=Mus musculus OX=10090 GN=Atp13a1 PE=1 SV=2	ATP13A1	ATPase 13A1	Extracellular Space	transporter	6	0	FALSE		161.355	23	20	128	20	1200	132.3	8.03	1885	20	transport;other biological processes	other membranes;ER/Golgi	other molecular function	Pf00122, Pf00702	170759	ENSMUSG00000031862	Atp13a1	B2RS54; mmu:170759; Q9EPE9		Ion transport by P-type ATPases	1	0	7.38418e+07	5.72832e+07	2.78913e+07	2.84829e+07	8.6715e+07	7.25195e+07	8.42802e+07	8.71977e+07	3.35205e+07	4.07601e+07	8.6715e+07	9.31322e+07	High	High	High	High
High	Master Protein	P97872	Flavin-containing monooxygenase 5 OS=Mus musculus OX=10090 GN=Fmo5 PE=1 SV=4	FMO5	flavin containing dimethylaniline monoxygenase 5	Cytoplasm	enzyme	1	0	FALSE		161.15	44	20	216	20	533	60	8.73	3727	20	other metabolic processes;other biological processes	other membranes;cytosol;ER/Golgi	other molecular function	Pf00743	14263	ENSMUSG00000028088	Fmo5	mmu:14263; P97872; Q8R1W6	Metapathway biotransformation		1	0	2.31987e+08	1.66168e+08	1.39878e+08	1.17319e+08	3.54427e+08	2.78935e+08	2.64781e+08	2.52945e+08	1.68109e+08	1.67888e+08	3.54427e+08	3.58218e+08	High	High	High	High
High	Master Protein	Q61694	NADPH-dependent 3-keto-steroid reductase Hsd3b5 OS=Mus musculus OX=10090 GN=Hsd3b5 PE=1 SV=4	Hsd3b4 (includes others)	hydroxy-delta-5-steroid dehydrogenase, 3 beta- and steroid delta-isomerase 4	Cytoplasm	enzyme	0	0	FALSE		160.749	29	8	188	3	373	41.9	9.01	4928	8	other metabolic processes;developmental processes;other biological processes	other membranes;ER/Golgi;other cell component	other molecular function	Pf01073	15496	ENSMUSG00000038092	Hsd3b5	mmu:15496; Q61694; Q91X27	Steroid Biosynthesis		1	0	1.02787e+08	7.79479e+07	5.56673e+07	5.50618e+07	8.27714e+07	6.33801e+07	1.17317e+08	1.18654e+08	6.69023e+07	7.87954e+07	8.27714e+07	8.1395e+07	High	High	High	High
High	Master Protein	Q8CAJ7	Aspartyl aminopeptidase OS=Mus musculus OX=10090 GN=Dnpep PE=2 SV=1	DNPEP	aspartyl aminopeptidase	Cytoplasm	peptidase	0	0	FALSE		160.511	54	19	152	19	473	52.2	7.42	1987	19	protein metabolism;other metabolic processes		other molecular function	Pf02127	13437		Dnpep	Q8CAJ7			0	0	2.56457e+08	1.75669e+08	2.539e+08	1.89231e+08	4.99895e+07	3.44491e+07	2.9271e+08	2.67407e+08	3.05144e+08	2.70797e+08	4.99895e+07	4.42408e+07	High	High	High	High
High	Master Protein	Q3UNZ8	Quinone oxidoreductase-like protein 2 OS=Mus musculus OX=10090 GN=Cryzl2 PE=1 SV=1	Cryzl2	crystallin zeta like 2	Cytoplasm	enzyme	0	0	FALSE		159.32	60	12	141	12	350	37.8	8.9	3080	12	other metabolic processes		other molecular function	Pf00107, Pf08240	226527	ENSMUSG00000033488	Cryzl2	mmu:226527; Q3UAM2; Q3UNZ8			0	0	2.38196e+07	1.81768e+07	1.09327e+08	9.60167e+07	1.0035e+08	8.09087e+07	2.71867e+07	2.76691e+07	1.31392e+08	1.37403e+08	1.0035e+08	1.03906e+08	High	High	High	High
High	Master Protein	Q9EP69	Phosphatidylinositol-3-phosphatase SAC1 OS=Mus musculus OX=10090 GN=Sacm1l PE=1 SV=1	SACM1L	SAC1 like phosphatidylinositide phosphatase	Cytoplasm	phosphatase	2	0	FALSE		159.285	41	22	212	22	587	66.9	7.3	3375	22	other metabolic processes	plasma membrane;other membranes;ER/Golgi;other cell component	other molecular function	Pf02383	83493	ENSMUSG00000025240	Sacm1l	mmu:83493; Q80TQ1; Q99K33; Q9EP69		Synthesis of PIPs at the ER membrane; Synthesis of PIPs at the Golgi membrane	2	0	1.93629e+08	1.33336e+08	7.81031e+07	6.53928e+07	2.37927e+08	1.86901e+08	2.21001e+08	2.02967e+08	9.38663e+07	9.35795e+07	2.37927e+08	2.40025e+08	High	High	High	High
High	Master Protein	Q923I7	Sodium/glucose cotransporter 2 OS=Mus musculus OX=10090 GN=Slc5a2 PE=1 SV=1	SLC5A2	solute carrier family 5 member 2	Plasma Membrane	transporter	14	0	FALSE		158.65	22	14	378	13	670	73	7.66	8823	14	transport;other biological processes	plasma membrane;other membranes	transporter activity	Pf00474	246787	ENSMUSG00000030781	Slc5a2	mmu:246787; Q923I7		Cellular hexose transport	1	1	1.34545e+09	1.01159e+09	4.00603e+08	3.3982e+08	1.70006e+09	1.3458e+09	1.53565e+09	1.53986e+09	4.81455e+08	4.86295e+08	1.70006e+09	1.72833e+09	High	High	High	High
High	Master Protein	Q3TV47	Sodium/potassium-transporting ATPase subunit beta OS=Mus musculus OX=10090 GN=Atp1b1 PE=2 SV=1	ATP1B1	ATPase Na+/K+ transporting subunit beta 1	Plasma Membrane	transporter	1	0	FALSE		158.45	51	19	573	19	304	35.2	8.65	9766	19	cell adhesion;transport	plasma membrane;other membranes		Pf00287	11931		Atp1b1	mmu:11931; Q3TV47			0	0	3.11145e+09	2.24295e+09	1.05995e+09	9.0174e+08	3.40204e+09	2.77235e+09	3.55129e+09	3.41427e+09	1.27387e+09	1.29042e+09	3.40204e+09	3.56035e+09	High	High	High	High
High	Master Protein	A0A0R4J0I9	Prolow-density lipoprotein receptor-related protein 1 OS=Mus musculus OX=10090 GN=Lrp1 PE=1 SV=1	LRP1	LDL receptor related protein 1	Plasma Membrane	transmembrane receptor	1	0	FALSE		158.371	7	24	103	24	4545	504.4	5.36	1185	24	cell cycle OR cell proliferation;cell organization and biogenesis;protein metabolism;other metabolic processes;transport;developmental processes;signal transduction;other biological processes	plasma membrane;other membranes;other cytoplasmic organelle;other cell component	other molecular function	Pf00008, Pf00057, Pf00058, Pf07645, Pf12662, Pf14670, Pf16472	16971	ENSMUSG00000040249	Lrp1	A0A0R4J0I9; mmu:16971	Statin Pathway; Alzheimers Disease; Wnt Signaling Pathway NetPath		3	0	1.0619e+08	7.78119e+07	6.66286e+07	5.52566e+07	5.66797e+07	3.98245e+07	1.21202e+08	1.18447e+08	8.00759e+07	7.90743e+07	5.66797e+07	5.11441e+07	High	High	High	High
High	Master Protein	Q8QZW3	Protein FAM151A OS=Mus musculus OX=10090 GN=Fam151a PE=1 SV=1	FAM151A	family with sequence similarity 151 member A	Extracellular Space	other	1	0	FALSE		157.946	28	12	316	12	608	66.6	6.34	5210	12		other membranes		Pf10223	230579	ENSMUSG00000034871	Fam151a	mmu:230579; Q8QZW3			0	0	9.14505e+08	6.4764e+08	5.48805e+08	4.77232e+08	1.04213e+09	8.88279e+08	1.04378e+09	9.85852e+08	6.59568e+08	6.82937e+08	1.04213e+09	1.14076e+09	High	High	High	High
High	Master Protein	P47738	Aldehyde dehydrogenase, mitochondrial OS=Mus musculus OX=10090 GN=Aldh2 PE=1 SV=1	ALDH2	aldehyde dehydrogenase 2 family member	Cytoplasm	enzyme	0	0	FALSE		157.622	58	22	185	22	519	56.5	7.62	2352	22	other metabolic processes;stress response;signal transduction;other biological processes	mitochondrion	other molecular function	Pf00171	11669	ENSMUSG00000029455	Aldh2	mmu:11669; P47738	Fatty Acid Omega Oxidation; Tryptophan metabolism	Ethanol oxidation; Metabolism of serotonin	4	0	8.63895e+07	6.61522e+07	4.85782e+08	4.0893e+08	8.38813e+07	6.96212e+07	9.86016e+07	1.00698e+08	5.83825e+08	5.85193e+08	8.38813e+07	8.941e+07	High	High	High	High
High	Master Protein	Q91X95	Guanine nucleotide binding protein, alpha 11 OS=Mus musculus OX=10090 GN=Gna11 PE=2 SV=1	GNA11	G protein subunit alpha 11	Plasma Membrane	enzyme	0	0	FALSE		157.614	52	15	244	6	359	41.9	5.97	3896	15	signal transduction		signal transduction activity or receptor binding;other molecular function	Pf00503			Gna11	Q91X95			0	2	1.72455e+08	1.33473e+08	9.6687e+07	9.07044e+07	1.90717e+08	1.40067e+08	1.96833e+08	2.03175e+08	1.16201e+08	1.29801e+08	1.90717e+08	1.79879e+08	High	High	High	High
High	Master Protein	D3Z2H2	Catenin delta-1 OS=Mus musculus OX=10090 GN=Ctnnd1 PE=1 SV=1	CTNND1	catenin delta 1	Nucleus	other	0	0	FALSE		157.6	32	20	135	20	884	98.8	7.33	1846	20	cell adhesion	other cell component	other molecular function	Pf00514		ENSMUSG00000034101	Ctnnd1	D3Z2H2			0	0	9.0252e+07	7.21484e+07	1.22136e+08	1.19846e+08	1.54527e+08	1.26354e+08	1.0301e+08	1.09826e+08	1.46787e+08	1.71504e+08	1.54527e+08	1.62268e+08	High	High	High	High
High	Master Protein	Q9DCN2	NADH-cytochrome b5 reductase 3 OS=Mus musculus OX=10090 GN=Cyb5r3 PE=1 SV=3	Cyb5r3	cytochrome b5 reductase 3	Cytoplasm	enzyme	0	0	FALSE		157.221	53	11	216	11	301	34.1	8.38	3200	11	other metabolic processes	other membranes;mitochondrion;ER/Golgi;other cell component	other molecular function	Pf00175, Pf00970	109754	ENSMUSG00000018042	Cyb5r3	mmu:109754; Q9DCN2	Oxidation by Cytochrome P450	Neutrophil degranulation; Phase I - Functionalization of compounds; Vitamin C (ascorbate) metabolism	4	0	3.47261e+08	2.47904e+08	1.27527e+08	1.13295e+08	3.60353e+08	2.75036e+08	3.9635e+08	3.77365e+08	1.53265e+08	1.62129e+08	3.60353e+08	3.53211e+08	High	High	High	High
High	Master Protein	P67778	Prohibitin OS=Mus musculus OX=10090 GN=Phb PE=1 SV=1	PHB	prohibitin	Nucleus	transcription regulator	0	0	FALSE		157.21	70	13	243	13	272	29.8	5.76	4633	13	cell organization and biogenesis;protein metabolism;DNA metabolism;other metabolic processes;stress response;developmental processes;signal transduction;other biological processes	plasma membrane;other membranes;mitochondrion;nucleus;other cytoplasmic organelle;other cell component	signal transduction activity or receptor binding;other molecular function	Pf01145	18673	ENSMUSG00000038845	Phb	mmu:18673; P24142; P67778; Q3UB75; Q5SQG4		RAF activation; Processing of SMDT1	2	0	4.01258e+08	3.11423e+08	2.02121e+08	1.81048e+08	3.85259e+08	2.89947e+08	4.57981e+08	4.74054e+08	2.42914e+08	2.59087e+08	3.85259e+08	3.7236e+08	High	High	High	High
High	Master Protein	Q8QZT1	Acetyl-CoA acetyltransferase, mitochondrial OS=Mus musculus OX=10090 GN=Acat1 PE=1 SV=1	ACAT1	acetyl-CoA acetyltransferase 1	Cytoplasm	enzyme	0	0	FALSE		156.96	53	14	170	14	424	44.8	8.51	2624	14	other metabolic processes;stress response;developmental processes;other biological processes	mitochondrion	other molecular function	Pf00108, Pf02803	110446	ENSMUSG00000032047	Acat1	mmu:110446; Q3TE92; Q8QZT1	Fatty Acid Beta Oxidation; Synthesis and Degradation of Ketone Bodies; Tryptophan metabolism	Branched-chain amino acid catabolism; Synthesis of Ketone Bodies; Utilization of Ketone Bodies	6	0	7.37479e+07	5.30196e+07	6.06921e+08	5.29838e+08	1.41399e+08	1.07749e+08	8.4173e+07	8.07076e+07	7.29414e+08	7.58218e+08	1.41399e+08	1.38375e+08	High	High	High	High
High	Master Protein	P17751	Triosephosphate isomerase OS=Mus musculus OX=10090 GN=Tpi1 PE=1 SV=5	TPI1	triosephosphate isomerase 1	Cytoplasm	enzyme	0	0	FALSE		156.203	85	18	160	18	249	26.7	7.3	2616	18	other metabolic processes;developmental processes	cytosol	other molecular function	Pf00121	21991	ENSMUSG00000023456	Tpi1	mmu:21991; P17751; Q3TJH2; Q3UC04; Q3UKG9; Q64513; Q9CVF9; Q9CWE7	Fatty Acid Beta Oxidation; Glycolysis and Gluconeogenesis	Gluconeogenesis; Glycolysis	4	0	6.48289e+07	4.69943e+07	2.1347e+08	1.78013e+08	1.18412e+08	9.69367e+07	7.39932e+07	7.15358e+07	2.56554e+08	2.54743e+08	1.18412e+08	1.2449e+08	High	High	High	High
High	Master Protein	Q6NXX6	V-type proton ATPase subunit a OS=Mus musculus OX=10090 GN=Atp6v0a1 PE=2 SV=1	ATP6V0A1	ATPase H+ transporting V0 subunit a1	Cytoplasm	transporter	7	0	FALSE		155.043	26	17	166	16	832	95.6	6.77	2475	17	transport	other membranes;other cytoplasmic organelle	transporter activity	Pf01496			Atp6v0a1	Q6NXX6			0	1	2.14442e+08	1.44299e+08	8.05548e+07	6.34881e+07	2.19057e+08	1.67801e+08	2.44755e+08	2.19656e+08	9.68128e+07	9.08538e+07	2.19057e+08	2.15496e+08	High	High	High	High
High	Master Protein	Q6A0A9	Constitutive coactivator of PPAR-gamma-like protein 1 OS=Mus musculus OX=10090 GN=FAM120A PE=1 SV=2	FAM120A	family with sequence similarity 120A	Cytoplasm	other	0	0	FALSE		154.778	24	20	134	20	1112	121.6	8.92	1637	20		plasma membrane;other membranes;cytosol;nucleus	nucleic acid binding activity		218236	ENSMUSG00000038014	FAM120A	A0PJK6; B3DFJ0; mmu:218236; Q6A0A9; Q91Z16			0	0	5.12829e+07	3.8497e+07	9.80069e+07	9.31549e+07	8.13221e+07	6.71395e+07	5.85323e+07	5.8601e+07	1.17787e+08	1.33308e+08	8.13221e+07	8.62229e+07	High	High	High	High
High	Master Protein	P46471	26S proteasome regulatory subunit 7 OS=Mus musculus OX=10090 GN=Psmc2 PE=1 SV=5	PSMC2	proteasome 26S subunit, ATPase 2	Nucleus	peptidase	0	0	FALSE		154.705	56	22	170	22	433	48.6	5.95	3084	22	protein metabolism;other metabolic processes;other biological processes	cytosol;nucleus;other cell component	other molecular function	Pf00004, Pf17862	19181	ENSMUSG00000028932	Psmc2	mmu:19181; O08531; P46471; Q3TGX5; Q9DBA1	TNF-alpha NF-kB Signaling Pathway; Proteasome Degradation	Neutrophil degranulation; ABC-family proteins mediated transport; MAPK6/MAPK4 signaling; GLI3 is processed to GLI3R by the proteasome; AUF1 (hnRNP D0) binds and destabilizes mRNA; Neddylation; UCH proteinases; Downstream TCR signaling; FCERI mediated NF-kB activation; Asymmetric localization of PCP proteins; Degradation of AXIN; Hedgehog 'on' state; Ub-specific processing proteases; Regulation of…	49	0	1.42369e+08	1.10116e+08	1.94744e+08	1.71855e+08	4.65358e+07	4.2142e+07	1.62495e+08	1.67621e+08	2.34049e+08	2.45931e+08	4.65358e+07	5.41203e+07	High	High	High	High
High	Master Protein	Q99LL2	Dlat protein (Fragment) OS=Mus musculus OX=10090 GN=Dlat PE=2 SV=1	DLAT	dihydrolipoamide S-acetyltransferase	Cytoplasm	enzyme	0	0	FALSE		154.42	82	9	211	1	122	13	6.52	4042	9		mitochondrion	other molecular function	Pf00198			Dlat	Q99LL2			0	0	2.24023e+08	2.28684e+08	1.10042e+08	1.35186e+08	12179396	14581168	2.55691e+08	3.48108e+08	1.32251e+08	1.93457e+08	12179396	1.87257e+07	High	High	High	High
High	Master Protein	Q1MWP9	EH-domain containing 4 (Fragment) OS=Mus musculus OX=10090 GN=Ehd4 PE=2 SV=1	EHD4	EH domain containing 4	Plasma Membrane	enzyme	0	0	FALSE		154.14	51	22	194	18	544	61.8	6.76	3275	22	transport	plasma membrane;other membranes;other cytoplasmic organelle	other molecular function	Pf00350, Pf12763, Pf16880, Pf18150			Ehd4	Q1MWP9			0	2	7.75927e+07	5.74639e+07	1.42428e+08	1.2041e+08	1.66077e+08	1.3569e+08	8.85613e+07	8.74728e+07	1.71174e+08	1.72311e+08	1.66077e+08	1.74258e+08	High	High	High	High
High	Master Protein	B2RSH2	Guanine nucleotide-binding protein G(i) subunit alpha-1 OS=Mus musculus OX=10090 GN=Gnai1 PE=1 SV=1	GNAI1	G protein subunit alpha i1	Plasma Membrane	enzyme	0	0	FALSE		154.018	59	21	291	12	354	40.3	5.97	5516	21	cell cycle OR cell proliferation;signal transduction;other biological processes	plasma membrane;other membranes;cytoskeleton;nucleus;other cell component	signal transduction activity or receptor binding;other molecular function	Pf00503	14677	ENSMUSG00000057614	Gnai1	B2RSH2; mmu:14677	Chemokine signaling pathway; G Protein Signaling Pathways; Calcium Regulation in the Cardiac Cell; Signal Transduction of S1P Receptor	Extra-nuclear estrogen signaling; G alpha (i) signalling events; PLC beta mediated events; Adenylate cyclase inhibitory pathway; G-protein activation; ADP signalling through P2Y purinoceptor 12; Adrenaline,noradrenaline inhibits insulin secretion; Cooperation of PDCL (PhLP1) and TRiC/CCT in G-protein beta folding	12	0	1.10074e+08	8.92424e+07	5.74119e+07	5.39034e+07	1.22799e+08	9.73531e+07	1.25635e+08	1.35847e+08	6.89991e+07	7.71378e+07	1.22799e+08	1.25024e+08	High	High	High	High
High	Master Protein	Q91VD9	NADH-ubiquinone oxidoreductase 75 kDa subunit, mitochondrial OS=Mus musculus OX=10090 GN=Ndufs1 PE=1 SV=2	NDUFS1	NADH:ubiquinone oxidoreductase core subunit S1	Cytoplasm	enzyme	0	0	FALSE		151.945	46	24	116	24	727	79.7	5.72	1591	24	cell organization and biogenesis;other metabolic processes;other biological processes	other membranes;mitochondrion	other molecular function	Pf00384, Pf09326, Pf10588, Pf13510	227197	ENSMUSG00000025968	Ndufs1	mmu:227197; Q3UQ73; Q8BM16; Q91VD9	Oxidative phosphorylation; Electron Transport Chain	Complex I biogenesis	4	0	1.56341e+08	1.22316e+08	2.40383e+08	2.1428e+08	3.42441e+07	2.67105e+07	1.78441e+08	1.86192e+08	2.88899e+08	3.06642e+08	3.42441e+07	3.43026e+07	High	High	High	High
High	Master Protein	Q8C3C9	Aldehyde dehydrogenase OS=Mus musculus OX=10090 GN=Aldh3a2 PE=2 SV=1	ALDH3A2	aldehyde dehydrogenase 3 family member A2	Cytoplasm	enzyme	1	0	FALSE		151.868	48	17	277	17	484	54	8.35	5317	17	other metabolic processes	other membranes	other molecular function	Pf00171			Aldh3a2	Q8C3C9			0	0	2.67071e+08	2.02108e+08	1.48887e+08	1.18753e+08	3.99218e+08	3.09191e+08	3.04824e+08	3.07653e+08	1.78936e+08	1.6994e+08	3.99218e+08	3.97074e+08	High	High	High	High
High	Master Protein	P70290	55 kDa erythrocyte membrane protein OS=Mus musculus OX=10090 GN=Mpp1 PE=1 SV=1	MPP1	membrane palmitoylated protein 1	Plasma Membrane	kinase	0	0	FALSE		151.857	44	16	145	16	466	52.2	7.2	2069	16	other biological processes	plasma membrane;other membranes;cytoskeleton;other cell component		Pf00018, Pf00595, Pf00625	17524	ENSMUSG00000031402	Mpp1	mmu:17524; P70290			0	0	9.93127e+07	7.80587e+07	9.3502e+07	8.38461e+07	1.55953e+08	1.30135e+08	1.13352e+08	1.18823e+08	1.12373e+08	1.19987e+08	1.55953e+08	1.67123e+08	High	High	High	High
High	Master Protein	Q3TED3	ATP-citrate synthase OS=Mus musculus OX=10090 GN=Acly PE=2 SV=1	ACLY	ATP citrate lyase	Cytoplasm	enzyme	0	0	FALSE		151.585	26	23	162	23	1091	119.5	7.55	3807	23	other metabolic processes	cytosol	other molecular function	Pf00285, Pf00549, Pf02629, Pf16114			Acly	Q3TED3			0	0	4.99966e+07	3.9945e+07	1.46534e+08	1.15484e+08	7.81382e+07	6.42464e+07	5.70642e+07	6.08052e+07	1.76109e+08	1.65262e+08	7.81382e+07	8.25076e+07	High	High	High	High
High	Master Protein	P80315	T-complex protein 1 subunit delta OS=Mus musculus OX=10090 GN=Cct4 PE=1 SV=3	CCT4	chaperonin containing TCP1 subunit 4	Cytoplasm	other	0	0	FALSE		151.145	49	19	166	18	539	58	8.02	2994	19	transport;other biological processes	cytosol;cytoskeleton;nucleus;other cell component	other molecular function	Pf00118	12464	ENSMUSG00000007739	Cct4	mmu:12464; P80315		Cooperation of PDCL (PhLP1) and TRiC/CCT in G-protein beta folding; BBSome-mediated cargo-targeting to cilium; Association of TriC/CCT with target proteins during biosynthesis	3	1	6.93891e+07	5.71517e+07	3.77067e+08	3.1286e+08	1.84442e+08	1.51273e+08	7.91981e+07	8.69976e+07	4.53169e+08	4.47714e+08	1.84442e+08	1.9427e+08	High	High	High	High
High	Master Protein	A0A6I8MX27	L-lactate dehydrogenase OS=Mus musculus OX=10090 GN=Ldhb PE=1 SV=1	LDHB	lactate dehydrogenase B	Cytoplasm	enzyme		0	FALSE		150.827	59	16	264	15	341	37.3	6.25	4124	16	other metabolic processes	other cell component	other molecular function		16832	ENSMUSG00000030246	Ldhb	A0A6I8MX27	Glycolysis and Gluconeogenesis		1	0	2.08097e+08	1.59153e+08	6.37828e+08	4.82771e+08	2.70574e+08	2.22532e+08	2.37514e+08	2.42267e+08	7.66558e+08	6.90863e+08	2.70574e+08	2.85783e+08	High	High	High	High
High	Master Protein	D3YUP5	Exocyst complex component 3-like 2 OS=Mus musculus OX=10090 GN=Exoc3l2 PE=1 SV=2	EXOC3L2	exocyst complex component 3 like 2	Cytoplasm	other	0	0	FALSE		149.462	36	22	109	22	789	87.1	9.22	2184	22	transport;other biological processes	other cell component	other molecular function	Pf06046		ENSMUSG00000011263	Exoc3l2	D3YUP5			0	0	7.98257e+07	6.18464e+07	4.69423e+07	3.77897e+07	1.24193e+08	9.52768e+07	9.111e+07	9.4144e+07	5.64165e+07	5.40784e+07	1.24193e+08	1.22358e+08	High	High	High	High
High	Master Protein	Q68FL4	Putative adenosylhomocysteinase 3 OS=Mus musculus OX=10090 GN=Ahcyl2 PE=1 SV=1	AHCYL2	adenosylhomocysteinase like 2	Other	enzyme	0	0	FALSE		149.439	31	16	149	3	613	66.9	7.36	2607	16	other metabolic processes	cytosol;ER/Golgi;other cell component	other molecular function	Pf00670, Pf05221	74340	ENSMUSG00000029772	Ahcyl2	mmu:74340; Q68FL4; Q8BIH1	One Carbon Metabolism; Glutathione and one carbon metabolism	Bicarbonate transporters	3	16	144787604	9.90156e+07	2.54054e+08	2.11724e+08	1.19206e+08	8.66986e+07	1.65255e+08	1.50724e+08	3.05328e+08	3.02985e+08	1.19206e+08	1.11341e+08	High	High	High	High
High	Master Protein	Q3THU8	Uncharacterized protein OS=Mus musculus OX=10090 GN=Slc25a3 PE=2 SV=1	SLC25A3	solute carrier family 25 member 3	Cytoplasm	transporter	2	0	FALSE		149.165	41	14	394	14	357	39.6	9.19	7248	14		other membranes		Pf00153			Slc25a3	Q3THU8			0	0	6.14302e+08	4.45247e+08	2.98568e+08	2.69369e+08	9.32664e+08	7.19422e+08	7.0114e+08	6.77764e+08	3.58827e+08	3.85477e+08	9.32664e+08	9.23908e+08	High	High	High	High
High	Master Protein	P51660	Peroxisomal multifunctional enzyme type 2 OS=Mus musculus OX=10090 GN=Hsd17b4 PE=1 SV=3	HSD17B4	hydroxysteroid 17-beta dehydrogenase 4	Cytoplasm	enzyme	0	0	FALSE		148.654	39	19	147	19	735	79.4	8.57	3366	19	other metabolic processes;developmental processes	other cytoplasmic organelle	other molecular function	Pf00106, Pf01575, Pf02036	15488	ENSMUSG00000024507	Hsd17b4	mmu:15488; P51660; Q9DBM3	Steroid Biosynthesis	Peroxisomal protein import; Synthesis of bile acids and bile salts via 7alpha-hydroxycholesterol; Beta-oxidation of pristanoyl-CoA; alpha-linolenic acid (ALA) metabolism; Beta-oxidation of very long chain fatty acids	6	0	6.88791e+07	4.59472e+07	2.72359e+08	2.14074e+08	1.89442e+08	1.38062e+08	7.8616e+07	6.99418e+07	3.27328e+08	3.06348e+08	1.89442e+08	1.77305e+08	High	High	High	High
High	Master Protein	P12787	Cytochrome c oxidase subunit 5A, mitochondrial OS=Mus musculus OX=10090 GN=Cox5a PE=1 SV=2	COX5A	cytochrome c oxidase subunit 5A	Cytoplasm	enzyme	0	0	FALSE		148.218	63	9	296	9	146	16.1	6.54	3357	9	other metabolic processes;transport	other membranes;mitochondrion	transporter activity;other molecular function	Pf02284	12858	ENSMUSG00000000088	Cox5a	mmu:12858; P12787; Q9D2W1	Arachidonate Epoxygenase Epoxide Hydrolase; Electron Transport Chain	TP53 Regulates Metabolic Genes; Respiratory electron transport	4	0	5.24526e+08	3.7964e+08	2.23875e+08	1.92937e+08	4.66275e+08	3.90666e+08	5.98674e+08	5.77896e+08	2.69059e+08	2.761e+08	4.66275e+08	5.01708e+08	High	High	High	High
High	Master Protein	Q922B2	Aspartate--tRNA ligase, cytoplasmic OS=Mus musculus OX=10090 GN=Dars1 PE=1 SV=2	DARS1	aspartyl-tRNA synthetase 1	Cytoplasm	enzyme	0	0	FALSE		147.927	51	23	174	23	501	57.1	6.49	2486	23	protein metabolism;RNA metabolism OR transcription;other metabolic processes	cytosol;other cell component	nucleic acid binding activity;other molecular function	Pf00152, Pf01336	226414	ENSMUSG00000026356	Dars1	mmu:226414; Q3U987; Q922B2	Alanine and aspartate metabolism		1	0	1.11864e+08	8.32798e+07	5.11905e+08	3.87739e+08	7.39497e+07	5.46117e+07	1.27677e+08	1.2677e+08	6.15221e+08	5.54869e+08	7.39497e+07	7.01343e+07	High	High	High	High
High	Master Protein	P40142	Transketolase OS=Mus musculus OX=10090 GN=Tkt PE=1 SV=1	TKT	transketolase	Cytoplasm	enzyme	0	0	FALSE		147.566	37	15	143	15	623	67.6	7.5	2776	15	other metabolic processes;other biological processes	other membranes;ER/Golgi;nucleus;other cytoplasmic organelle;other cell component	other molecular function	Pf00456, Pf02779, Pf02780	21881	ENSMUSG00000021957	Tkt	mmu:21881; P40142; Q3U7Y1; Q3UK62; Q545A1; Q9ESA0	Pentose Phosphate Pathway	Insulin effects increased synthesis of Xylulose-5-Phosphate; Pentose phosphate pathway	3	0	9.30362e+07	7.28913e+07	1.8274e+08	1.78983e+08	1.03471e+08	8.2204e+07	1.06188e+08	1.10957e+08	2.19622e+08	2.56131e+08	1.03471e+08	1.05569e+08	High	High	High	High
High	Master Protein	A0A0R4J293	Protein-glutamine gamma-glutamyltransferase K OS=Mus musculus OX=10090 GN=Tgm1 PE=1 SV=1	TGM1	transglutaminase 1	Plasma Membrane	enzyme	0	0	FALSE		147.522	29	19	209	19	815	89.7	6.58	2432	19	protein metabolism;other metabolic processes;developmental processes;other biological processes	other membranes	other molecular function	Pf00868, Pf00927, Pf01841	21816	ENSMUSG00000022218	Tgm1	A0A0R4J293; mmu:21816			0	0	1.69227e+08	1.17447e+08	1.22608e+08	1.07974e+08	2.2473e+08	1.81604e+08	1.93149e+08	1.78781e+08	1.47354e+08	1.54514e+08	2.2473e+08	2.33222e+08	High	High	High	High
High	Master Protein	A0A0R4J107	Acyl-peptide hydrolase (Fragment) OS=Mus musculus OX=10090 GN=Apeh PE=1 SV=1	APEH	acylaminoacyl-peptide hydrolase	Cytoplasm	peptidase	0	0	FALSE		147.175	35	15	75	15	716	79.8	5.59	698	15	protein metabolism;other metabolic processes		other molecular function	Pf00326		ENSMUSG00000032590	Apeh	A0A0R4J107			0	0	2.44145e+07	3.1171e+07	89996754	8.90959e+07	1.80189e+07	1.44395e+07	2.78658e+07	4.74492e+07	1.0816e+08	1.27499e+08	1.80189e+07	1.85437e+07	High	High	High	High
High	Master Protein	Q99JI6	Ras-related protein Rap-1b OS=Mus musculus OX=10090 GN=Rap1b PE=1 SV=2	RAP1B	RAP1B, member of RAS oncogene family	Cytoplasm	enzyme	0	0	FALSE		146.887	80	14	250	4	184	20.8	5.78	6226	14	cell cycle OR cell proliferation;signal transduction;other biological processes	plasma membrane;other membranes;cytosol;other cell component	other molecular function	Pf00071	215449	ENSMUSG00000052681	Rap1b	mmu:215449; Q99JI6	Signaling of Hepatocyte Growth Factor Receptor; Chemokine signaling pathway; MAPK signaling pathway; Integrin-mediated Cell Adhesion; Focal Adhesion	MAP2K and MAPK activation; GRB2:SOS provides linkage to MAPK signaling for Integrins ; p130Cas linkage to MAPK signaling for integrins; Neutrophil degranulation; Rap1 signalling; MET activates RAP1 and RAC1	12	12	3.47946e+08	2.75721e+08	2.6972e+08	2.24219e+08	7.79341e+08	6.27966e+08	3.97132e+08	4.19709e+08	3.24156e+08	3.20866e+08	7.79341e+08	8.06457e+08	High	High	High	High
High	Master Protein	P29341	Polyadenylate-binding protein 1 OS=Mus musculus OX=10090 GN=Pabpc1 PE=1 SV=2	PABPC1	poly(A) binding protein cytoplasmic 1	Cytoplasm	translation regulator	0	0	FALSE		146.737	29	16	194	12	636	70.6	9.5	3508	16	RNA metabolism OR transcription;other metabolic processes;other biological processes	cytosol;nucleus;other cell component	nucleic acid binding activity;other molecular function	Pf00076, Pf00658	18458	ENSMUSG00000022283	Pabpc1	mmu:18458; P29341; Q99L36	Translation Factors; mRNA processing	L13a-mediated translational silencing of Ceruloplasmin expression; Nonsense Mediated Decay (NMD) independent of the Exon Junction Complex (EJC); Nonsense Mediated Decay (NMD) enhanced by the Exon Junction Complex (EJC); Deadenylation of mRNA; AUF1 (hnRNP D0) binds and destabilizes mRNA; Translation initiation complex formation	8	4	1.61631e+08	1.21258e+08	4.63101e+08	3.58338e+08	2.33489e+08	1.81159e+08	1.8448e+08	1.84582e+08	5.56567e+08	5.12795e+08	2.33489e+08	2.32651e+08	High	High	High	High
High	Master Protein	P80316	T-complex protein 1 subunit epsilon OS=Mus musculus OX=10090 GN=Cct5 PE=1 SV=1	CCT5	chaperonin containing TCP1 subunit 5	Cytoplasm	other	0	0	FALSE		146.001	38	17	122	16	541	59.6	6.02	2212	17	transport;other biological processes	cytosol;cytoskeleton;other cell component	cytoskeletal activity;nucleic acid binding activity;other molecular function	Pf00118	12465	ENSMUSG00000022234	Cct5	mmu:12465; P80316; Q3TIE0; Q3U530; Q3UCU4; Q3UJK9; Q3UWA9; Q542K3; Q6ZQJ1		Cooperation of PDCL (PhLP1) and TRiC/CCT in G-protein beta folding; BBSome-mediated cargo-targeting to cilium; Association of TriC/CCT with target proteins during biosynthesis	3	0	2.3637e+07	1.83705e+07	1.62234e+08	1.27252e+08	1.94771e+07	1.49423e+07	2.69784e+07	2.7964e+07	1.94977e+08	1.82103e+08	1.94771e+07	1.91894e+07	High	High	High	High
High	Master Protein	Q91VB8	Alpha globin 1 OS=Mus musculus OX=10090 GN=Hba-a1 PE=1 SV=1					0	0	FALSE		145.998	92	11	141	7	142	15.1	8.22	1722	11	transport;developmental processes;other biological processes	non-structural extracellular;cytosol;translational apparatus;other cell component	other molecular function	Pf00042	110257; 15122	ENSMUSG00000069917; ENSMUSG00000069919	Hba-a1	mmu:110257; mmu:15122; Q91VB8			0	4	1.14423e+08	8.47535e+07	4.33189e+08	3.48005e+08	1.79969e+08	1.35775e+08	1.30598e+08	1.29014e+08	5.20618e+08	4.98007e+08	1.79969e+08	1.74368e+08	High	High	High	High
High	Master Protein	Q569X4	26S proteasome AAA-ATPase subunit RPT3 OS=Mus musculus OX=10090 GN=Psmc4 PE=2 SV=1	PSMC4	proteasome 26S subunit, ATPase 4	Nucleus	peptidase	0	0	FALSE		145.718	65	23	183	22	418	47.4	5.26	2110	23	protein metabolism;other metabolic processes;other biological processes	nucleus;other cell component	other molecular function	Pf00004, Pf16450, Pf17862			Psmc4	Q569X4			0	1	9.51382e+07	6.87625e+07	1.63349e+08	1.27393e+08	2.1485e+07	1.49959e+07	1.08587e+08	1.04672e+08	1.96317e+08	1.82304e+08	2.1485e+07	1.92582e+07	High	High	High	High
High	Master Protein	Q91YI0	Argininosuccinate lyase OS=Mus musculus OX=10090 GN=Asl PE=1 SV=1	ASL	argininosuccinate lyase	Cytoplasm	enzyme	0	0	FALSE		145.245	35	15	153	15	464	51.7	6.96	2379	15	other metabolic processes;developmental processes;other biological processes	other membranes;mitochondrion;ER/Golgi;nucleus;other cell component	other molecular function	Pf00206, Pf14698	109900	ENSMUSG00000025533	Asl	mmu:109900; Q3UFA2; Q91YI0	Alanine and aspartate metabolism	Urea cycle	2	0	5.40567e+07	4.27616e+07	2.28032e+08	1.6657e+08	1.18207e+08	1.10695e+08	6.16982e+07	6.50927e+07	2.74055e+08	2.38368e+08	1.18207e+08	1.42159e+08	High	High	High	High
High	Master Protein	Q61739	Integrin alpha-6 OS=Mus musculus OX=10090 GN=Itga6 PE=1 SV=3	ITGA6	integrin subunit alpha 6	Plasma Membrane	transmembrane receptor	1	0	FALSE		145.051	24	22	165	22	1091	122.1	7.03	2472	22	cell adhesion;cell organization and biogenesis;developmental processes;signal transduction;other biological processes	extracellular matrix;plasma membrane;other membranes;other cell component	signal transduction activity or receptor binding;other molecular function	Pf01839, Pf08441	16403	ENSMUSG00000027111	Itga6	A2AU04; mmu:16403; Q61739	Focal Adhesion-PI3K-Akt-mTOR-signaling pathway; Alpha6-Beta4 Integrin Signaling Pathway; Integrin-mediated Cell Adhesion; Focal Adhesion	Integrin cell surface interactions; Assembly of collagen fibrils and other multimeric structures; Laminin interactions; Syndecan interactions; Type I hemidesmosome assembly; Basigin interactions	10	0	1.43447e+08	1.06779e+08	6.37651e+07	4.94879e+07	1.7785e+08	1.34929e+08	1.63724e+08	1.62542e+08	7.66346e+07	7.0819e+07	1.7785e+08	1.73281e+08	High	High	High	High
High	Master Protein	Q8CC13	AP complex subunit beta OS=Mus musculus OX=10090 GN=Ap1b1 PE=2 SV=1	AP1B1	adaptor related protein complex 1 subunit beta 1	Cytoplasm	other	0	0	FALSE		144.556	33	25	150	12	953	104.9	5.06	2505	25	transport	other membranes	other molecular function	Pf01602, Pf02883, Pf09066	11764		Ap1b1	mmu:11764; Q8CC13			0	0	1.82815e+07	1.34405e+07	5.20029e+07	4.43484e+07	2.72049e+07	1.8713e+07	2.08658e+07	2.04594e+07	6.24984e+07	6.34642e+07	2.72049e+07	2.40319e+07	High	High	High	High
High	Master Protein	Q9CR68	Cytochrome b-c1 complex subunit Rieske, mitochondrial OS=Mus musculus OX=10090 GN=Uqcrfs1 PE=1 SV=1	UQCRFS1	ubiquinol-cytochrome c reductase, Rieske iron-sulfur polypeptide 1	Cytoplasm	enzyme	0	0	FALSE		144.236	58	12	179	12	274	29.3	8.7	2410	12	other metabolic processes;other biological processes	other membranes;mitochondrion	other molecular function	Pf00355, Pf02921, Pf09165	66694	ENSMUSG00000038462	Uqcrfs1	mmu:66694; Q5SVV1; Q9CR68	Electron Transport Chain	Respiratory electron transport	2	0	1.63486e+08	1.07972e+08	1.10042e+08	9.6362e+07	1.39681e+08	1.04224e+08	1.86597e+08	1.64357e+08	1.32251e+08	1.37898e+08	1.39681e+08	1.33848e+08	High	High	High	High
High	Master Protein	P21981	Protein-glutamine gamma-glutamyltransferase 2 OS=Mus musculus OX=10090 GN=Tgm2 PE=1 SV=4	TGM2	transglutaminase 2	Cytoplasm	enzyme	0	0	FALSE		144.204	38	17	121	17	686	77	5.1	1764	17	protein metabolism;other metabolic processes;transport;developmental processes;signal transduction;other biological processes	non-structural extracellular;extracellular matrix;plasma membrane;other membranes;cytosol;mitochondrion;ER/Golgi;other cell component	other molecular function	Pf00868, Pf00927, Pf01841	21817	ENSMUSG00000037820	Tgm2	mmu:21817; O88901; P21981; Q3TLV2; Q8C217; Q91VG9; Q9R1F7			0	0	9.58462e+07	7.33817e+07	1.13225e+08	1.01309e+08	9.17069e+07	7.40093e+07	1.09395e+08	1.11703e+08	1.36077e+08	1.44977e+08	9.17069e+07	9.50454e+07	High	High	High	High
High	Master Protein	P62874	Guanine nucleotide-binding protein G(I)/G(S)/G(T) subunit beta-1 OS=Mus musculus OX=10090 GN=Gnb1 PE=1 SV=3	GNB1	G protein subunit beta 1	Plasma Membrane	enzyme	0	0	FALSE		144.04	66	16	228	9	340	37.4	6	3727	16	cell cycle OR cell proliferation;stress response;developmental processes;signal transduction;other biological processes	plasma membrane;other membranes;other cell component	cytoskeletal activity;other molecular function	Pf00400	14688	ENSMUSG00000029064	Gnb1	mmu:14688; P04697; P04901; P62874	Chemokine signaling pathway; G Protein Signaling Pathways; Focal Adhesion-PI3K-Akt-mTOR-signaling pathway; Myometrial Relaxation and Contraction Pathways; Calcium Regulation in the Cardiac Cell	Activation of G protein gated Potassium channels; Inhibition of voltage gated Ca2+ channels via Gbeta/gamma subunits; Extra-nuclear estrogen signaling; G alpha (q) signalling events; G alpha (i) signalling events; Vasopressin regulates renal water homeostasis via Aquaporins; Olfactory Signaling Pathway; G alpha (12/13) signalling events; Ca2+ pathway; G beta:gamma signalling through PLC beta; Pre…	32	0	3.96426e+07	3.69123e+07	6.52869e+07	5.92372e+07	4.70165e+07	3.74922e+07	4.52465e+07	5.61888e+07	7.84635e+07	8.47706e+07	4.70165e+07	4.81488e+07	High	High	High	High
High	Master Protein	P51863	V-type proton ATPase subunit d 1 OS=Mus musculus OX=10090 GN=Atp6v0d1 PE=1 SV=2	ATP6V0D1	ATPase H+ transporting V0 subunit d1	Cytoplasm	transporter	0	0	FALSE		143.977	46	15	252	15	351	40.3	5	3993	15	cell organization and biogenesis;transport;developmental processes;other biological processes	plasma membrane;other membranes;cytoskeleton;ER/Golgi;other cytoplasmic organelle;other cell component	transporter activity;other molecular function	Pf01992	11972	ENSMUSG00000013160	Atp6v0d1	mmu:11972; P51863; Q54A57; Q9QWJ2		Amino acids regulate mTORC1; ROS and RNS production in phagocytes; Insulin receptor recycling; Transferrin endocytosis and recycling; Ion channel transport	5	0	4.65269e+08	3.46675e+08	3.43436e+08	2.96182e+08	3.61024e+08	2.74061e+08	5.3104e+08	5.27716e+08	4.12751e+08	4.23848e+08	3.61024e+08	3.51959e+08	High	High	High	High
High	Master Protein	P08249	Malate dehydrogenase, mitochondrial OS=Mus musculus OX=10090 GN=Mdh2 PE=1 SV=3	MDH2	malate dehydrogenase 2	Cytoplasm	enzyme	0	0	FALSE		143.593	66	18	277	18	338	35.6	8.68	5618	18	other metabolic processes	other membranes;mitochondrion;other cell component	other molecular function	Pf00056, Pf02866	17448	ENSMUSG00000019179	Mdh2	mmu:17448; P08249; Q0QF44; Q8CF79; Q8R1P0	Glycolysis and Gluconeogenesis; TCA Cycle	Gluconeogenesis; Citric acid cycle (TCA cycle)	4	0	1.83448e+08	1.37137e+08	4.52067e+08	4.60405e+08	4.63525e+08	3.68003e+08	2.09381e+08	2.08753e+08	5.43306e+08	6.58856e+08	4.63525e+08	4.72603e+08	High	High	High	High
High	Master Protein	P14152	Malate dehydrogenase, cytoplasmic OS=Mus musculus OX=10090 GN=Mdh1 PE=1 SV=3	MDH1	malate dehydrogenase 1	Cytoplasm	enzyme	0	0	FALSE		143.433	49	13	260	13	334	36.5	6.58	4845	13	other metabolic processes	cytosol	other molecular function	Pf00056, Pf02866	17449	ENSMUSG00000020321	Mdh1	mmu:17449; P14152; Q3TP22; Q80Y13; Q9DB45	Glycolysis and Gluconeogenesis; TCA Cycle	Gluconeogenesis	3	0	2.24623e+08	1.74499e+08	5.80494e+08	5.26934e+08	5.75804e+08	4.48039e+08	2.56376e+08	2.65627e+08	6.97653e+08	7.54062e+08	5.75804e+08	5.75387e+08	High	High	High	High
High	Master Protein	A6ZI44	Fructose-bisphosphate aldolase OS=Mus musculus OX=10090 GN=Aldoa PE=1 SV=1	ALDOA	aldolase, fructose-bisphosphate A	Cytoplasm	enzyme	0	0	FALSE		143.282	47	15	139	13	418	45.1	7.91	2400	15	other metabolic processes		other molecular function	Pf00274	11674	ENSMUSG00000030695	Aldoa	A6ZI44	Glycolysis and Gluconeogenesis		1	2	9.44075e+07	7.34874e+07	1.64109e+08	1.49081e+08	1.39954e+08	1.13851e+08	1.07753e+08	1.11864e+08	1.97231e+08	2.13341e+08	1.39954e+08	1.46212e+08	High	High	High	High
High	Master Protein	Q9QXY6	EH domain-containing protein 3 OS=Mus musculus OX=10090 GN=Ehd3 PE=1 SV=2	EHD3	EH domain containing 3	Cytoplasm	other	0	0	FALSE		142.876	34	16	206	6	535	60.8	6.46	2276	16	cell organization and biogenesis;other metabolic processes;transport;other biological processes	plasma membrane;other membranes;cytosol;other cytoplasmic organelle;other cell component	other molecular function	Pf00350, Pf12763, Pf16880, Pf18150	57440	ENSMUSG00000024065	Ehd3	mmu:57440; Q8K590; Q9QXY6		Factors involved in megakaryocyte development and platelet production	1	0	4.15705e+07	3.44809e+07	3.03712e+07	3.70452e+07	4.1719e+07	2.96286e+07	4.74469e+07	5.24876e+07	3.65009e+07	5.30131e+07	4.1719e+07	3.80502e+07	High	High	High	High
High	Master Protein	Q8R420	ATP-binding cassette sub-family A member 3 OS=Mus musculus OX=10090 GN=Abca3 PE=1 SV=3	ABCA3	ATP binding cassette subfamily A member 3	Plasma Membrane	transporter	9	0	FALSE		142.752	19	29	153	29	1704	191.8	7.17	2293	29	transport;other biological processes	plasma membrane;other membranes;other cell component	transporter activity;other molecular function	Pf00005, Pf12698	27410	ENSMUSG00000024130	Abca3	mmu:27410; Q3U3L4; Q8R420		ABC transporters in lipid homeostasis; Surfactant metabolism	2	0	1.88368e+08	1.37236e+08	7.74738e+07	6.38111e+07	2.17123e+08	1.69904e+08	2.14996e+08	2.08904e+08	9.31101e+07	9.1316e+07	2.17123e+08	2.18197e+08	High	High	High	High
High	Master Protein	B7U582	Heat shock protein 70-2 OS=Mus musculus OX=10090 PE=3 SV=1					0	0	FALSE		142.549	18	13	327	1	633	69.7	5.68	7566	13	stress response		other molecular function	Pf00012							0	0	1.84188e+07	1.15631e+07	27942959	2.1517e+07	8.61942e+06	1.10903e+07	2.10225e+07	1.76016e+07	3.35826e+07	3.07917e+07	8.61942e+06	1.42426e+07	High	High	High	High
High	Master Protein	Q62470	Integrin alpha-3 OS=Mus musculus OX=10090 GN=Itga3 PE=1 SV=1	ITGA3	integrin subunit alpha 3	Plasma Membrane	other	2	0	FALSE		142.015	25	18	163	18	1053	116.7	6.57	2872	18	cell adhesion;cell organization and biogenesis;developmental processes;signal transduction;other biological processes	plasma membrane;other membranes;other cell component	signal transduction activity or receptor binding;other molecular function	Pf01839, Pf08441	16400	ENSMUSG00000001507	Itga3	mmu:16400; Q08441; Q08442; Q5SWA8; Q5SWB9; Q62470; Q6P6I1	Primary Focal Segmental Glomerulosclerosis FSGS; Focal Adhesion-PI3K-Akt-mTOR-signaling pathway; Integrin-mediated Cell Adhesion; Focal Adhesion	Integrin cell surface interactions; MET activates PTK2 signaling; Basigin interactions; Laminin interactions	8	0	2.3048e+08	1.60269e+08	1.18127e+08	9.04037e+07	2.62089e+08	1.92397e+08	2.63061e+08	2.43965e+08	1.41968e+08	1.29371e+08	2.62089e+08	2.47084e+08	High	High	High	High
High	Master Protein	P34914	Bifunctional epoxide hydrolase 2 OS=Mus musculus OX=10090 GN=Ephx2 PE=1 SV=2	EPHX2	epoxide hydrolase 2	Cytoplasm	enzyme	0	0	FALSE		141.386	48	17	139	17	554	62.5	6.19	1841	17	other metabolic processes;stress response;other biological processes	cytosol;other cytoplasmic organelle	other molecular function	Pf00561, Pf00702	13850	ENSMUSG00000022040	Ephx2	mmu:13850; P34914; Q8CGV0	Arachidonate Epoxygenase Epoxide Hydrolase; Metapathway biotransformation; Eicosanoid metabolism via Cytochrome P450 Mono-Oxygenases (CYP) pathway	Peroxisomal protein import; Synthesis of epoxy (EET) and dihydroxyeicosatrienoic acids (DHET); Biosynthesis of maresins	6	0	5.92936e+07	4.67366e+07	1.67109e+08	1.35522e+08	5.67585e+07	3.88985e+07	6.76754e+07	7.11435e+07	2.00836e+08	1.93936e+08	5.67585e+07	4.99549e+07	High	High	High	High
High	Master Protein	Q3UGT1	Carnitine O-palmitoyltransferase OS=Mus musculus OX=10090 GN=Cpt1a PE=2 SV=1	CPT1A	carnitine palmitoyltransferase 1A	Cytoplasm	enzyme	2	0	FALSE		141.068	29	17	198	17	773	88.2	8.54	2921	17	other metabolic processes	other membranes;mitochondrion	other molecular function	Pf00755, Pf16484	12894		Cpt1a	mmu:12894; Q3UGT1	Fatty Acid Beta Oxidation; PPAR signaling pathway; Mitochondrial LC-Fatty Acid Beta-Oxidation; Leptin and adiponectin		4	0	2.54292e+08	1.8568e+08	1.21256e+08	9.2521e+07	3.42558e+08	2.68233e+08	2.90239e+08	2.82646e+08	1.45728e+08	1.32401e+08	3.42558e+08	3.44474e+08	High	High	High	High
High	Master Protein	Q60991	Cytochrome P450 7B1 OS=Mus musculus OX=10090 GN=Cyp7b1 PE=1 SV=2	CYP7B1	cytochrome P450 family 7 subfamily B member 1	Cytoplasm	enzyme	3	0	FALSE		140.982	38	17	158	17	507	58.4	9.09	2694	17	other metabolic processes;developmental processes;other biological processes	other membranes;ER/Golgi;other cell component	other molecular function	Pf00067	13123	ENSMUSG00000039519	Cyp7b1	mmu:13123; Q60991; Q9CZ39	Metapathway biotransformation; Oxidation by Cytochrome P450; Tryptophan metabolism	Endogenous sterols; Synthesis of bile acids and bile salts via 7alpha-hydroxycholesterol; Synthesis of bile acids and bile salts via 27-hydroxycholesterol	7	0	1.56105e+08	1.03644e+08	1.09415e+08	7.8806e+07	2.19708e+08	1.82403e+08	1.78172e+08	1.57769e+08	1.31498e+08	1.12774e+08	2.19708e+08	2.34249e+08	High	High	High	High
High	Master Protein	D3Z041	Long-chain-fatty-acid--CoA ligase 1 OS=Mus musculus OX=10090 GN=Acsl1 PE=1 SV=1	ACSL1	acyl-CoA synthetase long chain family member 1	Cytoplasm	enzyme	1	0	FALSE		140.913	33	21	153	18	699	78	7.47	1886	21		other membranes		Pf00501, Pf13193		ENSMUSG00000018796	Acsl1	D3Z041	Cholesterol metabolism (includes both Bloch and Kandutsch-Russell pathways)		1	3	1.80924e+08	1.39451e+08	1.09267e+08	7.2567e+07	1.64781e+08	1.2458e+08	2.06499e+08	2.12275e+08	1.3132e+08	1.03846e+08	1.64781e+08	1.5999e+08	High	High	High	High
High	Master Protein	Q6A0F1	CCT-theta (Fragment) OS=Mus musculus OX=10090 GN=Cct8 PE=2 SV=1	CCT8	chaperonin containing TCP1 subunit 8	Cytoplasm	enzyme	0	0	FALSE		140.65	37	18	123	18	555	60.2	5.62	2614	18	other biological processes	other cell component	other molecular function	Pf00118			Cct8	Q6A0F1			0	0	5.48195e+07	3.94655e+07	3.41535e+08	2.81772e+08	5.82761e+07	4.52071e+07	6.25689e+07	6.00752e+07	4.10465e+08	4.03226e+08	5.82761e+07	5.80566e+07	High	High	High	High
High	Master Protein	P26516	26S proteasome non-ATPase regulatory subunit 7 OS=Mus musculus OX=10090 GN=Psmd7 PE=1 SV=2	PSMD7	proteasome 26S subunit, non-ATPase 7	Cytoplasm	other	0	0	FALSE		139.758	49	12	80	12	321	36.5	6.77	1347	12	protein metabolism;other metabolic processes	nucleus;other cell component	other molecular function	Pf01398, Pf13012	17463	ENSMUSG00000039067	Psmd7	mmu:17463; P26516; Q3TW61; Q8C0I8	TNF-alpha NF-kB Signaling Pathway; Proteasome Degradation	Antigen processing: Ubiquitination & Proteasome degradation; Neutrophil degranulation; Downstream TCR signaling; FCERI mediated NF-kB activation; Neddylation; Asymmetric localization of PCP proteins; Degradation of AXIN; Hedgehog 'on' state; Ub-specific processing proteases; Regulation of RUNX3 expression and activity; Autodegradation of Cdh1 by Cdh1:APC/C; APC/C:Cdc20 mediated degradation of Sec…	49	0	3.43827e+07	2.36988e+07	177563617	1.79186e+08	1.57052e+07	1.42881e+07	3.92431e+07	3.60748e+07	2.13401e+08	2.56422e+08	1.57052e+07	1.83493e+07	High	High	High	High
High	Master Protein	A0A0U1RPK4	4F2 cell-surface antigen heavy chain OS=Mus musculus OX=10090 GN=Slc3a2 PE=1 SV=1	SLC3A2	solute carrier family 3 member 2	Plasma Membrane	transporter	0	0	FALSE		139.234	45	11	252	1	303	33.7	5.35	4971	11	transport				17254	ENSMUSG00000010095	Slc3a2	A0A0U1RPK4			0	0		5.45878e+06						8.30947e+06					High	High	Not Found	Not Found
High	Master Protein	Q6ZQ38	Cullin-associated NEDD8-dissociated protein 1 OS=Mus musculus OX=10090 GN=Cand1 PE=1 SV=2	CAND1	cullin associated and neddylation dissociated 1	Cytoplasm	transcription regulator	0	0	FALSE		139.168	21	18	135	18	1230	136.2	5.78	2095	18	cell organization and biogenesis;protein metabolism;other metabolic processes;other biological processes	cytosol;ER/Golgi;nucleus;other cell component	other molecular function	Pf08623	71902	ENSMUSG00000020114	Cand1	mmu:71902; Q6PFR0; Q6ZQ38; Q9CV45		Neutrophil degranulation; Neddylation; Iron uptake and transport	3	0	6.1083e+07	4.62827e+07	6.73459e+07	5.62581e+07	5.42022e+07	4.12674e+07	6.97178e+07	7.04526e+07	8.0938e+07	8.05074e+07	5.42022e+07	5.2997e+07	High	High	High	High
High	Master Protein	A0A1S6GWH6	UBC core domain-containing protein OS=Mus musculus OX=10090 GN=Birc6 PE=2 SV=1	BIRC6	baculoviral IAP repeat containing 6	Cytoplasm	enzyme	0	0	FALSE		138.967	7	18	100	18	4939	537.6	6.13	1244	18	protein metabolism;other metabolic processes;other biological processes		other molecular function	Pf00179, Pf00653, Pf12356	12211		Birc6	A0A1S6GWH6			0	0	2.96286e+07	2.317e+07	4.99373e+07	4.75689e+07	2.07982e+07	1.5942e+07	3.38169e+07	3.52699e+07	6.0016e+07	6.80729e+07	2.07982e+07	2.04733e+07	High	High	High	High
High	Master Protein	P35846	Folate receptor alpha OS=Mus musculus OX=10090 GN=Folr1 PE=1 SV=2	FOLR1	folate receptor alpha	Plasma Membrane	transporter	0	0	FALSE		138.702	48	11	142	11	255	29.4	6.62	2259	11	cell adhesion;cell organization and biogenesis;other metabolic processes;stress response;transport;developmental processes;other biological processes	non-structural extracellular;plasma membrane;other membranes;nucleus;other cytoplasmic organelle;other cell component	other molecular function	Pf03024	14275	ENSMUSG00000001827	Folr1	mmu:14275; P35846; Q9R222		COPI-mediated anterograde transport; COPII-mediated vesicle transport; Cargo concentration in the ER	3	0	1.77092e+08	1.23332e+08	5.21181e+07	4.45785e+07	2.39663e+08	1.73659e+08	2.02125e+08	1.87739e+08	6.26368e+07	6.37935e+07	2.39663e+08	2.23019e+08	High	High	High	High
High	Master Protein	G3UX26	Outer mitochondrial membrane protein porin 2 OS=Mus musculus OX=10090 GN=Vdac2 PE=1 SV=1	VDAC2	voltage dependent anion channel 2	Cytoplasm	ion channel	0	0	FALSE		138.688	61	14	154	14	283	30.4	7.58	2414	14	transport	other membranes;mitochondrion	transporter activity	Pf01459		ENSMUSG00000021771	Vdac2	G3UX26			0	0	4.74586e+08	3.68705e+08	1.63526e+08	1.40003e+08	4.65433e+08	354194828	5.41674e+08	5.6125e+08	1.96529e+08	2.0035e+08	4.65433e+08	4.5487e+08	High	High	High	High
High	Master Protein	P46460	Vesicle-fusing ATPase OS=Mus musculus OX=10090 GN=Nsf PE=1 SV=2	NSF	N-ethylmaleimide sensitive factor, vesicle fusing ATPase	Cytoplasm	transporter	0	0	FALSE		137.971	35	23	123	23	744	82.6	6.95	2017	23	cell organization and biogenesis;transport;other biological processes	plasma membrane;other membranes;cytosol;ER/Golgi;other cell component	signal transduction activity or receptor binding;other molecular function	Pf00004, Pf02359, Pf02933, Pf17862	18195	ENSMUSG00000034187	Nsf	A2A646; mmu:18195; P46460; Q8BQ65; Q8C3R2; Q8CCT9; Q8CEF0; Q923C6		COPI-mediated anterograde transport; COPII-mediated vesicle transport; COPI-dependent Golgi-to-ER retrograde traffic; Retrograde transport at the Trans-Golgi-Network; Intra-Golgi traffic; Trafficking of GluR2-containing AMPA receptors	6	0	1.03155e+08	8.27916e+07	1.90035e+08	1.59368e+08	1.04656e+08	8.68641e+07	1.17737e+08	1.26027e+08	2.2839e+08	2.28061e+08	1.04656e+08	1.11554e+08	High	High	High	High
High	Master Protein	Q9QZD8	Mitochondrial dicarboxylate carrier OS=Mus musculus OX=10090 GN=Slc25a10 PE=1 SV=2	SLC25A10	solute carrier family 25 member 10	Cytoplasm	transporter	0	0	FALSE		137.825	61	16	222	16	287	31.7	9.32	3326	16	transport	other membranes;mitochondrion;nucleus	transporter activity	Pf00153	27376	ENSMUSG00000025792	Slc25a10	mmu:27376; Q543J6; Q99LJ9; Q9D8G8; Q9QZD8		Gluconeogenesis; Organic anion transporters; Sulfide oxidation to sulfate	3	0	2.97149e+08	2.17023e+08	1.2527e+08	1.19459e+08	3.92505e+08	2.7068e+08	3.39154e+08	3.30358e+08	1.50552e+08	1.7095e+08	3.92505e+08	3.47617e+08	High	High	High	High
High	Master Protein	P15392	Cytochrome P450 2A4 OS=Mus musculus OX=10090 GN=Cyp2a4 PE=2 SV=3	CYP2A6 (includes others)	cytochrome P450 family 2 subfamily A member 6	Cytoplasm	enzyme	1	0	FALSE		137.712	51	22	185	11	494	56.7	9.11	3068	22	other metabolic processes;other biological processes	other membranes;cytoskeleton;ER/Golgi;other cell component	other molecular function	Pf00067	13086	ENSMUSG00000074254	Cyp2a4	mmu:13086; P15392; Q91XG2		Fatty acids; CYP2E1 reactions	3	12	2.49931e+08	1.93811e+08	1.03479e+08	8.7885e+07	2.85213e+08	2.36521e+08	2.85261e+08	2.95023e+08	1.24364e+08	1.25767e+08	2.85213e+08	3.03749e+08	High	High	High	High
High	Master Protein	Q99L04	Dehydrogenase/reductase SDR family member 1 OS=Mus musculus OX=10090 GN=Dhrs1 PE=1 SV=1	DHRS1	dehydrogenase/reductase 1	Cytoplasm	enzyme	0	0	FALSE		136.356	61	16	121	16	313	34	8.35	1536	16	other metabolic processes	ER/Golgi	other molecular function	Pf00106	52585	ENSMUSG00000002332	Dhrs1	mmu:52585; Q3THW0; Q99L04; Q9D148			0	0	6.89028e+07	5.54986e+07	1.03105e+08	8.93735e+07	1.35106e+08	1.08608e+08	7.8643e+07	8.44812e+07	1.23915e+08	1.27897e+08	1.35106e+08	1.39478e+08	High	High	High	High
High	Master Protein	Q91X17	Uromodulin OS=Mus musculus OX=10090 GN=Umod PE=1 SV=1	UMOD	uromodulin	Extracellular Space	other	0	0	FALSE		135.643	32	17	178	17	642	70.8	4.88	2793	17	cell adhesion;cell organization and biogenesis;protein metabolism;RNA metabolism OR transcription;other metabolic processes;stress response;transport;developmental processes;signal transduction;other biological processes	non-structural extracellular;plasma membrane;other membranes;cytoskeleton;ER/Golgi;other cell component	extracellular structural activity;other molecular function	Pf00100, Pf12662, Pf12947	22242	ENSMUSG00000030963	Umod	mmu:22242; Q3TN64; Q3TP60; Q62285; Q91X17		Asparagine N-linked glycosylation	1	0	4.34161e+08	3.08202e+08	2.25843e+08	1.65342e+08	3.86683e+08	2.86126e+08	4.95534e+08	4.69152e+08	2.71423e+08	2.36611e+08	3.86683e+08	3.67454e+08	High	High	High	High
High	Master Protein	Q9DC29	ATP-binding cassette sub-family B member 6, mitochondrial OS=Mus musculus OX=10090 GN=Abcb6 PE=1 SV=1	ABCB6	ATP binding cassette subfamily B member 6 (Langereis blood group)	Cytoplasm	transporter	9	0	FALSE		135.514	24	15	104	14	842	93.7	8.05	1703	15	other metabolic processes;transport;developmental processes	plasma membrane;other membranes;cytosol;mitochondrion;ER/Golgi;nucleus;other cytoplasmic organelle	transporter activity;other molecular function	Pf00005, Pf00664, Pf16185	74104	ENSMUSG00000026198	Abcb6	mmu:74104; Q3U7N5; Q3UAZ6; Q9DC29		Mitochondrial ABC transporters	1	1	8.81612e+07	7.09751e+07	2.53607e+07	2.17866e+07	1.10976e+08	8.81049e+07	1.00624e+08	1.0804e+08	3.04792e+07	3.11775e+07	1.10976e+08	1.13147e+08	High	High	High	High
High	Master Protein	P14685	26S proteasome non-ATPase regulatory subunit 3 OS=Mus musculus OX=10090 GN=Psmd3 PE=1 SV=3	PSMD3	proteasome 26S subunit, non-ATPase 3	Cytoplasm	other	0	0	FALSE		135.5	36	17	130	17	530	60.7	8.44	2590	17	protein metabolism;other metabolic processes;other biological processes	other cell component	enzyme regulator activity	Pf01399, Pf08375	22123	ENSMUSG00000017221	Psmd3	mmu:22123; P14685; Q3TP95; Q99LL7	TNF-alpha NF-kB Signaling Pathway; Proteasome Degradation	Antigen processing: Ubiquitination & Proteasome degradation; Neutrophil degranulation; ABC-family proteins mediated transport; Separation of Sister Chromatids; Downstream TCR signaling; FCERI mediated NF-kB activation; Neddylation; Asymmetric localization of PCP proteins; Degradation of AXIN; Hedgehog 'on' state; Ub-specific processing proteases; Regulation of RUNX3 expression and activity; Autod…	49	0	2.0346e+07	1.77494e+07	1.41688e+08	1.30289e+08	8.59726e+07	6.71502e+07	2.32222e+07	2.70186e+07	1.70284e+08	1.86448e+08	8.59726e+07	8.62366e+07	High	High	High	High
High	Master Protein	Q3TQW3	Polypyrimidine tract-binding protein 1 OS=Mus musculus OX=10090 GN=Ptbp1 PE=2 SV=1	PTBP1	polypyrimidine tract binding protein 1	Nucleus	enzyme	0	0	FALSE		135.498	43	12	113	10	520	55.5	8.9	1768	12	RNA metabolism OR transcription;other metabolic processes	nucleus	nucleic acid binding activity	Pf00076, Pf11835, Pf13893			Ptbp1	Q3TQW3			0	2	2.57457e+07	2.02139e+07	1.20875e+08	1.06743e+08	5.34667e+07	3.99472e+07	2.93851e+07	3.07701e+07	1.45271e+08	1.52753e+08	5.34667e+07	5.13017e+07	High	High	High	High
High	Master Protein	Q9DCY0	Glycine N-acyltransferase-like protein Keg1 OS=Mus musculus OX=10090 GN=Keg1 PE=1 SV=1	Keg1	kidney expressed gene 1	Cytoplasm	other	0	0	FALSE		135.273	64	13	145	13	295	33.7	8.43	1466	13		cytoskeleton;mitochondrion	other molecular function	Pf06021, Pf08444	64697	ENSMUSG00000024694	Keg1	mmu:64697; Q9DCY0			0	0	1.79021e+08	1.27636e+08	1.90362e+08	1.55818e+08	2.51542e+08	2.0065e+08	2.04327e+08	1.9429e+08	2.28782e+08	2.22982e+08	2.51542e+08	2.57682e+08	High	High	High	High
High	Master Protein	O35129	Prohibitin-2 OS=Mus musculus OX=10090 GN=Phb2 PE=1 SV=1	PHB2	prohibitin 2	Cytoplasm	transcription regulator	0	0	FALSE		134.99	56	14	205	14	299	33.3	9.83	4323	14	cell cycle OR cell proliferation;cell organization and biogenesis;other metabolic processes;stress response;transport;developmental processes;signal transduction;other biological processes	plasma membrane;other membranes;mitochondrion;nucleus;other cell component	other molecular function	Pf01145	12034	ENSMUSG00000004264	Phb2	mmu:12034; O35129; O89075; Q61336		Processing of SMDT1	1	0	3.31124e+08	2.2209e+08	1.75473e+08	1.42221e+08	3.28629e+08	2.50643e+08	3.77932e+08	3.3807e+08	2.10888e+08	2.03523e+08	3.28629e+08	3.21885e+08	High	High	High	High
High	Master Protein	B9EKE9	RNA helicase OS=Mus musculus OX=10090 GN=Ddx3x PE=2 SV=1	DDX3X	DEAD-box helicase 3 X-linked	Cytoplasm	enzyme	0	0	FALSE		134.474	28	16	187	3	661	73	7.18	3171	16			nucleic acid binding activity;other molecular function	Pf00270, Pf00271			Ddx3x	B9EKE9			0	14	9.85249e+07	7.00578e+07	1.7445e+08	1.34921e+08	1.1069e+08	9.02933e+07	1.12452e+08	1.06643e+08	2.09658e+08	1.93077e+08	1.1069e+08	1.15958e+08	High	High	High	High
High	Master Protein	Q8BFZ3	Beta-actin-like protein 2 OS=Mus musculus OX=10090 GN=Actbl2 PE=1 SV=1	ACTBL2	actin beta like 2	Nucleus	other	0	0	FALSE		134.253	38	13	627	4	376	42	5.49	10281	13	cell organization and biogenesis;developmental processes;other biological processes	other membranes;cytoskeleton;nucleus;other cell component	cytoskeletal activity;other molecular function	Pf00022	238880	ENSMUSG00000055194	Actbl2	mmu:238880; Q8BFZ3			0	0	9.3624e+08	7.36835e+08	1.11808e+09	9.389e+08	6.79102e+08	4.74626e+08	1.06859e+09	1.12163e+09	1.34374e+09	1.3436e+09	6.79102e+08	6.09531e+08	High	High	High	High
High	Master Protein	Q99K67	Alpha-aminoadipic semialdehyde synthase, mitochondrial OS=Mus musculus OX=10090 GN=Aass PE=1 SV=1	AASS	aminoadipate-semialdehyde synthase	Cytoplasm	enzyme	0	0	FALSE		134.069	30	17	97	17	926	102.9	6.87	1278	17	other metabolic processes	mitochondrion;other cell component	other molecular function	Pf03435, Pf05222, Pf16653	30956	ENSMUSG00000029695	Aass	mmu:30956; Q99K67; Q9Z1I9		Lysine catabolism	1	0	8.16528e+07	6.16791e+07	3.44662e+08	268668993	1.20943e+08	8.75149e+07	9.31953e+07	9.38893e+07	4.14224e+08	3.84475e+08	1.20943e+08	1.1239e+08	High	High	High	High
High	Master Protein	P51150	Ras-related protein Rab-7a OS=Mus musculus OX=10090 GN=Rab7a PE=1 SV=2	RAB7A	RAB7A, member RAS oncogene family	Cytoplasm	enzyme	0	0	FALSE		133.487	66	14	235	14	207	23.5	6.7	3567	14	cell organization and biogenesis;protein metabolism;other metabolic processes;transport;other biological processes	other membranes;cytosol;ER/Golgi;other cytoplasmic organelle;other cell component	other molecular function	Pf00071	19349	ENSMUSG00000079477	Rab7a	mmu:19349; P51150		RAB GEFs exchange GTP for GDP on RABs; Neutrophil degranulation; MHC class II antigen presentation; TBC/RABGAPs; RAB geranylgeranylation	5	0	4.48836e+08	3.36965e+08	2.92881e+08	2.34505e+08	5.76791e+08	4.70339e+08	5.12284e+08	5.12935e+08	3.51991e+08	3.35585e+08	5.76791e+08	6.04027e+08	High	High	High	High
High	Master Protein	Q3U2Z5	SH3 domain-containing protein OS=Mus musculus OX=10090 GN=Eps8 PE=2 SV=1	EPS8	epidermal growth factor receptor pathway substrate 8	Plasma Membrane	peptidase	0	0	FALSE		133.337	34	16	112	16	847	94.4	7.46	2200	16	cell organization and biogenesis	other cell component	cytoskeletal activity;other molecular function	Pf00018, Pf08416, Pf18016	13860		Eps8	Q3U2Z5	EGFR1 Signaling Pathway		1	0	6.15269e+07	4.86425e+07	2.24669e+07	1.93032e+07	7.95294e+07	6.31395e+07	7.02244e+07	7.40447e+07	2.70013e+07	2.76236e+07	7.95294e+07	8.1086e+07	High	High	High	High
High	Master Protein	P62821	Ras-related protein Rab-1A OS=Mus musculus OX=10090 GN=Rab1A PE=1 SV=3	RAB1A	RAB1A, member RAS oncogene family	Cytoplasm	enzyme	0	0	FALSE		133.264	75	17	353	9	205	22.7	6.21	4822	17	cell adhesion;cell-cell signaling;cell organization and biogenesis;other metabolic processes;stress response;transport;other biological processes	other membranes;cytosol;ER/Golgi;other cytoplasmic organelle;other cell component	other molecular function	Pf00071	19324	ENSMUSG00000020149	Rab1A	mmu:19324; P11476; P62821; Q3TX44; Q811M4; Q96N61; Q9Y3T2		COPII-mediated vesicle transport; RAB GEFs exchange GTP for GDP on RABs; COPI-dependent Golgi-to-ER retrograde traffic; COPI-mediated anterograde transport; RAB geranylgeranylation; Golgi Cisternae Pericentriolar Stack Reorganization	6	7	5.7572e+08	4.53243e+08	2.77394e+08	2.49764e+08	7.25788e+08	5.88686e+08	6.57104e+08	6.89936e+08	3.33379e+08	3.57421e+08	7.25788e+08	7.56012e+08	High	High	High	High
High	Master Protein	P26149	3 beta-hydroxysteroid dehydrogenase/Delta 5-->4-isomerase type 2 OS=Mus musculus OX=10090 GN=Hsd3b2 PE=1 SV=4	HSD3B1	hydroxy-delta-5-steroid dehydrogenase, 3 beta- and steroid delta-isomerase 1	Cytoplasm	enzyme	0	0	FALSE		133.154	38	10	154	3	373	41.9	6.37	4264	10	other metabolic processes;developmental processes;other biological processes	non-structural extracellular;other membranes;mitochondrion;ER/Golgi;nucleus;other cell component	other molecular function	Pf01073	15493	ENSMUSG00000063730	Hsd3b2	B1ARN7; mmu:15493; P26149; Q8R0J6	Steroid Biosynthesis	Androgen biosynthesis; Mineralocorticoid biosynthesis; Glucocorticoid biosynthesis	4	0	3.68537e+07	2.76606e+07	1.25298e+07	1.46852e+07	2.07766e+07	2.04096e+07	4.20633e+07	4.21056e+07	1.50587e+07	2.10151e+07	2.07766e+07	2.62108e+07	High	High	High	High
High	Master Protein	Q52KG9	Chaperonin containing Tcp1, subunit 6a (Zeta) OS=Mus musculus OX=10090 GN=Cct6a PE=2 SV=1	CCT6A	chaperonin containing TCP1 subunit 6A	Cytoplasm	other	0	0	FALSE		133.13	41	17	142	17	531	58	6.9	2314	17	other biological processes	other cell component	other molecular function	Pf00118	12466		Cct6a	mmu:12466; Q52KG9			0	0	1.18852e+08	1.05392e+08	3.90374e+08	3.29075e+08	1.49422e+08	1.32283e+08	1.35653e+08	1.6043e+08	4.69162e+08	4.70919e+08	1.49422e+08	1.69882e+08	High	High	High	High
High	Master Protein	F8WHM5	Golgi apparatus protein 1 (Fragment) OS=Mus musculus OX=10090 GN=Glg1 PE=1 SV=1	GLG1	golgi glycoprotein 1	Cytoplasm	other	1	0	FALSE		133.106	24	21	127	21	1163	132.3	6.93	1946	21		other membranes;cytoskeleton;ER/Golgi		Pf00839		ENSMUSG00000003316	Glg1	F8WHM5			0	0	9.37554e+07	6.66831e+07	4.59021e+07	3.83836e+07	9.50501e+07	7.22632e+07	1.07009e+08	1.01507e+08	5.51664e+07	5.49283e+07	9.50501e+07	9.2803e+07	High	High	High	High
High	Master Protein	Q99MZ7	Peroxisomal trans-2-enoyl-CoA reductase OS=Mus musculus OX=10090 GN=Pecr PE=1 SV=1	PECR	peroxisomal trans-2-enoyl-CoA reductase	Cytoplasm	enzyme	0	0	FALSE		132.935	49	10	139	10	303	32.4	8.29	2186	10	other metabolic processes	other membranes;mitochondrion;other cytoplasmic organelle;other cell component	signal transduction activity or receptor binding;other molecular function	Pf13561	111175	ENSMUSG00000026189	Pecr	mmu:111175; Q99MZ7; Q9CX01; Q9JIF4	Fatty Acid Biosynthesis; Mitochondrial LC-Fatty Acid Beta-Oxidation	Peroxisomal protein import; Alpha-oxidation of phytanate	4	0	9.51001e+07	7.22594e+07	3.15988e+08	2.59251e+08	2.1242e+08	1.67854e+08	1.08544e+08	1.09995e+08	3.79763e+08	3.70997e+08	2.1242e+08	2.15564e+08	High	High	High	High
High	Master Protein	Q9R1P4	Proteasome subunit alpha type-1 OS=Mus musculus OX=10090 GN=Psma1 PE=1 SV=1	PSMA1	proteasome 20S subunit alpha 1	Cytoplasm	peptidase	0	0	FALSE		132.384	80	19	138	19	263	29.5	6.46	1557	19	protein metabolism;other metabolic processes;other biological processes	cytosol;cytoskeleton;nucleus;other cell component	other molecular function	Pf00227, Pf10584	26440	ENSMUSG00000030751	Psma1	mmu:26440; Q9R1P4		Antigen processing: Ubiquitination & Proteasome degradation; Ub-specific processing proteases; Downstream TCR signaling; FCERI mediated NF-kB activation; Neddylation; Asymmetric localization of PCP proteins; Degradation of AXIN; Hedgehog 'on' state; Regulation of RUNX3 expression and activity; Autodegradation of Cdh1 by Cdh1:APC/C; APC/C:Cdc20 mediated degradation of Securin; APC/C:Cdh1 mediated …	46	0	3.41934e+08	2.55263e+08	6.12226e+08	4.47123e+08	1.77388e+08	1.40581e+08	3.9027e+08	3.88566e+08	7.35789e+08	6.39849e+08	1.77388e+08	1.80539e+08	High	High	High	High
High	Master Protein	P26150	3 beta-hydroxysteroid dehydrogenase/Delta 5-->4-isomerase type 3 OS=Mus musculus OX=10090 GN=Hsd3b3 PE=1 SV=3	HSD3B1	hydroxy-delta-5-steroid dehydrogenase, 3 beta- and steroid delta-isomerase 1	Cytoplasm	enzyme	0	0	FALSE		132.205	40	11	138	4	373	42	7.97	3647	11	other metabolic processes;developmental processes;other biological processes	non-structural extracellular;other membranes;mitochondrion;ER/Golgi;nucleus;other cell component	other molecular function	Pf01073	15494	ENSMUSG00000062410	Hsd3b3	mmu:15494; P26150	Steroid Biosynthesis		1	7	2.52396e+08	1.73229e+08	1.14149e+08	1.07405e+08	1.42922e+08	1.3091e+08	2.88076e+08	2.63693e+08	1.37187e+08	1.53701e+08	1.42922e+08	1.68119e+08	High	High	High	High
High	Master Protein	Q99JY0	Trifunctional enzyme subunit beta, mitochondrial OS=Mus musculus OX=10090 GN=Hadhb PE=1 SV=1	HADHB	hydroxyacyl-CoA dehydrogenase trifunctional multienzyme complex subunit beta	Cytoplasm	enzyme	0	0	FALSE		131.858	37	18	140	18	475	51.4	9.38	1809	18	other metabolic processes	other membranes;mitochondrion;ER/Golgi	other molecular function	Pf00108, Pf02803	231086	ENSMUSG00000059447	Hadhb	mmu:231086; Q3TEH9; Q8BJI5; Q8BJM0; Q8BK52; Q99JY0	Fatty Acid Beta Oxidation	Beta oxidation of hexanoyl-CoA to butanoyl-CoA; Acyl chain remodeling of CL; Beta oxidation of decanoyl-CoA to octanoyl-CoA-CoA; Beta oxidation of octanoyl-CoA to hexanoyl-CoA; Beta oxidation of palmitoyl-CoA to myristoyl-CoA; Beta oxidation of myristoyl-CoA to lauroyl-CoA; Beta oxidation of lauroyl-CoA to decanoyl-CoA-CoA	8	0	2.63921e+07	1.83171e+07	3.87883e+08	3.2177e+08	2.76336e+08	1.96985e+08	3.01229e+07	2.78827e+07	4.66168e+08	4.60465e+08	2.76336e+08	2.52975e+08	High	High	High	High
High	Master Protein	Q9CQW2	ADP-ribosylation factor-like protein 8B OS=Mus musculus OX=10090 GN=Arl8b PE=1 SV=1	ARL8B	ADP ribosylation factor like GTPase 8B	Plasma Membrane	enzyme	0	0	FALSE		131.647	67	12	154	6	186	21.5	8.43	1506	12	cell cycle OR cell proliferation;transport;other biological processes	other membranes;cytoskeleton;other cytoplasmic organelle;other cell component	cytoskeletal activity;other molecular function	Pf00025	67166	ENSMUSG00000030105	Arl8b	mmu:67166; Q3TXD7; Q3U769; Q3UBB1; Q3UJU2; Q9CQW2			0	6	3.39276e+08	2.52041e+08	1.59305e+08	1.23605e+08	3.65761e+08	2.70696e+08	3.87236e+08	3.83662e+08	1.91457e+08	1.76884e+08	3.65761e+08	3.47638e+08	High	High	High	High
High	Master Protein	Q9D0I9	Arginine--tRNA ligase, cytoplasmic OS=Mus musculus OX=10090 GN=Rars1 PE=1 SV=2	RARS1	arginyl-tRNA synthetase 1	Cytoplasm	enzyme	0	0	FALSE		131.627	38	21	124	21	660	75.6	7.55	1797	21	protein metabolism;RNA metabolism OR transcription;other metabolic processes	cytosol;nucleus;other cell component	nucleic acid binding activity;other molecular function	Pf00750, Pf03485, Pf05746	104458	ENSMUSG00000018848	Rars1	mmu:104458; Q3THP2; Q3TM73; Q3U8R2; Q3U930; Q5SXA8; Q8VDW1; Q9D0I9			0	0	6.45988e+07	4.3648e+07	1.82842e+08	1.70548e+08	1.42404e+08	1.15259e+08	7.37305e+07	6.64419e+07	2.19744e+08	2.44061e+08	1.42404e+08	1.4802e+08	High	High	High	High
High	Master Protein	P55302	Alpha-2-macroglobulin receptor-associated protein OS=Mus musculus OX=10090 GN=Lrpap1 PE=1 SV=1	LRPAP1	LDL receptor related protein associated protein 1	Plasma Membrane	other	0	0	FALSE		131.424	48	19	161	19	360	42.2	7.87	2477	19	transport;signal transduction;other biological processes	plasma membrane;other membranes;ER/Golgi;other cytoplasmic organelle;other cell component	signal transduction activity or receptor binding;other molecular function	Pf06400, Pf06401	16976	ENSMUSG00000029103	Lrpap1	mmu:16976; P55302			0	0	9.84885e+07	7.04098e+07	2.70428e+08	2.11709e+08	4.13866e+08	3.06597e+08	1.12411e+08	1.07179e+08	3.25007e+08	3.02964e+08	4.13866e+08	3.93742e+08	High	High	High	High
High	Master Protein	P49722	Proteasome subunit alpha type-2 OS=Mus musculus OX=10090 GN=Psma2 PE=1 SV=3	PSMA2	proteasome 20S subunit alpha 2	Cytoplasm	peptidase	0	0	FALSE		131.184	50	11	107	11	234	25.9	7.43	2390	11	protein metabolism;other metabolic processes	cytosol;nucleus;other cell component	other molecular function	Pf00227, Pf10584	19166	ENSMUSG00000015671	Psma2	E9Q3A4; mmu:19166; P49722; Q6ZWV8	Proteasome Degradation	Neutrophil degranulation; Separation of Sister Chromatids; Downstream TCR signaling; FCERI mediated NF-kB activation; Interleukin-1 signaling; Activation of NF-kappaB in B cells; The role of GTSE1 in G2/M progression after G2 checkpoint; Hedgehog ligand biogenesis; AUF1 (hnRNP D0) binds and destabilizes mRNA; Neddylation; Asymmetric localization of PCP proteins; Degradation of AXIN; Hedgehog 'on'…	48	0	9.2378e+07	7.09412e+07	1.24926e+08	1.09215e+08	2.14162e+07	1.82227e+07	1.05437e+08	1.07988e+08	1.50139e+08	1.5629e+08	2.14162e+07	2.34022e+07	High	High	High	High
High	Master Protein	Q9EPU0	Regulator of nonsense transcripts 1 OS=Mus musculus OX=10090 GN=Upf1 PE=1 SV=2	UPF1	UPF1 RNA helicase and ATPase	Nucleus	enzyme	0	0	FALSE		131.141	18	17	126	17	1124	123.9	6.61	1652	17	cell cycle OR cell proliferation;cell organization and biogenesis;DNA metabolism;RNA metabolism OR transcription;other metabolic processes;stress response;other biological processes	cytosol;nucleus;other cell component	nucleic acid binding activity;other molecular function	Pf09416, Pf13086, Pf13087, Pf18141	19704	ENSMUSG00000058301	Upf1	mmu:19704; Q3UG00; Q6GYP5; Q6PHQ5; Q8K0N4; Q99PR4; Q9EPU0		Nonsense Mediated Decay (NMD) independent of the Exon Junction Complex (EJC); Nonsense Mediated Decay (NMD) enhanced by the Exon Junction Complex (EJC)	2	0	6.12616e+07	4.52527e+07	1.65525e+08	1.4276e+08	1.11048e+08	8.25148e+07	6.99216e+07	6.88846e+07	1.98933e+08	2.04295e+08	1.11048e+08	1.05968e+08	High	High	High	High
High	Master Protein	Q5SYD0	Unconventional myosin-Id OS=Mus musculus OX=10090 GN=Myo1d PE=1 SV=1	MYO1D	myosin ID	Cytoplasm	enzyme	0	0	FALSE		131.056	26	22	109	22	1006	116	9.41	1429	22	cell organization and biogenesis;transport;developmental processes;other biological processes	plasma membrane;other membranes;cytosol;cytoskeleton;ER/Golgi;other cytoplasmic organelle;other cell component	cytoskeletal activity;other molecular function	Pf00063, Pf00612, Pf06017	338367	ENSMUSG00000035441	Myo1d	mmu:338367; Q5SSK7; Q5SYD0; Q8BWY5			0	0	7.81788e+07	5.55153e+07	6.09013e+07	5.19384e+07	1.24507e+08	9.51581e+07	8.92303e+07	8.45065e+07	7.31928e+07	7.43258e+07	1.24507e+08	1.22205e+08	High	High	High	High
High	Master Protein	Q61503	5'-nucleotidase OS=Mus musculus OX=10090 GN=Nt5e PE=1 SV=2	NT5E	5'-nucleotidase ecto	Plasma Membrane	phosphatase	1	0	FALSE		130.923	40	15	134	15	576	63.8	6.64	1889	15	cell adhesion;other metabolic processes;other biological processes	plasma membrane;other membranes;cytosol;nucleus;other cell component	other molecular function	Pf00149, Pf02872	23959	ENSMUSG00000032420	Nt5e	mmu:23959; Q3U3S1; Q61503	Purine metabolism	Purine catabolism; Pyrimidine catabolism; Nicotinate metabolism	4	0	1.78111e+08	1.30737e+08	5.04344e+07	3.59833e+07	1.77056e+08	1.42929e+08	2.03289e+08	1.99011e+08	6.06134e+07	5.14934e+07	1.77056e+08	1.83555e+08	High	High	High	High
High	Master Protein	A0A668KLB7	Chloride intracellular channel protein OS=Mus musculus OX=10090 GN=Clic5 PE=1 SV=1	CLIC5	chloride intracellular channel 5	Cytoplasm	ion channel		0	FALSE		130.906	47	14	114	14	485	54.1	4.61	2442	14	transport;other biological processes	other membranes;other cell component	transporter activity		224796	ENSMUSG00000023959	Clic5	A0A668KLB7			0	0	6.53644e+07	5.01884e+07	5.78756e+07	5.56714e+07	5.93336e+07	5.2628e+07	7.46044e+07	7.63979e+07	6.95564e+07	7.96679e+07	5.93336e+07	6.75868e+07	High	High	High	High
High	Master Protein	Q9R112	Sulfide:quinone oxidoreductase, mitochondrial OS=Mus musculus OX=10090 GN=Sqor PE=1 SV=3	SQOR	sulfide quinone oxidoreductase	Cytoplasm	enzyme	0	0	FALSE		130.771	40	14	164	14	450	50.3	9.09	3615	14	other metabolic processes		other molecular function	Pf07992	59010	ENSMUSG00000005803	Sqor	mmu:59010; Q8BW20; Q91XA1; Q9D891; Q9R112		Sulfide oxidation to sulfate	1	0	1.32275e+08	1.04489e+08	1.21201e+08	1.07497e+08	1.50316e+08	1.16803e+08	1.50974e+08	1.59055e+08	1.45662e+08	1.53832e+08	1.50316e+08	1.50003e+08	High	High	High	High
High	Master Protein	Q9Z2J0	Solute carrier family 23 member 1 OS=Mus musculus OX=10090 GN=Slc23a1 PE=1 SV=2	SLC23A1	solute carrier family 23 member 1	Plasma Membrane	transporter	11	0	FALSE		130.548	30	15	303	15	605	65.5	7.09	4007	15	transport;developmental processes;other biological processes	plasma membrane;other membranes;other cell component	transporter activity	Pf00860	20522	ENSMUSG00000024354	Slc23a1	mmu:20522; Q3TNA2; Q8C3M2; Q91WR7; Q9Z2J0		Vitamin C (ascorbate) metabolism	1	0	6.82608e+08	5.28924e+08	3.26362e+08	2.52033e+08	1.04859e+09	8.62239e+08	7.79103e+08	8.0514e+08	3.9223e+08	3.60668e+08	1.04859e+09	1.10732e+09	High	High	High	High
High	Master Protein	Q922A2	Annexin OS=Mus musculus OX=10090 GN=Anxa7 PE=2 SV=1	ANXA7	annexin A7	Plasma Membrane	ion channel	0	0	FALSE		130.464	41	20	326	20	463	49.9	6.18	5084	20			other molecular function	Pf00191			Anxa7	Q922A2			0	0	2.36185e+08	1.64185e+08	5.27915e+08	4.67169e+08	1.17731e+09	9.32662e+08	2.69573e+08	2.49925e+08	6.34462e+08	6.68536e+08	1.17731e+09	1.19776e+09	High	High	High	High
High	Master Protein	Q80WF6	Sulfate anion transporter 1 OS=Mus musculus OX=10090 GN=Slc26a1 PE=2 SV=1	SLC26A1	solute carrier family 26 member 1	Plasma Membrane	transporter	9	0	FALSE		130.21	29	13	105	13	704	75.7	8.09	1566	13	transport	plasma membrane;other membranes	transporter activity	Pf00916, Pf01740			Slc26a1	Q80WF6			0	0	8.90447e+07	6.85579e+07	3.46736e+07	3.34571e+07	1.14531e+08	8.69643e+07	1.01632e+08	1.0436e+08	4.16716e+07	4.78783e+07	1.14531e+08	1.11683e+08	High	High	High	High
High	Master Protein	P27601	Guanine nucleotide-binding protein subunit alpha-13 OS=Mus musculus OX=10090 GN=Gna13 PE=1 SV=1	GNA13	G protein subunit alpha 13	Plasma Membrane	enzyme	0	0	FALSE		130.083	48	17	197	15	377	44	8.21	3485	17	stress response;developmental processes;signal transduction;other biological processes	plasma membrane;other membranes;cytosol;nucleus;other cell component	signal transduction activity or receptor binding;other molecular function	Pf00503	14674	ENSMUSG00000020611	Gna13	mmu:14674; P27601; Q6PF99	G Protein Signaling Pathways; G13 Signaling Pathway; Regulation of Actin Cytoskeleton	NRAGE signals death through JNK; Rho GTPase cycle; G alpha (12/13) signalling events; Thromboxane signalling through TP receptor; Thrombin signalling through proteinase activated receptors (PARs)	8	0	1.41285e+08	1.09132e+08	1.15919e+08	9.80681e+07	2.45541e+08	1.88438e+08	1.61257e+08	1.66124e+08	1.39314e+08	1.40339e+08	2.45541e+08	2.41998e+08	High	High	High	High
High	Master Protein	Q80X90	Filamin-B OS=Mus musculus OX=10090 GN=Flnb PE=1 SV=3	FLNB	filamin B	Cytoplasm	other	0	0	FALSE		129.841	10	22	114	20	2602	277.7	5.71	1502	22	cell organization and biogenesis;stress response;developmental processes;other biological processes	plasma membrane;other membranes;cytosol;cytoskeleton;nucleus;other cell component	cytoskeletal activity;other molecular function	Pf00307, Pf00630	286940	ENSMUSG00000025278	Flnb	E9QNV9; mmu:286940; Q80X90; Q8VHX4; Q8VHX7; Q99KY3		ISG15 antiviral mechanism	1	0	4.72662e+07	3.63087e+07	9.1282e+07	7.51112e+07	5.53976e+07	4.44118e+07	5.39478e+07	5.52699e+07	1.09705e+08	1.07487e+08	5.53976e+07	5.70352e+07	High	High	High	High
High	Master Protein	Q545F8	40S ribosomal protein S4 OS=Mus musculus OX=10090 GN=Rps4x PE=2 SV=1	RPS4Y1	ribosomal protein S4 Y-linked 1	Cytoplasm	other	0	0	FALSE		129.729	73	20	202	20	245	27.5	9.94	3299	20	protein metabolism;other metabolic processes	translational apparatus	nucleic acid binding activity;other molecular function	Pf00467, Pf00900, Pf01479, Pf08071, Pf16121	20102		Rps4x	Q545F8	Cytoplasmic Ribosomal Proteins; mRNA processing		2	0	1.2278e+08	8.57559e+07	341560331	2.88863e+08	2.45618e+08	1.88116e+08	1.40136e+08	1.30539e+08	4.10496e+08	4.13373e+08	2.45618e+08	2.41585e+08	High	High	High	High
High	Master Protein	A0A0R4J0Z8	Harmonin OS=Mus musculus OX=10090 GN=Ush1c PE=1 SV=1	USH1C	USH1 protein network component harmonin	Plasma Membrane	other	0	0	FALSE		129.588	38	17	122	17	548	61.7	6.13	2632	17	other biological processes		cytoskeletal activity	Pf00595	72088	ENSMUSG00000030838	Ush1c	A0A0R4J0Z8			0	0	1.51546e+08	1.10901e+08	5.42646e+07	5.28258e+07	1.07481e+08	7.80208e+07	1.72968e+08	1.68816e+08	6.52166e+07	7.55957e+07	1.07481e+08	1.00197e+08	High	High	High	High
High	Master Protein	Q6GQT9	Nodal modulator 1 OS=Mus musculus OX=10090 GN=Nomo1 PE=1 SV=1	NOMO1 (includes others)	NODAL modulator 1	Plasma Membrane	other	0	0	FALSE		129.371	26	20	132	20	1214	133.3	6.09	1332	20		other membranes;ER/Golgi;other cell component	other molecular function	Pf13620, Pf17802	211548	ENSMUSG00000030835	Nomo1	mmu:211548; Q3TKZ1; Q6GQT9; Q8BJM1; Q8BJM8; Q8BLS9; Q8K074; Q8R1I7			0	0	1.1715e+08	9.07863e+07	6.01286e+07	4.77329e+07	3.96528e+07	3.27243e+07	1.3371e+08	1.38197e+08	7.22642e+07	6.83075e+07	3.96528e+07	4.20257e+07	High	High	High	High
High	Master Protein	Q9JLZ8	Single Ig IL-1-related receptor OS=Mus musculus OX=10090 GN=Sigirr PE=1 SV=2	SIGIRR	single Ig and TIR domain containing	Plasma Membrane	transmembrane receptor	1	0	FALSE		129.208	47	15	186	15	409	46.1	5.74	2430	15	stress response;signal transduction;other biological processes	other membranes		Pf01582, Pf13895	24058	ENSMUSG00000025494	Sigirr	mmu:24058; Q52L48; Q9JLZ8			0	0	1.91935e+08	1.37823e+08	7.569e+07	6.72148e+07	208429077	1.51623e+08	2.19067e+08	2.09798e+08	9.09662e+07	9.61869e+07	208429077	1.9472e+08	High	High	High	High
High	Master Protein	Q3THE7	Aldedh domain-containing protein OS=Mus musculus OX=10090 GN=Aldh9a1 PE=2 SV=1	ALDH9A1	aldehyde dehydrogenase 9 family member A1	Cytoplasm	enzyme	0	0	FALSE		128.787	43	15	98	15	494	53.5	7.21	1566	15	other metabolic processes		other molecular function	Pf00171			Aldh9a1	Q3THE7			0	0	6.00303e+07	4.35628e+07	2.18291e+08	1.92299e+08	5.9554e+07	4.00164e+07	6.85163e+07	6.63122e+07	2.62347e+08	2.75187e+08	5.9554e+07	5.13905e+07	High	High	High	High
High	Master Protein	G5E8G6	Unconventional myosin-Vb OS=Mus musculus OX=10090 GN=Myo5b PE=1 SV=1	MYO5B	myosin VB	Cytoplasm	enzyme	0	0	FALSE		128.466	16	20	105	19	1818	210.4	7.09	1166	20		cytoskeleton	cytoskeletal activity;other molecular function	Pf00063, Pf00612, Pf01843	17919	ENSMUSG00000025885	Myo5b	G5E8G6; mmu:17919			0	1	1.17891e+08	8.81859e+07	5.48422e+07	4.97846e+07	1.21143e+08	9.30944e+07	1.34556e+08	1.34239e+08	6.59108e+07	7.12436e+07	1.21143e+08	1.19555e+08	High	High	High	High
High	Master Protein	Q3UPL0	Protein transport protein Sec31A OS=Mus musculus OX=10090 GN=Sec31a PE=1 SV=2	SEC31A	SEC31 homolog A, COPII coat complex component	Cytoplasm	other	0	0	FALSE		127.911	21	16	80	16	1230	133.5	6.76	1060	16	cell organization and biogenesis;transport;other biological processes	other membranes;cytosol;ER/Golgi;other cytoplasmic organelle;other cell component	other molecular function	Pf12931	69162	ENSMUSG00000035325	Sec31a	mmu:69162; Q3UPL0; Q3UYH3; Q6IQZ3; Q7TQJ7; Q811J4		MHC class II antigen presentation; Antigen Presentation: Folding, assembly and peptide loading of class I MHC; COPII-mediated vesicle transport	3	0	4.31949e+07	3.16997e+07	5.00825e+07	3.73659e+07	3.89152e+07	3.01913e+07	4.9301e+07	4.82539e+07	6.01905e+07	5.3472e+07	3.89152e+07	3.87728e+07	High	High	High	High
High	Master Protein	Q9EQ20	Methylmalonate-semialdehyde dehydrogenase [acylating], mitochondrial OS=Mus musculus OX=10090 GN=Aldh6a1 PE=1 SV=1	ALDH6A1	aldehyde dehydrogenase 6 family member A1	Cytoplasm	enzyme	1	0	FALSE		127.877	46	19	173	19	535	57.9	8.07	2957	19	other metabolic processes;other biological processes	nucleus	other molecular function	Pf00171	104776	ENSMUSG00000021238	Aldh6a1	mmu:104776; Q3TDA2; Q8CIB4; Q9EQ20		Branched-chain amino acid catabolism	1	0	1.92048e+08	1.42718e+08	4.01654e+08	3.38993e+08	1.63311e+08	1.21828e+08	2.19196e+08	2.17249e+08	4.82719e+08	4.85111e+08	1.63311e+08	1.56456e+08	High	High	High	High
High	Master Protein	Q3V0K9	Plastin-1 OS=Mus musculus OX=10090 GN=Pls1 PE=1 SV=1	PLS1	plastin 1	Plasma Membrane	other	0	0	FALSE		127.624	40	18	288	15	630	70.4	5.38	4510	18	cell organization and biogenesis;transport;developmental processes;other biological processes	cytoskeleton;other cell component	cytoskeletal activity;other molecular function	Pf00307, Pf13499, Pf13833	102502	ENSMUSG00000049493	Pls1	mmu:102502; Q3V0K9			0	3	1.91757e+08	1.45129e+08	1.16235e+08	9.47448e+07	1.40716e+08	1.14363e+08	2.18864e+08	2.20918e+08	1.39694e+08	1.35583e+08	1.40716e+08	1.4687e+08	High	High	High	High
High	Master Protein	Q80T68	MKIAA3005 protein (Fragment) OS=Mus musculus OX=10090 GN=Myh10 PE=2 SV=1	MYH10	myosin heavy chain 10	Cytoplasm	enzyme	0	0	FALSE		127.577	11	19	149	6	1833	212.4	5.55	1550	19		cytoskeleton	cytoskeletal activity;other molecular function	Pf00063, Pf00612, Pf01576			Myh10	Q80T68			0	0	1.19615e+06	679802	2.98075e+06	3.1302e+06	1.17276e+06	962055	1.36524e+06	1.03481e+06	3.58235e+06	4.47943e+06	1.17276e+06	1.23551e+06	High	Peak Found	High	High
High	Master Protein	G3X8Q5	Ceruloplasmin OS=Mus musculus OX=10090 GN=Cp PE=1 SV=1	CP	ceruloplasmin	Extracellular Space	enzyme	0	0	FALSE		127.319	24	19	154	19	1085	124.1	5.88	2638	19	other metabolic processes;transport;other biological processes	non-structural extracellular	other molecular function	Pf00394, Pf07731, Pf07732	12870	ENSMUSG00000003617	Cp	G3X8Q5			0	0	1.06633e+08	8.34948e+07	5.4561e+07	4.64116e+07	1.20923e+08	8.77765e+07	1.21706e+08	1.27098e+08	6.55728e+07	6.64167e+07	1.20923e+08	1.12726e+08	High	High	High	High
High	Master Protein	E9Q007	Predicted gene 4450 OS=Mus musculus OX=10090 GN=Gm4450 PE=1 SV=1	Hsd3b4 (includes others)	hydroxy-delta-5-steroid dehydrogenase, 3 beta- and steroid delta-isomerase 4	Cytoplasm	enzyme	0	0	FALSE		126.911	36	9	148	3	373	41.7	8.44	3648	9	other metabolic processes;developmental processes;other biological processes	other cell component	other molecular function	Pf01073	100043461	ENSMUSG00000090817	Gm4450	E9Q007			0	4	6.38281e+07	4.42979e+07	3.1686e+07	2.77815e+07	6.00892e+07	4.57553e+07	7.28509e+07	6.74312e+07	3.80811e+07	3.97564e+07	6.00892e+07	5.87605e+07	High	High	High	High
High	Master Protein	Q99PG0	Arylacetamide deacetylase OS=Mus musculus OX=10090 GN=Aadac PE=1 SV=3	AADAC	arylacetamide deacetylase	Cytoplasm	enzyme	0	0	FALSE		126.594	55	17	110	17	398	45.2	7.49	1009	17	other biological processes	other membranes;ER/Golgi	other molecular function	Pf07859	67758	ENSMUSG00000027761	Aadac	mmu:67758; Q8VCF2; Q99PG0		Phase I - Functionalization of compounds	1	0	2.14266e+08	1.64492e+08	7.90184e+07	7.18706e+07	2.30538e+08	1.80742e+08	2.44555e+08	2.50393e+08	9.49663e+07	1.02849e+08	2.30538e+08	2.32115e+08	High	High	High	High
High	Master Protein	G3UW41	PDZK1-interacting protein 1 OS=Mus musculus OX=10090 GN=Pdzk1ip1 PE=1 SV=1	PDZK1IP1	PDZK1 interacting protein 1	Extracellular Space	other	2	0	FALSE		126.543	22	6	345	6	181	19.4	5	6907	6		other membranes		Pf15807	67182	ENSMUSG00000028716	Pdzk1ip1	G3UW41			0	0	1.24952e+09	9.13717e+08	3.26745e+08	2.56868e+08	1.41865e+09	1.20547e+09	1.42616e+09	1.39088e+09	3.92691e+08	3.67588e+08	1.41865e+09	1.54811e+09	High	High	High	High
High	Master Protein	Q9QZE5	Coatomer subunit gamma-1 OS=Mus musculus OX=10090 GN=Copg1 PE=1 SV=1	COPG1	COPI coat complex subunit gamma 1	Cytoplasm	transporter	0	0	FALSE		126.475	35	22	116	20	874	97.5	5.35	1313	22	transport;other biological processes	other membranes;cytosol;ER/Golgi	other molecular function	Pf01602, Pf08752, Pf16381	54161	ENSMUSG00000030058	Copg1	mmu:54161; Q3U9F4; Q8BP96; Q8R1A7; Q922C6; Q9QZE5		COPI-dependent Golgi-to-ER retrograde traffic; COPI-mediated anterograde transport	2	2	3.7479e+07	2.52125e+07	9.72673e+07	8.66642e+07	2.8154e+07	2.06136e+07	4.27771e+07	3.8379e+07	1.16898e+08	1.2402e+08	2.8154e+07	2.64727e+07	High	High	High	High
High	Master Protein	B2RXC1	Trafficking protein particle complex subunit 11 OS=Mus musculus OX=10090 GN=Trappc11 PE=1 SV=1	TRAPPC11	trafficking protein particle complex 11	Cytoplasm	other	0	0	FALSE		126.19	20	15	90	15	1133	128.3	7.58	946	15	cell organization and biogenesis;transport;other biological processes	ER/Golgi;other cell component		Pf11817, Pf12742	320714	ENSMUSG00000038102	Trappc11	B2RXC1; B9EJS1; mmu:320714; Q52KP8; Q8BXY8		RAB GEFs exchange GTP for GDP on RABs	1	0	7.55212e+07	6.51812e+07	1.01685e+08	8.75453e+07	1.0091e+08	6.69421e+07	8.61969e+07	9.92203e+07	1.22208e+08	1.25281e+08	1.0091e+08	8.59695e+07	High	High	High	High
High	Master Protein	Q9QYB1	Chloride intracellular channel protein 4 OS=Mus musculus OX=10090 GN=Clic4 PE=1 SV=3	CLIC4	chloride intracellular channel 4	Plasma Membrane	ion channel	0	0	FALSE		125.956	55	11	136	11	253	28.7	5.59	1943	11	transport;developmental processes;other biological processes	plasma membrane;other membranes;cytosol;cytoskeleton;mitochondrion;nucleus;other cell component	transporter activity;other molecular function	Pf13410	29876	ENSMUSG00000037242	Clic4	mmu:29876; Q8BMG5; Q9QYB1			0	0	1.34259e+08	9.2069e+07	1.05738e+08	8.58228e+07	5.76641e+07	4.70891e+07	1.53238e+08	1.40149e+08	1.27079e+08	1.22816e+08	5.76641e+07	6.04735e+07	High	High	High	High
High	Master Protein	P99029	Peroxiredoxin-5, mitochondrial OS=Mus musculus OX=10090 GN=Prdx5 PE=1 SV=2	PRDX5	peroxiredoxin 5	Cytoplasm	enzyme	0	0	FALSE		125.822	57	12	266	12	210	21.9	8.85	5157	12	other metabolic processes;stress response;other biological processes	cytosol;nucleus;other cytoplasmic organelle;other cell component	signal transduction activity or receptor binding;enzyme regulator activity;nucleic acid binding activity;other molecular function	Pf08534	54683	ENSMUSG00000024953	Prdx5	mmu:54683; P99029; Q9QX45; Q9QZ75	Oxidative Stress and Redox Pathway	TP53 Regulates Metabolic Genes; Detoxification of Reactive Oxygen Species	3	0	2.57428e+08	1.90883e+08	8.57067e+08	7.57099e+08	3.569e+08	2.60494e+08	2.93818e+08	2.90566e+08	1.03005e+09	1.08344e+09	3.569e+08	3.34536e+08	High	High	High	High
High	Master Protein	E9PVA8	eIF-2-alpha kinase activator GCN1 OS=Mus musculus OX=10090 GN=Gcn1 PE=1 SV=1	GCN1	GCN1 activator of EIF2AK4	Cytoplasm	translation regulator	0	0	FALSE		125.814	13	22	120	22	2671	292.8	7.36	1175	22	stress response;other biological processes	cytosol;other cell component	enzyme regulator activity;translation activity;other molecular function		231659	ENSMUSG00000041638	Gcn1	B2RWW6; E9PVA8; mmu:231659			0	0	2.53205e+07	1.94477e+07	3.47031e+07	2.95552e+07	2.47359e+07	2.02734e+07	2.88999e+07	2.96036e+07	4.17071e+07	4.22946e+07	2.47359e+07	2.60359e+07	High	High	High	High
High	Master Protein	P43406	Integrin alpha-V OS=Mus musculus OX=10090 GN=Itgav PE=1 SV=2	ITGAV	integrin subunit alpha V	Plasma Membrane	transmembrane receptor	1	0	FALSE		125.328	25	20	123	20	1044	115.3	5.63	1319	20	cell adhesion;cell organization and biogenesis;other metabolic processes;stress response;transport;developmental processes;signal transduction;other biological processes	plasma membrane;other membranes;cytosol;other cell component	signal transduction activity or receptor binding;transporter activity;other molecular function	Pf00357, Pf01839, Pf08441	16410	ENSMUSG00000027087	Itgav	A2AKI6; mmu:16410; P43406	Primary Focal Segmental Glomerulosclerosis FSGS; Integrin-mediated Cell Adhesion	Neutrophil degranulation; Integrin cell surface interactions; Syndecan interactions; ECM proteoglycans; Molecules associated with elastic fibres; Signal transduction by L1; VEGFA-VEGFR2 Pathway; PECAM1 interactions; Cross-presentation of particulate exogenous antigens (phagosomes)	12	0	8.20839e+07	5.70186e+07	4.22298e+07	4.11324e+07	1.28932e+08	9.64602e+07	9.36873e+07	8.6795e+07	5.07529e+07	5.88619e+07	1.28932e+08	1.23878e+08	High	High	High	High
High	Master Protein	Q9R1P0	Proteasome subunit alpha type-4 OS=Mus musculus OX=10090 GN=Psma4 PE=1 SV=1	PSMA4	proteasome 20S subunit alpha 4	Cytoplasm	peptidase	0	0	FALSE		125.148	61	11	92	11	261	29.5	7.72	1775	11	protein metabolism;other metabolic processes	cytosol;nucleus;other cell component	other molecular function	Pf00227, Pf10584	26441	ENSMUSG00000032301	Psma4	mmu:26441; Q3THT1; Q9R1P0	Proteasome Degradation; Exercise-induced Circadian Regulation	Separation of Sister Chromatids; Ub-specific processing proteases; UCH proteinases; Downstream TCR signaling; FCERI mediated NF-kB activation; Neddylation; Asymmetric localization of PCP proteins; Degradation of AXIN; Hedgehog 'on' state; Regulation of RUNX3 expression and activity; Antigen processing: Ubiquitination & Proteasome degradation; Autodegradation of Cdh1 by Cdh1:APC/C; APC/C:Cdc20 med…	48	0	1.02315e+08	8.14078e+07	1.28563e+08	1.12383e+08	2.32203e+07	1.82826e+07	1.16779e+08	1.23921e+08	1.5451e+08	1.60824e+08	2.32203e+07	2.34792e+07	High	High	High	High
High	Master Protein	Q9DBH5	Vesicular integral-membrane protein VIP36 OS=Mus musculus OX=10090 GN=Lman2 PE=1 SV=2	LMAN2	lectin, mannose binding 2	Cytoplasm	transporter	1	0	FALSE		124.952	50	17	203	17	358	40.4	6.95	3263	17	cell organization and biogenesis;transport;other biological processes	non-structural extracellular;plasma membrane;other membranes;ER/Golgi;other cell component	other molecular function	Pf03388	66890	ENSMUSG00000021484	Lman2	mmu:66890; Q8BJL4; Q9CXG7; Q9DBH5		COPII-mediated vesicle transport; Cargo concentration in the ER	2	0	4.365e+08	3.22571e+08	1.36518e+08	1.11177e+08	5.04877e+08	3.72411e+08	4.98204e+08	4.91024e+08	1.64071e+08	1.59098e+08	5.04877e+08	4.78264e+08	High	High	High	High
High	Master Protein	Q5I0W6	Methyltransferase-like 7A2 OS=Mus musculus OX=10090 GN=Mettl7a2 PE=2 SV=1					1	0	FALSE		124.603	58	11	267	6	244	28	8.7	5464	11	other metabolic processes	other membranes	other molecular function	Pf08241	393082; 668178	ENSMUSG00000056487	Mettl7a2	mmu:393082; mmu:668178; Q5I0W6			0	7	8.17905e+08	6.2458e+08	3.1446e+08	2.9344e+08	9.47892e+08	7.72701e+08	9.33525e+08	9.5075e+08	3.77926e+08	4.19923e+08	9.47892e+08	9.9233e+08	High	High	High	High
High	Master Protein	P50518	V-type proton ATPase subunit E 1 OS=Mus musculus OX=10090 GN=Atp6v1e1 PE=1 SV=2	ATP6V1E1	ATPase H+ transporting V1 subunit E1	Cytoplasm	transporter	0	0	FALSE		124.587	50	12	175	12	226	26.1	8.43	3758	12	transport	plasma membrane;other membranes;cytosol;other cytoplasmic organelle;other cell component	transporter activity;other molecular function	Pf01991	11973	ENSMUSG00000019210	Atp6v1e1	mmu:11973; P50518; Q3UK59; Q8K5D6; Q99LD0		Amino acids regulate mTORC1; ROS and RNS production in phagocytes; Insulin receptor recycling; Transferrin endocytosis and recycling; Ion channel transport	5	0	6.78947e+07	5.74959e+07	2.48544e+08	2.23681e+08	1.51217e+08	1.2423e+08	7.74924e+07	8.75215e+07	2.98706e+08	3.20095e+08	1.51217e+08	1.5954e+08	High	High	High	High
High	Master Protein	Q9QXZ6	Solute carrier organic anion transporter family member 1A1 OS=Mus musculus OX=10090 GN=Slco1a1 PE=1 SV=1	Slco1a1	solute carrier organic anion transporter family, member 1a1	Plasma Membrane	transporter	11	0	FALSE		124.523	21	13	184	11	670	74.3	8.22	2331	13	transport;other biological processes	plasma membrane;other membranes	transporter activity	Pf03137, Pf07648	28248	ENSMUSG00000041698	Slco1a1	mmu:28248; Q9QXZ6	Oxidative Stress and Redox Pathway		1	3	2.01574e+08	1.59053e+08	7.6033e+07	5.72787e+07	2.71901e+08	2.03173e+08	2.30069e+08	2.42114e+08	9.13784e+07	8.19679e+07	2.71901e+08	2.60922e+08	High	High	High	High
High	Master Protein	Q63961	Endoglin OS=Mus musculus OX=10090 GN=Eng PE=1 SV=2	ENG	endoglin	Plasma Membrane	transmembrane receptor	1	0	FALSE		124.51	35	18	105	18	653	70	6.2	1378	18	cell adhesion;cell organization and biogenesis;protein metabolism;other metabolic processes;stress response;transport;developmental processes;signal transduction;other biological processes	non-structural extracellular;plasma membrane;other membranes;nucleus;other cell component	signal transduction activity or receptor binding;kinase activity;other molecular function	Pf00100	13805	ENSMUSG00000026814	Eng	mmu:13805; Q61520; Q63961; Q8K100	TGF Beta Signaling Pathway		1	0	8.26856e+07	6.63623e+07	2.06879e+07	2.20744e+07	68617581	5.59547e+07	9.43742e+07	1.01018e+08	2.48632e+07	3.15893e+07	68617581	7.1859e+07	High	High	High	High
High	Master Protein	Q3UDH4	Uncharacterized protein (Fragment) OS=Mus musculus OX=10090 GN=Sec24b PE=2 SV=1	SEC24B	SEC24 homolog B, COPII coat complex component	Cytoplasm	transporter	0	0	FALSE		124.435	18	13	74	13	1023	112	6.61	1435	13	cell organization and biogenesis;transport;developmental processes;other biological processes	other membranes;cytosol;ER/Golgi	other molecular function	Pf00626, Pf04810, Pf04811, Pf04815, Pf08033			Sec24b	Q3UDH4			0	0	1.85367e+07	1.41805e+07	4.4798e+07	46716349	9.19301e+06	8.24846e+06	2.11571e+07	2.15858e+07	5.38394e+07	6.68528e+07	9.19301e+06	1.0593e+07	High	High	High	High
High	Master Protein	Q9DC50	Peroxisomal carnitine O-octanoyltransferase OS=Mus musculus OX=10090 GN=Crot PE=1 SV=1	CROT	carnitine O-octanoyltransferase	Cytoplasm	enzyme	0	0	FALSE		123.99	44	19	63	19	612	70.2	6.73	619	19	other metabolic processes;transport;other biological processes	other cytoplasmic organelle;other cell component	other molecular function	Pf00755	74114	ENSMUSG00000003623	Crot	mmu:74114; Q921I4; Q9DC50		Peroxisomal protein import; Beta-oxidation of pristanoyl-CoA	2	0	1.50538e+07	1.19838e+07	9.03299e+07	7.55612e+07	1.03453e+07	8.14989e+06	1.71818e+07	1.8242e+07	1.08561e+08	1.08131e+08	1.03453e+07	1.04664e+07	High	High	High	High
High	Master Protein	Q9QUI0	Transforming protein RhoA OS=Mus musculus OX=10090 GN=Rhoa PE=1 SV=1	RHOA	ras homolog family member A	Cytoplasm	enzyme	0	0	FALSE		123.905	75	10	213	3	193	21.8	6.1	3619	10	cell adhesion;cell cycle OR cell proliferation;cell organization and biogenesis;other metabolic processes;stress response;developmental processes;signal transduction;other biological processes	plasma membrane;other membranes;cytosol;cytoskeleton;nucleus;other cytoplasmic organelle;other cell component	cytoskeletal activity;other molecular function	Pf00071	11848	ENSMUSG00000007815	Rhoa	mmu:11848; O88336; Q9QUI0	MicroRNAs in Cardiomyocyte Hypertrophy; Chemokine signaling pathway; G Protein Signaling Pathways; Spinal Cord Injury; G13 Signaling Pathway; Wnt Signaling in Kidney Disease; Wnt Signaling Pathway; Alpha6-Beta4 Integrin Signaling Pathway; Regulation of Actin Cytoskeleton; Wnt Signaling Pathway NetPath; Wnt Signaling Pathway and Pluripotency; Focal Adhesion	Neutrophil degranulation; RHO GTPases Activate Formins; VEGFA-VEGFR2 Pathway; Sema4D mediated inhibition of cell attachment and migration; G alpha (12/13) signalling events; G beta:gamma signalling through PI3Kgamma; EPHB-mediated forward signaling; RHO GTPases activate PKNs; PTK6 Regulates RHO GTPases, RAS GTPase and MAP kinases; Rho GTPase cycle; Ovarian tumor domain proteases; GPVI-mediated ac…	37	9	2.79424e+08	2.2032e+08	1.82822e+08	1.43609e+08	3.95815e+08	3.22422e+08	3.18924e+08	3.35375e+08	2.1972e+08	2.05509e+08	3.95815e+08	4.14065e+08	High	High	High	High
High	Master Protein	Q3TEN9	Glycerol kinase OS=Mus musculus OX=10090 GN=Gk PE=2 SV=1	Gk	glycerol kinase	Cytoplasm	kinase	0	0	FALSE		123.741	52	20	134	19	524	57.4	5.76	1747	20	other metabolic processes	other membranes;mitochondrion	kinase activity;other molecular function	Pf00370, Pf02782	14933		Gk	mmu:14933; Q3TEN9	Fatty Acid Beta Oxidation; PPAR signaling pathway; Triacylglyceride Synthesis		3	1	1.21224e+08	8.46794e+07	1.52809e+08	1.18462e+08	1.31572e+08	1.01029e+08	1.3836e+08	1.28901e+08	1.8365e+08	1.69524e+08	1.31572e+08	1.29745e+08	High	High	High	High
High	Master Protein	Q9JHL1	Na(+)/H(+) exchange regulatory cofactor NHE-RF2 OS=Mus musculus OX=10090 GN=Slc9a3r2 PE=1 SV=2	SLC9A3R2	SLC9A3 regulator 2	Plasma Membrane	transporter	0	0	FALSE		123.383	48	14	112	14	337	37.4	7.59	1815	14	other biological processes	plasma membrane;other membranes;nucleus;other cell component	signal transduction activity or receptor binding;other molecular function	Pf00595, Pf09007	65962		Slc9a3r2	mmu:65962; Q3TDR3; Q6P074; Q8BGL9; Q8BW05; Q9DCR6; Q9JHL1			0	0	4.44705e+07	3.54752e+07	8.51191e+07	7.18624e+07	1.11208e+08	8.20311e+07	5.07569e+07	5.40011e+07	1.02298e+08	1.02838e+08	1.11208e+08	1.05347e+08	High	High	High	High
High	Master Protein	P62835	Ras-related protein Rap-1A OS=Mus musculus OX=10090 GN=Rap1a PE=1 SV=1	RAP1A	RAP1A, member of RAS oncogene family	Cytoplasm	enzyme	0	0	FALSE		123.249	80	13	237	3	184	21	6.67	5883	13	developmental processes;signal transduction;other biological processes	plasma membrane;other membranes;other cytoplasmic organelle;other cell component	enzyme regulator activity;other molecular function	Pf00071	109905	ENSMUSG00000068798	Rap1a	mmu:109905; P10113; P62835	Signaling of Hepatocyte Growth Factor Receptor; Chemokine signaling pathway; IL-3 Signaling Pathway; MAPK signaling pathway; Integrin-mediated Cell Adhesion; Focal Adhesion	Neutrophil degranulation; MAP2K and MAPK activation; Rap1 signalling; GRB2:SOS provides linkage to MAPK signaling for Integrins ; p130Cas linkage to MAPK signaling for integrins; ARMS-mediated activation; Glucagon-like Peptide-1 (GLP1) regulates insulin secretion; Frs2-mediated activation; MET activates RAP1 and RAC1	16	0	1.22398e+07	1.06238e+07	8.58437e+06	6.81023e+06	2.13416e+07	1.72792e+07	1.397e+07	1.61718e+07	1.03169e+07	9.74568e+06	2.13416e+07	2.21906e+07	High	High	High	High
High	Master Protein	O88428	Bifunctional 3'-phosphoadenosine 5'-phosphosulfate synthase 2 OS=Mus musculus OX=10090 GN=Papss2 PE=1 SV=2	PAPSS2	3'-phosphoadenosine 5'-phosphosulfate synthase 2	Cytoplasm	enzyme	0	0	FALSE		123.23	47	17	141	16	621	70.3	7.58	1201	17	other metabolic processes;stress response;developmental processes		kinase activity;other molecular function	Pf01583, Pf01747, Pf14306	23972	ENSMUSG00000024899	Papss2	mmu:23972; O88428; Q5BKP4; Q9Z274	Purine metabolism	Transport and synthesis of PAPS	2	1	7.49466e+07	6.06463e+07	5.30631e+07	4.83757e+07	7.24091e+07	5.78945e+07	8.55411e+07	9.23171e+07	6.37726e+07	6.92275e+07	7.24091e+07	7.43502e+07	High	High	High	High
High	Master Protein	Q8C6E9	Uncharacterized protein OS=Mus musculus OX=10090 GN=Pura PE=2 SV=1	PURA	purine rich element binding protein A	Nucleus	transcription regulator	0	0	FALSE		123.022	35	9	82	3	321	35	7.09	1675	9	other biological processes	nucleus	nucleic acid binding activity;other molecular function	Pf04845			Pura	Q8C6E9			0	7	3.77818e+07	2.91133e+07	1.08768e+08	9.55263e+07	4.31564e+07	3.55697e+07	4.31227e+07	4.43169e+07	1.3072e+08	1.36702e+08	4.31564e+07	4.56799e+07	High	High	High	High
High	Master Protein	Q8CDT3	Ras-GAP domain-containing protein (Fragment) OS=Mus musculus OX=10090 GN=Iqgap1 PE=2 SV=1	IQGAP1	IQ motif containing GTPase activating protein 1	Cytoplasm	other	0	0	FALSE		122.252	28	21	126	1	934	107.8	9.1	1188	21	signal transduction;other biological processes			Pf00612, Pf00616, Pf03836			Iqgap1	Q8CDT3			0	0	1.72128e+06	1.88869e+06			1.92158e+06	1870576	1.96461e+06	2.87501e+06			1.92158e+06	2.40226e+06	High	Peak Found	Not Found	Not Found
High	Master Protein	O35598	Disintegrin and metalloproteinase domain-containing protein 10 OS=Mus musculus OX=10090 GN=Adam10 PE=1 SV=2	ADAM10	ADAM metallopeptidase domain 10	Plasma Membrane	peptidase	1	0	FALSE		122.006	25	16	147	16	749	83.9	7.94	1611	16	cell organization and biogenesis;protein metabolism;other metabolic processes;transport;developmental processes;signal transduction;other biological processes	plasma membrane;other membranes;ER/Golgi;nucleus;other cell component	other molecular function	Pf00200, Pf01562, Pf13574	11487	ENSMUSG00000054693	Adam10	B8JJJ0; mmu:11487; O35598	Hypertrophy Model; Alzheimers Disease; Delta-Notch Signaling Pathway	Regulation of Insulin-like Growth Factor (IGF) transport and uptake by Insulin-like Growth Factor Binding Proteins (IGFBPs); Post-translational protein phosphorylation; Degradation of the extracellular matrix; Neutrophil degranulation; NOTCH3 Activation and Transmission of Signal to the Nucleus	8	0	1.2698e+08	9.78398e+07	6.51104e+07	5.09777e+07	1.81473e+08	1.33635e+08	1.4493e+08	1.48934e+08	7.82514e+07	7.29509e+07	1.81473e+08	1.71618e+08	High	High	High	High
High	Master Protein	P14206	40S ribosomal protein SA OS=Mus musculus OX=10090 GN=Rpsa PE=1 SV=4	RPSA	ribosomal protein SA	Cytoplasm	translation regulator	0	0	FALSE		121.914	37	8	101	8	295	32.8	4.87	3296	8	cell adhesion;cell organization and biogenesis;protein metabolism;other metabolic processes;other biological processes	non-structural extracellular;extracellular matrix;plasma membrane;other membranes;cytosol;translational apparatus;nucleus;other cell component	translation activity;other molecular function	Pf00318, Pf16122	16785	ENSMUSG00000032518	Rpsa	mmu:16785; P14206; Q58E74; Q8BHL0; Q8BNL2; Q91V31; Q9CY13	Cytoplasmic Ribosomal Proteins; Alpha6-Beta4 Integrin Signaling Pathway	L13a-mediated translational silencing of Ceruloplasmin expression; SRP-dependent cotranslational protein targeting to membrane; Major pathway of rRNA processing in the nucleolus and cytosol; Formation of a pool of free 40S subunits; GTP hydrolysis and joining of the 60S ribosomal subunit; Nonsense Mediated Decay (NMD) independent of the Exon Junction Complex (EJC); Nonsense Mediated Decay (NMD) e…	12	0	5.61866e+07	4.19102e+07	2.91591e+08	2.37063e+08	5.66076e+07	4.37106e+07	6.41292e+07	6.37966e+07	3.50441e+08	3.39246e+08	5.66076e+07	5.61348e+07	High	High	High	High
High	Master Protein	Q8BFZ9	Erlin-2 OS=Mus musculus OX=10090 GN=Erlin2 PE=1 SV=1	ERLIN2	ER lipid raft associated 2	Cytoplasm	other	0	0	FALSE		121.681	57	16	122	12	340	37.8	5.5	2101	16	protein metabolism;other metabolic processes;stress response;signal transduction;other biological processes	plasma membrane;other membranes;cytosol;ER/Golgi;other cell component	other molecular function	Pf01145	244373	ENSMUSG00000031483	Erlin2	mmu:244373; Q8BFZ9; Q8BML8		ABC-family proteins mediated transport	1	4	2.40274e+08	1.85741e+08	7.57784e+07	6.6202e+07	1.05857e+08	8.61251e+07	2.7424e+08	2.8274e+08	9.10724e+07	9.47375e+07	1.05857e+08	1.10605e+08	High	High	High	High
High	Master Protein	Q4FE56	Ubiquitinyl hydrolase 1 OS=Mus musculus OX=10090 GN=Usp9x PE=1 SV=1	USP9X	ubiquitin specific peptidase 9 X-linked	Plasma Membrane	peptidase	0	0	FALSE		121.588	9	17	94	17	2554	290	5.83	1575	17	cell organization and biogenesis;protein metabolism;other metabolic processes;developmental processes;signal transduction;other biological processes	cytosol;other cell component	other molecular function	Pf00443, Pf12030	22284	ENSMUSG00000031010	Usp9x	mmu:22284; Q4FE56			0	0	4.39288e+07	3.29849e+07	5.39904e+07	4.53421e+07	4.11124e+07	3.11602e+07	5.01386e+07	5.02103e+07	6.4887e+07	6.48863e+07	4.11124e+07	4.00171e+07	High	High	High	High
High	Master Protein	Q8VHF2	Cadherin-related family member 5 OS=Mus musculus OX=10090 GN=Cdhr5 PE=1 SV=1	CDHR5	cadherin related family member 5	Plasma Membrane	other	1	0	FALSE		121.561	24	13	119	13	831	88.2	5.08	1665	13	cell adhesion;cell organization and biogenesis;other biological processes	plasma membrane;other membranes	other molecular function		72040	ENSMUSG00000025497	Cdhr5	mmu:72040; Q8CEJ3; Q8VHF2; Q9D8I9			0	0	2.03969e+08	1.52092e+08	4.79302e+07	4.47295e+07	2.5195e+08	2.08506e+08	2.32802e+08	2.31518e+08	5.76037e+07	6.40095e+07	2.5195e+08	2.67771e+08	High	High	High	High
High	Master Protein	Q5RKP0	Vat1 protein (Fragment) OS=Mus musculus OX=10090 GN=Vat1 PE=2 SV=1	VAT1	vesicle amine transport 1	Plasma Membrane	transporter	0	0	FALSE		121.307	34	10	90	10	401	42.5	6.37	1983	10	other metabolic processes		other molecular function	Pf08240, Pf13602			Vat1	Q5RKP0			0	0	2.18645e+07	1.64566e+07	6.69092e+07	6.32387e+07	5.05643e+07	4.28892e+07	2.49553e+07	2.50507e+07	8.04132e+07	9.04968e+07	5.05643e+07	5.50798e+07	High	High	High	High
High	Master Protein	Q9JLN9	Serine/threonine-protein kinase mTOR OS=Mus musculus OX=10090 GN=Mtor PE=1 SV=2	MTOR	mechanistic target of rapamycin kinase	Nucleus	kinase	0	0	FALSE		120.932	10	15	102	15	2549	288.6	7.17	1407	15	cell organization and biogenesis;protein metabolism;other metabolic processes;stress response;developmental processes;signal transduction;other biological processes	other membranes;cytosol;mitochondrion;ER/Golgi;nucleus;other cytoplasmic organelle;other cell component	translation activity;nucleic acid binding activity;kinase activity;other molecular function	Pf00454, Pf02259, Pf02260, Pf08771, Pf11865	56717	ENSMUSG00000028991	Mtor	mmu:56717; Q2KHT0; Q811J5; Q9CST1; Q9JLN9	ErbB signaling pathway; MicroRNAs in Cardiomyocyte Hypertrophy; PluriNetWork: mechanisms associated with pluripotency; SREBF and miR33 in cholesterol and lipid homeostasis; Focal Adhesion-PI3K-Akt-mTOR-signaling pathway; ESC Pluripotency Pathways; Factors and pathways affecting insulin-like growth factor (IGF1)-Akt signaling; Dysregulated miRNA Targeting in Insulin/PI3K-AKT Signaling; IL-2 Signal…	PIP3 activates AKT signaling; VEGFR2 mediated vascular permeability; HSF1-dependent transactivation; TP53 Regulates Metabolic Genes; Amino acids regulate mTORC1; Energy dependent regulation of mTOR by LKB1-AMPK; CD28 dependent PI3K/Akt signaling; Macroautophagy; Regulation of PTEN gene transcription; mTORC1-mediated signalling; Regulation of TP53 Degradation	23	0	2.12426e+07	1.55289e+07	1.91845e+07	1.82285e+07	2.2009e+07	1.72049e+07	2.42454e+07	2.36385e+07	2.30565e+07	2.60857e+07	2.2009e+07	2.20952e+07	High	High	High	High
High	Master Protein	Q8CGK3	Lon protease homolog, mitochondrial OS=Mus musculus OX=10090 GN=Lonp1 PE=1 SV=2	LONP1	lon peptidase 1, mitochondrial	Cytoplasm	peptidase	0	0	FALSE		120.594	22	16	143	16	949	105.8	6.57	3208	16	cell organization and biogenesis;protein metabolism;other metabolic processes;stress response;other biological processes	cytosol;mitochondrion;nucleus	nucleic acid binding activity;other molecular function	Pf00004, Pf02190, Pf05362	74142	ENSMUSG00000041168	Lonp1	mmu:74142; Q3TSK9; Q3TVL2; Q3TXE4; Q3TZW3; Q8CGK3; Q9DBP9			0	0	6.96598e+07	5.35979e+07	1.24967e+08	1.07604e+08	4.80902e+07	3.51864e+07	7.9507e+07	8.15879e+07	1.50188e+08	1.53985e+08	4.80902e+07	4.51876e+07	High	High	High	High
High	Master Protein	Q9CQ62	2,4-dienoyl-CoA reductase, mitochondrial OS=Mus musculus OX=10090 GN=Decr1 PE=1 SV=1	DECR1	2,4-dienoyl-CoA reductase 1	Cytoplasm	enzyme	0	0	FALSE		120.501	41	10	94	10	335	36.2	8.95	1747	10	other metabolic processes;other biological processes	cytosol;nucleus;other cell component	other molecular function	Pf13561	67460	ENSMUSG00000028223	Decr1	mmu:67460; Q9CQ62; Q9DCI7	Fatty Acid Beta Oxidation; Fatty Acid Biosynthesis	mitochondrial fatty acid beta-oxidation of unsaturated fatty acids	3	0	6.83831e+07	3.55868e+07	2.54545e+08	2.03755e+08	2.5078e+08	1.83529e+08	7.80498e+07	5.4171e+07	3.05919e+08	2.91581e+08	2.5078e+08	2.35695e+08	High	High	High	High
High	Master Protein	P60766	Cell division control protein 42 homolog OS=Mus musculus OX=10090 GN=Cdc42 PE=1 SV=2	Cdc42	cell division cycle 42	Plasma Membrane	enzyme	0	0	FALSE		120.215	64	11	242	10	191	21.2	6.55	5357	11	cell adhesion;cell organization and biogenesis;protein metabolism;other metabolic processes;stress response;transport;developmental processes;signal transduction;other biological processes	plasma membrane;other membranes;cytosol;cytoskeleton;ER/Golgi;other cytoplasmic organelle;other cell component	signal transduction activity or receptor binding;other molecular function	Pf00071	12540	ENSMUSG00000006699	Cdc42	A2A9U6; mmu:12540; P21181; P25763; P60766; Q3THZ7; Q3TJK6; Q545V0; Q6P201; Q8BQ51	Oxidative Damage; Chemokine signaling pathway; G13 Signaling Pathway; p38 MAPK Signaling Pathway; IL-3 Signaling Pathway; MAPK signaling pathway; Regulation of Actin Cytoskeleton; EGFR1 Signaling Pathway; Integrin-mediated Cell Adhesion; Focal Adhesion	MAPK6/MAPK4 signaling; Regulation of actin dynamics for phagocytic cup formation; GPVI-mediated activation cascade; VEGFA-VEGFR2 Pathway; RHO GTPases Activate Formins; RHO GTPases activate IQGAPs; EPHB-mediated forward signaling; RHO GTPases Activate WASPs and WAVEs; Rho GTPase cycle; Factors involved in megakaryocyte development and platelet production; EGFR downregulation; RHO GTPases activate …	27	1	1.99286e+08	1.67399e+08	8.06398e+07	9.4283e+07	2.48898e+08	2.15779e+08	2.27457e+08	2.54818e+08	9.6915e+07	1.34922e+08	2.48898e+08	2.77111e+08	High	High	High	High
High	Master Protein	Q9D8E6	60S ribosomal protein L4 OS=Mus musculus OX=10090 GN=Rpl4 PE=1 SV=3	RPL4	ribosomal protein L4	Cytoplasm	enzyme	0	0	FALSE		119.226	38	13	147	13	419	47.1	11	2067	13	cell organization and biogenesis;protein metabolism;other metabolic processes;developmental processes	cytosol;cytoskeleton;ER/Golgi;translational apparatus;nucleus;other cell component	nucleic acid binding activity;other molecular function	Pf00573, Pf14374	67891	ENSMUSG00000032399	Rpl4	mmu:67891; Q9CY08; Q9D8E6	Cytoplasmic Ribosomal Proteins; TNF-alpha NF-kB Signaling Pathway	L13a-mediated translational silencing of Ceruloplasmin expression; SRP-dependent cotranslational protein targeting to membrane; Major pathway of rRNA processing in the nucleolus and cytosol; Formation of a pool of free 40S subunits; GTP hydrolysis and joining of the 60S ribosomal subunit; Nonsense Mediated Decay (NMD) independent of the Exon Junction Complex (EJC); Nonsense Mediated Decay (NMD) e…	9	0	1.51531e+08	1.02476e+08	2.48839e+08	1.8744e+08	3.29664e+08	2.80731e+08	1.72952e+08	1.5599e+08	2.99062e+08	2.68233e+08	3.29664e+08	3.60525e+08	High	High	High	High
High	Master Protein	Q9Z1Q5	Chloride intracellular channel protein 1 OS=Mus musculus OX=10090 GN=Clic1 PE=1 SV=3	CLIC1	chloride intracellular channel 1	Nucleus	ion channel	0	0	FALSE		119.174	60	11	182	11	241	27	5.17	2575	11	transport;other biological processes	non-structural extracellular;plasma membrane;other membranes;mitochondrion;nucleus;other cell component	transporter activity	Pf13409, Pf13410	114584	ENSMUSG00000007041	Clic1	mmu:114584; Q9Z1Q5			0	0	2.4876e+08	1.97352e+08	2.18737e+08	1.99852e+08	9.05537e+07	7.54459e+07	2.83925e+08	3.00414e+08	2.62884e+08	2.85996e+08	9.05537e+07	9.68904e+07	High	High	High	High
High	Master Protein	Q99J94	Solute carrier organic anion transporter family member 1A6 OS=Mus musculus OX=10090 GN=Slco1a6 PE=1 SV=1	Slco1a6	solute carrier organic anion transporter family, member 1a6	Plasma Membrane	transporter	11	0	FALSE		118.88	21	12	217	10	670	74.1	7.99	3054	12	other metabolic processes;transport;developmental processes;other biological processes	plasma membrane;other membranes	transporter activity	Pf03137, Pf07648	28254	ENSMUSG00000079262	Slco1a6	mmu:28254; Q3UQC6; Q99J94; Q9CUP7			0	0	1.71927e+08	1.42956e+08	1.31858e+08	1.1732e+08	3.39438e+08	2.65534e+08	1.96231e+08	2.1761e+08	1.5847e+08	1.67889e+08	3.39438e+08	3.41009e+08	High	High	High	High
High	Master Protein	A0A0G2JDH9	Prominin-1 OS=Mus musculus OX=10090 GN=Prom1 PE=1 SV=1	PROM1	prominin 1	Plasma Membrane	other	5	0	FALSE		118.804	22	13	124	9	834	93.4	6.49	2160	13		plasma membrane;other membranes		Pf05478	19126	ENSMUSG00000029086	Prom1	A0A0G2JDH9; mmu:19126			0	4	1.32249e+08	1.03201e+08	5.92787e+07	4.96736e+07	1.63832e+08	1.36639e+08	1.50944e+08	1.57095e+08	7.12427e+07	7.10847e+07	1.63832e+08	1.75477e+08	High	High	High	High
High	Master Protein	A2AL50	Alkylglycerone-phosphate synthase OS=Mus musculus OX=10090 GN=Agps PE=1 SV=1	AGPS	alkylglycerone phosphate synthase	Cytoplasm	enzyme	0	0	FALSE		117.95	35	16	80	16	671	74.3	7.66	1311	16	other metabolic processes	nucleus;other cytoplasmic organelle	other molecular function	Pf01565, Pf02913	228061	ENSMUSG00000042410	Agps	A2AL50; mmu:228061	Triacylglyceride Synthesis		1	0	4.03983e+07	29534904	1.07169e+08	8.24262e+07	6.8771e+07	5.47157e+07	4.6109e+07	4.49587e+07	1.28798e+08	1.17955e+08	6.8771e+07	7.02679e+07	High	High	High	High
High	Master Protein	O88833	Cytochrome P450 4A10 OS=Mus musculus OX=10090 GN=Cyp4a10 PE=1 SV=2	CYP4A11	cytochrome P450 family 4 subfamily A member 11	Cytoplasm	enzyme	2	0	FALSE		117.141	41	15	153	11	509	58.3	8.75	1761	15	other metabolic processes;developmental processes	plasma membrane;other membranes;ER/Golgi;other cell component	other molecular function	Pf00067	13117	ENSMUSG00000066072	Cyp4a10	A2A976; mmu:13117; O88833; Q9DCS5	PPAR signaling pathway; Eicosanoid metabolism via Cyclo Oxygenases (COX); Eicosanoid metabolism via Lipo Oxygenases (LOX); Eicosanoid metabolism via Cytochrome P450 Mono-Oxygenases (CYP) pathway	Fatty acids; Miscellaneous substrates; Eicosanoids; Synthesis of Leukotrienes (LT) and Eoxins (EX); Synthesis of (16-20)-hydroxyeicosatetraenoic acids (HETE)	9	4	1.20698e+08	8.34957e+07	5.21831e+07	3.95317e+07	1.32905e+08	1.00031e+08	1.37761e+08	1.27099e+08	6.2715e+07	5.65714e+07	1.32905e+08	1.28464e+08	High	High	High	High
High	Master Protein	P12970	60S ribosomal protein L7a OS=Mus musculus OX=10090 GN=Rpl7a PE=1 SV=2	RPL7A	ribosomal protein L7a	Cytoplasm	other	0	0	FALSE		117.088	53	16	161	13	266	30	10.56	1364	16	RNA metabolism OR transcription;other metabolic processes	other membranes;cytosol;translational apparatus;nucleus;other cell component	nucleic acid binding activity	Pf01248	27176	ENSMUSG00000062647	Rpl7a	mmu:27176; P12970; Q91YM3	Cytoplasmic Ribosomal Proteins	L13a-mediated translational silencing of Ceruloplasmin expression; SRP-dependent cotranslational protein targeting to membrane; Major pathway of rRNA processing in the nucleolus and cytosol; Formation of a pool of free 40S subunits; GTP hydrolysis and joining of the 60S ribosomal subunit; Nonsense Mediated Decay (NMD) independent of the Exon Junction Complex (EJC); Nonsense Mediated Decay (NMD) e…	8	4	1.81691e+08	1.47631e+08	1.42081e+08	1.13934e+08	1.28695e+08	1.0285e+08	2.07375e+08	2.24727e+08	1.70756e+08	1.63044e+08	1.28695e+08	1.32083e+08	High	High	High	High
High	Master Protein	P53994	Ras-related protein Rab-2A OS=Mus musculus OX=10090 GN=Rab2a PE=1 SV=1	RAB2A	RAB2A, member RAS oncogene family	Cytoplasm	enzyme	0	0	FALSE		116.529	63	11	149	6	212	23.5	6.54	3140	11	cell organization and biogenesis;transport	other membranes;ER/Golgi;other cell component	other molecular function	Pf00071	59021	ENSMUSG00000047187	Rab2a	mmu:59021; P53994; Q3UK45	Focal Adhesion-PI3K-Akt-mTOR-signaling pathway	RAB geranylgeranylation; Golgi Cisternae Pericentriolar Stack Reorganization	3	7	2.12854e+08	1.77588e+08	7.88082e+07	7.32708e+07	1.63485e+08	1.33635e+08	2.42944e+08	2.70329e+08	9.47137e+07	1.04853e+08	1.63485e+08	1.71619e+08	High	High	High	High
High	Master Protein	Q91YH5	Atlastin-3 OS=Mus musculus OX=10090 GN=Atl3 PE=1 SV=1	ATL3	atlastin GTPase 3	Cytoplasm	other	2	0	FALSE		115.939	42	14	85	14	541	60.5	6.1	826	14	cell organization and biogenesis;other biological processes	other membranes;ER/Golgi	other molecular function	Pf02263, Pf02841	109168	ENSMUSG00000024759	Atl3	mmu:109168; Q3UGW3; Q8C0L7; Q8C174; Q91YH5; Q99LZ9			0	0	6.60221e+07	5.29921e+07	2.77902e+07	2.49008e+07	7.17287e+07	5.6e+07	7.5355e+07	8.06657e+07	3.3399e+07	3.5634e+07	7.17287e+07	7.19172e+07	High	High	High	High
High	Master Protein	E9Q3L2	Phosphatidylinositol 4-kinase alpha OS=Mus musculus OX=10090 GN=Pi4ka PE=1 SV=2	PI4KA	phosphatidylinositol 4-kinase alpha	Cytoplasm	kinase	0	0	FALSE		115.878	12	19	134	19	2105	236.9	7.06	1695	19	cell organization and biogenesis;other metabolic processes;signal transduction;other biological processes	plasma membrane;other membranes;ER/Golgi;other cell component	kinase activity;other molecular function	Pf00454, Pf00613	224020		Pi4ka	E9Q3L2; mmu:224020; Q3UVT5; Q6DIC7; Q7TNG2; Q80Y45		Synthesis of PIPs at the ER membrane; Synthesis of PIPs at the Golgi membrane	2	0	5.25354e+07	4.2652e+07	3.99199e+07	3.31283e+07	6.55127e+07	5.16314e+07	5.99619e+07	6.49259e+07	4.79768e+07	4.74079e+07	6.55127e+07	6.63069e+07	High	High	High	High
High	Master Protein	Q8R5C5	Beta-centractin OS=Mus musculus OX=10090 GN=Actr1b PE=1 SV=1	ACTR1B	actin related protein 1B	Cytoplasm	other	0	0	FALSE		115.519	45	13	82	3	376	42.3	6.4	1091	13		cytoskeleton;other cell component	other molecular function	Pf00022	226977	ENSMUSG00000037351	Actr1b	mmu:226977; Q8R5C5		Neutrophil degranulation; MHC class II antigen presentation	2	11	1.60229e+07	1.1609e+07	1.48451e+08	1.59067e+08	2.05286e+07	1.50026e+07	1.8288e+07	1.76714e+07	1.78412e+08	2.2763e+08	2.05286e+07	1.92669e+07	Peak Found	Peak Found	High	High
High	Master Protein	Q9CZN7	Serine hydroxymethyltransferase, mitochondrial OS=Mus musculus OX=10090 GN=Shmt2 PE=1 SV=1	SHMT2	serine hydroxymethyltransferase 2	Cytoplasm	enzyme	0	0	FALSE		115.494	44	17	95	16	504	55.7	8.47	1041	17	cell organization and biogenesis;protein metabolism;other metabolic processes;stress response;other biological processes	cytosol;cytoskeleton;mitochondrion;nucleus;other cell component	nucleic acid binding activity;other molecular function	Pf00464	108037	ENSMUSG00000025403	Shmt2	mmu:108037; Q3TFD0; Q99K87; Q9CZN7	One carbon metabolism and related pathways; One Carbon Metabolism; Glutathione and one carbon metabolism	Metabolism of folate and pterines	4	1	3.37346e+07	2.47669e+07	1.35224e+08	1.10062e+08	8.61328e+07	4.49173e+07	3.85034e+07	3.77008e+07	1.62515e+08	1.57503e+08	8.61328e+07	5.76844e+07	High	High	High	High
High	Master Protein	Q80V42	Carboxypeptidase M OS=Mus musculus OX=10090 GN=Cpm PE=1 SV=2	CPM	carboxypeptidase M	Plasma Membrane	peptidase	0	0	FALSE		115.296	37	14	131	14	443	50.5	7.78	1846	14	protein metabolism;other metabolic processes	non-structural extracellular;plasma membrane;other membranes	other molecular function	Pf00246, Pf13620	70574	ENSMUSG00000020183	Cpm	mmu:70574; Q497S5; Q80V42; Q9CYH8		Post-translational modification: synthesis of GPI-anchored proteins	1	0	1.25517e+08	9.37841e+07	5.08725e+07	4.33987e+07	1.34844e+08	1.07187e+08	1.4326e+08	1.4276e+08	6.11399e+07	6.21051e+07	1.34844e+08	1.37653e+08	High	High	High	High
High	Master Protein	Q8BKX1	Brain-specific angiogenesis inhibitor 1-associated protein 2 OS=Mus musculus OX=10090 GN=Baiap2 PE=1 SV=2	BAIAP2	BAR/IMD domain containing adaptor protein 2	Plasma Membrane	kinase	0	0	FALSE		114.933	40	16	129	1	535	59.2	9.04	1641	16	cell organization and biogenesis;developmental processes;signal transduction;other biological processes	plasma membrane;other membranes;cytosol;cytoskeleton;ER/Golgi;nucleus;other cell component	other molecular function	Pf07653, Pf08397	108100	ENSMUSG00000025372	Baiap2	mmu:108100; Q8BKX1; Q91V97; Q923V9; Q923W0	Regulation of Actin Cytoskeleton	Regulation of actin dynamics for phagocytic cup formation; VEGFA-VEGFR2 Pathway; RHO GTPases Activate WASPs and WAVEs	4	16	1.02864e+08	7.62432e+07	5.8634e+07	4.87091e+07	1.36659e+08	1.11737e+08	1.17405e+08	1.16059e+08	7.04679e+07	6.97046e+07	1.36659e+08	1.43496e+08	High	High	Peak Found	Peak Found
High	Master Protein	P23116	Eukaryotic translation initiation factor 3 subunit A OS=Mus musculus OX=10090 GN=Eif3a PE=1 SV=5	EIF3A	eukaryotic translation initiation factor 3 subunit A	Cytoplasm	other	0	0	FALSE		114.879	14	19	161	19	1344	161.8	6.77	2580	19	cell organization and biogenesis;protein metabolism;other metabolic processes;other biological processes	cytosol;cytoskeleton;translational apparatus;nucleus;other cell component	signal transduction activity or receptor binding;nucleic acid binding activity	Pf01399	13669	ENSMUSG00000024991	Eif3a	E9QQ50; mmu:13669; P23116; Q60697; Q62162	Translation Factors	L13a-mediated translational silencing of Ceruloplasmin expression; Formation of a pool of free 40S subunits; GTP hydrolysis and joining of the 60S ribosomal subunit; Translation initiation complex formation; Formation of the ternary complex, and subsequently, the 43S complex; Ribosomal scanning and start codon recognition	7	0	1.68436e+08	1.32559e+08	1.81978e+08	1.52433e+08	2.01982e+08	162383366	1.92247e+08	2.01784e+08	2.18706e+08	2.18137e+08	2.01982e+08	2.08539e+08	High	High	High	High
High	Master Protein	Q8BU30	Isoleucine--tRNA ligase, cytoplasmic OS=Mus musculus OX=10090 GN=Iars1 PE=1 SV=2	IARS1	isoleucyl-tRNA synthetase 1	Cytoplasm	enzyme	0	0	FALSE		114.819	23	22	113	22	1262	144.2	6.55	1578	22	protein metabolism;RNA metabolism OR transcription;other metabolic processes	cytosol;other cell component	nucleic acid binding activity;other molecular function	Pf00133, Pf08264	105148	ENSMUSG00000037851	Iars1	mmu:105148; Q6NXK4; Q8BU30			0	0	1.58565e+07	1.14754e+07	2.79325e+08	2.20523e+08	3.70543e+07	3.27853e+07	1.8098e+07	1.74681e+07	3.357e+08	3.15576e+08	3.70543e+07	4.21041e+07	High	High	High	High
High	Master Protein	Q8C2F9	Fibronectin type-II domain-containing protein (Fragment) OS=Mus musculus OX=10090 GN=Igf2r PE=2 SV=1	IGF2R	insulin like growth factor 2 receptor	Plasma Membrane	transmembrane receptor	1	0	FALSE		114.758	21	17	122	1	1282	141.9	6.13	1949	17	transport	other membranes	other molecular function	Pf00040, Pf00878			Igf2r	Q8C2F9			0	0	5241937	3.48448e+06	2.81803e+06	2.23343e+06	4.85841e+06	3075935	5.98294e+06	5.30416e+06	3.38678e+06	3.19613e+06	4.85841e+06	3.95023e+06	Peak Found	Peak Found	Peak Found	Peak Found
High	Master Protein	B2RXT3	Ogdhl protein OS=Mus musculus OX=10090 GN=Ogdhl PE=1 SV=1	OGDHL	oxoglutarate dehydrogenase like	Other	enzyme	0	0	FALSE		114.45	16	16	314	4	1010	114.5	6.84	4001	16	other metabolic processes	mitochondrion;other cell component	other molecular function	Pf00676, Pf02779, Pf16078, Pf16870	239017	ENSMUSG00000021913	Ogdhl	B2RXT3; mmu:239017			0	0	5.76692e+06	4.45677e+06	1.45489e+07	1.30558e+07	2.54736e+06	1.72695e+06	6.58214e+06	6.78419e+06	1.74852e+07	1.86833e+07	2.54736e+06	2.21781e+06	High	High	High	High
High	Master Protein	A8DUK4	Beta-globin OS=Mus musculus OX=10090 GN=Hbb-bs PE=1 SV=1					0	0	FALSE		114.24	95	12	146	12	147	15.7	7.69	2943	12	other metabolic processes;transport;other biological processes	non-structural extracellular;cytosol;other cell component	other molecular function	Pf00042	100503605; 101488143	ENSMUSG00000052305; ENSMUSG00000073940	Hbb-bs	A8DUK4; mmu:100503605; mmu:101488143		Scavenging of heme from plasma; Neutrophil degranulation; Erythrocytes take up carbon dioxide and release oxygen; Erythrocytes take up oxygen and release carbon dioxide	4	0	1.45067e+08	1.09249e+08	8.41439e+08	7.53504e+08	3.45941e+08	2.84211e+08	1.65574e+08	1.66301e+08	1.01126e+09	1.07829e+09	3.45941e+08	3.64993e+08	High	High	High	High
High	Master Protein	Q921H8	3-ketoacyl-CoA thiolase A, peroxisomal OS=Mus musculus OX=10090 GN=Acaa1a PE=1 SV=1	ACAA1	acetyl-CoA acyltransferase 1	Cytoplasm	enzyme	0	0	FALSE		113.827	41	12	72	4	424	43.9	8.44	1338	12	other metabolic processes	other cytoplasmic organelle;other cell component	other molecular function	Pf00108, Pf02803	113868	ENSMUSG00000036138	Acaa1a	mmu:113868; Q921H8	PPAR signaling pathway; Eicosanoid metabolism via Cyclo Oxygenases (COX); Eicosanoid metabolism via Lipo Oxygenases (LOX)		3	8	1.73879e+07	1.1132e+07	1.55758e+08	1.29738e+08	4.21055e+07	3.69114e+07	1.98459e+07	1.69453e+07	1.87194e+08	1.8566e+08	4.21055e+07	4.74029e+07	Peak Found	Peak Found	High	High
High	Master Protein	A0A1S6GWH1	AAA domain-containing protein OS=Mus musculus OX=10090 GN=Psmc5 PE=2 SV=1	PSMC5	proteasome 26S subunit, ATPase 5	Nucleus	transcription regulator	0	0	FALSE		113.826	41	13	110	11	416	46.6	7.88	1593	13	protein metabolism;other metabolic processes	nucleus;other cell component	other molecular function	Pf00004, Pf16450, Pf17862			Psmc5	A0A1S6GWH1			0	1	8.78846e+07	6.92263e+07	1.53944e+08	1.31373e+08	4.42894e+07	3.5787e+07	1.00308e+08	1.05378e+08	1.85014e+08	1.87999e+08	4.42894e+07	4.59589e+07	High	High	High	High
High	Master Protein	Q3U8W0	Protein-serine/threonine phosphatase OS=Mus musculus OX=10090 GN=Ppp1ca PE=2 SV=1	PPP1CA	protein phosphatase 1 catalytic subunit alpha	Cytoplasm	phosphatase	0	0	FALSE		113.721	49	13	116	4	330	37.5	6.33	2020	13	protein metabolism;other metabolic processes;other biological processes	nucleus	other molecular function	Pf00149, Pf16891			Ppp1ca	Q3U8W0			0	10	5.47715e+07	4.33939e+07	8.93814e+07	7.87432e+07	8.37472e+07	6.97736e+07	6.2514e+07	6.60552e+07	1.07421e+08	1.12684e+08	8.37472e+07	8.96058e+07	High	High	High	High
High	Master Protein	Q9DD20	Methyltransferase-like protein 7B OS=Mus musculus OX=10090 GN=Mettl7b PE=1 SV=2	METTL7B	methyltransferase like 7B	Other	enzyme	1	0	FALSE		113.591	57	12	206	12	244	28	8.59	2856	12	other metabolic processes		other molecular function	Pf08241	71664	ENSMUSG00000025347	Mettl7b	mmu:71664; Q78ID2; Q9DD20			0	0	3.32008e+08	2.30795e+08	1.3426e+08	1.52381e+08	3.05379e+08	2.44302e+08	3.78941e+08	3.51321e+08	1.61358e+08	2.18063e+08	3.05379e+08	3.13741e+08	High	High	High	High
High	Master Protein	P80318	T-complex protein 1 subunit gamma OS=Mus musculus OX=10090 GN=Cct3 PE=1 SV=1	CCT3	chaperonin containing TCP1 subunit 3	Cytoplasm	other	0	0	FALSE		113.57	38	18	134	18	545	60.6	6.7	2584	18	cell organization and biogenesis;transport;other biological processes	plasma membrane;other membranes;cytosol;cytoskeleton;other cell component	other molecular function	Pf00118	12462	ENSMUSG00000001416	Cct3	mmu:12462; P80318		Cooperation of PDCL (PhLP1) and TRiC/CCT in G-protein beta folding; BBSome-mediated cargo-targeting to cilium; Association of TriC/CCT with target proteins during biosynthesis	3	0	6.28418e+07	4.86771e+07	3.33691e+08	2.82722e+08	5.54585e+07	4.78432e+07	7.17252e+07	7.40973e+07	4.01039e+08	4.04586e+08	5.54585e+07	6.14419e+07	High	High	High	High
High	Master Protein	Q9Z2A9	Glutathione hydrolase 5 proenzyme OS=Mus musculus OX=10090 GN=Ggt5 PE=1 SV=2	GGT5	gamma-glutamyltransferase 5	Plasma Membrane	enzyme	1	0	FALSE		113.406	30	11	102	11	573	61.6	8.5	1520	11	protein metabolism;other metabolic processes;stress response;other biological processes	plasma membrane;other membranes	other molecular function	Pf01019	23887	ENSMUSG00000006344	Ggt5	mmu:23887; Q8C7B4; Q9Z2A9	Glutathione metabolism; Eicosanoid metabolism via Lipo Oxygenases (LOX); Oxidative Stress and Redox Pathway; Glutathione and one carbon metabolism	Synthesis of Leukotrienes (LT) and Eoxins (EX); Glutathione synthesis and recycling; Aflatoxin activation and detoxification	7	0	6.03958e+07	4.4183e+07	2.44516e+07	2.00476e+07	5.32574e+07	4.15077e+07	6.89335e+07	6.72563e+07	2.93866e+07	2.86888e+07	5.32574e+07	5.33057e+07	High	High	High	High
High	Master Protein	P35505	Fumarylacetoacetase OS=Mus musculus OX=10090 GN=Fah PE=1 SV=2	FAH	fumarylacetoacetate hydrolase	Cytoplasm	enzyme	0	0	FALSE		113.397	58	15	113	15	419	46.1	7.18	1548	15	other metabolic processes		other molecular function	Pf01557, Pf09298	14085	ENSMUSG00000030630	Fah	mmu:14085; P35505; Q3TY87; Q9QW65		Tyrosine catabolism	1	0	3.82621e+07	2.88959e+07	1.95547e+08	1.56615e+08	4.72995e+07	3.76968e+07	4.36709e+07	4.39859e+07	2.35013e+08	2.24121e+08	4.72995e+07	4.84116e+07	High	High	High	High
High	Master Protein	O09061	Proteasome subunit beta type-1 OS=Mus musculus OX=10090 GN=Psmb1 PE=1 SV=1	PSMB1	proteasome 20S subunit beta 1	Cytoplasm	peptidase	0	0	FALSE		113.3	59	12	133	12	240	26.4	7.81	1852	12	protein metabolism;other metabolic processes	cytosol;nucleus;other cell component	other molecular function	Pf00227	19170	ENSMUSG00000014769	Psmb1	mmu:19170; O09061; Q62038; Q62039	Proteasome Degradation	Antigen processing: Ubiquitination & Proteasome degradation; Downstream TCR signaling; FCERI mediated NF-kB activation; Neutrophil degranulation; Neddylation; Asymmetric localization of PCP proteins; Degradation of AXIN; Hedgehog 'on' state; Ub-specific processing proteases; Regulation of RUNX3 expression and activity; Autodegradation of Cdh1 by Cdh1:APC/C; APC/C:Cdc20 mediated degradation of Sec…	48	0	1.9094e+08	1.3402e+08	2.13085e+08	1.7039e+08	1.56633e+08	1.17251e+08	2.17931e+08	2.04008e+08	2.56091e+08	2.43835e+08	1.56633e+08	1.50578e+08	High	High	High	High
High	Master Protein	Q02248	Catenin beta-1 OS=Mus musculus OX=10090 GN=Ctnnb1 PE=1 SV=1	CTNNB1	catenin beta 1	Nucleus	transcription regulator	0	0	FALSE		113.293	26	14	112	11	781	85.4	5.86	1616	14	cell adhesion;cell-cell signaling;cell cycle OR cell proliferation;cell organization and biogenesis;protein metabolism;other metabolic processes;transport;developmental processes;signal transduction;other biological processes	plasma membrane;other membranes;cytosol;cytoskeleton;nucleus;other cell component	signal transduction activity or receptor binding;other molecular function	Pf00514	12387	ENSMUSG00000006932	Ctnnb1	mmu:12387; Q02248; Q922W1; Q9D335	TGF Beta Signaling Pathway; IL-5 Signaling Pathway; MicroRNAs in Cardiomyocyte Hypertrophy; PluriNetWork: mechanisms associated with pluripotency; Ptf1a related regulatory pathway; Heart Development; Neural Crest Differentiation; Primary Focal Segmental Glomerulosclerosis FSGS; ESC Pluripotency Pathways; Wnt Signaling in Kidney Disease; Wnt Signaling Pathway; Adipogenesis genes; Id Signaling Path…	RHO GTPases activate IQGAPs; Adherens junctions interactions; Myogenesis; Deactivation of the beta-catenin transactivating complex; Ca2+ pathway; Formation of the beta-catenin:TCF transactivating complex; LRR FLII-interacting protein 1 (LRRFIP1) activates type I IFN production; Apoptotic cleavage of cell adhesion proteins; Beta-catenin phosphorylation cascade; Disassembly of the destruction compl…	30	3	5.31212e+07	3.77e+07	7.26942e+07	5.72345e+07	1.37354e+08	1.09656e+08	6.06305e+07	5.73877e+07	8.73658e+07	8.19047e+07	1.37354e+08	1.40824e+08	High	High	High	High
High	Master Protein	Q99MR3	Solute carrier family 12 member 9 OS=Mus musculus OX=10090 GN=Slc12a9 PE=1 SV=2	SLC12A9	solute carrier family 12 member 9	Plasma Membrane	transporter	11	0	FALSE		113.21	22	13	94	13	914	96.3	7.02	1269	13	cell organization and biogenesis;transport;other biological processes	plasma membrane;other membranes	transporter activity	Pf00324, Pf03522	83704	ENSMUSG00000037344	Slc12a9	E9QNN4; mmu:83704; Q99MR3			0	0	8.44007e+07	6.72027e+07	4.84186e+07	4.63861e+07	1.00142e+08	8.83796e+07	9.63317e+07	1.02297e+08	5.81908e+07	6.63801e+07	1.00142e+08	1.135e+08	High	High	High	High
High	Master Protein	Q3TQC7	Ectonucleoside triphosphate diphosphohydrolase 5 OS=Mus musculus OX=10090 GN=Entpd5 PE=1 SV=1	ENTPD5	ectonucleoside triphosphate diphosphohydrolase 5 (inactive)	Cytoplasm	enzyme	2	0	FALSE		113.192	42	13	107	13	452	49.8	5.47	1572	13		other membranes	other molecular function	Pf01150	12499	ENSMUSG00000021236	Entpd5	Q3TQC7	Purine metabolism		1	0	1.19669e+07	9.12537e+06	1.18653e+08	9.75157e+07	7.11243e+07	5.45285e+07	1.36586e+07	1.38908e+07	1.42601e+08	1.39549e+08	7.11243e+07	7.00274e+07	High	High	High	High
High	Master Protein	Q8C6B0	Methyltransferase-like 7A1 OS=Mus musculus OX=10090 GN=Mettl7a1 PE=1 SV=1	METTL7A	methyltransferase like 7A	Cytoplasm	other	1	0	FALSE		112.84	52	10	214	5	244	28.1	8.31	4584	10	other metabolic processes	other membranes;other cell component	other molecular function	Pf08241	70152	ENSMUSG00000054619	Mettl7a1	mmu:70152; Q8C6B0		Neutrophil degranulation	1	0	2.65953e+08	2.39758e+08	1.03677e+08	9.9224e+07	3.62953e+08	3.1212e+08	3.03548e+08	3.64965e+08	1.24602e+08	1.41993e+08	3.62953e+08	4.00836e+08	High	High	High	High
High	Master Protein	P00405	Cytochrome c oxidase subunit 2 OS=Mus musculus OX=10090 GN=Mtco2 PE=1 SV=1	MT-CO2	cytochrome c oxidase subunit II	Cytoplasm	enzyme	2	0	FALSE		112.066	44	7	298	7	227	26	4.73	4309	7	other metabolic processes;stress response;transport;developmental processes;other biological processes	other membranes;mitochondrion	transporter activity;other molecular function	Pf00116, Pf02790	17709	ENSMUSG00000064354	Mtco2	mmu:17709; P00405; Q85K21	Selenium Micronutrient Network; Electron Transport Chain	TP53 Regulates Metabolic Genes; Respiratory electron transport	4	0	6.80458e+08	4.67241e+08	4.19445e+08	3.69758e+08	9.52515e+08	7.87279e+08	7.76648e+08	7.11244e+08	5.04099e+08	5.29138e+08	9.52515e+08	1.01105e+09	High	High	High	High
High	Master Protein	O54909	Retinol dehydrogenase 16 OS=Mus musculus OX=10090 GN=Rdh16 PE=1 SV=1	RDH16	retinol dehydrogenase 16	Cytoplasm	enzyme	0	0	FALSE		111.819	47	13	142	11	317	35.7	9.11	1537	13	other metabolic processes	other membranes;ER/Golgi;other cell component	other molecular function	Pf00106	19683	ENSMUSG00000069456	Rdh16	mmu:19683; O54909			0	2	1.52181e+08	1.08684e+08	4.63513e+07	4.1567e+07	1.77605e+08	1.30644e+08	1.73694e+08	1.65441e+08	5.57062e+07	5.94838e+07	1.77605e+08	1.67778e+08	High	High	High	High
High	Master Protein	B9EJ86	Oxysterol-binding protein-related protein 8 OS=Mus musculus OX=10090 GN=Osbpl8 PE=1 SV=1	OSBPL8	oxysterol binding protein like 8	Plasma Membrane	transporter	1	0	FALSE		111.158	24	17	112	15	889	101.2	6.96	2008	17	cell organization and biogenesis;transport;other biological processes	other membranes;cytosol;ER/Golgi;nucleus;other cell component	transporter activity;other molecular function	Pf00169, Pf01237	237542	ENSMUSG00000020189	Osbpl8	B9EJ86; G3X9N6; mmu:237542; Q69ZJ4		Acyl chain remodelling of PS	1	2	1.01253e+08	6.99193e+07	5.24136e+07	4.08072e+07	1.68238e+08	1.35185e+08	1.15566e+08	1.06433e+08	6.2992e+07	5.83966e+07	1.68238e+08	1.73609e+08	High	High	High	High
High	Master Protein	Q922Q1	Mitochondrial amidoxime reducing component 2 OS=Mus musculus OX=10090 GN=Mtarc2 PE=1 SV=1	MTARC2	mitochondrial amidoxime reducing component 2	Cytoplasm	enzyme	1	0	FALSE		110.851	49	18	153	18	338	38.2	8.68	1892	18	other metabolic processes	other membranes;mitochondrion;other cytoplasmic organelle	other molecular function	Pf03473, Pf03476	67247	ENSMUSG00000073481	Mtarc2	mmu:67247; Q922Q1		Phase I - Functionalization of compounds	1	0	1.79352e+08	1.45912e+08	8.79551e+07	7.33812e+07	2.65794e+08	2.03469e+08	2.04706e+08	2.22111e+08	1.05707e+08	1.05011e+08	2.65794e+08	2.61302e+08	High	High	High	High
High	Master Protein	P62334	26S proteasome regulatory subunit 10B OS=Mus musculus OX=10090 GN=Psmc6 PE=1 SV=1	PSMC6	proteasome 26S subunit, ATPase 6	Nucleus	peptidase	0	0	FALSE		110.806	44	14	110	14	389	44.1	7.49	1982	14	protein metabolism;other metabolic processes;stress response;other biological processes	cytosol;nucleus;other cell component	other molecular function	Pf00004, Pf16450, Pf17862	67089	ENSMUSG00000021832	Psmc6	mmu:67089; P49719; P62334; Q3TKK1; Q810A6; Q92524; Q9CXH9	Proteasome Degradation	Separation of Sister Chromatids; Downstream TCR signaling; FCERI mediated NF-kB activation; Neddylation; Asymmetric localization of PCP proteins; Degradation of AXIN; Hedgehog 'on' state; Ub-specific processing proteases; Regulation of RUNX3 expression and activity; Antigen processing: Ubiquitination & Proteasome degradation; Autodegradation of Cdh1 by Cdh1:APC/C; APC/C:Cdc20 mediated degradation…	47	0	1.11255e+08	8.64276e+07	1.78462e+08	1.53605e+08	4.58696e+07	4.04601e+07	1.26982e+08	1.31562e+08	2.1448e+08	2.19814e+08	4.58696e+07	5.19603e+07	High	High	High	High
High	Master Protein	Q3UWP8	Uncharacterized protein (Fragment) OS=Mus musculus OX=10090 GN=Calr PE=2 SV=1	CALR	calreticulin	Cytoplasm	transcription regulator	0	0	FALSE		110.391	42	16	143	16	368	42.2	4.74	2262	16	other biological processes	ER/Golgi	other molecular function	Pf00262			Calr	Q3UWP8			0	0	4.63577e+07	3.3058e+07	2.21433e+08	1.80099e+08	1.48605e+08	1.05134e+08	5.29109e+07	5.03216e+07	2.66123e+08	2.57728e+08	1.48605e+08	1.35017e+08	High	High	High	High
High	Master Protein	Q99KP3	Lambda-crystallin homolog OS=Mus musculus OX=10090 GN=Cryl1 PE=1 SV=3	CRYL1	crystallin lambda 1	Cytoplasm	enzyme	0	0	FALSE		110.379	62	13	81	13	319	35.2	5.86	1069	13	other metabolic processes	cytosol	other molecular function	Pf00725, Pf02737	68631	ENSMUSG00000021947	Cryl1	mmu:68631; Q542R9; Q8R4W7; Q99KP3		Formation of xylulose-5-phosphate	1	0	3.94699e+07	2.73083e+07	1.14759e+08	9.6226e+07	36401576	2.87824e+07	4.50494e+07	4.15693e+07	1.37921e+08	1.37703e+08	36401576	3.69634e+07	High	High	High	High
High	Master Protein	A0A1B0GSX0	L-lactate dehydrogenase OS=Mus musculus OX=10090 GN=Ldha PE=1 SV=1	LDHA	lactate dehydrogenase A	Cytoplasm	enzyme	0	0	FALSE		110.361	56	16	176	15	361	39.7	8.35	2463	16	other metabolic processes;stress response;developmental processes;other biological processes	other cell component	other molecular function	Pf00056, Pf02866	16828	ENSMUSG00000063229	Ldha	A0A1B0GSX0	Glycolysis and Gluconeogenesis		1	2	1.05438e+08	8.03477e+07	4.63255e+08	3.7818e+08	2.93934e+08	2.30076e+08	1.20343e+08	1.22307e+08	5.56752e+08	5.41189e+08	2.93934e+08	2.95472e+08	High	High	High	High
High	Master Protein	Q9WU79	Proline dehydrogenase 1, mitochondrial OS=Mus musculus OX=10090 GN=Prodh PE=1 SV=2	LOC102724788/PRODH	proline dehydrogenase 1	Cytoplasm	enzyme	0	0	FALSE		110.257	19	8	67	8	599	68	8.24	715	8	other metabolic processes	mitochondrion	other molecular function	Pf01619	19125	ENSMUSG00000003526; ENSMUSG00000111321	Prodh	A0JLW6; mmu:19125; Q3UNR4; Q9QX61; Q9WU79	Amino Acid metabolism	Proline catabolism	2	0	4.94634e+07	3.49277e+07	4.67289e+07	4.33348e+07	4.19276e+07	3.62855e+07	5.64556e+07	5.31677e+07	5.61599e+07	6.20137e+07	4.19276e+07	4.65991e+07	High	High	High	High
High	Master Protein	Q9DB05	Alpha-soluble NSF attachment protein OS=Mus musculus OX=10090 GN=Napa PE=1 SV=1	NAPA	NSF attachment protein alpha	Cytoplasm	transporter	0	0	FALSE		110.141	57	12	86	12	295	33.2	5.45	1832	12	cell-cell signaling;cell organization and biogenesis;transport;developmental processes;other biological processes	plasma membrane;other membranes;other cytoplasmic organelle;other cell component	other molecular function	Pf14938	108124	ENSMUSG00000006024	Napa	mmu:108124; Q543I3; Q9DB05		COPI-dependent Golgi-to-ER retrograde traffic; COPI-mediated anterograde transport; COPII-mediated vesicle transport; Intra-Golgi traffic; Golgi Associated Vesicle Biogenesis; Retrograde transport at the Trans-Golgi-Network	6	0	3.02275e+07	2.33522e+07	1.70536e+08	1.85773e+08	4.43215e+07	3.74691e+07	3.45005e+07	3.55472e+07	2.04955e+08	2.65848e+08	4.43215e+07	4.81192e+07	High	High	High	High
High	Master Protein	Q9CR62	Mitochondrial 2-oxoglutarate/malate carrier protein OS=Mus musculus OX=10090 GN=Slc25a11 PE=1 SV=3	SLC25A11	solute carrier family 25 member 11	Cytoplasm	transporter	0	0	FALSE		110.048	52	13	158	13	314	34.1	9.94	2441	13	transport	other membranes	transporter activity	Pf00153	67863	ENSMUSG00000014606	Slc25a11	mmu:67863; Q9CR62		Gluconeogenesis	1	0	2.48138e+08	1.7376e+08	1.01349e+08	7.84713e+07	3.20972e+08	2.41443e+08	2.83215e+08	2.64502e+08	1.21804e+08	1.12295e+08	3.20972e+08	3.1007e+08	High	High	High	High
High	Master Protein	Q6Q477	Plasma membrane calcium-transporting ATPase 4 OS=Mus musculus OX=10090 GN=Atp2b4 PE=1 SV=1	ATP2B4	ATPase plasma membrane Ca2+ transporting 4	Plasma Membrane	transporter	7	0	FALSE		110.008	15	14	114	7	1205	133	6.13	1767	14	stress response;transport;developmental processes;other biological processes	plasma membrane;other membranes;cytoskeleton;other cell component	transporter activity;enzyme regulator activity;other molecular function	Pf00122, Pf00689, Pf00690, Pf00702, Pf12424, Pf13246	381290	ENSMUSG00000026463	Atp2b4	mmu:381290; Q32ME1; Q6Q477		Ion homeostasis; Ion transport by P-type ATPases; Reduction of cytosolic Ca++ levels	3	1	2.09088e+07	1.63858e+07	6.63303e+06	5.00251e+06	2.84356e+07	2.14451e+07	2.38645e+07	2.49428e+07	7.97174e+06	7.15877e+06	2.84356e+07	2.75405e+07	High	High	High	High
High	Master Protein	P06745	Glucose-6-phosphate isomerase OS=Mus musculus OX=10090 GN=Gpi PE=1 SV=4	GPI	glucose-6-phosphate isomerase	Extracellular Space	enzyme	0	0	FALSE		109.798	42	15	120	15	558	62.7	8.13	1739	15	other metabolic processes;stress response;developmental processes;signal transduction;other biological processes	plasma membrane;other membranes;cytosol;nucleus;other cell component	signal transduction activity or receptor binding;other molecular function	Pf00342	14751	ENSMUSG00000036427	Gpi	mmu:14751; O89062; P06745; Q3TEE7; Q3TW50; Q3UUX1; Q3UY84; Q3UZJ1; Q5RJI3; Q8C675; Q9JM07	Glycolysis and Gluconeogenesis	TP53 Regulates Metabolic Genes; Neutrophil degranulation; Gluconeogenesis; Glycolysis	5	0	6.00633e+07	4.47881e+07	1.09835e+08	8.91181e+07	1.27455e+08	9.8268e+07	6.8554e+07	6.81774e+07	1.32002e+08	1.27531e+08	1.27455e+08	1.26199e+08	High	High	High	High
High	Master Protein	Q3UUX9	Rab GDP dissociation inhibitor OS=Mus musculus OX=10090 GN=Gdi2 PE=2 SV=1	GDI2	GDP dissociation inhibitor 2	Cytoplasm	other	0	0	FALSE		109.614	33	13	102	11	445	50.5	6.47	1808	13	transport;signal transduction;other biological processes	other cell component	enzyme regulator activity	Pf00996			Gdi2	Q3UUX9			0	2	6.40897e+07	4.49365e+07	8.79319e+07	7.51179e+07	5.95292e+07	4.95639e+07	7.31495e+07	6.84033e+07	1.05679e+08	1.07496e+08	5.95292e+07	6.36517e+07	High	High	High	High
High	Master Protein	D3Z1S8	40S ribosomal protein S5 (Fragment) OS=Mus musculus OX=10090 GN=Rps5 PE=1 SV=1	RPS5	ribosomal protein S5	Cytoplasm	other	0	0	FALSE		109.605	52	9	165	9	189	21.1	9.52	3970	9	protein metabolism;other metabolic processes	translational apparatus	nucleic acid binding activity;other molecular function	Pf00177		ENSMUSG00000012848	Rps5	D3Z1S8			0	0	9.56947e+07	8.31752e+07	1.3426e+08	1.21453e+08	6.18964e+07	5.39304e+07	1.09222e+08	1.26611e+08	1.61357e+08	1.73804e+08	6.18964e+07	6.92594e+07	High	High	High	High
High	Master Protein	Q3TYS4	Protein transport protein SEC23 OS=Mus musculus OX=10090 GN=Sec23b PE=2 SV=1	SEC23B	SEC23 homolog B, COPII coat complex component	Extracellular Space	transporter	0	0	FALSE		109.568	26	14	79	10	767	86.4	6.96	1038	14	cell organization and biogenesis;transport	other membranes;cytosol;ER/Golgi	other molecular function	Pf00626, Pf04810, Pf04811, Pf04815, Pf08033			Sec23b	Q3TYS4			0	0	2.44738e+07	1.77396e+07	4.44386e+07	4.24416e+07	1.27847e+07	1.14728e+07	2.79334e+07	2.70037e+07	5.34075e+07	6.07355e+07	1.27847e+07	1.47337e+07	High	High	High	High
High	Master Protein	P63094	Guanine nucleotide-binding protein G(s) subunit alpha isoforms short OS=Mus musculus OX=10090 GN=Gnas PE=1 SV=1	GNAS	GNAS complex locus	Plasma Membrane	enzyme	0	0	FALSE		109.315	51	14	211	13	394	45.6	5.96	3448	14	cell adhesion;DNA metabolism;other metabolic processes;stress response;developmental processes;signal transduction;other biological processes	plasma membrane;other membranes;cytosol;ER/Golgi;nucleus;other cytoplasmic organelle;other cell component	signal transduction activity or receptor binding;enzyme regulator activity;cytoskeletal activity;other molecular function	Pf00503	14683	ENSMUSG00000027523	Gnas	A2A611; A2A612; A2A613; mmu:14683; P04894; P08755; P63094; Q3KQM5; Q3TFV3; Q3TWS9; Q3UI70; Q58E62; Q6P7U9; Q80ZK6; Q8K5E1; Q9Z1R7	G Protein Signaling Pathways; Myometrial Relaxation and Contraction Pathways; Calcium Regulation in the Cardiac Cell		3	0	3.07124e+08	2.32969e+08	1.7993e+08	1.52979e+08	3.58128e+08	2.89584e+08	3.50539e+08	3.5463e+08	2.16245e+08	2.18919e+08	3.58128e+08	3.71894e+08	High	High	High	High
High	Master Protein	P35576	Glucose-6-phosphatase OS=Mus musculus OX=10090 GN=G6pc PE=1 SV=2	G6PC	glucose-6-phosphatase catalytic subunit	Cytoplasm	phosphatase	9	0	FALSE		109.254	26	7	115	7	357	40.4	9.01	1595	7	other metabolic processes;transport;other biological processes	other membranes;ER/Golgi;other cell component	other molecular function	Pf01569	14377	ENSMUSG00000078650	G6pc	mmu:14377; P35576; Q91WV3	Glycolysis and Gluconeogenesis	Gluconeogenesis	2	0	7.43205e+07	5.57297e+07	2.83531e+07	2.76069e+07	8.45839e+07	5.99173e+07	8.48266e+07	8.4833e+07	3.40755e+07	3.95064e+07	8.45839e+07	7.69479e+07	High	High	High	High
High	Master Protein	Q9R1J0	Sterol-4-alpha-carboxylate 3-dehydrogenase, decarboxylating OS=Mus musculus OX=10090 GN=Nsdhl PE=1 SV=1	NSDHL	NAD(P) dependent steroid dehydrogenase-like	Cytoplasm	enzyme	1	0	FALSE		109.029	38	10	98	10	362	40.7	7.85	807	10	other metabolic processes;developmental processes;signal transduction	other membranes;ER/Golgi;other cell component	other molecular function	Pf01073	18194	ENSMUSG00000031349	Nsdhl	mmu:18194; O55109; Q9R1J0	Cholesterol Biosynthesis; Cholesterol metabolism (includes both Bloch and Kandutsch-Russell pathways)	Cholesterol biosynthesis	3	0	6.07741e+07	5.3664e+07	2.31574e+07	2.38535e+07	5.7945e+07	4.69101e+07	6.93652e+07	8.16885e+07	2.78311e+07	3.41352e+07	5.7945e+07	6.02436e+07	High	High	High	High
High	Master Protein	Q9WVJ2	26S proteasome non-ATPase regulatory subunit 13 OS=Mus musculus OX=10090 GN=Psmd13 PE=1 SV=1	PSMD13	proteasome 26S subunit, non-ATPase 13	Cytoplasm	peptidase	0	0	FALSE		108.933	51	15	81	13	376	42.8	5.71	1014	15	cell cycle OR cell proliferation;cell organization and biogenesis;protein metabolism;other metabolic processes	cytosol;nucleus;other cell component	other molecular function	Pf01399	23997	ENSMUSG00000025487	Psmd13	mmu:23997; Q3TB19; Q3TR74; Q542R0; Q9WVJ2	TNF-alpha NF-kB Signaling Pathway; Proteasome Degradation	Separation of Sister Chromatids; The role of GTSE1 in G2/M progression after G2 checkpoint; Ub-specific processing proteases; Antigen processing: Ubiquitination & Proteasome degradation; Neutrophil degranulation; Neddylation; Downstream TCR signaling; FCERI mediated NF-kB activation; Asymmetric localization of PCP proteins; Degradation of AXIN; Hedgehog 'on' state; Regulation of RUNX3 expression …	49	2	6.71537e+07	5.53158e+07	1.38533e+08	1.21598e+08	5.77739e+07	4.44809e+07	7.66466e+07	8.42029e+07	1.66493e+08	1.74011e+08	5.77739e+07	5.7124e+07	High	High	High	High
High	Master Protein	B1AZ46	Brain-specific angiogenesis inhibitor 1-associated protein 2 OS=Mus musculus OX=10090 GN=Baiap2 PE=1 SV=1	BAIAP2	BAR/IMD domain containing adaptor protein 2	Plasma Membrane	kinase	0	0	FALSE		108.553	41	16	124	1	521	57.6	8.79	1701	16	cell organization and biogenesis;other biological processes	other membranes;cytoskeleton;other cell component	other molecular function	Pf07653, Pf08397	108100	ENSMUSG00000025372	Baiap2	B1AZ46	Regulation of Actin Cytoskeleton		1	0	3.08727e+06	2412908	3028551	2.49199e+06	2.43754e+06	2.03098e+06	3.52369e+06	3.67298e+06	3.63979e+06	3.56612e+06	2.43754e+06	2.60825e+06	High	High	Peak Found	Peak Found
High	Master Protein	Q91WR5	Aldo-keto reductase family 1 member C21 OS=Mus musculus OX=10090 GN=Akr1c21 PE=1 SV=2	AKR1C1/AKR1C2	aldo-keto reductase family 1 member C2	Cytoplasm	enzyme	0	0	FALSE		108.322	54	12	182	12	323	36.9	7.18	2010	12	other metabolic processes	cytosol	other molecular function	Pf00248	77337	ENSMUSG00000021207	Akr1c21	mmu:77337; Q6P8V0; Q91WR5; Q9CX32		Retinoid metabolism and transport; Synthesis of bile acids and bile salts via 7alpha-hydroxycholesterol; Synthesis of bile acids and bile salts via 24-hydroxycholesterol; Synthesis of bile acids and bile salts via 27-hydroxycholesterol	4	0	1.93808e+08	1.3911e+08	4.66787e+08	3.58922e+08	1.6859e+08	1.20552e+08	2.21205e+08	2.11756e+08	5.60997e+08	5.13631e+08	1.6859e+08	1.54817e+08	High	High	High	High
High	Master Protein	A1L2Z3	ER membrane protein complex subunit 1 OS=Mus musculus OX=10090 GN=Emc1 PE=2 SV=1	EMC1	ER membrane protein complex subunit 1	Plasma Membrane	other	1	0	FALSE		108.298	22	13	61	13	997	111.6	7.43	1214	13		other membranes;ER/Golgi		Pf07774, Pf13360			Emc1	A1L2Z3			0	0	6.24097e+07	4.28154e+07	2.75979e+07	2.66245e+07	3.55501e+07	2.6577e+07	7.1232e+07	6.51745e+07	3.31679e+07	3.81007e+07	3.55501e+07	3.41311e+07	High	High	High	High
High	Master Protein	P15105	Glutamine synthetase OS=Mus musculus OX=10090 GN=Glul PE=1 SV=6	GLUL	glutamate-ammonia ligase	Cytoplasm	enzyme	0	0	FALSE		108.185	38	12	49	12	373	42.1	7.08	792	12	cell cycle OR cell proliferation;protein metabolism;other metabolic processes;stress response;developmental processes;other biological processes	plasma membrane;other membranes;cytosol;ER/Golgi;other cell component	other molecular function	Pf00120, Pf03951	14645	ENSMUSG00000026473	Glul	mmu:14645; P15105; Q3TRK7; Q64432; Q91VC6		Glutamate and glutamine metabolism; Astrocytic Glutamate-Glutamine Uptake And Metabolism	2	0	1.56417e+07	1.36279e+07	1.29339e+08	1.1218e+08	1.63218e+07	1.2123e+07	1.78528e+07	2.07446e+07	1.55443e+08	1.60534e+08	1.63218e+07	1.55687e+07	High	Peak Found	High	High
High	Master Protein	Q9D0M3	Cytochrome c1, heme protein, mitochondrial OS=Mus musculus OX=10090 GN=Cyc1 PE=1 SV=1	CYC1	cytochrome c1	Cytoplasm	enzyme	1	0	FALSE		108.07	45	10	247	10	325	35.3	9.16	3483	10	other metabolic processes;transport;other biological processes	other membranes;cytosol;mitochondrion;nucleus	other molecular function	Pf02167	66445	ENSMUSG00000022551	Cyc1	mmu:66445; Q3TDC5; Q3UAN2; Q63ZW4; Q9D0M3; Q9DCG0		Respiratory electron transport	1	0	3.7986e+08	2.87978e+08	1.5673e+08	1.34594e+08	3.58903e+08	2.63416e+08	4.33557e+08	4.38367e+08	1.88363e+08	1.92609e+08	3.58903e+08	3.38288e+08	High	High	High	High
High	Master Protein	P53395	Lipoamide acyltransferase component of branched-chain alpha-keto acid dehydrogenase complex, mitochondrial OS=Mus musculus OX=10090 GN=Dbt PE=1 SV=2	DBT	dihydrolipoamide branched chain transacylase E2	Cytoplasm	enzyme	0	0	FALSE		108.025	47	16	84	16	482	53.2	8.6	665	16		mitochondrion;other cell component	other molecular function	Pf00198, Pf00364, Pf02817	13171	ENSMUSG00000000340	Dbt	mmu:13171; P53395; Q3TMF5		Branched-chain amino acid catabolism; Glyoxylate metabolism and glycine degradation	2	0	1.35398e+07	8.19589e+06	1.49443e+08	1.41277e+08	2.57327e+07	2.03743e+07	1.54538e+07	1.2476e+07	1.79604e+08	2.02173e+08	2.57327e+07	2.61655e+07	High	High	High	High
High	Master Protein	P57716	Nicastrin OS=Mus musculus OX=10090 GN=Ncstn PE=1 SV=3	NCSTN	nicastrin	Plasma Membrane	peptidase	1	0	FALSE		107.809	17	11	121	11	708	78.4	6.09	1613	11	cell cycle OR cell proliferation;protein metabolism;other metabolic processes;developmental processes;signal transduction;other biological processes	plasma membrane;other membranes;mitochondrion;ER/Golgi;other cytoplasmic organelle;other cell component	signal transduction activity or receptor binding;other molecular function	Pf05450, Pf18266	59287	ENSMUSG00000003458	Ncstn	E9QLZ6; mmu:59287; P57716; Q8VE20	Alzheimers Disease; Delta-Notch Signaling Pathway; Notch Signaling Pathway	Neutrophil degranulation; EPH-ephrin mediated repulsion of cells; NRIF signals cell death from the nucleus; Nuclear signaling by ERBB4; Regulated proteolysis of p75NTR; Noncanonical activation of NOTCH3	10	0	3.05974e+08	2.50626e+08	1.18476e+08	1.32043e+08	2.50628e+08	2.39482e+08	3.49227e+08	3.81508e+08	1.42388e+08	1.88959e+08	2.50628e+08	3.07551e+08	High	High	High	High
High	Master Protein	G5E850	Cytochrome b5 OS=Mus musculus OX=10090 GN=Cyb5a PE=1 SV=1	CYB5A	cytochrome b5 type A	Cytoplasm	enzyme	0	0	FALSE		107.707	65	6	328	6	98	11.1	5.3	7228	6			other molecular function	Pf00173	109672	ENSMUSG00000024646	Cyb5a	G5E850	Oxidation by Cytochrome P450		1	0	3.1927e+09	2.40754e+09	1.0107e+09	7.85144e+08	1.26535e+09	9.34338e+08	3.64403e+09	3.66481e+09	1.21468e+09	1.12357e+09	1.26535e+09	1.19991e+09	High	High	High	High
High	Master Protein	Q9JIF7	Coatomer subunit beta OS=Mus musculus OX=10090 GN=Copb1 PE=1 SV=1	COPB1	COPI coat complex subunit beta 1	Cytoplasm	transporter	0	0	FALSE		107.667	20	14	83	14	953	107	6	1191	14	transport	plasma membrane;other membranes;cytosol;ER/Golgi;other cell component	other molecular function	Pf01602, Pf07718, Pf14806	70349	ENSMUSG00000030754	Copb1	mmu:70349; Q3T9Y4; Q3TT72; Q3U8G9; Q3UE02; Q9JIF7		Neutrophil degranulation; COPI-mediated anterograde transport; COPI-dependent Golgi-to-ER retrograde traffic	3	0	3.49641e+07	2.64776e+07	9.57134e+07	8.13039e+07	2.99632e+07	2.40239e+07	3.99067e+07	4.03048e+07	1.15031e+08	1.16349e+08	2.99632e+07	3.08523e+07	High	High	High	High
High	Master Protein	O35639	Annexin A3 OS=Mus musculus OX=10090 GN=Anxa3 PE=1 SV=4	ANXA3	annexin A3	Cytoplasm	enzyme	0	0	FALSE		107.652	54	17	142	16	323	36.4	5.76	2472	17	stress response;transport;developmental processes;other biological processes	plasma membrane;other membranes;cytosol;other cell component	enzyme regulator activity;other molecular function	Pf00191	11745	ENSMUSG00000029484	Anxa3	mmu:11745; O35639; Q3UBI0	Prostaglandin Synthesis and Regulation		1	0	4.33038e+07	3.4657e+07	1.99072e+08	1.76885e+08	3.49641e+08	2.58884e+08	4.94253e+07	5.27557e+07	2.3925e+08	2.53129e+08	3.49641e+08	3.32468e+08	High	High	High	High
High	Master Protein	Q3TN31	Proteasome subunit alpha type OS=Mus musculus OX=10090 GN=Psma7 PE=2 SV=1	PSMA7	proteasome 20S subunit alpha 7	Cytoplasm	peptidase	0	0	FALSE		107.588	63	12	148	12	248	27.9	8.78	2872	12	protein metabolism;other metabolic processes	nucleus;other cell component	other molecular function	Pf00227, Pf10584			Psma7	Q3TN31			0	0	1.80499e+08	1.35104e+08	3.55254e+08	2.98883e+08	1.42977e+08	1.07149e+08	2.06015e+08	2.05658e+08	4.26954e+08	4.27712e+08	1.42977e+08	1.37605e+08	High	High	High	High
High	Master Protein	Q9Z0S1	3'(2'),5'-bisphosphate nucleotidase 1 OS=Mus musculus OX=10090 GN=Bpnt1 PE=1 SV=2	BPNT1	3'(2'), 5'-bisphosphate nucleotidase 1	Nucleus	phosphatase	0	0	FALSE		107.432	52	13	100	13	308	33.2	5.82	1447	13	other metabolic processes		other molecular function	Pf00459	23827	ENSMUSG00000026617	Bpnt1	mmu:23827; Q3U8Z5; Q91XB9; Q9D7Y0; Q9Z0S1		Cytosolic sulfonation of small molecules	1	0	4.90286e+07	3.7465e+07	1.03085e+08	8.066e+07	5.02196e+07	3.80065e+07	5.59594e+07	5.70301e+07	1.2389e+08	1.15427e+08	5.02196e+07	4.88093e+07	High	High	High	High
High	Master Protein	P14869	60S acidic ribosomal protein P0 OS=Mus musculus OX=10090 GN=Rplp0 PE=1 SV=3	RPLP0	ribosomal protein lateral stalk subunit P0	Cytoplasm	other	0	0	FALSE		106.945	52	11	59	11	317	34.2	6.25	930	11	cell organization and biogenesis;protein metabolism;other metabolic processes;other biological processes	other membranes;cytosol;ER/Golgi;translational apparatus;nucleus;other cell component	nucleic acid binding activity;other molecular function	Pf00428, Pf00466, Pf17777	11837	ENSMUSG00000067274	Rplp0	mmu:11837; P14869; Q99L54	Cytoplasmic Ribosomal Proteins	L13a-mediated translational silencing of Ceruloplasmin expression; SRP-dependent cotranslational protein targeting to membrane; Major pathway of rRNA processing in the nucleolus and cytosol; Formation of a pool of free 40S subunits; GTP hydrolysis and joining of the 60S ribosomal subunit; Nonsense Mediated Decay (NMD) independent of the Exon Junction Complex (EJC); Nonsense Mediated Decay (NMD) e…	8	0	1.5861e+07	1.10909e+07	1.47843e+08	1.42037e+08	5.17194e+07	4.32987e+07	1.81032e+07	1.68828e+07	1.77682e+08	2.03259e+08	5.17194e+07	5.56057e+07	High	High	High	High
High	Master Protein	P57746	V-type proton ATPase subunit D OS=Mus musculus OX=10090 GN=Atp6v1d PE=1 SV=1	ATP6V1D	ATPase H+ transporting V1 subunit D	Cytoplasm	transporter	0	0	FALSE		106.528	51	11	157	11	247	28.4	9.45	2859	11	cell organization and biogenesis;transport;other biological processes	other membranes;cytoskeleton;other cell component	transporter activity	Pf01813	73834	ENSMUSG00000021114	Atp6v1d	mmu:73834; P57746		Amino acids regulate mTORC1; Neutrophil degranulation; ROS and RNS production in phagocytes; Insulin receptor recycling; Transferrin endocytosis and recycling; Ion channel transport	6	0	3.09299e+08	2.14736e+08	4.05521e+08	3.09182e+08	2.71413e+08	1.97556e+08	3.53022e+08	3.26876e+08	4.87366e+08	4.42451e+08	2.71413e+08	2.53709e+08	High	High	High	High
High	Master Protein	Q3TGN5	B30.2/SPRY domain-containing protein OS=Mus musculus OX=10090 GN=Hnrnpu PE=2 SV=1	HNRNPU	heterogeneous nuclear ribonucleoprotein U	Nucleus	transporter	0	0	FALSE		106.501	28	14	106	14	686	76.4	8.07	1672	14		nucleus		Pf00622, Pf13671			Hnrnpu	Q3TGN5			0	0	1.0315e+08	7.87372e+07	1.96109e+08	1.68938e+08	9.6549e+07	8.82302e+07	1.17732e+08	1.19856e+08	2.35688e+08	2.41756e+08	9.6549e+07	1.13308e+08	High	High	High	High
High	Master Protein	P14148	60S ribosomal protein L7 OS=Mus musculus OX=10090 GN=Rpl7 PE=1 SV=2	RPL7	ribosomal protein L7	Nucleus	transcription regulator	0	0	FALSE		106.023	49	16	166	16	270	31.4	10.89	1948	16	protein metabolism;RNA metabolism OR transcription;other metabolic processes;other biological processes	cytosol;cytoskeleton;translational apparatus;other cell component	nucleic acid binding activity;other molecular function	Pf00327, Pf08079	19989	ENSMUSG00000043716	Rpl7	mmu:19989; P14148; Q80UR0	Cytoplasmic Ribosomal Proteins; mRNA processing	L13a-mediated translational silencing of Ceruloplasmin expression; SRP-dependent cotranslational protein targeting to membrane; Major pathway of rRNA processing in the nucleolus and cytosol; Formation of a pool of free 40S subunits; GTP hydrolysis and joining of the 60S ribosomal subunit; Nonsense Mediated Decay (NMD) independent of the Exon Junction Complex (EJC); Nonsense Mediated Decay (NMD) e…	9	0	2.23468e+08	1.62434e+08	1.45875e+08	1.22763e+08	2.36757e+08	1.86291e+08	2.55058e+08	2.47261e+08	1.75317e+08	1.75679e+08	2.36757e+08	2.39241e+08	High	High	High	High
High	Master Protein	Q64521	Glycerol-3-phosphate dehydrogenase, mitochondrial OS=Mus musculus OX=10090 GN=Gpd2 PE=1 SV=2	GPD2	glycerol-3-phosphate dehydrogenase 2	Cytoplasm	enzyme	1	0	FALSE		105.775	28	14	80	14	727	80.9	6.61	1252	14	other metabolic processes;developmental processes;other biological processes	other cell component	other molecular function	Pf01266, Pf13499, Pf16901	14571	ENSMUSG00000026827	Gpd2	mmu:14571; Q3TK51; Q3UDY8; Q61507; Q64521; Q8CBX6; Q8K4U5; Q8VDT0; Q9ERP0	Fatty Acid Beta Oxidation	Synthesis of PA; Triglyceride catabolism	3	0	8.30042e+07	6.46135e+07	3.86443e+07	3.35915e+07	8.04498e+07	6.27539e+07	9.47378e+07	9.8356e+07	4.64438e+07	4.80707e+07	8.04498e+07	8.05908e+07	High	High	High	High
High	Master Protein	P40124	Adenylyl cyclase-associated protein 1 OS=Mus musculus OX=10090 GN=Cap1 PE=1 SV=4	CAP1	cyclase associated actin cytoskeleton regulatory protein 1	Plasma Membrane	other	0	0	FALSE		105.754	39	12	139	12	474	51.5	7.52	1839	12	cell organization and biogenesis;transport;other biological processes	non-structural extracellular;plasma membrane;other membranes;cytosol;cytoskeleton;other cell component	cytoskeletal activity;other molecular function	Pf01213, Pf08603	12331	ENSMUSG00000028656	Cap1	mmu:12331; P40124; Q8BPT7	Insulin Signaling	Neutrophil degranulation	2	0	3.43211e+07	3.06381e+07	7.74242e+07	6.36505e+07	6.97549e+07	5.16252e+07	3.91728e+07	4.6638e+07	9.30504e+07	9.10862e+07	6.97549e+07	6.6299e+07	High	High	High	High
High	Master Protein	Q3TRM4	Patatin-like phospholipase domain-containing protein 6 OS=Mus musculus OX=10090 GN=Pnpla6 PE=1 SV=2	PNPLA6	patatin like phospholipase domain containing 6	Cytoplasm	enzyme	1	0	FALSE		105.564	16	13	79	13	1355	149.4	7.83	1569	13	other metabolic processes;developmental processes	other membranes;ER/Golgi	other molecular function	Pf00027, Pf01734	50767	ENSMUSG00000004565	Pnpla6	mmu:50767; Q3TRM4; Q7TQD6; Q9R114		Glycerophospholipid catabolism	1	0	5.94303e+08	4.17859e+08	1.58841e+08	1.19852e+08	2.58688e+08	1.8229e+08	6.78315e+08	6.36073e+08	1.909e+08	1.71513e+08	2.58688e+08	2.34103e+08	High	High	High	High
High	Master Protein	Q3UIB5	Uncharacterized protein OS=Mus musculus OX=10090 GN=Dhrs4 PE=2 SV=1	DHRS4	dehydrogenase/reductase 4	Cytoplasm	enzyme	0	0	FALSE		105.477	62	15	130	15	260	27.7	8.9	1601	15	other metabolic processes		other molecular function	Pf13561	28200		Dhrs4	mmu:28200; Q3UIB5			0	0	4.44066e+07	2.5094e+07	2.58268e+08	1.97842e+08	8.24199e+07	6.04838e+07	5.06839e+07	3.81986e+07	3.10393e+08	2.83119e+08	8.24199e+07	7.76754e+07	High	High	High	High
High	Master Protein	Q9QXD1	Peroxisomal acyl-coenzyme A oxidase 2 OS=Mus musculus OX=10090 GN=Acox2 PE=1 SV=2	ACOX2	acyl-CoA oxidase 2	Cytoplasm	enzyme	0	0	FALSE		105.418	26	14	100	2	681	76.8	7.46	1347	14	other metabolic processes;other biological processes	cytosol;other cytoplasmic organelle;other cell component	other molecular function	Pf01756, Pf02770, Pf14749	93732	ENSMUSG00000021751	Acox2	mmu:93732; Q8VCB0; Q9QXD1	PPAR signaling pathway; Eicosanoid metabolism via Cyclo Oxygenases (COX); Eicosanoid metabolism via Lipo Oxygenases (LOX)	Peroxisomal protein import; Synthesis of bile acids and bile salts via 7alpha-hydroxycholesterol; Beta-oxidation of pristanoyl-CoA	6	11	4.84218e+07	4.00236e+07	8.11697e+07	7.62035e+07	5.63689e+07	4.33537e+07	5.52668e+07	6.09248e+07	9.75518e+07	1.0905e+08	5.63689e+07	5.56763e+07	High	High	High	High
High	Master Protein	D3Z3S1	Prolactin regulatory element-binding protein OS=Mus musculus OX=10090 GN=Preb PE=1 SV=1	PREB	prolactin regulatory element binding	Nucleus	transcription regulator	0	0	FALSE		105.253	41	12	107	12	350	37.9	8.56	1425	12				Pf00400	50907	ENSMUSG00000045302	Preb	D3Z3S1			0	0	6.94032e+07	5.40178e+07	4.34079e+07	4.2429e+07	9.38366e+07	7.70842e+07	7.92142e+07	8.22271e+07	5.21687e+07	6.07174e+07	9.38366e+07	9.89944e+07	High	High	High	High
High	Master Protein	Q3TUU3	Uncharacterized protein (Fragment) OS=Mus musculus OX=10090 GN=Acaa1b PE=2 SV=1	Acaa1b	acetyl-Coenzyme A acyltransferase 1B	Cytoplasm	enzyme	0	0	FALSE		105.238	33	9	68	1	406	42	8.37	1222	9			other molecular function	Pf00108, Pf02803			Acaa1b	Q3TUU3			0	0			2.88452e+06	2.01662e+06					3.46669e+06	2.88585e+06			Not Found	Not Found	High	High
High	Master Protein	Q9D517	1-acyl-sn-glycerol-3-phosphate acyltransferase gamma OS=Mus musculus OX=10090 GN=Agpat3 PE=1 SV=2	AGPAT3	1-acylglycerol-3-phosphate O-acyltransferase 3	Cytoplasm	enzyme	3	0	FALSE		105.014	31	13	104	13	376	43.3	8.51	1128	13	other metabolic processes	other membranes;ER/Golgi;nucleus;other cell component	other molecular function	Pf01553, Pf16076	28169	ENSMUSG00000001211	Agpat3	C4B4E7; mmu:28169; Q7TT39; Q8BST2; Q9D517	Triacylglyceride Synthesis	COPI-independent Golgi-to-ER retrograde traffic; Synthesis of PA	3	0	8.38342e+07	6.31777e+07	3.77036e+07	3.08628e+07	1.43666e+08	1.12434e+08	9.56851e+07	9.61705e+07	4.53132e+07	4.41658e+07	1.43666e+08	1.44392e+08	High	High	High	High
High	Master Protein	Q6A4L0	Solute carrier family 22 member 13 OS=Mus musculus OX=10090 GN=Slc22a13 PE=1 SV=3	SLC22A13	solute carrier family 22 member 13	Plasma Membrane	transporter	12	0	FALSE		105.008	23	10	145	9	551	60.7	7.96	2056	10	transport;other biological processes	plasma membrane;other membranes;ER/Golgi	transporter activity	Pf00083	102570	ENSMUSG00000074028	Slc22a13	E9QP74; mmu:102570; Q6A4L0; Q8VC89		Nicotinamide salvaging	1	1	2.48741e+08	1.89296e+08	7.86503e+07	6.66184e+07	3.25219e+08	2.59974e+08	2.83904e+08	2.8815e+08	9.45239e+07	9.53334e+07	3.25219e+08	3.33868e+08	High	High	High	High
High	Master Protein	Q5FW80	UDP-glucuronosyltransferase OS=Mus musculus OX=10090 GN=Ugt1a10 PE=2 SV=1	UGT1A10 (includes others)	UDP glucuronosyltransferase family 1 member A9	Cytoplasm	enzyme	1	0	FALSE		104.667	24	9	315	3	530	60.2	8.35	3236	9	other metabolic processes;other biological processes	other membranes;ER/Golgi	enzyme regulator activity;other molecular function	Pf00201	394430		Ugt1a10	mmu:394430; Q5FW80	Glucuronidation; Metapathway biotransformation; Irinotecan Pathway		3	0	7.61531e+07	7.37944e+07	3.06087e+07	2.4639e+07	7.43271e+07	5.37415e+07	8.69182e+07	1.12331e+08	3.67863e+07	3.52593e+07	7.43271e+07	6.90167e+07	High	High	High	High
High	Master Protein	O55029	Coatomer subunit beta' OS=Mus musculus OX=10090 GN=Copb2 PE=1 SV=2	COPB2	COPI coat complex subunit beta 2	Cytoplasm	transporter	0	0	FALSE		104.615	26	19	61	19	905	102.4	5.3	791	19	transport	other membranes;cytosol;ER/Golgi	other molecular function	Pf00400, Pf04053	50797	ENSMUSG00000032458	Copb2	mmu:50797; O55029; Q3U5Z9		COPI-dependent Golgi-to-ER retrograde traffic; COPI-mediated anterograde transport	2	0	8.17551e+07	6.86053e+07	2.44667e+08	2.04642e+08	1.82429e+07	1.62262e+07	9.33122e+07	1.04432e+08	2.94047e+08	2.92851e+08	1.82429e+07	2.08383e+07	High	High	High	High
High	Master Protein	Q61696	Heat shock 70 kDa protein 1A OS=Mus musculus OX=10090 GN=Hspa1a PE=1 SV=2	HSPA1A/HSPA1B	heat shock protein family A (Hsp70) member 1A	Cytoplasm	enzyme	0	0	FALSE		104.582	23	11	151	6	641	70	5.72	3096	11	cell organization and biogenesis;DNA metabolism;RNA metabolism OR transcription;other metabolic processes;stress response;transport;other biological processes	plasma membrane;other membranes;cytosol;cytoskeleton;mitochondrion;nucleus;other cell component	signal transduction activity or receptor binding;other molecular function	Pf00012	193740	ENSMUSG00000091971	Hspa1a	mmu:193740; Q61696; Q61697; Q7TQD8; Q9QWJ5	Apoptosis Modulation by HSP70; MAPK signaling pathway	AUF1 (hnRNP D0) binds and destabilizes mRNA; Neutrophil degranulation; HSP90 chaperone cycle for steroid hormone receptors (SHR); Regulation of HSF1-mediated heat shock response; Attenuation phase	8	0	3.11809e+07	2.58712e+07	4.23638e+07	4.36761e+07	2.5239e+07	2.07378e+07	3.55887e+07	3.93818e+07	5.0914e+07	6.25021e+07	2.5239e+07	2.66322e+07	High	High	High	High
High	Master Protein	Q99LC5	Electron transfer flavoprotein subunit alpha, mitochondrial OS=Mus musculus OX=10090 GN=Etfa PE=1 SV=2	ETFA	electron transfer flavoprotein subunit alpha	Cytoplasm	transporter	0	0	FALSE		104.48	47	10	81	10	333	35	8.38	1080	10	other metabolic processes	mitochondrion	other molecular function	Pf00766, Pf01012	110842	ENSMUSG00000032314	Etfa	mmu:110842; Q3THD7; Q3V000; Q4V9X5; Q8BMD3; Q8BMU7; Q99LC5		Respiratory electron transport	1	0	2.94e+07	2.40652e+07	1.0732e+08	1.01456e+08	4.07393e+07	3.30175e+07	3.3556e+07	3.66326e+07	1.28981e+08	1.45187e+08	4.07393e+07	4.24022e+07	High	High	High	High
High	Master Protein	Q3U3K9	Lipid droplet-regulating VLDL assembly factor AUP1 OS=Mus musculus OX=10090 GN=Aup1 PE=1 SV=1	AUP1	AUP1 lipid droplet regulating VLDL assembly factor	Cytoplasm	other	1	0	FALSE		104.16	30	7	71	7	439	49.3	9.25	854	7	cell organization and biogenesis;protein metabolism;other metabolic processes;stress response;transport;other biological processes	other membranes;ER/Golgi;other cytoplasmic organelle;other cell component	other molecular function	Pf02845	11993	ENSMUSG00000068328	Aup1	Q3U3K9			0	0	4.40066e+07	3.25232e+07	1.92216e+07	1.62127e+07	4.33901e+07	3.53258e+07	5.02275e+07	4.95076e+07	2.3101e+07	2.32009e+07	4.33901e+07	4.53666e+07	High	High	High	High
High	Master Protein	Q80XN0	D-beta-hydroxybutyrate dehydrogenase, mitochondrial OS=Mus musculus OX=10090 GN=Bdh1 PE=1 SV=2	BDH1	3-hydroxybutyrate dehydrogenase 1	Cytoplasm	enzyme	0	0	FALSE		103.943	47	13	96	13	343	38.3	9.01	1929	13	other metabolic processes	other membranes;mitochondrion;nucleus	other molecular function	Pf00106	71911	ENSMUSG00000046598	Bdh1	mmu:71911; Q3UJS9; Q3UL45; Q80XN0; Q8BK53; Q8R0C8	Synthesis and Degradation of Ketone Bodies	Synthesis of Ketone Bodies; Utilization of Ketone Bodies	3	0	2.07878e+07	1.35385e+07	1.64081e+08	1.41218e+08	2.18154e+08	1.87398e+08	2.37264e+07	2.06086e+07	1.97197e+08	2.02089e+08	2.18154e+08	2.40663e+08	High	High	High	High
High	Master Protein	G3X9H5	Huntingtin OS=Mus musculus OX=10090 GN=Htt PE=1 SV=1	HTT	huntingtin	Cytoplasm	transcription regulator	0	0	FALSE		103.894	8	17	65	17	3120	344.6	6.28	658	17	cell cycle OR cell proliferation;cell organization and biogenesis;transport;other biological processes	other membranes;cytosol;cytoskeleton;ER/Golgi;nucleus;other cytoplasmic organelle;other cell component	cytoskeletal activity;other molecular function	Pf12372	15194	ENSMUSG00000029104	Htt	G3X9H5; mmu:15194	EGFR1 Signaling Pathway		1	0	3.16644e+07	2.30052e+07	3.21184e+07	2.65165e+07	2.80332e+07	2.29993e+07	3.61406e+07	3.50191e+07	3.86007e+07	3.79462e+07	2.80332e+07	2.95365e+07	High	High	High	High
High	Master Protein	A0A1Y7VNG3	Myosin XVB OS=Mus musculus OX=10090 GN=Myo15b PE=1 SV=1	Myo15b	myosin XVB	Other	other	0	0	FALSE		103.712	13	13	80	13	1611	178.2	6.39	1380	13		cytoskeleton	other molecular function	Pf00373, Pf00784, Pf07653		ENSMUSG00000034427	Myo15b	A0A1Y7VNG3			0	0	3.12877e+07	2.43298e+07	2.18686e+07	1.8131e+07	3.27855e+07	2.94002e+07	3.57106e+07	3.70354e+07	2.62822e+07	2.59461e+07	3.27855e+07	3.77568e+07	High	High	High	High
High	Master Protein	Q3TGW0	Uncharacterized protein OS=Mus musculus OX=10090 GN=Actr3 PE=2 SV=1	ACTR3	actin related protein 3	Plasma Membrane	other	0	0	FALSE		103.117	49	12	105	12	418	47.3	5.92	2027	12	cell organization and biogenesis	cytoskeleton;other cell component	other molecular function	Pf00022			Actr3	Q3TGW0			0	0	3.75606e+07	3.00006e+07	8.76007e+07	6.91473e+07	2.2611e+07	1.89953e+07	4.28702e+07	4.56676e+07	1.05281e+08	9.89523e+07	2.2611e+07	2.43945e+07	High	High	High	High
High	Master Protein	O54734	Dolichyl-diphosphooligosaccharide--protein glycosyltransferase 48 kDa subunit OS=Mus musculus OX=10090 GN=Ddost PE=1 SV=2	DDOST	dolichyl-diphosphooligosaccharide--protein glycosyltransferase non-catalytic subunit	Cytoplasm	enzyme	2	0	FALSE		103.005	42	12	161	12	441	49	5.83	2104	12	protein metabolism;other metabolic processes;other biological processes	other membranes;ER/Golgi;other cell component	enzyme regulator activity	Pf03345	13200	ENSMUSG00000028757	Ddost	mmu:13200; O54734; Q8C4P7		Neutrophil degranulation	1	0	4.11994e+08	3.03002e+08	2.04532e+08	1.65198e+08	4.1195e+08	3.42047e+08	4.70234e+08	4.61237e+08	2.45812e+08	2.36404e+08	4.1195e+08	4.39269e+08	High	High	High	High
High	Master Protein	Q9JKR6	Hypoxia up-regulated protein 1 OS=Mus musculus OX=10090 GN=Hyou1 PE=1 SV=1	HYOU1	hypoxia up-regulated 1	Cytoplasm	other	1	0	FALSE		102.937	16	12	67	12	999	111.1	5.19	1362	12	stress response;transport;other biological processes	non-structural extracellular;ER/Golgi	other molecular function	Pf00012	12282	ENSMUSG00000032115	Hyou1	mmu:12282; Q3TAL1; Q3TZD0; Q3U1U2; Q64139; Q80X75; Q9JKR6			0	0	1.28874e+07	9.15236e+06	5.99039e+07	4.84635e+07	2.81035e+07	2.21025e+07	1.47092e+07	1.39319e+07	7.1994e+07	6.93531e+07	2.81035e+07	2.83848e+07	High	High	High	High
High	Master Protein	Q62452	UDP-glucuronosyltransferase 1A9 OS=Mus musculus OX=10090 GN=Ugt1a9 PE=1 SV=3	UGT1A10 (includes others)	UDP glucuronosyltransferase family 1 member A9	Cytoplasm	enzyme	1	0	FALSE		102.928	21	7	330	1	528	60	8.35	3468	7	other metabolic processes;other biological processes	other membranes;ER/Golgi	enzyme regulator activity;other molecular function	Pf00201	394434	ENSMUSG00000090175	Ugt1a9	A6H6W3; E9QN27; mmu:394434; Q62452; Q6XL44	Metapathway biotransformation; Estrogen metabolism; Irinotecan Pathway	Glucuronidation	4	0	1.13768e+08	1.11001e+08	6.58377e+07	5.93639e+07	1.40836e+08	1.09857e+08	1.29851e+08	1.68968e+08	7.91254e+07	8.49519e+07	1.40836e+08	1.41082e+08	High	High	High	High
High	Master Protein	Q9CQ22	Ragulator complex protein LAMTOR1 OS=Mus musculus OX=10090 GN=Lamtor1 PE=1 SV=1	LAMTOR1	late endosomal/lysosomal adaptor, MAPK and MTOR activator 1	Plasma Membrane	other	0	0	FALSE		102.895	60	7	122	7	161	17.7	5.15	2700	7	cell organization and biogenesis;transport;other biological processes	plasma membrane;other membranes;other cytoplasmic organelle	enzyme regulator activity;other molecular function	Pf15454	66508	ENSMUSG00000030842	Lamtor1	mmu:66508; Q9CQ22; Q9CYS0		Neutrophil degranulation; mTORC1-mediated signalling; TP53 Regulates Metabolic Genes; Amino acids regulate mTORC1; Macroautophagy; Regulation of PTEN gene transcription; Energy dependent regulation of mTOR by LKB1-AMPK	8	0	8.08941e+07	5.24412e+07	9.90204e+07	8.51181e+07	2.20556e+08	1.76591e+08	9.23294e+07	7.98272e+07	1.19005e+08	1.21807e+08	2.20556e+08	2.26785e+08	High	High	High	High
High	Master Protein	Q80SY3	V-type proton ATPase subunit d 2 OS=Mus musculus OX=10090 GN=Atp6v0d2 PE=2 SV=2	ATP6V0D2	ATPase H+ transporting V0 subunit d2	Cytoplasm	transporter	0	0	FALSE		102.55	48	12	109	12	350	40.5	5.25	1916	12	transport;other biological processes	plasma membrane;other membranes;other cytoplasmic organelle	transporter activity	Pf01992	242341	ENSMUSG00000028238	Atp6v0d2	mmu:242341; Q3TDQ6; Q5I0V5; Q80SY3; Q8BTL3; Q8BW16		Amino acids regulate mTORC1; ROS and RNS production in phagocytes; Insulin receptor recycling; Transferrin endocytosis and recycling; Ion channel transport	5	0	1.10568e+08	8.30612e+07	7.30206e+07	6.08008e+07	5.82952e+07	3.92283e+07	1.26198e+08	1.26438e+08	8.77581e+07	8.70082e+07	5.82952e+07	5.03783e+07	High	High	High	High
High	Master Protein	P97351	40S ribosomal protein S3a OS=Mus musculus OX=10090 GN=Rps3a PE=1 SV=3	Rps3a1	ribosomal protein S3A1	Cytoplasm	other	0	0	FALSE		102.323	62	17	134	17	264	29.9	9.73	1397	17	protein metabolism;other metabolic processes;other biological processes	cytosol;ER/Golgi;translational apparatus;nucleus;other cell component	nucleic acid binding activity;other molecular function	Pf01015	20091	ENSMUSG00000028081	Rps3a	mmu:20091; P97351	Cytoplasmic Ribosomal Proteins	L13a-mediated translational silencing of Ceruloplasmin expression; SRP-dependent cotranslational protein targeting to membrane; Major pathway of rRNA processing in the nucleolus and cytosol; Formation of a pool of free 40S subunits; GTP hydrolysis and joining of the 60S ribosomal subunit; Nonsense Mediated Decay (NMD) independent of the Exon Junction Complex (EJC); Nonsense Mediated Decay (NMD) e…	11	0	1.64117e+08	1.1778e+08	4.34698e+08	3.54634e+08	2.60134e+08	1.95602e+08	1.87317e+08	1.79287e+08	5.22431e+08	5.07494e+08	2.60134e+08	2.51199e+08	High	High	High	High
High	Master Protein	Q8BG32	26S proteasome non-ATPase regulatory subunit 11 OS=Mus musculus OX=10090 GN=Psmd11 PE=1 SV=3	PSMD11	proteasome 26S subunit, non-ATPase 11	Cytoplasm	other	0	0	FALSE		102.311	39	15	83	15	422	47.4	6.48	1012	15	cell organization and biogenesis;protein metabolism;other metabolic processes;other biological processes	other cell component	other molecular function	Pf01399, Pf18055, Pf18503	69077	ENSMUSG00000017428	Psmd11	mmu:69077; Q8BG32	Proteasome Degradation	Neutrophil degranulation; Separation of Sister Chromatids; Downstream TCR signaling; FCERI mediated NF-kB activation; Interleukin-1 signaling; Activation of NF-kappaB in B cells; The role of GTSE1 in G2/M progression after G2 checkpoint; Hedgehog ligand biogenesis; AUF1 (hnRNP D0) binds and destabilizes mRNA; Neddylation; Asymmetric localization of PCP proteins; Degradation of AXIN; Hedgehog 'on'…	48	0	2.88229e+07	2.29992e+07	1.57287e+08	1.39182e+08	2.42129e+07	2.15542e+07	3.28973e+07	3.50098e+07	1.89032e+08	1.99175e+08	2.42129e+07	2.76807e+07	High	High	High	High
High	Master Protein	Q78PY7	Staphylococcal nuclease domain-containing protein 1 OS=Mus musculus OX=10090 GN=Snd1 PE=1 SV=1	SND1	staphylococcal nuclease and tudor domain containing 1	Nucleus	enzyme	0	0	FALSE		102.174	23	14	57	14	910	102	7.43	519	14	RNA metabolism OR transcription;other metabolic processes;other biological processes	cytosol;nucleus;other cell component	nucleic acid binding activity;other molecular function	Pf00565, Pf00567	56463	ENSMUSG00000001424	Snd1	mmu:56463; Q3TT46; Q78PY7; Q922L5; Q9R0S1			0	0	4.38133e+07	3.18601e+07	1.13509e+08	8.71982e+07	4.42287e+07	3.38376e+07	5.00068e+07	4.84981e+07	1.36418e+08	1.24784e+08	4.42287e+07	4.34555e+07	High	High	High	High
High	Master Protein	Q8CFX1	GDH/6PGL endoplasmic bifunctional protein OS=Mus musculus OX=10090 GN=H6pd PE=1 SV=2	H6PD	hexose-6-phosphate dehydrogenase/glucose 1-dehydrogenase	Cytoplasm	enzyme	0	0	FALSE		102.151	26	13	47	13	789	88.9	6.93	458	13	other metabolic processes;other biological processes	cytosol;mitochondrion;ER/Golgi;other cell component	other molecular function	Pf00479, Pf01182, Pf02781	100198	ENSMUSG00000028980	H6pd	A2A7A9; B2KGW7; mmu:100198; Q8BLH1; Q8CFX1			0	0	1.14205e+07	8.06468e+06	8.28187e+07	7.14479e+07	2.9588e+07	1.91449e+07	1.30349e+07	1.22762e+07	9.95337e+07	1.02245e+08	2.9588e+07	2.45865e+07	Peak Found	High	High	High
High	Master Protein	P17426	AP-2 complex subunit alpha-1 OS=Mus musculus OX=10090 GN=Ap2a1 PE=1 SV=1	AP2A1	adaptor related protein complex 2 subunit alpha 1	Cytoplasm	transporter	0	0	FALSE		101.994	21	14	110	8	977	107.6	7.03	1762	14	transport;other biological processes	plasma membrane;other membranes;other cell component	signal transduction activity or receptor binding;other molecular function	Pf01602, Pf02296, Pf02883	11771	ENSMUSG00000060279	Ap2a1	mmu:11771; P17426	EGFR1 Signaling Pathway	MHC class II antigen presentation; Recycling pathway of L1; Cargo recognition for clathrin-mediated endocytosis; LDL clearance; Trafficking of GluR2-containing AMPA receptors; Retrograde neurotrophin signalling; WNT5A-dependent internalization of FZD4; WNT5A-dependent internalization of FZD2, FZD5 and ROR2; VLDLR internalisation and degradation	11	0	6.66525e+06	4.57994e+06	3.5188e+07	2.45724e+07	1.80794e+07	1.53469e+07	7.60745e+06	6.97169e+06	4.22899e+07	3.51641e+07	1.80794e+07	1.9709e+07	High	Peak Found	High	High
High	Master Protein	Q8VEH3	ADP-ribosylation factor-like protein 8A OS=Mus musculus OX=10090 GN=Arl8a PE=1 SV=1	ARL8A	ADP ribosylation factor like GTPase 8A	Cytoplasm	enzyme	0	0	FALSE		101.912	45	8	128	2	186	21.4	7.77	1364	8	cell cycle OR cell proliferation;transport;other biological processes	other membranes;cytoskeleton;other cytoplasmic organelle;other cell component	other molecular function	Pf00025	68724	ENSMUSG00000026426	Arl8a	mmu:68724; Q8VEH3; Q99KS1; Q9CTB0		Neutrophil degranulation	1	0	71703611	4.20301e+07	3.15453e+07	2.94882e+07	60336851	6.1712e+07	8.18397e+07	6.39792e+07	3.7912e+07	4.21987e+07	60336851	7.92527e+07	High	High	High	High
High	Master Protein	G3UVV4	Hexokinase OS=Mus musculus OX=10090 GN=Hk1 PE=1 SV=1	HK1	hexokinase 1	Cytoplasm	kinase	0	0	FALSE		101.909	18	16	101	16	917	101.8	6.67	1748	16	other metabolic processes;other biological processes		kinase activity;other molecular function	Pf00349, Pf03727	15275	ENSMUSG00000037012	Hk1	G3UVV4	Glucuronidation; Glycolysis and Gluconeogenesis		2	0	8.51264e+07	6.41247e+07	9.50512e+07	7.71084e+07	8.58042e+07	6.50973e+07	9.716e+07	9.76121e+07	1.14235e+08	1.10345e+08	8.58042e+07	8.36003e+07	High	High	High	High
High	Master Protein	Q91WH2	UDP glucuronosyltransferase 2 family, polypeptide B38 OS=Mus musculus OX=10090 GN=Ugt2b38 PE=2 SV=1	UGT2B28	UDP glucuronosyltransferase family 2 member B28	Cytoplasm	enzyme	1	0	FALSE		101.832	32	13	160	6	530	60.9	8.25	1460	13		other membranes;ER/Golgi;nucleus;other cell component	other molecular function	Pf00201	100559	ENSMUSG00000061906	Ugt2b38	mmu:100559; Q91WH2		Glucuronidation	1	7	1.00052e+08	7.60677e+07	4.25146e+07	4.09267e+07	1.25371e+08	9.69154e+07	1.14195e+08	1.15792e+08	5.10952e+07	5.85676e+07	1.25371e+08	1.24462e+08	High	High	High	High
High	Master Protein	Q9D0F3	Protein ERGIC-53 OS=Mus musculus OX=10090 GN=Lman1 PE=1 SV=1	LMAN1	lectin, mannose binding 1	Cytoplasm	other	1	0	FALSE		101.794	36	12	97	12	517	57.8	6.34	1527	12	cell organization and biogenesis;transport;other biological processes	other membranes;cytoskeleton;ER/Golgi;other cell component	other molecular function	Pf03388	70361	ENSMUSG00000041891	Lman1	mmu:70361; Q9D0F3		COPII-mediated vesicle transport; Cargo concentration in the ER	2	0	1.91597e+08	1.34757e+08	7.92107e+07	6.67749e+07	1.72125e+08	1.39729e+08	2.18681e+08	2.05131e+08	9.51974e+07	9.55573e+07	1.72125e+08	1.79445e+08	High	High	High	High
High	Master Protein	Q3TE63	Peptidyl-prolyl cis-trans isomerase OS=Mus musculus OX=10090 GN=Ppia PE=2 SV=1	PPIA	peptidylprolyl isomerase A	Cytoplasm	enzyme	0	0	FALSE		101.731	70	11	112	11	164	17.9	7.9	2416	11	protein metabolism;other metabolic processes;other biological processes		other molecular function	Pf00160			Ppia	Q3TE63			0	0	8.41653e+07	6.76717e+07	3.33229e+08	2.94036e+08	1.25747e+08	9.68514e+07	9.6063e+07	1.03011e+08	4.00483e+08	4.20776e+08	1.25747e+08	1.2438e+08	High	High	High	High
High	Master Protein	Q8VCM8	Nicalin OS=Mus musculus OX=10090 GN=Ncln PE=1 SV=2	NCLN	nicalin	Cytoplasm	peptidase	2	0	FALSE		101.458	22	11	95	11	563	62.9	6.49	1691	11	other biological processes	other membranes;ER/Golgi;other cell component		Pf04389	103425	ENSMUSG00000020238	Ncln	mmu:103425; Q8C7Y4; Q8VCM8; Q9CX81			0	0	7.56031e+07	5.35741e+07	5.98676e+07	4.26278e+07	6.71481e+07	5.18012e+07	8.62904e+07	8.15516e+07	7.19504e+07	6.10019e+07	6.71481e+07	6.65249e+07	High	High	High	High
High	Master Protein	P05201	Aspartate aminotransferase, cytoplasmic OS=Mus musculus OX=10090 GN=Got1 PE=1 SV=3	GOT1	glutamic-oxaloacetic transaminase 1	Cytoplasm	enzyme	0	0	FALSE		101.097	42	11	88	11	413	46.2	7.14	1255	11	other metabolic processes;stress response;signal transduction;other biological processes	cytosol;nucleus;other cytoplasmic organelle;other cell component	other molecular function	Pf00155	14718	ENSMUSG00000025190	Got1	mmu:14718; P05201; Q3UJH8	Glycolysis and Gluconeogenesis; Alanine and aspartate metabolism	Gluconeogenesis; Aspartate and asparagine metabolism	4	0	2.74205e+07	1.84526e+07	9.72122e+07	8.1886e+07	3.07399e+07	2.59864e+07	3.12967e+07	2.8089e+07	1.16832e+08	1.17182e+08	3.07399e+07	3.33726e+07	High	High	High	High
High	Master Protein	Q80SW1	S-adenosylhomocysteine hydrolase-like protein 1 OS=Mus musculus OX=10090 GN=Ahcyl1 PE=1 SV=1	AHCYL1	adenosylhomocysteinase like 1	Cytoplasm	enzyme	0	0	FALSE		101.064	30	13	133	3	530	58.9	6.89	1936	13	cell organization and biogenesis;RNA metabolism OR transcription;other metabolic processes;transport;signal transduction;other biological processes	plasma membrane;other membranes;cytosol;ER/Golgi;other cell component	nucleic acid binding activity;other molecular function	Pf00670, Pf05221	229709	ENSMUSG00000027893	Ahcyl1	mmu:229709; Q80SW1	One carbon metabolism and related pathways	Ion homeostasis	2	0	1.03452e+07	7.31325e+06	1.86214e+07	1.62731e+07	9.46049e+06	6.46376e+06	1.18076e+07	1.11324e+07	2.23797e+07	2.32874e+07	9.46049e+06	8.30099e+06	High	High	High	High
High	Master Protein	Q9R0M4	Podocalyxin OS=Mus musculus OX=10090 GN=Podxl PE=1 SV=2	Podxl	podocalyxin-like	Plasma Membrane	other	1	0	FALSE		101.027	20	10	149	10	503	53.4	4.97	1015	10	cell adhesion;developmental processes;other biological processes	plasma membrane;other membranes;other cell component		Pf06365	27205	ENSMUSG00000025608	Podxl	mmu:27205; Q9ESZ1; Q9R0M4	Primary Focal Segmental Glomerulosclerosis FSGS		1	0	2.3268e+08	1.73043e+08	5.80321e+07	4.96716e+07	2.08047e+08	1.63668e+08	2.65572e+08	2.6341e+08	6.97445e+07	7.10818e+07	2.08047e+08	2.10188e+08	High	High	High	High
High	Master Protein	Q8BT60	Copine-3 OS=Mus musculus OX=10090 GN=Cpne3 PE=1 SV=2	CPNE3	copine 3	Cytoplasm	kinase	0	0	FALSE		101.017	33	15	119	13	533	59.5	5.78	1578	15	protein metabolism;other metabolic processes;signal transduction;other biological processes	plasma membrane;other membranes;cytosol;mitochondrion;nucleus;other cell component	signal transduction activity or receptor binding;kinase activity;other molecular function	Pf00168, Pf07002	70568	ENSMUSG00000028228	Cpne3	mmu:70568; Q5CZX9; Q5DU22; Q8BT60		Neutrophil degranulation; Glycerophospholipid biosynthesis	2	2	5.15289e+07	4.29042e+07	1.08341e+08	9.17791e+07	2.24215e+08	1.88922e+08	5.88131e+07	6.53097e+07	1.30208e+08	1.31339e+08	2.24215e+08	2.4262e+08	High	High	High	High
High	Master Protein	Q3UNW2	Uncharacterized protein OS=Mus musculus OX=10090 GN=Cyp2d9 PE=2 SV=1	Cyp2d9 (includes others)	cytochrome P450, family 2, subfamily d, polypeptide 9	Cytoplasm	other	0	0	FALSE		100.99	35	12	143	9	504	56.9	6.21	2044	12	other metabolic processes		other molecular function	Pf00067	13105		Cyp2d9	mmu:13105; Q3UNW2			0	2	1.14698e+08	9.59604e+07	5.3162e+07	4.95612e+07	7.38766e+07	6.15102e+07	1.30911e+08	1.46073e+08	6.38914e+07	7.09239e+07	7.38766e+07	7.89936e+07	High	High	High	High
High	Master Protein	Q8BU33	2-hydroxyacyl-CoA lyase 2 OS=Mus musculus OX=10090 GN=Ilvbl PE=1 SV=1	ILVBL	ilvB acetolactate synthase like	Cytoplasm	enzyme	1	0	FALSE		100.539	25	10	92	10	632	68.1	8.69	1476	10	other metabolic processes	other membranes;ER/Golgi;other cell component	other molecular function	Pf00205, Pf02775, Pf02776	216136	ENSMUSG00000032763	Ilvbl	mmu:216136; Q3UNZ4; Q3UZY5; Q8BU33			0	0	4.79581e+07	3.51233e+07	2.21175e+07	1.89687e+07	4.85562e+07	3.82352e+07	5.47375e+07	5.34654e+07	2.65814e+07	2.7145e+07	4.85562e+07	4.9103e+07	High	High	High	High
High	Master Protein	Q9DCT2	NADH dehydrogenase [ubiquinone] iron-sulfur protein 3, mitochondrial OS=Mus musculus OX=10090 GN=Ndufs3 PE=1 SV=2	NDUFS3	NADH:ubiquinone oxidoreductase core subunit S3	Cytoplasm	enzyme	0	0	FALSE		100.516	36	9	105	9	263	30.1	7.17	2564	9	other metabolic processes;other biological processes	other membranes;mitochondrion;nucleus	other molecular function	Pf00329	68349	ENSMUSG00000005510; ENSMUSG00000111727	Ndufs3	mmu:68349; Q8BTZ3; Q8R073; Q9DCT2	Oxidative phosphorylation; Electron Transport Chain	Complex I biogenesis	4	0	7.60694e+07	5.54403e+07	1.79165e+08	1.71503e+08	2.54626e+07	1.78185e+07	8.68226e+07	8.43924e+07	2.15325e+08	2.45427e+08	2.54626e+07	2.28831e+07	High	High	High	High
High	Master Protein	A4FUU4	Retsat protein (Fragment) OS=Mus musculus OX=10090 GN=Retsat PE=2 SV=1	RETSAT	retinol saturase	Cytoplasm	enzyme	0	0	FALSE		99.735	32	13	96	13	607	67	8.95	2199	13				Pf13450			Retsat	A4FUU4			0	0	9.72523e+07	7.19205e+07	5.02112e+07	4.1835e+07	1.20183e+08	9.44649e+07	1.11e+08	1.09479e+08	6.03451e+07	5.98674e+07	1.20183e+08	1.21315e+08	High	High	High	High
High	Master Protein	A0A286YCX6	Trafficking protein particle complex 8 OS=Mus musculus OX=10090 GN=Trappc8 PE=1 SV=2	TRAPPC8	trafficking protein particle complex 8	Cytoplasm	transporter	0	0	FALSE		99.488	15	15	64	15	1437	160.8	7.01	759	15	cell organization and biogenesis;other metabolic processes;transport	ER/Golgi;other cell component		Pf12739	75964	ENSMUSG00000033382	Trappc8	A0A286YCX6		RAB GEFs exchange GTP for GDP on RABs	1	0	1.79369e+07	1.37771e+07	5.92888e+07	5.01341e+07	2.38083e+07	1.77711e+07	2.04725e+07	2.09718e+07	7.12549e+07	7.17437e+07	2.38083e+07	2.28223e+07	High	High	High	High
High	Master Protein	Q3UB67	Uncharacterized protein OS=Mus musculus OX=10090 GN=Rpl3 PE=2 SV=1	RPL3	ribosomal protein L3	Nucleus	other	0	0	FALSE		99.406	31	13	94	13	403	46.1	10.18	1147	13	protein metabolism;other metabolic processes	translational apparatus	other molecular function	Pf00297			Rpl3	Q3UB67			0	0	6.40283e+07	4.7066e+07	1.2478e+08	7.34354e+07	1.22256e+08	8.80983e+07	7.30795e+07	7.16449e+07	1.49964e+08	1.05089e+08	1.22256e+08	1.13139e+08	High	High	High	High
High	Master Protein	O08914	Fatty-acid amide hydrolase 1 OS=Mus musculus OX=10090 GN=Faah PE=1 SV=1	FAAH	fatty acid amide hydrolase	Plasma Membrane	enzyme	1	0	FALSE		99.376	26	11	116	11	579	63.2	7.87	1443	11	other metabolic processes	other membranes;ER/Golgi	other molecular function	Pf01425	14073	ENSMUSG00000034171	Faah	mmu:14073; O08914; Q922S0; Q9DBF5		Arachidonic acid metabolism	1	0	3.69047e+07	3.03575e+07	2.79715e+07	2.72997e+07	6.63167e+07	5.18439e+07	4.21216e+07	4.62109e+07	3.36169e+07	3.90669e+07	6.63167e+07	6.65798e+07	High	High	High	High
High	Master Protein	P10649	Glutathione S-transferase Mu 1 OS=Mus musculus OX=10090 GN=Gstm1 PE=1 SV=2	GSTM5	glutathione S-transferase mu 5	Cytoplasm	enzyme	0	0	FALSE		99.263	59	14	135	10	218	26	7.94	1955	14	other metabolic processes;other biological processes	non-structural extracellular;cytosol;other cell component	other molecular function	Pf02798, Pf14497	14862	ENSMUSG00000058135	Gstm1	A2AE90; mmu:14862; P10649; Q58ET5	Metapathway biotransformation; Aflatoxin B1 metabolism; Estrogen metabolism; Oxidative Stress and Redox Pathway	Glutathione conjugation	5	4	7.52708e+07	5.55416e+07	3.26486e+08	2.6705e+08	1.90664e+08	1.39849e+08	8.59112e+07	8.45467e+07	3.92379e+08	3.82158e+08	1.90664e+08	1.796e+08	High	High	High	High
High	Master Protein	Q3TDT8	Peptidase A1 domain-containing protein OS=Mus musculus OX=10090 GN=Napsa PE=2 SV=1	NAPSA	napsin A aspartic peptidase	Extracellular Space	peptidase	0	0	FALSE		99.246	21	5	121	5	419	45.5	7.5	2385	5	protein metabolism;other metabolic processes		other molecular function	Pf00026			Napsa	Q3TDT8			0	0	4.06318e+07	2.82967e+07	1.29739e+08	1.14085e+08	3.84483e+07	2.72834e+07	4.63756e+07	4.30739e+07	1.55924e+08	1.6326e+08	3.84483e+07	3.50383e+07	High	High	High	High
High	Master Protein	Q3THI5	AAA domain-containing protein OS=Mus musculus OX=10090 GN=Psmc3 PE=2 SV=1	PSMC3	proteasome 26S subunit, ATPase 3	Nucleus	enzyme	0	0	FALSE		99.114	40	13	116	13	404	45.2	5.53	1987	13	protein metabolism;other metabolic processes	nucleus;other cell component	other molecular function	Pf00004, Pf16450, Pf17862			Psmc3	Q3THI5			0	0	7.80342e+07	6.59785e+07	1.26466e+08	1.22061e+08	1.31863e+07	1.1481e+07	8.90652e+07	1.00434e+08	1.5199e+08	1.74674e+08	1.31863e+07	1.47443e+07	High	High	High	High
High	Master Protein	O55234	Proteasome subunit beta type-5 OS=Mus musculus OX=10090 GN=Psmb5 PE=1 SV=3	PSMB5	proteasome 20S subunit beta 5	Cytoplasm	peptidase	0	0	FALSE		99.019	43	12	109	12	264	28.5	7.02	2128	12	protein metabolism;other metabolic processes;stress response	cytosol;cytoskeleton;nucleus;other cell component	other molecular function	Pf00227	19173	ENSMUSG00000022193	Psmb5	mmu:19173; O55234; Q3UZI1; Q91X53; Q9CWR4; Q9R1P2	TNF-alpha NF-kB Signaling Pathway; Proteasome Degradation	Downstream TCR signaling; FCERI mediated NF-kB activation; Neddylation; Asymmetric localization of PCP proteins; Degradation of AXIN; Hedgehog 'on' state; Ub-specific processing proteases; Regulation of RUNX3 expression and activity; Antigen processing: Ubiquitination & Proteasome degradation; Autodegradation of Cdh1 by Cdh1:APC/C; APC/C:Cdc20 mediated degradation of Securin; APC/C:Cdh1 mediated …	48	0	1.44381e+08	1.04157e+08	1.74346e+08	1.31743e+08	2.02033e+08	1.49991e+08	1.64791e+08	1.58551e+08	2.09534e+08	1.88529e+08	2.02033e+08	1.92624e+08	High	High	High	High
High	Master Protein	P52760	2-iminobutanoate/2-iminopropanoate deaminase OS=Mus musculus OX=10090 GN=Rida PE=1 SV=3	RIDA	reactive intermediate imine deaminase A homolog	Cytoplasm	enzyme	0	0	FALSE		98.97	85	9	165	9	135	14.2	8.68	3159	9	cell cycle OR cell proliferation;RNA metabolism OR transcription;other metabolic processes;developmental processes;other biological processes	cytosol;mitochondrion;nucleus;other cytoplasmic organelle;other cell component	nucleic acid binding activity;other molecular function	Pf01042	15473	ENSMUSG00000022323	Rida	mmu:15473; P52760; Q569N4		Threonine catabolism	1	0	7.09971e+07	5.44952e+07	5.25798e+08	4.12825e+08	1.89161e+08	1.43159e+08	8.10334e+07	8.29538e+07	6.31917e+08	5.90767e+08	1.89161e+08	1.8385e+08	High	High	High	High
High	Master Protein	Q5U222	DEAD box protein 5 (Fragment) OS=Mus musculus OX=10090 GN=Ddx5 PE=2 SV=1	DDX5	DEAD-box helicase 5	Nucleus	enzyme	0	0	FALSE		98.701	30	17	137	12	648	72.9	9	2323	17	other biological processes	nucleus;other cell component	nucleic acid binding activity;other molecular function	Pf00270, Pf00271, Pf08061			Ddx5	Q5U222			0	5	8.91595e+07	6.59806e+07	2.24124e+08	2.0426e+08	1.38817e+08	1.09597e+08	1.01763e+08	1.00437e+08	2.69358e+08	2.92303e+08	1.38817e+08	1.40748e+08	High	High	High	High
High	Master Protein	Q62159	Rho-related GTP-binding protein RhoC OS=Mus musculus OX=10090 GN=Rhoc PE=1 SV=2	RHOC	ras homolog family member C	Plasma Membrane	enzyme	0	0	FALSE		98.11	56	8	189	1	193	22	6.58	2925	8	cell cycle OR cell proliferation;cell organization and biogenesis;stress response;signal transduction;other biological processes	plasma membrane;other membranes;cytosol;cytoskeleton;nucleus;other cell component	other molecular function	Pf00071	11853	ENSMUSG00000002233	Rhoc	mmu:11853; Q3TUN0; Q62159	Spinal Cord Injury	RHO GTPases Activate Formins; Rho GTPase cycle; G alpha (12/13) signalling events; RHO GTPases activate CIT; Sema4D induced cell migration and growth-cone collapse; RHO GTPases activate PKNs; RHO GTPases Activate ROCKs	8	0	5728133	5.30826e+06			5.5341e+06	4.68373e+06	6.53787e+06	8.08035e+06			5.5341e+06	6.01501e+06	Peak Found	High	Not Found	Not Found
High	Master Protein	A0A1L1STE6	Isocitrate dehydrogenase [NAD] subunit, mitochondrial OS=Mus musculus OX=10090 GN=Idh3a PE=1 SV=1	IDH3A	isocitrate dehydrogenase (NAD(+)) 3 catalytic subunit alpha	Cytoplasm	enzyme	0	0	FALSE		98.013	34	13	124	13	384	41.5	6.93	2142	13	other metabolic processes	mitochondrion	other molecular function	Pf00180		ENSMUSG00000032279	Idh3a	A0A1L1STE6			0	0	1.40566e+08	1.02882e+08	1.68383e+08	1.46457e+08	1.15493e+08	8.86971e+07	1.60437e+08	1.56609e+08	2.02367e+08	2.09585e+08	1.15493e+08	1.13908e+08	High	High	High	High
High	Master Protein	B1ARB3	Platelet endothelial cell adhesion molecule OS=Mus musculus OX=10090 GN=Pecam1 PE=1 SV=1	PECAM1	platelet and endothelial cell adhesion molecule 1	Plasma Membrane	other	1	0	FALSE		97.901	27	12	73	12	732	81.9	6.87	1057	12				Pf13895, Pf13927, Pf17736		ENSMUSG00000020717	Pecam1	B1ARB3			0	0	5.07922e+07	3.74445e+07	3.64032e+07	2.97697e+07	8.53559e+07	7.16139e+07	5.79722e+07	5.69988e+07	4.37503e+07	4.26015e+07	8.53559e+07	9.19692e+07	High	High	High	High
High	Master Protein	Q9DBF1	Alpha-aminoadipic semialdehyde dehydrogenase OS=Mus musculus OX=10090 GN=Aldh7a1 PE=1 SV=4	ALDH7A1	aldehyde dehydrogenase 7 family member A1	Cytoplasm	enzyme	0	0	FALSE		97.852	35	11	65	11	539	58.8	7.47	897	11	other metabolic processes	cytosol;nucleus	other molecular function	Pf00171	110695	ENSMUSG00000053644	Aldh7a1	mmu:110695; Q3TFC7; Q3TVH7; Q3UKT6; Q9DBF1		Lysine catabolism; Choline catabolism	2	0	2.58017e+07	1.92633e+07	9.36246e+07	7.04025e+07	1.7608e+07	1.90343e+07	2.94491e+07	2.9323e+07	1.1252e+08	1.00749e+08	1.7608e+07	2.44446e+07	High	High	High	High
High	Master Protein	Q8K3M1	Cis-retinol/3alpha hydroxysterol short-chain dehydrogenase-like protein OS=Mus musculus OX=10090 GN=Rdh16f2 PE=1 SV=1	RDH16	retinol dehydrogenase 16	Cytoplasm	enzyme	0	0	FALSE		97.608	44	11	72	9	318	35.9	8.91	1479	11	other metabolic processes	other membranes;ER/Golgi;other cell component	other molecular function	Pf00106	216454	ENSMUSG00000074639	Rdh16f2	mmu:216454; Q8K3M1			0	0	7.05957e+07	5.00561e+07	2.4522e+07	2.00714e+07	9.54459e+07	7.01882e+07	8.05752e+07	7.61964e+07	2.94711e+07	2.87229e+07	9.54459e+07	9.01382e+07	High	High	High	High
High	Master Protein	Q791V5	Mitochondrial carrier homolog 2 OS=Mus musculus OX=10090 GN=Mtch2 PE=1 SV=1	MTCH2	mitochondrial carrier 2	Cytoplasm	other	0	0	FALSE		97.527	37	9	144	9	303	33.5	8.25	2245	9	cell organization and biogenesis;other metabolic processes;transport;other biological processes	other membranes;mitochondrion		Pf00153	56428	ENSMUSG00000027282; ENSMUSG00000111714	Mtch2	mmu:56428; Q3TPS5; Q791V5; Q99LZ6; Q9D060; Q9D7Y2; Q9QZP3			0	0	2.69954e+08	2.11066e+08	1.21673e+08	9.02823e+07	3.43986e+08	2.4092e+08	3.08115e+08	3.2129e+08	1.4623e+08	1.29197e+08	3.43986e+08	3.09398e+08	High	High	High	High
High	Master Protein	A2ATU0	Probable 2-oxoglutarate dehydrogenase E1 component DHKTD1, mitochondrial OS=Mus musculus OX=10090 GN=Dhtkd1 PE=1 SV=1	DHTKD1	dehydrogenase E1 and transketolase domain containing 1	Cytoplasm	enzyme	0	0	FALSE		97.25	27	14	54	14	921	102.7	6.9	765	14	other metabolic processes;developmental processes	mitochondrion	other molecular function	Pf00676, Pf02779, Pf16870	209692	ENSMUSG00000025815	Dhtkd1	A2ATU0; mmu:209692; Q0VFY3; Q69ZE3; Q8BWT3		Glyoxylate metabolism and glycine degradation	1	0	1.39222e+07	1.05339e+07	4.90479e+07	5.69233e+07	2.04836e+06	1.49685e+06	1.58903e+07	1.60349e+07	5.89471e+07	8.14593e+07	2.04836e+06	1.92231e+06	High	High	High	High
High	Master Protein	A0A571BEG7	InaD-like protein OS=Mus musculus OX=10090 GN=Patj PE=1 SV=1	PATJ	PATJ crumbs cell polarity complex component	Plasma Membrane	other		0	FALSE		97.232	10	13	62	13	1858	200.8	4.98	1072	13		other cell component				ENSMUSG00000061859	Patj	A0A571BEG7			0	0	3.98609e+07	2.8138e+07	2.86042e+07	2.10457e+07	4.44104e+07	3.52469e+07	4.54957e+07	4.28323e+07	3.43773e+07	3.01171e+07	4.44104e+07	4.52654e+07	High	High	High	High
High	Master Protein	P62631	Elongation factor 1-alpha 2 OS=Mus musculus OX=10090 GN=Eef1a2 PE=1 SV=1	EEF1A2	eukaryotic translation elongation factor 1 alpha 2	Cytoplasm	translation regulator	0	0	FALSE		97.229	38	11	313	2	463	50.4	9.03	5452	11	protein metabolism;other metabolic processes;other biological processes	nucleus;other cell component	nucleic acid binding activity;other molecular function	Pf00009, Pf03143, Pf03144	13628	ENSMUSG00000016349	Eef1a2	mmu:13628; P27706; P62631	Translation Factors		1	0		592824	1.63263e+06	3.22166e+06	3.60062e+06	7.55326e+06		902410	1.96214e+06	4.61032e+06	3.60062e+06	9.70016e+06	Not Found	Peak Found	Peak Found	High
High	Master Protein	Q3TML0	Protein disulfide-isomerase A6 OS=Mus musculus OX=10090 GN=Pdia6 PE=1 SV=1	PDIA6	protein disulfide isomerase family A member 6	Cytoplasm	enzyme	1	0	FALSE		96.828	33	10	112	10	445	48.7	5.19	2379	10	protein metabolism;other metabolic processes	ER/Golgi	other molecular function	Pf00085	71853	ENSMUSG00000020571	Pdia6	mmu:71853; Q3TML0			0	0	3.04759e+07	2.3185e+07	1.43075e+08	1.37751e+08	4.13051e+07	3.51027e+07	3.4784e+07	3.52928e+07	1.71951e+08	1.97127e+08	4.13051e+07	4.50802e+07	High	High	High	High
High	Master Protein	P68040	Receptor of activated protein C kinase 1 OS=Mus musculus OX=10090 GN=Rack1 PE=1 SV=3	RACK1	receptor for activated C kinase 1	Cytoplasm	enzyme	0	0	FALSE		96.426	51	12	55	12	317	35.1	7.69	1087	12	cell cycle OR cell proliferation;protein metabolism;other metabolic processes;developmental processes;signal transduction;other biological processes	plasma membrane;cytosol;mitochondrion;translational apparatus;nucleus;other cell component	signal transduction activity or receptor binding;enzyme regulator activity;translation activity;other molecular function	Pf00400	14694	ENSMUSG00000020372	Rack1	mmu:14694; P25388; P68040; P99049; Q3THP0; Q3THY7; Q3TKQ0; Q3TW88; Q5NCC5; Q5NCC6; Q9CSQ0; Q9ERM6	TNF-alpha NF-kB Signaling Pathway; IL-3 Signaling Pathway; IL-2 Signaling Pathway	Regulation of TNFR1 signaling; TNFR1-induced NFkappaB signaling pathway; TNFR1-mediated ceramide production	6	0	2.23596e+07	1.46325e+07	1.81212e+08	1.42534e+08	2.85549e+07	2.14892e+07	2.55204e+07	2.22739e+07	2.17786e+08	2.03972e+08	2.85549e+07	2.75972e+07	High	High	High	High
High	Master Protein	Q91X75	Cyp2a4 protein OS=Mus musculus OX=10090 GN=Cyp2a5 PE=1 SV=1	CYP2A6 (includes others)	cytochrome P450 family 2 subfamily A member 6	Cytoplasm	enzyme	1	0	FALSE		96.36	36	15	142	4	494	56.7	9.2	2461	15	other metabolic processes	other membranes	other molecular function	Pf00067	13087	ENSMUSG00000005547	Cyp2a5	mmu:13087; Q91X75			0	0	1.20694e+07	8.96733e+06	7.10485e+06	5.11658e+06	1.90444e+07	1.49696e+07	1.37755e+07	1.36503e+07	8.53879e+06	7.32201e+06	1.90444e+07	1.92245e+07	High	High	High	High
High	Master Protein	Q9WTP6	Adenylate kinase 2, mitochondrial OS=Mus musculus OX=10090 GN=Ak2 PE=1 SV=5	AK2	adenylate kinase 2	Cytoplasm	kinase	0	0	FALSE		96.013	49	9	100	9	239	26.5	7.39	1550	9	other metabolic processes	cytosol;cytoskeleton;mitochondrion;nucleus;other cell component	kinase activity;other molecular function	Pf00406, Pf05191	11637	ENSMUSG00000028792	Ak2	A2A820; mmu:11637; Q3THT3; Q3TI11; Q3TKI6; Q8C7I9; Q9CY37; Q9WTP6	Purine metabolism	Interconversion of nucleotide di- and triphosphates	2	0	3.07787e+07	2.45106e+07	4.82525e+07	4.55659e+07	5.95425e+07	5.13602e+07	3.51296e+07	3.73106e+07	5.79911e+07	6.52065e+07	5.95425e+07	6.59586e+07	High	High	High	High
High	Master Protein	Q5SWY8	Sodium/glucose cotransporter 5 OS=Mus musculus OX=10090 GN=Slc5a10 PE=1 SV=1	SLC5A10	solute carrier family 5 member 10	Cytoplasm	transporter	14	0	FALSE		95.916	16	7	244	7	596	64.7	8.21	4769	7	transport	plasma membrane;other membranes	transporter activity	Pf00474	109342	ENSMUSG00000042371	Slc5a10	B9EJ50; mmu:109342; Q5SWY8		Cellular hexose transport	1	0	5.87406e+08	4.56316e+08	2.14235e+08	2.06744e+08	8.20821e+08	6.62703e+08	6.70443e+08	6.94615e+08	2.57473e+08	2.95859e+08	8.20821e+08	8.51066e+08	High	High	High	High
High	Master Protein	Q99K30	Epidermal growth factor receptor kinase substrate 8-like protein 2 OS=Mus musculus OX=10090 GN=Eps8l2 PE=1 SV=1	EPS8L2	EPS8 like 2	Cytoplasm	other	0	0	FALSE		95.79	37	14	81	14	729	82.2	7.18	1137	14	signal transduction;other biological processes	plasma membrane;other membranes;cytosol;other cell component	enzyme regulator activity;cytoskeletal activity	Pf00018, Pf08416, Pf18016	98845	ENSMUSG00000025504	Eps8l2	mmu:98845; Q91VT7; Q99K30			0	0	6.84023e+07	4.96481e+07	5.91143e+07	4.92003e+07	8.16558e+07	6.18344e+07	7.80717e+07	7.55755e+07	7.10451e+07	7.04074e+07	8.16558e+07	7.941e+07	High	High	High	High
High	Master Protein	P63087	Serine/threonine-protein phosphatase PP1-gamma catalytic subunit OS=Mus musculus OX=10090 GN=Ppp1cc PE=1 SV=1	Ppp1cc	protein phosphatase 1 catalytic subunit gamma	Cytoplasm	phosphatase	0	0	FALSE		95.347	42	11	101	1	323	37	6.54	1865	11	cell cycle OR cell proliferation;protein metabolism;other metabolic processes;developmental processes;other biological processes	plasma membrane;other membranes;mitochondrion;nucleus;other cell component	other molecular function	Pf00149, Pf16891	19047	ENSMUSG00000004455	Ppp1cc	mmu:19047; O09186; O09189; P37139; P63087; Q64679	Insulin Signaling	Separation of Sister Chromatids; RAF activation; Amplification of signal from unattached kinetochores via a MAD2 inhibitory signal; Resolution of Sister Chromatid Cohesion; RHO GTPases Activate Formins; EML4 and NUDC in mitotic spindle formation	8	1	5.43463e+06	4.3424e+06	1.93191e+07	1.59012e+07	1.81518e+07	1.47082e+07	6.20287e+06	6.61009e+06	2.32182e+07	2.27551e+07	1.81518e+07	1.88888e+07	High	High	High	High
High	Master Protein	P61164	Alpha-centractin OS=Mus musculus OX=10090 GN=Actr1a PE=1 SV=1	ACTR1A	actin related protein 1A	Cytoplasm	other	0	0	FALSE		95.257	45	12	78	2	376	42.6	6.64	1010	12	other biological processes	cytoskeleton;ER/Golgi;other cell component	other molecular function	Pf00022	54130	ENSMUSG00000025228	Actr1a	mmu:54130; P42024; P61164; Q3TJF9		MHC class II antigen presentation; Anchoring of the basal body to the plasma membrane; Regulation of PLK1 Activity at G2/M Transition; Loss of Nlp from mitotic centrosomes; Recruitment of mitotic centrosome proteins and complexes; Recruitment of NuMA to mitotic centrosomes; AURKA Activation by TPX2; HSP90 chaperone cycle for steroid hormone receptors (SHR); COPI-mediated anterograde transport; CO…	11	0	2.85836e+06	3.61112e+06	1.01688e+07	1.0829e+07	1.93859e+06	1.98328e+06	3.26242e+06	5.49693e+06	1.22211e+07	1.54967e+07	1.93859e+06	2.547e+06	Peak Found	High	High	High
High	Master Protein	P11862	Growth arrest-specific protein 2 OS=Mus musculus OX=10090 GN=Gas2 PE=1 SV=1	GAS2	growth arrest specific 2	Cytoplasm	other	0	0	FALSE		95.025	53	13	102	13	314	34.9	8.57	2134	13	cell cycle OR cell proliferation;cell organization and biogenesis;developmental processes;other biological processes	other membranes;cytoskeleton;other cell component	cytoskeletal activity;other molecular function	Pf00307, Pf02187	14453	ENSMUSG00000030498	Gas2	mmu:14453; P11862		Caspase-mediated cleavage of cytoskeletal proteins	1	0	1.20477e+08	9.32651e+07	1.09096e+08	9.28484e+07	1.26119e+08	9.60437e+07	1.37508e+08	1.4197e+08	1.31114e+08	1.3287e+08	1.26119e+08	1.23343e+08	High	High	High	High
High	Master Protein	Q8CGF4	Sec24 related gene family, member C (S. cerevisiae) OS=Mus musculus OX=10090 GN=Sec24c PE=2 SV=1	SEC24C	SEC24 homolog C, COPII coat complex component	Cytoplasm	transporter	0	0	FALSE		94.891	17	14	89	14	1096	118.5	6.84	1553	14	cell organization and biogenesis;transport;developmental processes	other membranes;cytosol;ER/Golgi	other molecular function	Pf00626, Pf04810, Pf04811, Pf04815, Pf08033			Sec24c	Q8CGF4			0	0	3.41449e+07	2.62961e+07	1.11035e+08	9.17925e+07	54785292	4.27626e+07	3.89717e+07	4.00285e+07	1.33445e+08	1.31358e+08	54785292	5.49173e+07	High	High	High	High
High	Master Protein	Q8VCN3	UDP-glucuronosyltransferase OS=Mus musculus OX=10090 GN=Ugt2b37 PE=1 SV=1	UGT2B28	UDP glucuronosyltransferase family 2 member B28	Cytoplasm	enzyme	1	0	FALSE		94.704	26	11	178	4	530	60.8	8.29	1817	11		other membranes;ER/Golgi;nucleus;other cell component	other molecular function	Pf00201	112417	ENSMUSG00000057425	Ugt2b37	mmu:112417; Q8VCN3		Glucuronidation	1	0	2.52419e+07	17907834	5819799	5.75673e+06	3.01428e+07	2.0061e+07	2.88102e+07	2.72597e+07	6.99438e+06	8.23808e+06	3.01428e+07	2.57631e+07	High	High	High	High
High	Master Protein	Q62095	ATP-dependent RNA helicase DDX3Y OS=Mus musculus OX=10090 GN=Ddx3y PE=1 SV=2	DDX3Y	DEAD-box helicase 3 Y-linked	Cytoplasm	enzyme	0	0	FALSE		94.367	27	15	109	2	658	73.4	7.53	2181	15	other biological processes	cytosol;nucleus;other cell component	nucleic acid binding activity;other molecular function	Pf00270, Pf00271	26900	ENSMUSG00000069045	Ddx3y	mmu:26900; Q62095; Q9QWS9			0	0	615141	580310	1.09393e+06	888336	618941	503590	702098	883360	1.31471e+06	1.27124e+06	618941	646729	High	High	High	High
High	Master Protein	Q9EPK8	Transient receptor potential cation channel subfamily V member 4 OS=Mus musculus OX=10090 GN=Trpv4 PE=1 SV=1	TRPV4	transient receptor potential cation channel subfamily V member 4	Plasma Membrane	ion channel	6	0	FALSE		94.355	14	10	119	10	871	98	7.33	1976	10	cell-cell signaling;cell organization and biogenesis;other metabolic processes;stress response;transport;developmental processes;signal transduction;other biological processes	plasma membrane;other membranes;cytoskeleton;other cell component	transporter activity;cytoskeletal activity;other molecular function	Pf00023, Pf00520	63873	ENSMUSG00000014158	Trpv4	A0JNY0; mmu:63873; Q91XR5; Q9EPK8; Q9EQZ4; Q9ERZ7; Q9ES76		TRP channels	1	0	6.24148e+07	4.79596e+07	8.00021e+07	6.47029e+07	1.09194e+08	7.43199e+07	7.12378e+07	7.30052e+07	9.61485e+07	9.25923e+07	1.09194e+08	9.54443e+07	High	High	High	High
High	Master Protein	Q6PDI5	Proteasome adapter and scaffold protein ECM29 OS=Mus musculus OX=10090 GN=Ecpas PE=1 SV=3	ECPAS	Ecm29 proteasome adaptor and scaffold	Cytoplasm	other	0	0	FALSE		94.3	15	18	64	18	1840	203.6	7.06	676	18	cell organization and biogenesis;protein metabolism;other metabolic processes;stress response	cytoskeleton;ER/Golgi;nucleus;other cytoplasmic organelle;other cell component	other molecular function	Pf13001	230249	ENSMUSG00000050812	Ecpas	A2ALW0; mmu:230249; Q6PDI5; Q6ZQC9; Q8BSW7; Q8CAH0; Q8R3M6			0	0	1.29788e+07	1.08834e+07	4.37933e+07	3.44739e+07	2.03529e+07	1.49188e+07	1.48135e+07	1.65669e+07	5.26319e+07	4.93334e+07	2.03529e+07	1.91593e+07	High	High	High	High
High	Master Protein	Q6ZPT2	Leucyl-tRNA synthetase (Fragment) OS=Mus musculus OX=10090 GN=Lars PE=2 SV=1	LARS1	leucyl-tRNA synthetase 1	Cytoplasm	enzyme	0	0	FALSE		94.274	22	19	72	19	1210	137.7	7.3	825	19	protein metabolism;RNA metabolism OR transcription;other metabolic processes		other molecular function	Pf00133, Pf08264			Lars	Q6ZPT2			0	0	4.20966e+07	2.92831e+07	1.51357e+08	1.20395e+08	8.41795e+07	6.82512e+07	4.80475e+07	4.45754e+07	1.81905e+08	1.72289e+08	8.41795e+07	8.76506e+07	High	High	High	High
High	Master Protein	Q6A0C9	AP-2 complex subunit mu (Fragment) OS=Mus musculus OX=10090 GN=Ap2m1 PE=2 SV=1	AP2M1	adaptor related protein complex 2 subunit mu 1	Cytoplasm	other	0	0	FALSE		94.033	34	12	78	12	436	49.6	9.54	1398	12	transport	plasma membrane;other membranes	other molecular function	Pf00928, Pf01217	11773		Ap2m1	Q6A0C9			0	0	2.03616e+07	1.66016e+07	7.36283e+07	6.81214e+07	7.13206e+07	5.68002e+07	2.32399e+07	2.52714e+07	8.84884e+07	9.74842e+07	7.13206e+07	7.29448e+07	High	High	High	High
High	Master Protein	Q9ESG4	Collectrin OS=Mus musculus OX=10090 GN=Cltrn PE=1 SV=1	CLTRN	collectrin, amino acid transport regulator	Plasma Membrane	other	1	0	FALSE		93.869	27	6	251	6	222	25.1	5.85	5277	6	other biological processes	plasma membrane;other membranes;other cell component	other molecular function	Pf16959	57394	ENSMUSG00000015401	Cltrn	mmu:57394; Q3UFF6; Q9ESG4			0	0	6.44615e+08	5.19155e+08	1.75161e+08	1.78689e+08	6.00616e+08	5.11086e+08	7.35739e+08	7.90269e+08	2.10513e+08	2.5571e+08	6.00616e+08	6.56355e+08	High	High	High	High
High	Master Protein	Q9D379	Epoxide hydrolase 1 OS=Mus musculus OX=10090 GN=Ephx1 PE=1 SV=2	EPHX1	epoxide hydrolase 1	Cytoplasm	peptidase	0	0	FALSE		93.721	56	19	91	19	455	52.5	8.35	711	19	other metabolic processes;developmental processes;other biological processes	plasma membrane;other membranes;ER/Golgi;other cell component	other molecular function	Pf06441	13849	ENSMUSG00000038776	Ephx1	mmu:13849; P97869; Q9D379	Metapathway biotransformation; Aflatoxin B1 metabolism	Phase I - Functionalization of compounds	3	0	1.2653e+08	9.21955e+07	5.4552e+07	4.32236e+07	1.59406e+08	1.27154e+08	1.44416e+08	1.40342e+08	6.5562e+07	6.18545e+07	1.59406e+08	1.63296e+08	High	High	High	High
High	Master Protein	Q9D859	Uncharacterized protein OS=Mus musculus OX=10090 GN=Rac1 PE=2 SV=1	RAC1	Rac family small GTPase 1	Plasma Membrane	enzyme	0	0	FALSE		93.679	56	9	172	5	192	21.5	8.5	3205	9	signal transduction		other molecular function	Pf00071			Rac1	Q9D859			0	3	491084006	3.62006e+08	2.55867e+08	1.98877e+08	6.43254e+08	4.75398e+08	5.60504e+08	5.51053e+08	3.07508e+08	2.84601e+08	6.43254e+08	6.10523e+08	High	High	High	High
High	Master Protein	Q6XL46	UDP-glucuronosyltransferase OS=Mus musculus OX=10090 GN=Ugt1a6b PE=2 SV=1	UGT1A6	UDP glucuronosyltransferase family 1 member A6	Cytoplasm	enzyme	1	0	FALSE		93.215	18	7	297	1	531	60.4	8.69	3086	7	other metabolic processes	other membranes;ER/Golgi;other cell component	other molecular function	Pf00201			Ugt1a6b	Q6XL46			0	0													Not Found	Not Found	Not Found	High
High	Master Protein	P46935	E3 ubiquitin-protein ligase NEDD4 OS=Mus musculus OX=10090 GN=Nedd4 PE=1 SV=3	Nedd4	neural precursor cell expressed, developmentally down-regulated 4	Cytoplasm	enzyme	0	0	FALSE		92.933	20	15	111	11	887	102.6	5.26	1529	15	cell organization and biogenesis;protein metabolism;other metabolic processes;transport;developmental processes;other biological processes	plasma membrane;other membranes;cytosol;other cell component	signal transduction activity or receptor binding;other molecular function	Pf00168, Pf00397, Pf00632	17999	ENSMUSG00000032216	Nedd4	mmu:17999; O08758; P46935; Q3UZI2; Q8BGB3	Proteasome Degradation	Antigen processing: Ubiquitination & Proteasome degradation; Regulation of PTEN stability and activity; Regulation of PTEN localization; Downregulation of ERBB4 signaling; ISG15 antiviral mechanism	6	4	5.23095e+07	3.7571e+07	5.09673e+07	4.39152e+07	7.41296e+07	5.77821e+07	5.97041e+07	5.71914e+07	6.12538e+07	6.28442e+07	7.41296e+07	7.42059e+07	High	High	High	High
High	Master Protein	Q80UM7	Mannosyl-oligosaccharide glucosidase OS=Mus musculus OX=10090 GN=Mogs PE=1 SV=1	MOGS	mannosyl-oligosaccharide glucosidase	Cytoplasm	enzyme	1	0	FALSE		92.782	19	11	83	11	834	91.8	9	1179	11	protein metabolism;other metabolic processes	other membranes;ER/Golgi	other molecular function	Pf03200, Pf16923	57377	ENSMUSG00000030036	Mogs	mmu:57377; Q80UM7; Q9Z2W5			0	0	6.6181e+07	4.71261e+07	2.90677e+07	2.66527e+07	6.28774e+07	4.96133e+07	7.55364e+07	7.17363e+07	3.49343e+07	3.81409e+07	6.28774e+07	6.37152e+07	High	High	High	High
High	Master Protein	Q99JG3	Annexin A13 OS=Mus musculus OX=10090 GN=Anxa13 PE=1 SV=3	ANXA13	annexin A13	Plasma Membrane	other	0	0	FALSE		92.755	62	18	62	18	317	35.9	5.99	874	18		plasma membrane;other membranes;nucleus;other cell component	other molecular function	Pf00191	69787		Anxa13	mmu:69787; Q99JG3			0	0	3.18696e+07	2.6663e+07	4.62392e+07	3.75971e+07	1.22782e+08	1.03855e+08	3.63748e+07	4.05871e+07	5.55715e+07	5.38029e+07	1.22782e+08	1.33374e+08	High	High	High	High
High	Master Protein	Q3UV38	Uncharacterized protein (Fragment) OS=Mus musculus OX=10090 GN=Tpcn1 PE=2 SV=1	TPCN1	two pore segment channel 1	Plasma Membrane	ion channel	10	0	FALSE		92.568	15	12	64	12	797	92.4	8.85	1224	12	transport	other membranes	transporter activity	Pf00520			Tpcn1	Q3UV38			0	0	6.55975e+07	5.03146e+07	2.73633e+07	1.94091e+07	8.00377e+07	5.61246e+07	7.48704e+07	7.65899e+07	3.28859e+07	2.77751e+07	8.00377e+07	7.20772e+07	High	High	High	High
High	Master Protein	P45952	Medium-chain specific acyl-CoA dehydrogenase, mitochondrial OS=Mus musculus OX=10090 GN=Acadm PE=1 SV=1	ACADM	acyl-CoA dehydrogenase medium chain	Cytoplasm	enzyme	0	0	FALSE		92.567	38	15	142	15	421	46.5	8.37	2665	15	other metabolic processes;stress response;developmental processes;other biological processes	other membranes;mitochondrion;other cell component	other molecular function	Pf00441, Pf02770, Pf02771	11364	ENSMUSG00000062908	Acadm	mmu:11364; P45952; Q64235	Fatty Acid Beta Oxidation; PPAR signaling pathway; Mitochondrial LC-Fatty Acid Beta-Oxidation	mitochondrial fatty acid beta-oxidation of unsaturated fatty acids; Beta oxidation of decanoyl-CoA to octanoyl-CoA-CoA; Beta oxidation of octanoyl-CoA to hexanoyl-CoA	6	0	4.51273e+07	3.67772e+07	3.70389e+08	2.69487e+08	1.01122e+08	8.85091e+07	5.15065e+07	5.59831e+07	4.45143e+08	3.85646e+08	1.01122e+08	1.13667e+08	High	High	High	High
High	Master Protein	P47199	Quinone oxidoreductase OS=Mus musculus OX=10090 GN=Cryz PE=1 SV=1	CRYZ	crystallin zeta	Cytoplasm	enzyme	0	0	FALSE		92.53	46	10	52	10	331	35.2	8.07	662	10	cell organization and biogenesis;other metabolic processes	cytosol	nucleic acid binding activity;other molecular function	Pf00107, Pf08240	12972	ENSMUSG00000028199	Cryz	mmu:12972; P47199; Q62508; Q99L63			0	0	2.52969e+07	1.86265e+07	1.58419e+08	1.38575e+08	4.67078e+07	3.70511e+07	2.88729e+07	2.83536e+07	1.90392e+08	1.98306e+08	4.67078e+07	4.75823e+07	High	High	High	High
High	Master Protein	Q80W54	CAAX prenyl protease 1 homolog OS=Mus musculus OX=10090 GN=Zmpste24 PE=1 SV=2	ZMPSTE24	zinc metallopeptidase STE24	Nucleus	peptidase	7	0	FALSE		92.411	25	9	77	9	475	54.7	6.95	448	9	cell organization and biogenesis;protein metabolism;DNA metabolism;other metabolic processes;stress response;transport;developmental processes;signal transduction;other biological processes	other membranes;ER/Golgi;nucleus;other cell component	nucleic acid binding activity;other molecular function	Pf01435, Pf16491	230709	ENSMUSG00000043207	Zmpste24	mmu:230709; Q80W54; Q8BJK4; Q8K569	Adipogenesis genes		1	0	6.00476e+07	4.2827e+07	2.19067e+07	1.76687e+07	6.81885e+07	5.09304e+07	6.8536e+07	6.51921e+07	2.6328e+07	2.52845e+07	6.81885e+07	6.54066e+07	High	High	High	High
High	Master Protein	Q9DBE0	Cysteine sulfinic acid decarboxylase OS=Mus musculus OX=10090 GN=Csad PE=1 SV=1	CSAD	cysteine sulfinic acid decarboxylase	Cytoplasm	enzyme	0	0	FALSE		92.395	17	7	77	7	493	55.1	6.61	1840	7	other metabolic processes	other cell component	other molecular function	Pf00282	246277	ENSMUSG00000023044	Csad	mmu:246277; Q8K566; Q9DBE0	One carbon metabolism and related pathways; mRNA processing		2	0	2.9455e+07	2.13718e+07	1.20073e+08	1.01947e+08	2.65241e+07	1.79402e+07	3.36188e+07	3.25327e+07	1.44306e+08	1.45889e+08	2.65241e+07	2.30394e+07	High	High	High	High
High	Master Protein	Q3TSG8	Uncharacterized protein OS=Mus musculus OX=10090 GN=Trap1 PE=2 SV=1	TRAP1	TNF receptor associated protein 1	Cytoplasm	enzyme	0	0	FALSE		92.249	26	14	105	13	706	80.1	6.81	2046	14	other biological processes		other molecular function	Pf00183, Pf13589			Trap1	Q3TSG8			0	0	8.52085e+07	6.38836e+07	6.37055e+07	5.43262e+07	4.49442e+07	3.42455e+07	9.72536e+07	9.72451e+07	7.65629e+07	7.77428e+07	4.49442e+07	4.39793e+07	High	High	High	High
High	Master Protein	Q3U4D1	Adenosylhomocysteinase OS=Mus musculus OX=10090 PE=2 SV=1					0	0	FALSE		92.245	47	16	88	14	432	47.7	6.54	1507	16	other metabolic processes		other molecular function	Pf00670, Pf05221							0	0	7.81416e+07	5.9565e+07	2.4061e+08	1.9179e+08	6.94203e+07	5.01945e+07	8.91878e+07	9.06711e+07	2.89171e+08	2.74459e+08	6.94203e+07	6.44616e+07	High	High	High	High
High	Master Protein	Q3U4F0	Sideroflexin-3 OS=Mus musculus OX=10090 GN=Sfxn3 PE=1 SV=1	SFXN3	sideroflexin 3	Cytoplasm	transporter	1	0	FALSE		92.196	34	6	75	4	281	30.9	8.98	1011	6	transport	other membranes;mitochondrion	transporter activity	Pf03820	94280	ENSMUSG00000025212	Sfxn3	Q3U4F0			0	0	1.34643e+07	6.76148e+06	3.54434e+06	3.87968e+06	8.04858e+06	1.14774e+07	1.53677e+07	1.02925e+07	4.25968e+06	5.55196e+06	8.04858e+06	1.47397e+07	High	High	High	High
High	Master Protein	Q99KJ8	Dynactin subunit 2 OS=Mus musculus OX=10090 GN=Dctn2 PE=1 SV=3	DCTN2	dynactin subunit 2	Cytoplasm	other	0	0	FALSE		92.119	26	10	65	10	402	44.1	5.26	1432	10	cell cycle OR cell proliferation;cell organization and biogenesis;transport;other biological processes	other membranes;cytosol;cytoskeleton;other cell component	cytoskeletal activity;other molecular function	Pf04912	69654	ENSMUSG00000025410	Dctn2	mmu:69654; Q99KJ8		MHC class II antigen presentation; Recruitment of NuMA to mitotic centrosomes; HSP90 chaperone cycle for steroid hormone receptors (SHR); COPI-mediated anterograde transport; COPI-independent Golgi-to-ER retrograde traffic; Anchoring of the basal body to the plasma membrane; Regulation of PLK1 Activity at G2/M Transition; Loss of Nlp from mitotic centrosomes; Recruitment of mitotic centrosome pro…	11	0	3.86365e+07	3.13973e+07	1.49823e+08	1.3335e+08	1.57383e+07	1.27305e+07	4.40982e+07	4.77936e+07	1.80061e+08	1.90829e+08	1.57383e+07	1.6349e+07	High	High	High	High
High	Master Protein	Q8JZQ9	Eukaryotic translation initiation factor 3 subunit B OS=Mus musculus OX=10090 GN=Eif3b PE=1 SV=1	EIF3B	eukaryotic translation initiation factor 3 subunit B	Cytoplasm	translation regulator	0	0	FALSE		91.904	27	14	43	14	803	91.3	5.02	907	14	cell organization and biogenesis;protein metabolism;other metabolic processes;other biological processes	translational apparatus;other cell component	nucleic acid binding activity;other molecular function	Pf00076, Pf08662	27979	ENSMUSG00000056076	Eif3b	mmu:27979; Q8JZQ9; Q922K2	Translation Factors; mRNA processing; IL-2 Signaling Pathway	L13a-mediated translational silencing of Ceruloplasmin expression; Formation of a pool of free 40S subunits; GTP hydrolysis and joining of the 60S ribosomal subunit; Translation initiation complex formation; Formation of the ternary complex, and subsequently, the 43S complex; Ribosomal scanning and start codon recognition	9	0	3.54127e+07	2.92995e+07	5.28789e+07	4.32219e+07	1.44623e+07	1.10582e+07	4.04187e+07	4.46003e+07	6.35512e+07	6.18522e+07	1.44623e+07	1.42013e+07	High	High	High	High
High	Master Protein	Q9Z2I0	Mitochondrial proton/calcium exchanger protein OS=Mus musculus OX=10090 GN=Letm1 PE=1 SV=1	LETM1	leucine zipper and EF-hand containing transmembrane protein 1	Cytoplasm	transporter	1	0	FALSE		91.524	22	10	80	10	738	82.9	6.52	858	10	cell organization and biogenesis;transport;other biological processes	other membranes;mitochondrion	transporter activity;translation activity;other molecular function	Pf07766	56384	ENSMUSG00000005299	Letm1	mmu:56384; Q5PQC5; Q7TMK8; Q80ZX6; Q8CGJ3; Q8K5E5; Q9Z2I0			0	0	8.78882e+07	6.10792e+07	3.46634e+07	2.99299e+07	7.74483e+07	6.11965e+07	1.00312e+08	9.2976e+07	4.16593e+07	4.28308e+07	7.74483e+07	7.85907e+07	High	High	High	High
High	Master Protein	Q3TJ51	Isocitrate dehydrogenase [NADP] OS=Mus musculus OX=10090 GN=Idh1 PE=2 SV=1	IDH1	isocitrate dehydrogenase (NADP(+)) 1	Cytoplasm	enzyme	0	0	FALSE		91.405	35	13	138	12	414	46.6	7.43	2840	13	other metabolic processes		other molecular function	Pf00180			Idh1	Q3TJ51			0	0	6.95892e+07	7.71383e+07	2.11155e+08	1.53664e+08	1.21837e+08	9.36109e+07	7.94264e+07	1.17422e+08	2.53772e+08	2.19898e+08	1.21837e+08	1.20218e+08	High	High	High	High
High	Master Protein	O88840	Mutant fibrillin-1 OS=Mus musculus OX=10090 GN=Fbn1 PE=2 SV=1	FBN1	fibrillin 1	Extracellular Space	other	0	0	FALSE		91.358	4	12	59	12	3857	418	4.81	1523	12		non-structural extracellular	other molecular function	Pf00683, Pf07645, Pf12661, Pf12662, Pf14670, Pf18193			Fbn1	O88840			0	0	4.46142e+07	3.40996e+07	1.88508e+07	1.63691e+07	5.25615e+07	4.27239e+07	5.09209e+07	5.19072e+07	2.26554e+07	2.34248e+07	5.25615e+07	5.48675e+07	High	High	High	High
High	Master Protein	Q9WVT6	Carbonic anhydrase 14 OS=Mus musculus OX=10090 GN=Ca14 PE=1 SV=1	CA14	carbonic anhydrase 14	Plasma Membrane	enzyme	1	0	FALSE		91.203	25	9	139	9	337	37.5	6.35	2513	9	other metabolic processes;transport;other biological processes	plasma membrane;other membranes	other molecular function	Pf00194	23831	ENSMUSG00000038526	Ca14	mmu:23831; Q9WVT6		Reversible hydration of carbon dioxide	1	0	7.11013e+07	5.32633e+07	6.55287e+07	5.58706e+07	1.40911e+08	1.17598e+08	8.11523e+07	8.10786e+07	7.87541e+07	7.99529e+07	1.40911e+08	1.51023e+08	High	High	High	High
High	Master Protein	P16331	Phenylalanine-4-hydroxylase OS=Mus musculus OX=10090 GN=Pah PE=1 SV=4	PAH	phenylalanine hydroxylase	Cytoplasm	enzyme	0	0	FALSE		91.145	54	17	134	17	453	51.9	6.3	1196	17	protein metabolism;other metabolic processes		other molecular function	Pf00351, Pf01842	18478	ENSMUSG00000020051	Pah	mmu:18478; P16331; Q91WV1	Biogenic Amine Synthesis	Phenylalanine metabolism	2	0	1.09312e+08	8.64799e+07	2.60502e+08	2.17492e+08	9.48068e+07	7.28331e+07	1.24765e+08	1.31642e+08	3.13078e+08	3.1124e+08	9.48068e+07	9.35349e+07	High	High	High	High
High	Master Protein	Q3UWG5	Tetraspanin OS=Mus musculus OX=10090 GN=Cd81 PE=2 SV=1	CD81	CD81 molecule	Plasma Membrane	other	4	0	FALSE		91.138	28	3	116	3	236	25.8	5.83	2062	3		other membranes		Pf00335			Cd81	Q3UWG5			0	0	2.08448e+08	1.56933e+08	8.33097e+07	6.52517e+07	1.81487e+08	1.45395e+08	2.37914e+08	2.38887e+08	1.00124e+08	9.33776e+07	1.81487e+08	1.86721e+08	High	High	High	High
High	Master Protein	P62717	60S ribosomal protein L18a OS=Mus musculus OX=10090 GN=Rpl18a PE=1 SV=1	RPL18A	ribosomal protein L18a	Cytoplasm	other	0	0	FALSE		91.063	48	13	125	13	176	20.7	10.71	1586	13	protein metabolism;other metabolic processes;other biological processes	cytosol;translational apparatus;other cell component	other molecular function	Pf01775	76808	ENSMUSG00000045128	Rpl18a	mmu:76808; P11249; P62717; Q3TSN0	Cytoplasmic Ribosomal Proteins	L13a-mediated translational silencing of Ceruloplasmin expression; SRP-dependent cotranslational protein targeting to membrane; Major pathway of rRNA processing in the nucleolus and cytosol; Formation of a pool of free 40S subunits; GTP hydrolysis and joining of the 60S ribosomal subunit; Nonsense Mediated Decay (NMD) independent of the Exon Junction Complex (EJC); Nonsense Mediated Decay (NMD) e…	8	0	1.19331e+08	8.17125e+07	7.70318e+07	6.31217e+07	9.39067e+07	7.03289e+07	1.362e+08	1.24385e+08	9.25788e+07	9.03294e+07	9.39067e+07	9.03188e+07	High	High	High	High
High	Master Protein	Q80VQ1	Leucine-rich repeat-containing protein 1 OS=Mus musculus OX=10090 GN=Lrrc1 PE=1 SV=2	LRRC1	leucine rich repeat containing 1	Cytoplasm	other	0	0	FALSE		90.848	31	10	72	10	524	59.4	5.16	943	10		other membranes;cytosol		Pf13855	214345	ENSMUSG00000032352	Lrrc1	mmu:214345; Q3UI50; Q80VQ1; Q8BKR1; Q8BUS9			0	0	3.29658e+07	2.82104e+07	1.26146e+07	1.37403e+07	3.26691e+07	2.78955e+07	3.76259e+07	4.29425e+07	1.51606e+07	1.96629e+07	3.26691e+07	3.58245e+07	High	High	High	High
High	Master Protein	P62242	40S ribosomal protein S8 OS=Mus musculus OX=10090 GN=Rps8 PE=1 SV=2	RPS8	ribosomal protein S8	Cytoplasm	other	0	0	FALSE		90.789	52	9	171	9	208	24.2	10.32	2845	9	protein metabolism;RNA metabolism OR transcription;other metabolic processes	other membranes;cytosol;ER/Golgi;translational apparatus;other cell component	other molecular function	Pf01201	20116	ENSMUSG00000047675	Rps8	mmu:20116; P09058; P62242; Q8C2G6	Cytoplasmic Ribosomal Proteins	L13a-mediated translational silencing of Ceruloplasmin expression; SRP-dependent cotranslational protein targeting to membrane; Major pathway of rRNA processing in the nucleolus and cytosol; Formation of a pool of free 40S subunits; GTP hydrolysis and joining of the 60S ribosomal subunit; Nonsense Mediated Decay (NMD) independent of the Exon Junction Complex (EJC); Nonsense Mediated Decay (NMD) e…	11	0	3.45619e+08	2.70346e+08	3.71897e+08	2.92301e+08	2.73438e+08	2.24492e+08	3.94476e+08	4.11527e+08	4.46956e+08	4.18293e+08	2.73438e+08	2.88301e+08	High	High	High	High
High	Master Protein	P47911	60S ribosomal protein L6 OS=Mus musculus OX=10090 GN=Rpl6 PE=1 SV=3	RPL6	ribosomal protein L6	Nucleus	other	0	0	FALSE		90.637	39	12	176	12	296	33.5	10.7	3779	12	cell organization and biogenesis;protein metabolism;other metabolic processes	cytosol;cytoskeleton;ER/Golgi;translational apparatus;nucleus;other cell component	nucleic acid binding activity;other molecular function	Pf01159, Pf03868	19988	ENSMUSG00000029614	Rpl6	mmu:19988; P47911; Q6P5I2; Q925C3	Cytoplasmic Ribosomal Proteins; TNF-alpha NF-kB Signaling Pathway	L13a-mediated translational silencing of Ceruloplasmin expression; SRP-dependent cotranslational protein targeting to membrane; Major pathway of rRNA processing in the nucleolus and cytosol; Formation of a pool of free 40S subunits; GTP hydrolysis and joining of the 60S ribosomal subunit; Nonsense Mediated Decay (NMD) independent of the Exon Junction Complex (EJC); Nonsense Mediated Decay (NMD) e…	9	0	2.16569e+08	1.58528e+08	2.99842e+08	2.31153e+08	2.82267e+08	2.00207e+08	2.47183e+08	2.41315e+08	3.60358e+08	3.30788e+08	2.82267e+08	2.57113e+08	High	High	High	High
High	Master Protein	Q66JV3	Xylulose kinase (Fragment) OS=Mus musculus OX=10090 GN=Xylb PE=2 SV=1	XYLB	xylulokinase	Cytoplasm	kinase	0	0	FALSE		90.42	30	8	44	8	550	59.4	6.79	846	8	other metabolic processes		kinase activity;other molecular function	Pf00370, Pf02782			Xylb	Q66JV3			0	0	2.73156e+07	1.8972e+07	3.55005e+07	3.29705e+07	2.2783e+07	1.40044e+07	3.1177e+07	2.88796e+07	4.26654e+07	4.7182e+07	2.2783e+07	1.79849e+07	High	High	High	High
High	Master Protein	P42669	Transcriptional activator protein Pur-alpha OS=Mus musculus OX=10090 GN=Pura PE=1 SV=1	PURA	purine rich element binding protein A	Nucleus	transcription regulator	0	0	FALSE		90.351	35	8	61	1	321	34.9	6.44	1621	8	cell cycle OR cell proliferation;cell organization and biogenesis;other metabolic processes;transport;developmental processes;other biological processes	nucleus;other cell component	nucleic acid binding activity;other molecular function	Pf04845	19290	ENSMUSG00000043991	Pura	mmu:19290; P42669	Exercise-induced Circadian Regulation		1	0	464649	358430	2.20351e+06	2.23603e+06	287313	371531	530332	545609	2.64824e+06	3.19984e+06	287313	477134	Peak Found	Peak Found	High	High
High	Master Protein	Q9WVD5	Mitochondrial ornithine transporter 1 OS=Mus musculus OX=10090 GN=Slc25a15 PE=1 SV=1	SLC25A15	solute carrier family 25 member 15	Cytoplasm	transporter	0	0	FALSE		90.213	63	12	88	12	301	32.8	8.85	1459	12	transport	other membranes	transporter activity	Pf00153	18408	ENSMUSG00000031482	Slc25a15	mmu:18408; Q9WVD5		Urea cycle	1	0	7.34159e+07	4.5191e+07	2.15028e+07	1.82116e+07	9.58831e+07	6.89547e+07	8.3794e+07	6.87908e+07	2.58426e+07	2.60615e+07	9.58831e+07	8.8554e+07	High	High	High	High
High	Master Protein	P11352	Glutathione peroxidase 1 OS=Mus musculus OX=10090 GN=Gpx1 PE=1 SV=2	GPX1	glutathione peroxidase 1	Cytoplasm	enzyme	0	0	FALSE		90.183	66	10	110	10	201	22.3	7.21	1549	10	cell cycle OR cell proliferation;protein metabolism;other metabolic processes;stress response;developmental processes;other biological processes	cytosol;mitochondrion;nucleus;other cell component	other molecular function	Pf00255	14775	ENSMUSG00000063856	Gpx1	mmu:14775; P11352; P12079; Q544W3; Q5RJH8; Q9CR54	Selenium metabolism/Selenoproteins; Metapathway biotransformation; Selenium Micronutrient Network; Folic Acid Network; Glutathione metabolism; One carbon metabolism and related pathways; TYROBP Causal Network; Oxidative Stress; Oxidative Stress and Redox Pathway; Glutathione and one carbon metabolism	Detoxification of Reactive Oxygen Species; Purine catabolism; Synthesis of 15-eicosatetraenoic acid derivatives; Synthesis of 12-eicosatetraenoic acid derivatives	14	0	2.08847e+08	1.55526e+08	3.24639e+08	2.57303e+08	9.62687e+07	7.83542e+07	2.3837e+08	2.36745e+08	3.9016e+08	3.6821e+08	9.62687e+07	1.00625e+08	High	High	High	High
High	Master Protein	Q9DCJ5	NADH dehydrogenase [ubiquinone] 1 alpha subcomplex subunit 8 OS=Mus musculus OX=10090 GN=Ndufa8 PE=1 SV=3	NDUFA8	NADH:ubiquinone oxidoreductase subunit A8	Cytoplasm	enzyme	0	0	FALSE		90.137	67	8	124	8	172	20	8.46	2269	8	cell organization and biogenesis;other metabolic processes	other membranes;mitochondrion	other molecular function	Pf06747	68375	ENSMUSG00000026895	Ndufa8	A2AL45; mmu:68375; Q9DCJ5	Oxidative phosphorylation; Electron Transport Chain	Complex I biogenesis	4	0	1.86815e+08	1.41684e+08	1.0486e+08	8.26533e+07	3.36199e+08	2.77752e+08	2.13223e+08	2.15675e+08	1.26023e+08	1.1828e+08	3.36199e+08	3.567e+08	High	High	High	High
High	Master Protein	Q3TFP8	Cytochrome b5 heme-binding domain-containing protein OS=Mus musculus OX=10090 GN=Pgrmc1 PE=2 SV=1	PGRMC1	progesterone receptor membrane component 1	Plasma Membrane	transmembrane receptor	1	0	FALSE		89.592	65	9	99	8	175	19.7	4.84	2405	9				Pf00173			Pgrmc1	Q3TFP8			0	1	2.17907e+08	1.59224e+08	9.21779e+07	6.84781e+07	2.40769e+08	1.79886e+08	2.4871e+08	2.42375e+08	1.10782e+08	9.79946e+07	2.40769e+08	2.31016e+08	High	High	High	High
[truncated: 3,441 more rows]
[truncated: 5 more columns]

## Sheet: Supplemental Table S7_Peptides
Confidence	Annotated Sequence	Modifications	Qvality PEP	Qvality q-value	# Protein Groups	# Proteins	# PSMs	Master Protein Accessions	Positions in Master Proteins	Modifications in Master Proteins	# Missed Cleavages	Theo. MH+ [Da]	Contaminant	Marked as	Quan Info	Found in Sample: [S3] F3: Sample, Alkaline Wash 1	Found in Sample: [S6] F6: Sample, Alkaline Wash 2	Found in Sample: [S1] F1: Sample, No Wash 1	Found in Sample: [S4] F4: Sample, No Wash 2	Found in Sample: [S2] F2: Sample, Urea Wash 1	Found in Sample: [S5] F5: Sample, Urea Wash 2	Found in Sample Group: Alkaline Wash	Found in Sample Group: No wash	Found in Sample Group: Urea Wash	Confidence (by Search Engine): Mascot	Percolator q-Value (by Search Engine): Mascot	Percolator PEP (by Search Engine): Mascot	Ions Score (by Search Engine): Mascot	Top Apex RT [min]
[truncated: 29,006 more rows]
